# Supplementary material for: The Biological Significance of Multi-copy Regions and Their Impact on Variant Discovery
Source: Genomics Proteomics Bioinformatics. 2020 Aug 19;18(5):516–24. doi: 10.1016/j.gpb.2019.05.004 (PMC8377240; doi:10.1016/j.gpb.2019.05.004)
Supplement: Supplementary File 1 — The sequences of the MCSs identified in thisstudy [file mmc1.zip]

Archive with 1 entries (1 files):
- Supplementary file 1.fa
