# Supplementary material for: The Biological Significance of Multi-copy Regions and Their Impact on Variant Discovery
Source: Genomics Proteomics Bioinformatics. 2020 Aug 19;18(5):516–24. doi: 10.1016/j.gpb.2019.05.004 (PMC8377240; doi:10.1016/j.gpb.2019.05.004)
Supplement: Supplementary File 1 — The sequences of the MCSs identified in thisstudy [file mmc1.zip › Supplementary file 1.fa]

>00001
CTAATAATCTTATAGAAATTTAGGTTAAATACAGACCAAGAGCCTTCAAAGCCCTCAGTAAGTTGCAATACTTAATTTCTGCAACAGCTAAGGACTGCAAAACCCCACTCTGCATCAACTGAACGCAAATCAGCCACTTTAATTAAGCTAAGCCCTTACTAGACCAATGGGACTTAAACCCACAAACACTTAGTTAACAGCTAAGCACCCTAATCAACTGGCTTCAATCTACTTCTCCCGCCGCCGGGAAAAAAGGCGGGAGAAGCCCCGGCAGGTTTGAAGCTGCTTCTTCGAATTTGCAATTCAATATGAAAATCACCTC
>00002
tagggccgggcgcggtggctcacgcctgtaatcccagcactttgggaggccgaggcgggtggatcacgaggtcaggagatcgagaccatcccggctaaaaaacggtgaaaccccgtctctactaaaaatacaaaaaattagccgggcgtagtggcgggcgcctgtagtcccagctacttgggaggctgaggcaggagaatggcgtgaacccgggaggcggagcttgcagtgagccgagatcccgccactgcactccagcctgggcgacagagcgagactccgtctcaaaaaaaaaaaaaaaa
>00003
ttatatacaaatgtttatagcagcattattcataacagccaaaaagtagaaacaatccactttccaaggatgaaCCTTGAAGTGATTGCCTAAATTATCCTTTTTACTTAGGCATTCACTTCCAAATCCAgctgcgcattgacatcacctgggaagcttATGCAGCTCCCTGGCAATCTttgaggatgggatacctggattaatgtttgaatccagactagacgatctctaaggtccctgatagccccaaaacttgtataaAATCTCTAATAGTGGGTCACCAATGCCCACATCTTTGAAGAAGAGACATTATTGGTACTTGGAACAGGTCTCCCGATAGGTCCGTCTAGAAGCCTAAGTTGGTTCTTCTCTTAGGCATCATCCCAACCTCC
>00004
tttttttttttttaaatgaaatttttcaaaataactttaataaCCACTTTTACACTGAGCAGAATATGTCTCTCATTCTCTCAAAAATGGTCAGGAGATAATTTTTTCATTTATGAGTTTCTATTGCAGCTTTCATTTTCTTTTTTTttttttttttaatttatttttttattgataattcttgggtgtttctcacagagggggatttggcagggtcatgggacaatagtggagggaaggtcagcagataaacaagtgaacaaaggtctctggttttcctaggcagaggaccctgcggccttccgcagtgtttgtgtccctgattacttgagattagggattggtgatgactcttaacgagcatgctgccttcaagcatctgtttaacaaagcacatcttgcaccgcccttaatccatttaaccctgagtggacacag
>00005
ttgctagattggggaagttctcctggataatatcctgcagagtgttttccaacttggttccattctccccatcactttcaggtacaccaatcagacgtagatttggtcttttcacatagtcccatatttcttggaggctttgctcatttctttttattcttttttctctaaacttcccttctcacttcatttcattcatttcatcttccattgctgataccctttcttccagttgatcgcatcggctcctgaggcttctgcattcttcacgtagttctcgagccttggttttcagctccatcagctcctttaagca
>00006
actcctcgagaagagcaactccaagacacataattgtcagattcaccaaagttgaaatgaaggaaaaaatgttaagggcagccagagagaaaggtcgggttaccctcaaagggaagcccatcagactaacagcggatctctcggcagaaaccctacaagccagaagagagtgggggccaatattcaacattcttaaagaaaagaattttcaacccagaatttcatatccagccaaactaaacttcataagtgaaggagaaataaaatactttacagacaagcaaatgctgagagattttgtcaccaccaggcctgccctaaaagagctcctgaaggaagc
>00007
ggctcttttttggttccatatgaactttaaagtagttttttccaattctgtgaagaaagtcattggtagcttgatggggatggcattgaatctataaattaccttgggcagtatggccattttcacaatattgattcttcctacccatgagcatggaatgttcttccatttgtttgtatcctcttttatttccttgagcagtggtttgtagttctccttgaagaggtccttcacatcccttgtaagttggattcctaggtattttattctctttgaagcaattgtgaatgggagttcactcatgatttggctctctgt
>00008
ACAGATATAGTAATTTGGGAGAGGAGAGAGACCAGTGCCCAGTTTGCCATGATGCAAAGGTCGGCGGGATGAGAGTTCCTAAGCTTCCTGTGGGCCGCAATACGTCCTGAGAACGTACCTGGAGCAGAGGCTTGCTCACAAGCACCAACACAGCTCTCTCCACCAacacacacacacacacacacacacacacacacacacacacacacacacacCCCACCTGCCTTAGGCCACTTAGTGAGCTGAGGGACTCCAAGTCAGTAAGAGGTTCCTGAGGGAAAGGGATGTGCCTCAGGAGAAACTTTAATGCCTGGAAACCACAGAGCGGGTGTGCAGCTGGGCGCATGAGGATCCCAGAAAGTGCCACAGACAGCACTAGAACGGAGTGCtcaaccagtggtgctgggctcatcggctaatcatgcgggaaaagaagtgaagtcacatcactgtctctcaccttgcacaaaagtaaattccaggcagatcgatgagacaaaactctgaatagaaaggtgtgaaagaacgagaaaactgccaaggagactgtgttcatgggaaagtgggaaaggctgtcctaaacctcacaccaaaaCAAGAGGCAATAAGGGAAAATGGACCTCCAGGATGGAAAGGAGGCCATGAGCAGAGAGAGTAGGGAAGTGGCAGCCAGTGAGAAGACACATCTGGCGTCTGTAACAGACGGGGCAAGGGCCGGCCCTCTGCAGCACTCTGCTGGACTCTGGTGCAGTGCCCATCTGCATCATAGAGCAGCCAGTGTCCCTCAGAAGAGAGGCAAGAGCAACCCCTTGCCACAGCTGCCCAACTCTTAGCCCAGTGGTGCATCGTCAGAGGGACGGACTGGGTGAGGGCTATGCTGGTCCAGGGTGGCACTTAAAAGTAAGGGGATCGTGGTGGATACTGCTTTGAGAGTGACACATAGCACCCCGGTGAGGGTCCCGTGTCTGAGACAGGACGTGCCTGCCGGGAAGCTGGTTGTCTGCAACCTTGTGTGCACTCACCTGGAGGGGGGCGGGGTGGGGGTGGCAAACCACAAAATCCCTAGGAGAGGCAGCAGGCTGGGGAGGGCACCTGAAGTTGGTCTGGAAGTCAGTCAGTGCCTACAGGCACCAAATGGAAACGTGCTCATAAGATAGATGAGAAGCAAAACTGAGGGCCCTTTCTGGAGGTGGAAGACAGCCTGTGGCGGCAGTTCCAGATTGACACAAGAGACGGGCTCAGGCTGGGGCGGCACCATCAAGGCAGAGCACTTCTCACAGAATGTGGCAAGCTCAGGATTGATGACCTTTTCCAATGTTTGCCACGGGGAAGCCCAGAAAGGCTGTCTTTTGGTTGCAGCAGGCAGGTATGCATTGTGATTGATGGCTCAGGGCTGTTTTTATGTTTGCGTTACATATGGAATGGGGGCACCGGCGCTCTTGCCAGTGCTGAGAACCTCTCAGTGTCTTGATCAGGCCCTGGGAGGCAGGCATGCTCCCGACTCCCCCCGCGCATCCCAGGGAGGCAGAATCCACGGGAACTGGGCTCGTACCCAGGCACTGCAACCAGTCAGGGGATGAGGGGCAGGACAGAAGGGCTGTGCGTGAGTGCTTTCGGGAGGGCAGTGCCAGCAAATGGACAGGAGGGTTTTGACTTGGGCCAAGACAACGCCGTGGAGACACTTGGACGCTGATGGGCTTTTCTGTGACAGAGTTTGCTCAGGAGATGGGCAGAAAGCCTCTGGGGCGCTCCCTGAGTTAGGACTCAGCTGCGGCCTCACGGTGTCAAGTGCCTCAGCGATGGTGGACAAGCGCACGTAAAGGGAAACTTGGTAGCGTGCAGGGAAGTAGGGAGGTGCATGCTAATTCGGGACCACAGGCTAGGAGGATGCCTTTGTGCTCAAAGAGACTGAGCAATGAGGTGTCACTAAAGACAGCATTGGCGAAGCAGGCTCCACTGGGAAAAGTGCATGCGGAGCTGTCTGCAGGGAAATCCCCTTTGAAATCAGATTGCCCAGCCAAACTGCGGCTGGCTTGGGAGAAAGGGTGGTCCTTCTGACAGCTCTTAGGAACCCTTAGGAACCGGGACAGGGCTCCCAGAGCCAGCCAAGGAAGCCCCAGCAGTGTGAGCCTTGACAGGGGATGTGGTGTCACAACAACTGCAAGTCACTTGTTGGCCATCCCAGGCACCAGGGCCTGGGAAGAGGTCTGGTCCCCATTCCAGGTGGGAGGGTTTCCCAGAGTTGGTCAGGGGACCCGGCAGGCACTCAGGCCGTCTGGCCAGCATGGACTGTGGGGCAGATGGTACAAGCAGGAAAGTTGTAACCCACCTGGAAGGCAAGCTGCGGGGGGAAGGGAGAATAAGACAAGAAAAGAAAGCTTTGTTCTGTGTGGAACAGAACAAGCAGAATGCCCAGCACCACAGAGATCGCGGCTGCCCAGGACACAGTGACCCACAGCAGCAGCCCTGGGAGACCGAGAGGGCACCGGGCACGGCAGCAGCCTTGCCCAAGGGGAAGCAGATGTGTTTACTGGGTTTGCCATGGCTTTAGGGAAGGGGACCACTTCTTGACACATCACAAACATGCAGGGAACCTGGCTTTGCTGATTCAGGGGCTAAACCTGCTGGGCGGGATCTGGTAATGTTGGAGGTGGGGGCGGGGCAGAACGAGCTGCCCTGACCCATGGAGTGCTTCTGCGCCCACGGGCTCTTCCTTTCCTGGCAAGGTGCAGGCACCTCAGATGGAGAGTGTGGAGGTGTCTCCGGATGGATGGAGTGGCCACGGTCGTGCCAAGTGCCCTCAGCATCTGCCCTATCACCCCCGCAGGTAGTTGATGGAGGGCTCCACTGTCCCCTTCCTGGGTCCCACCACAGGTAGTGGGGATATGGAAGAAAGGAGGTTGCTCCAAAGGGAGCAGCGGCCAACCCTCTCACTCTGCCAGGAAGTAGCGCTGGGGATCCCAAGGAAGAGAGAAGGAGGGCTGGAAGCAGATTTCCCCCTGGCTTCGCAGGAGGGATAGAACTACACAGGGTAGGTGCTGGGCAAGCGGCAACCTTTATCGCCATCATTGTGCAATAAATGCGCCCCGATGCGTGGTAGAGCGCCCCCACCCGTTCCACCCCGGTCCCCATCCCCACGTCGGGATGCGCCGACAATCGAAAAGGCCAGGGTTACTGACCTTTCTCTCCAGGCTGGCAGTCAAGGAAAAGACATTAAGAAGGGATTTCTCTGTGCCGGGGCACGGTGCTGCCTGCTCCACGGGTGTTGTCTCTTTCAGTCCTCTCAACATTCCATCCTAATTCCACGAACTCCCCCGCTGTGCCCCTCCCCTTCCCCCACCCCCGCCTCCAGCCCCTTCTTGAAGTTTATTCTGAGCACTGCAGCCCCTCTCTATCCCTGCCTCCTGTGAGCACCGATAAGCCTGCATTTGTCACGGAGCAGACGTTCCAGTCAGCTGGCGTTTACCGTGCTTTTTTTTTTGTCCTTCTCTCCGTGCAGACTGTAAACTCAAGGACAAGGACCATGACTCTTTTCTGCCAATCAAAGCACACAACTTTATTGATGATACACACAGATGCGGACTTGGGTGGAAGAGGTTAAGTCGGTACAATAGACAGAAGAGCAGTGCACTTTTTTGATGAATAGGTTCACTATCCATCAGGCGCGTGTAGAAGAAAGAGCAAACGAAAAATAATTCAACCTAAGCTGCAACAAATGCATTTTCAGCTCAAGCCGCGATATGCCTCTGGTCTCTGCAAAGCGGTCCCGCTTGGACAGGGAGACCACCACAGGCAACAATAGCACTCGTGATGCTGTAATTTGATGTTCTTTGTCCACAGCAGGCAGCTGAAGTGATCCCCTCACCACATGAAGGAGGCTGCAAGGGAGGAATTTACAATGCCAACATTGCCTGCAGACTGCACAACCAAGAAGTTACTCAAAGCTCTGTGGGAGCCCCTGCCTGGCCAATAAGAGTGTGGTCCTGGATTGAGCCCTGGAACTTTCACCCAATGAGGTGGTGATTGGCTAAGGCTGGATCTTCAGTAGCACCCTCTGCAGATTCTTTGACATCTGCAAACCAAGCGCGTTGTGGGTGGATTCCGTCCCATTGTGTTCGAGAGGGCCGTTTATGGGGCAGGGGTTTCCAGGAGAATCTCTCTGTTTCCATTTCTGATAAAGAGGGACATGAATGAGAAGAGCATCTGGGCACCGACTAACTCCCCCGCCAAGACTGGCTTTTCAGACAAACCCATCAGCGGTTTCAAAACCTGAACCTTAGCACATCCACTTCCCTCTGATATCAAAGGAAACTTCAAGTCTGAAGCGGACTTGGCAAGCATGTTATTAATAACTGTCATGCTTATTAACAAATTTAATCCGGCCTGCTGCAGAAATGAGTTGCAGCAACGTGACACAGTCTCCCGACACACTTCATTGATGTACATCTTAATCTGGCCCTGACTTTCAATACTCGCATTTAAGTTATCCGGGGCACACAAAGCCTCTCTAACAGTGGGGTCTGGAGTGGGGCTCGTGTTTCTAGCCATTGAGAGGCTGGCCAAATGGCTATTGATATCCTGGCTAAATGGAAAGCCCGCATCCTTGGGCTCGGCAAACAACAGTTTTCCCTGAATGAAAAGACACTTGGAGAGGTC
>00009
ttgtaggttgcctgttcactctgatggtagtttcttttgctgtgcagaagctctttagttgaattagatcccatttgtcaattttggcttttgttgccattgcttttggtgttttagacatgaagtccttgcccatgcctatgtcctgaatggtaatgcctaggttttcttctagggtttttatggttttaggtctaacgtttaagtctttaatccatcttgaattgatttttgtataaggtgtaaggaagggatccagtttcagctttctacatatggctagccagttttcccagcaccatttattaaatagggaatcctttcc
>00010
ggaaaggattccctatttaataaatggtgctgggaaaactggctagccatatgtagaaagctgaaactggatcccttccttacaccttatacaaaaatcaattcaagatggattaaagacttaaacgttagacctaaaaccataaaaaccctagaagaaaacctaggcattaccattcaggacataggcatgggcaaggacttcatgtctaaaacaccaaaagcaatggcaacaaaagccaaaattgacaaatgggatctaattcaactaaagagcttctgcacagcaaaagaaactaccatcagagtgaacaggcaac
>00011
ttgttgccattgcttttggtgttttagacatgaagtccttgcccatgcctatgtcctgaatggtaatgcctaggttttcttctagggtttttatggttttaggtctaacgtttaagtctttaatccatcttgaattgatttttgtataaggtgtaaggaagggatccagtttcagctttctacatatggctagccagttttcccagcaccatttattaaatagggaatcctttccccattgcttgtttttctcaggtttgtcaaagatcagatagttgtagatatgcggtgttatttctga
>00012
tgggaggccgaggcaggcggatcacctgaggtcaggagttcgagaccagcctggtcaacatggtgaaaaccccgtctctactaataatacaaaaattagctgggcatcgtgttgggcacctgtaatcccagctacttgggaggctgaggcaggaggatcacttgaacccaggaggtgcaggttacagtgagctgagatGCTGAGATCTTTTAAGATATCTTTTTggctgggtgcggtggctcacggctgtaatctcagcactgtgggaggccgaggcaggcggatcacctgaggtcaggagttcgagaccagcctggtcaacatggtgaaaaccccgtctctactaataatacaaaaattagctgggcatcgtgttgggc
>00013
gggaggccgaggcaggcggatcacctgaggtcaggagttcgagaccagcctggtcaacatggtgaaaaccccgtctctactaataatacaaaaattagctgggcatcgtgttgggcacctgtaatcccagctacttgggaggctgaggcaggaggatcacttgaacccaggaggtgcaggttacagtgagctgagatGCTGAGATCTTTTAAGATATCTTTTTggctgggtgcggtggctcacggctgtaatctcagcactgtgggaggccgaggcaggcggatcacctgaggtcaggagttcgagaccagcctggtcaacatggtgaaaaccccgtctctactaataatacaaaaattagctgggcatcgtgttgggc
>00014
TTTCCTATAAGATCCAGACAGAAAGTCATTATAATTAGTGGGACCATGGAAAACATCTGAAGGATTTCAGTTTTGGCAAATAACTTTTCAGAAAAATATCCAAGCTGTGAGAACACTAAATGTCTATTTTAATAATTTAGTAGAGGTTTCTATTCAAACATTCAGTGAAGATGTTGCTGTCTTCAACTATGTAGAAAAGAAGACTTTTAGGGTGTCTGTTAAAAGCAAAGAGCTGCTGATTTTTAACAGGTTAGTAATAACCTTTTAATCAAGTATATGTCATGCAGAGACTCAAATCCTGGTCCAA
>00015
ATTCTTggccgggcgcggtggctcacgcctgtaatcccagcactttgggaggccgaggcgggtggatcatgaggtcaggagatcgagaccatcctggctaacaaggtgaaaccccgtctctactaaaaatacaaaaaattagccgggcgcggtggcgggcgcctgtagtcccagctactcgggaggctgaggcaggagaatggcgtgaacccgggaagcggagcttgcagtgagccgagattgcgccactgcagtccgcagtccggcctgggcgacagagcgagactccgtctcaaaaaa
>00016
TCTTggccgggcgcggtggctcacgcctgtaatcccagcactttgggaggccgaggcgggtggatcatgaggtcaggagatcgagaccatcctggctaacaaggtgaaaccccgtctctactaaaaatacaaaaaattagccgggcgcggtggcgggcgcctgtagtcccagctactcgggaggctgaggcaggagaatggcgtgaacccgggaagcggagcttgcagtgagccgagattgcgccactgcagtccgcagtccggcctgggcgacagagcgagactccgtctcaaaaaaaa
>00017
ggtggctcacgcctgtaatcccagcactttgggaggccgaggcgggtggatcatgaggtcaggagatcgagaccatcctggctaacaaggtgaaaccccgtctctactaaaaatacaaaaaattagccgggcgcggtggcgggcgcctgtagtcccagctactcgggaggctgaggcaggagaatggcgtgaacccgggaagcggagcttgcagtgagccgagattgcgccactgcagtccgcagtccggcctgggcgacagagcgagactccgtctcaaaaaaaaaaaaaaaaaaaGATT
>00018
ggtggctcacgcctgtaatcccagcactttgggaggccgaggcgggtggatcatgaggtcaggagatcgagaccatcctggctaacaaggtgaaaccccgtctctactaaaaatacaaaaaattagccgggcgcggtggcgggcgcctgtagtcccagctactcgggaggctgaggcaggagaatggcgtgaacccgggaagcggagcttgcagtgagccgagattgcgccactgcagtccgcagtccggcctgggcgacagagcgagactccgtctcaaaaaaaaaaaaaaaaaaaGATTC
>00019
GCCCAGCCTGTCTCAGCCCTCCCCTTCCTCATGGTCCCAGGGATACTCACTGCTGCAGGAATTGCAGGACTAAATGCTTTAGGGTCTCAGATCCAGTAAAGTTTTCCTGAAATCAAAAGACAATTTGGATCTATGCGGTGGACAAAGCCTCCCTTACAGCAACCCAAATCTTGCTTGGTCCTTCTTCCTCACCTTGCAGGGTTTCATTGTCTCAGAGCTGTCAATGTCAACAATCACTGGTGCGGATAACTCTCGGCCGTCCTGGAGAAGGAAAGAGGAAGTCAGCAGTGGAGACCAAGGAG
>00020
GGGGGGACACATTTTCCAGGGAGAATATTCTTGTCTTTTTCAGGAATCCATGCCTGTAAAATGGATGAGGGTCTGATACAAGCATGTAATCTAGGCAAGACCCAAAGGACTTGAGGGCAGGCGTGGAGGTCCTTTTCTTGAGTAAGAGGAGACAATGATGACGGTATTATACATACTTACCAGGCGTAACAACTTGGGGAAACAATCCCGGATGGCACTGTCCAAAACCAAAAATTGAATGAAGTGACTGACAGTTCAGGGTTGCACAGtctctctcccactccctctcacactcctccctctccttcctcctGGTTAGCTTCCATCTAGACTGTCCTGACTCCCTTTTCTCCAGTGC
>00021
ACAAGAAGCAGCACTGGGAGCCCAGGCTCCAGGGCTTTCTTCCTCTCCCTCCCTCCCCTTTGCCCAAGTCACCATGGAAGGCTCTGCAGGGAGCAGGAAATGGGGTGGGAGCCCAGGGCTCTGCCACCTCACTGGCTGTCCATCAACCTGCCTGACCAGGCCCTGGCCAAGACCAGGTCAGCCCTTAGGGATGGCCCAGGATGCTGGGACACGGAGGTGAGTGAGGCCGGACTCAGGAGGCAGGAAGCGGAAGGCAGGGGGGACAACAACAGAAACGGGGTGAAGGTAGGGGAGGGACGGATGGGTGAGACATAGGAGAGGAGAGACAAGGGAGAAACAGGATGCAATGCAAAGGGAAGGGAAAGACTCTCTACTGCGGAGGTGGAGTTCAGGGAGGAGAAGAGGAGAAAAGGGCTCCCCTGCTGCAGCCCTTTCCCTCACTGCTCCCTGGCTGGCCC
>00022
TGCAGCTGGAGCCTTCCTCACCTGTGTGAGCTCAGTCTGAGCTGGGCATGGGAAACAGAGCAGCCACGGGGACAGGAGACCTTCTCCCGGGAGGAGTGAAGAGTCAGGCCCCAGCTCAGCATGGGGTTCAGAGTCTGGGGACCCCCTCTCCAGACCACTGCATTCTCTTCTGATGGTCCCTGACTCCTGTGCCCCTCTGTGCTGACGCCTTGACCGAGGAATGCTACCCATCTCGGGCTACCCAGGGCTCCTCTGAGGGCCCAGGCAGGACGATGTGAGGTGGAGAAGGAGGGAAGGTGGGGCAGTGCC
>00023
TGCAGCTGGAGCCTTCCTCACCTGTGTGAGCTCAGTCTGAGCTGGGCATGGGAAACAGAGCAGCCACGGGGACAGGAGACCTTCTCCCGGGAGGAGTGAAGAGTCAGGCCCCAGCTCAGCATGGGGTTCAGAGTCTGGGGACCCCCTCTCCAGACCACTGCATTCTCTTCTGATGGTCCCTGACTCCTGTGCCCCTCTGTGCTGACGCCTTGACCGAGGAATGCTACCCATCTCGGGCTACCCAGGGCTCCTCTGAGGGCCCAGGCAGGACGATGTGAGGTGGAGAAGGAGGGAAGGTGGGGCAGTGCCCTGAGAGGCCTGTCCTTCTGTCTTCTCAACCTCCTCTGCCCTCTGCCTTCCACTCCTGCCTCAGGAACGTGGCCCGCTTCTGG
>00024
GACTGGTCCGAGAAGGTGCTGCACAACGGGTTCCCTTCTAGCCATAGCTCTTCGAGCTTCAGCCCTTTCACCTTGCCCAACTCCCACGCCGACTCCAGCTAAGAAAGATGGGGAGGAAACTGGAGAAGGAGGGCCAGGGAAAGAGAGACACCCAGGACCCTGGGCCCTGAATTCCCCCGGCCCTCATAGTCACCCACAGGTGCCACTGCCTGGCTGTTGCCATTATCCTGATGTGTCCTGCCCTCCACCCAAAGTTGATCTGGCTCCCCCTTCTCACCTTATTTTTGGAGAGATTCAGGGTCTTGACTTTGGGAGCCTTCTCTGTAATGTCAGAAAGGCCATCCAGCTGGTACAG
>00025
TGATCTTCAGGGTGGCAGCCATGCAGTTTCTTCGATTCAGGATTATATCAATGTCACGGCCCATCAAGTCTTGAAGAAGCCAAGAGAAGGGAATCGGAAGGCTGGGAGGGCCCTGGCTGGACCAGAGCCAGCCCCAACCCCTCTGTAAATTGCCATTCCTAAGTCTCCCTCCCAGGCAGACCTCTCTGCCCCCGCTTGTCTTAGAATTGCTGCTGTCAGCCTTACCTGGGTCAAAGCGGAGATTCTGGAGATCAAGAGCTTGCTGGGAGACATTGTACCGTTTGTTCATGGTCAGCTGCAGAGATAGAGATGAAGACAGAGGCTCTGGGGCTCtggtgatggtggtggtggtggtggtg
>00026
ctacctgacttcaaactatactacaaggctacagtaaccaaaacagcatggtactggtaccaaaacagagatatagatcaatggaacagaacagagccctcagaaataacactgcatatctacaactatctgatctttgacaaacctgagaaaaacaagcaatggggaaaggattccctatttaataaatggtgctgggaaaactggctagccatatgtagaaagctgaaactggatcccttccttacaccttatacaaaaatcaattcaagatggattaaagacttaaacgttagacctaaaac
>00027
aagcaatggcaacaaaagccaaaattgacaaatgggatctaattaaactaaagagcttctgcacagcaaaagaaactaccatcagagtgaacaggcaacctacaaaatgggagaaaatttttgcaacctactcatctgacaaagggctaatatccagaatctacaatgaactcaaacaaatttacaagaaaaaaacaaacaaccccatcaaaaagtgggcgaaggacatgaacagacacttctcaaaagaagacatttatgcagccaaaaaacacatgaaaaaatgctcatcatcactggccatcagagaaatgcaaatca
>00028
caaaattgacaaatgggatctaattaaactaaagagcttctgcacagcaaaagaaactaccatcagagtgaacaggcaacctacaaaatgggagaaaatttttgcaacctactcatctgacaaagggctaatatccagaatctacaatgaactcaaacaaatttacaagaaaaaaacaaacaaccccatcaaaaagtgggcgaaggacatgaacagacacttctcaaaagaagacatttatgcagccaaaaaacacatgaaaaaatgctcatcatcactggccatcagagaaatgcaaatca
>00029
GGGCTTTATTGCAGGGAtgggagaggggtagggtatggtgtccctattattattccaattttacagatgaggacagttgaagcacagaggtattaggtcacttagctaagtggtcaccgagcttgtatatagtgaaatgatgatttgtctctgtcagtctcactccacattctgtgtcctaatcactaAGGAGGTAGCCAAAAGTAAATTGACATTAATTCAGACTTAACTAATTACCAGCCTTCCAGAGCCCTGCCACAGACAGATGATCTACAAGTCCATGACCTATACCTCTCATAGTGTTTCCCCCCGCTAACACCACATCCCTCTCTACCAATAACAGCCAGGGCCCTTATCAGACACTGAATCTGCCAAATTTGTCCACAAACCCTGAGGAAGTCTCCCTCCCTCCACCAACCCTCTGTGTCCCTCTGCCACTTGGACCCATTTGGCTCCCTCAGTGTCCAATTTGCTGAGTAAACTTCTAATATTTGCTATCACTCCTGATACCCAAGTACTGTCCACTGAGGCAGGATGTAAAATTTGGTAGAAAGGTTGGGATCTGAGCCACAGTCCGATCAAAGTTTTGCCTGAGCATGGACTACAGTTCTGACAATTTTCTGCATCTGTAGGTCTGAATTTACAGAGGGCTAAAAGATTAGATCCAGTTCAGAAGTTTCTATTAATGGGCTAGGCATGGTACATGGCCATAGGACTGTGACCATGCCCACAGGATTCATGTGACTTCACCTGGATGAGAGAGCTGAACCTGCCACACAATAGTGAGGGCCATAAGGGGGGCAATATTCACATGACTCATAGGGTTCCAAAGTCTACAGTTTTTACACAATACAAAGAGTTTAGCCTGCCTAATGACTATAAGGGAGCACATGATCAGAGtgctaaggtctgaatatttgtgttcccccaaaattcatatgctgaaatcctaaaccctaaggtgatgttattaggagctgggactctggggagttgattaagtcatgagggtagagccctcatgaatgggattagtgtcctttcaaaataggcccaagaaagatccctttccccttcctccatgtgaggttagagtgaaaatatggccagtgcccttatcagacactgaatctgccagtgccttgaccttggactttccagcctccagaactgtgaaaaataaatttctgttgtttatagactacacagtccatggtattttgttatagtagcccaaacagactaagccaCATGGTATCCATGTGACCAACAGCAGTAGAGTACCTGTGGTGCCCACATAATTATGAGGGCCTCATTGCCACATGAAAGTAGGAGGCCACATGATTGTAGTATTCACATGAGCCATAGCATTAGAAGCCTGCAATGTTCACTTGCCTGGAAGGGCTATTTCTGCCTCATGACAATAGAGTTCATTGGCAGTAGTGTCCTAGTGTTCTGCATGCTTCAGGGGTCTATCTGATTCATGACACATGGAGATCCGGGATTGCCTATGTTCCTGGGCTCCACAGTGAAGGTGGTGCCTCCAGGTGGCCTTCACAGCACATGAACTTCGCCTTTAGCTACCCCATCCCTTTTTATTGTGATCATTTAATATGCTGTTTTCTACTAACACATTAAATTTAATACATAACAAATTAACACATAACAGTAAAATAGGTCCTTCATAAAACTATAACCACAGTCATAATATAGGGAGTGCTGCAAGAACCTAGGCATGGTATTTGGTACAGATTAAGTACTGTTGATTTAATGCAGGCTTAAAGGAAATTAAAGCAAACCAATTAAGTCTGTTTTAATTATTATGTTGATAAAAAGTATAATGATTAAAAtgttccaggtactttaaaaggttagcacatttaattgtcataactttatgacatttgtgctattattattccaattttacagatgaggacagttgaagcacagaggtcacttggctaagtggtcaccgagcttgtatatagtgaaacgatgatttgtctttggtcagtctcactccacattctgtgtcctaatcactCAGGAGGTACTCAAAAGTAAATTGATATTAATTCAGActtactaattcaaacttaccggaaagccagtcccagtcactgaaaatttgaggtcatgaaagatttctttgaaatgctgttttaataatttcaactactgtcaagaattaggaccaatcaaaggtgaatctaattaaagatctcaggagatttactttaatgtctggatataattttatcattaatatataaaatatttgtatattaagggagtataaaatgcttgaTGTTAGTTAAAATTTCTTTTCTAAAATTAACATTAAAATGGGAAATATTGCAAAGTTTAAACATCATACCTAGCTCACATCACAATTACAAAGTTATAAAGGAATGAAATCTGAATTAATTTTATTTTACCATGTTTATATTCCACTTGTGCCTCTCCAGAAAGGACAGAGAAAGAAGAATATACATTGCTGAGTTTTTTTGAAACTGCAATTTCAACAATACCTGTTTTACTAACTTTCTTGGGAAAACACAGCTTTGTCTGTGTATCCAAAATAAATTTGATGTGGTCTTTCTGATTTGCTGCCGTAGGCAAACCTAATGCTGTAAAAGTGGTGGGATTATTTTGTCAGGTCTCTGCAATGTGGCATAGCTGCACACATAGCTGCAGAAAACTCAACAGACAAAAGTTTGAACCGTGGATAAATTTCACTATATTAATAAGGACAACAGACTGTGTTTGTTGTACTAAATCTATTGAAGAAAGTCTCAATTTTTTTGGAGTAAAGCTTGGAAAGTAAGACGGTATTCTGGAAATCTGTGTGTCTCATACAATTTTGGAACATTATTTATGGAATACATGTAAATACAGGATATAAAATTAGAGCCACACATTTACAACAAAACCTATTGTGAAACTTCAATTTGGATTTGGAAAGTATCTATATACAGTCGTAGTATGGAATCCGACATCAAGATCCAGTGTCTGTCCAACCTTCATTTCTATAATTACATGCAGATAGATCAACAGTGAAAGACACAGAAGAATTGTGGCTATGCCACCGATGCCCAGTTGAGCCTTATAGTGTATTGATGGTGATTGGGATTAACTTTTTTAAattgagaaattattcatatgtcattaaatttgttattttaaaatgtacaattcagtgggttttagtatgttcacacaattttgcagccatcaccactacttaatcccagaatatttttatcaccccaaaaagaaatcccgtacttgttaatagtccccctattgccctttccccacagcttttggcaaccactaatctagtttctgtctctatggtttagtctattgttaacatttcacataaatagaatcatacaatatgtggctttttatgactggcttctttcacttgacgtataattttttaaggttcatccatgttgtagcatgtggcagaatttcatcccttttatggtaaataatattgcgttgtatggatatatgacattttaattataaaatcattaattgatggttatttgtgtttgtttcagttttagattattatgaataatgttacggtcaacattcgtgtacaagttttagtgtaaacatatgttttcagttctggatatatgcctacgagtgaaattgttgggacctacggtaactctatatttaatcatctgaggaacttccagactgttttcctgagtagctgcaccactttacattcctaccaacggtatatgagggctccaatttctccacatcctcatcactatgtgtcatgtctgtccttttgatgatagctgtcttagtgggtaagaagtagcatttagttgtggttttcatttgcatttccctaatgactaatgatactgatcctcttttatgtgcttactggccacttgtgtatcttcttcatagaaatagctattcaaattattttctcagctttaattgggtttgtttttattattgaattgtaagagttctttatatattctggatactagatttttattacataaaatatttgcaaatattttctcctcctctgtgttatcttttcattatattttttaaatttaaatttttattttaagttctggggtacatgagcaggatgtgcaggtttgttacatggataaacatgtgttatcttgatagtgtcctttgatgcacaaaagttttaaattttgatgatgtccagtttactttttctttggttgttgcgttttgatgtcatatatgttatggactgaatgcttgtgtcctcccaaatttatatgttgaaattctaattcccagtgtgatgttattgggatgtggggccctagggggtaattagctcatgggggtggagccctgattaatgggattattccccttgtaagaagagacacaaaagcttgctctcattctctctgctctctcccacgtgatgatacaataagaaattggcagtttccaacccacaggagtgcctttgccaaaatctgaccatgctgacaccctgatcttagacttccggcctccagaactgcgagaaataaatttctgtcgtttataagccacccagactatggtatttgttatataagcctgaactgactaacaaaatatcaaggaaaccatttcttagtccaaagtcacaaagatttacatctttttcttccagtagcttataaatttaattcttgcatttaggtcttccatccattttaatgttttttttttttaatggaatgtgaggaaagtgaccaaattcattattttgcaaccactatgtgtataaccatttgtcccaggaccatttttgaaaagattattgaaaaccaatttaccatagatgtatgggttatatctgggctctcaattttattttacttatatatatccttatggaaacatcagtatcacactgtactgattactacagttttgaaatccaggagtgcaagttctccaaatttgttctactttttaaagattgtgttggttattcagggcgccttctatttccacattgtgatgatttggctctgtgtccccacccaactctcatagaattgttcagtgttggtgagaggtgattggagctgggggtagtttctaatggtttagcaccatccctctagtgctgtctcatgaaagagttctcacgagatctggttcaaagtgtatagcacctcccccttccctctctc
>00030
aaaaaaaaaaaaaaaaaaaaaaaacccaggacacggtggcttcattggttaattctaccaaaagttctaaaaagaaataacaccgatacttcacaaacttttccaaaaataaaaaaagtgggaacactatgattcaagtatcactcttgtatcaaagccagacagacattacaagaaaagaagtaaaagacctacgtattatgaatatagataaaaattcttctgcaaaattatagcaaaacagatccagcatcatagaaaaataagtatacactctgacccagtgcagtttatcccaagaatgcaaggttgtttcagcatctgaaaatcagtcaatttaatacacaatataaataacacaaaggcagaacgacatgatcatctcaacacatgcatttgacaaaatccaacactattttataataaaaataatcaacaaactaagactagaagggaactttctccacattataaagggcagctgtaaaaaaccaatagcatacttcatacttaatgaaacactggatacttttccattaagatcaggaaccagacagagatgtccaccttcaccacttctattcaataatgtactggaaattctaaccagggaaattagactagaaaaaaagtaaaagtcatccagattgtaaaggaagaaataaaattatctctatttgcagataacatgattttatattaaaaaatccacaaagatatattagtgctaataaacgagttcagtaaggttgcagaattaacatacaaaaatcagttgtatttctatatactagaaataatcaattaaaaatgaaattaaggaaccaattttatttaaaatagcatcacattaataaaatcactaaaaaatttagaaaagaaggtaaaaacttgcacaccaaagagtacaaaccattgctgaaagaaattaaagaaggcctaaataaatgaaaaggcatttgtgttcattaattggaaaaattaatatcattaagatgttgctactcccctaaattgatctaccgatctaataaaataactttcaaaattccaactgcattttcacagaaatgggaaagctaaaattcatgtttgtattagtttgctctcacattggtataaagaactacctgagactgggtaatttattaaaaaaaaagagattcaatcggctcacagttccacagcctgtatgggaagcatagcctggatggtctcaggaagcttacaatcatggcagaaggggaaggggaagcctgcacatcctacgtggctggagaaggaggaag
>00031
aaaaaaaaaaaacacaaatagtccctttaaaacatgagtaaaggacctgaatagacatttttccaaagaagacataaaagtggccagtaagtatatgtaaaggtgctcaacatcactaatcatcagcgaaacgcaaattaaaaccacaacaagatgtcatcttacacctgttaaaatattatgttgtacatcctcaacatatacaataagaaatAAAATAAACTATCCTGTTATCAAGGGAtgacgttagcaagatggtggaataagaagtcctggactctccttccccaatagacacactgattcaatagcaagatgattgatccatttctttcgtgagaaatggatcaatttcttttgtgagaaatccagaaactagttgacaggctcctgcaccctgagtgagtttgaaaccagccacatcaaaacgagaaggaaaattggagaccctcgcaccataatccccactctaggcacagcatcgtatgacatgagagaagtccaggttctcagtgtctcctcaaagagcagaggagtcacaccacacatctggatttccaattttcccatgtattacccaagggactggcttctatctctcctgtttctaaaagctgatggggcccagcagacactagttccctgggggctccagacagcaatgcctaaagcgcaagcacTTCCCACAGCTCCACCCCCTGGCTCAGCCAGTTtaactcaagaagaaatagaaaatgtgaatagacatagaacaagtaaagagattctgtcactcctcaaaaaccttaccacaaaaaaaaaaaaaaaaaaaaaaaa
>00032
tatcgtttgcaaatattttctgccaatccatagactgctttttcattttgttgatgcttcctttgctgtgcagaagctttttagtttgatgtagtcccacttattattattcttgttgcttgagcttttggtgtgataacaacaaaaaaaaatcactgccaaagccaatgtaaaggaagttttcctatatgttttcttctgggagttatatggtttcctgttttacatttcggcctttaatccattttgagttgatttttgtgtatgatgtaagagaagggtccaagataactggacattgtaaattatataattgtggggaccttggaaatcagattctcctttctttccaggatattttttttgttctgtttgtttttattgcttgttagggactttcttaaattaattctgttgtgtgtgtgtgtgttgtttgtcatttgtggccactaaagtctctacttgggtagcttaatggtcaggtaatgattggacatagatttcctgaaaagccattaaccaacaagtctcccagacttgttttcaagggagcctgtatgtattgtggataattccttcaatgttcaggcaagcagtttacaactctctcttaaccttcaacttgtgctgggtctcaagatcacccagaggcgaaaatttagagccttcttagatcttttctagatgtgcacacagccctgcacatgtgagtggcctcccagattcatgggtattttaaaggcctaagcttttcagagtcccctataagtgtcttattccccagttttaccttttaagctttttgttcagcttcttgtttgtcttaactcttattgccaccttagggagctattgtgttatatgattgctaccgttttctttaaatcaaatgcccctgtgaaaaagactgttcatacggagtgagatctgggtcaggtgaaataaagacaagacttgaaatgagtgtttccaggaagctgccaaatagttcctatgatgatgtttctctaagaatgatgttttggacagcttcaaaccctctgctccctcccttggctgttggttttcacagtgattatatagctgttgagttttatgacaactttggacctgaagaaaaagtggtggaaatagaacaagttgaaataccacaatgcttgctgttgtctctgaaattcaaacatttttctttaataaactcaccttgaatttttcaaagccttggttaatttccatagttccgaaaaagttgacttttacaatacttgccagtgtactcactgtttttatggagagaagaattttccaaggtccttcctctgccgttctcactaacatcatcCCATATTGGCCTTTTATGACAAGTGTGTCTTTACCGGAGTCAAGAAAAACGAGAAAATCTACAGACCACCATCTAAAAGGGTCTTTGTTTAGGAAAATCTGCTGTGTAAAATCTCAGGTTTAGGAAACAAATTAGTGGATAATTATTTCCTTTATGAAAGAAGATTTGCTCAATTAAAGAACTAATTTAAAAGTTCCTTTAAGTTGTGAATCCCATGGTTCATTTAATGAAATTATTGGAGCAAAAAAAATGTCCCTAGCCTTTCAAGAATACCCACTCTGTAAATATATAAATGCATTACACTGTGTTTTAAGAGTGAAAATTggtcggacatggtaacccatgcctgtaatcccagcactttgggaggctgaggcagatggattgcttgcacccaggagttcaagacaagcatgggcaacatggcgaaaccacatgtctacaaagaataaaaattagtcaggcatgatg
>00033
gcgcacgcctgtagtcccaggtacttgggaggctaagatgtgaggatcttttgagtccaggaggttgaggctgcagtgagccatgattgtgcctctattccatgctagctggcagagagaggccctgtctcagaaaaaaaaaaaaaaaaaaGAGTAGAAATAAAGGAGATGGGAATTAAGAAGTGGGAATTAAAGGAATTTATCCATTGACAAATGGATAGTTTTAGATTAGTTAACACAGAGGTAGCAAGGTGAGTTTTCTTGGCTTTAACCCCCAAACAACTTTCTTCAAGAGCTCCCACGGTTCATATGATTTATTTAAGACCAGAAAAGCCTAAGGCCTTTGATGTACTTATTTTGAGAAAAGGCATATACCAACTTTGAATCAAAATTCTAACTTCTCCAACACCTTCCATAATTATGAAGGCATTCAGATATGTAcagttgacccttgaacaacagaggtttgaactttatgggtctatttatgtgcagatcttttcaaccaaacgtggatttaaaatgccatattcacaggattcaaaacttgcatatatacggagagccgacttttagtatagtcgagttctgcaggaccaactgctggacttgagtatgtgtggattttggtatacgtgggtgctgggggaggtcctggaattaatattccatggataccaagggaatactgTACTCGATTCCATTATGAGATGTCAGAAAATATTACCTGCTGCCAGAAAGTGGATTTTATTTTCTAAGTAAAGATAATTTTAAAAATTTTTGGCCAGTAAAGATGCATTCTGGGGTCCACAAAAAATCTCTCTAGTTAAAAACAACCAAACAAAAAACCCCATAAATAAGCTACCAACTTTTGCCAGAATTCAAAACCAGCTGAGTGTATTTTTGTTGAAACTGCTCTAAGTGTGTAACTCATTCATGTCCTGGAGCACCAGGTACAATTGTGGTGATGCAGCTCTTGGTAGGGCTTTAAAATCAGCCTGGTATCTTTGGGCTGAGGTTGCCTCTAACACCATCTTATAAACAAGCAGGACAGCGAATGAGAAAGAGCAAGAGTGAGGGTAATAGTGAGAGATCCCTTACCCAGGAATAGGCCTCTCTGAGTCACTTCTGGGATGCTGCTGCCCTCTGCTGCCACATGTCCTGGGAAAACCCCTGTGGTCTCAGGACCTAAAATGTTCTCTCTTTTTTCCCAAGCTGATGCTTTATTCGTTCTCGGCTTTAAAGACACTTGCTGGCAtggaaataaatgaaaagcaaccaaatgagaataagcgaagactgtttattcggaacttactatagcaaatgagtcagccatcatcacttgtgttttggcagagactcaaaggcaggcagagaagtgggaaaactttatagtggaaaaaagggaagacttcaggtattccctgattggagctttttcgcatagggaagctgtaggtgggctaactagaagcagaacaatttatgtgattggttaggaggttcatatttagtttgttaggtggatgcaggaacaaaaattggaaaagctgtcaactattaataaagtacttgccatttggggccaattgttacagaagttgtttagtttcttggattgttactagagagagcaatctgacttcctgcaaatctgatttacagcatgctgtcttctttggtaattatagataaggggattagtttcctgggaaggttgtggatcagagttctGAAGCCAAGAACTGAAAGAGACACAGAGAGGAAACATGTTTATAACACAAAGAAAGAAAGGCTGACTCTGGGAACTAAGATGAGTCCAGCACATTTGGCAGGGAAGGATGTTCCATTTTATGTCATTCTCCCAACAGTGTTGTTGCCCTGTGGGGTTAGGACatttattcatattccacactttatttattgagtatccattatgttctaggcacagtgaagagccaaatgcacagcccctgccctcagaaagcttagactcatggtgaagttcaatattcagtaaatactaattatgcaaataaatgtataattacaaactgtggtaattcctattattaaaaagtacagaatgttaagagaagggttaatagggaactcttgtttagattggagaaccatagaaagttctctgaggaatttagaatttgaaagctgagatttgagcaatgaggaatcagttagtcctggaaaagtgggtaaagaaggaagaaagcatcatagggggaaaaaatagcatgattaagatcttgaggtgggaaggcacgtggcctgttaaggaaaaggaaaaaaaggtcagtattgccatgcgctaggaatgaatggcgtgagatgtgaatgtagaagtagacaCTAAATGCTGCTGTCAGAAGTTTCATCTTCCATTGCTCTGTATCTCTCCTTTCCTTGAAGATCTATACTGGTTTCTCCACCCATCATGCCTCACTTTTAGCTTGGAAGCCCCCAGATTACCTAGAACCTTCTCATACTCCTTTTGTGTTCTGTGAAGAAAACACATTGGTAAAAGATTAACATGGATAATGTTGATATGTAGTTTTGTACTGTAAAGGAGAAGTGTAATGAAATAAATCTATTTTATGACTCTGTGTGGTTTTATTTAAAgctggatatggtggtgtgcatcgtggtcccagctacttgggaggctgaggaaggagggttgcttcagcccagtagtttgagtttagcctgggcaacatagcaagaccttcatctctaataagacaaaataaaTAAAGGCGCCATCCTGTATTTATGTGTCCCCACCACTTTAGTTAGCTGTTTATCTTCCACTACACTATACTGTATCTTGGGCCCCAGgatagtcaatatcaggtgtgaacttgattgaattgaaggatgtggctggtaaagtattgtttctgtgtgtgtctgtgagggtgttgccagaggagactgacatttgagtcagtggactgggagaggaagacccaccgttaatgtgggcaggcaccatcca
>00034
AAAAAAAAAAAAAACTCTACGCAGTGATAACCTAAAATTCTATCAGCTCTTCATTCAAATAGTGAAATAGTCTTTTGAAGTGTCTTTTAATATTGAAATCCCCTGGGAGAGGTAATGAGGGGAAATAGAAGTGTGGGAAAAATAAAGGGAGAGAACTAGTGGAAAACAGCAAATCACATTTTGCCTAGGGATGGCCCAGATACTGTATTTAATAATACGTATTATCAAGAGTTGTCAAGAACCAACtagaggaacagagagagatggtggaatagaaggctataccttgtgtaccccctgcaggaacaccaaattgcaaccactatctgcatacagaaaagcatcatcatgagaaccaaaagtcaggtgagcaatcacagtgcctggttttaaattcatattgttggaacagacattcaagaggtcagacagagacagtcagtcttaaatcgccgatgccacccctcccccgtatcctggcagcagctgtgcagcccagagagtctgtacacttgggagaagaagaaggcagtgactggggaacttcacattgaactcagtgctaccctgccataccagagagcaaagccgtgctgggctcagccagtgcccactcacagagggagcatctggaccagacctagctagaggggattcacccatcccagggcggagaacttgagtctctcggcaatccacaccactacaggccaaagtgctctggggtcccaggtaaacttgaagggatgcctaggacacaaagactgcaattcctaggcaactcctaggaaattaaacgatatgcacataaatgaacagtggatcaaaaaagaagttaaaaaggaaactgaaaacttttacgaaacaaatgataatggaaacacaacataccaaaacctatgggatacagaaaaagcagtactgatatcaaaatttatagctgtaaatgcctacattgaaaagaagaacgacttcaaataaaaaacctaatgatgcatcataaagaactataaaaataagagtaaattagaggaaaacaaattagaagaaaagaaacaataaagatcagagcagaaataaatgaatttgaaatgaagaaaacaatacaaaagatcaatgaaacaaaaagttgcttttttgttaaaggtaaacaaaattgacaaatgtttagccggactcatgaagaacaaaatggagaagacccaaataaataaaatcagagatggaagaggagacattacgactgataccacagaaattcaaagaatcaccagtggctactatgagcaaggatatgccaatagattggaaaatctagaagaaatggataaatttctagacacatacaatctaccaagattgaaacacgaagaaatccgaaacctgagcagaccaataacaggtaacacagtaaagccttaataaatagtctccgtctatagtaaagcaaagcccgagaccttatgacctcactgctaaattctaccaaacatttaaagaagaactaatgccagtcctactcaaactactctgaaaaatagaggaggagaaaatattttcaaactcatcctacaatgccagtattaccctgataccaaaaccagacaaacacacatcaaaaaaggaaaactacaggccaatgtctctgatgaatattgatgcaaaaatcctcgacaaaatactagtgaacccaattcgacaatacactagaaagatctttaatcatgaccaggaaggatttatccctgggatgcaaagatggttcaacatgcacaaataaatcagtgtgacacatcataccaacagaatgaaggacgaaaaccatattatcatttcaagtgatgctgaaaaagcatttgataaaattcaacattactttatcataaaagcccccaaaacactgtgtatagaaggaacacgcctcaacataataaaagccataaaaaacagagatccacagctagtatcataagaatgagtagaaagtgaaagtctttcctgtaagatctggaatacaacaaggatacccactttcactcctgttgttTCACCactatgaaactactactacaagaaaacattggggaaactgtccaggatattggtctgggcaaaaaattcttgagtaatatcccataagcacaggcaaaccaaggcaaaaatagacaaatggaatcacatcaagtaaaaagcttctgcacagtaaagaaaacaatcacaaaatgaagagacaacacacagaatgggagaaatatttgcaaactacccacctgacaagagattaataaccagtatatataaggagctcaaacaactctataggagaaaatctaataatccaattaaaacatgggcaaaagatctgaatagacatttctcaaaagaagacatacaaatggcaaacaagcgcatgaaaaggtgctcgacattagtgatcatcagagaaatgcaaatcaaaactacagtgaggtatcatccgccccagttaaaatggcttatatccgaaagacagacaataacaaatgctggcaaagttgtggacaaaagggaacctttgtacactgtcggcaggaatgtaaattagtataaccactatggagaacacttggaagttcctcaaaaaactaaaaacagagctaccgtatgatccaccaataccactcctgggtatatttctaaaagaaagaaaatcagtatattgaagagatatctgcactcctcaatatatatttgttgGCTTCTTTTATTTCTTGGCGCACTTGGGGTTACCCACTCTGAGTACACATATCACAGTTTGCAAAGTCATTTATGAGAATTTTATGCCTTCAGCAGGGAATTTTTACCCTTCAGATGTGCCTTAACTCTACCTCAATACTGTGACCAATTACCATTTGTTAAATTATACTTTATGTATACTACTCCAAAAAAGAAAATTATCCTGAGAGTCAATCTTATCCATAAGGACACAAAAGAAGACTACGTAAAAGATATTCATAGATGTCCATAAGTGGTataaaattacagaatttaagaggaatactgggtaaaaataatttagttaacacataaaaatttaaacatttcattttcagaaagaaccatttgagactcagagaacttaaatcacttctctaagactgccaccagtttacagaaaagtcaggactagaacccatatctcAGATTGTTTATTCCACAATATATAGAGCCATGCAACAGCAATTTAACTAAGTATACACATTTGCTAAAGAAAAAAATGTAAATGATAAAATGATACACAATGGATTGTAAAACCAAGAGGTGAAGTTAAATGGGACTTtattagtcaagattctccagagggacagaaccaatgggctatatgtatacatgaaagggagtttattagggagaattggttcacataattacaagacgaagtcccacaataggctgcctgcaagctgtggaagagaaaaggcagtagtggctcagtccaagtccaaaagcctcaaaaccagggaagccaacagtgcagcctgcagtctgtgcctaaaggcctgagagccctcagcaagccactggtgcaagtccccgagtccaaagaccaaagaatctggagtctgatgtccaaggcagtaggagcggaaggaagcttccagcatgggaaaaggaagccagaagactcagcaagcaaacttatcccagcttcttttggctgctttgttctagccatgctggcaaccaa
>00035
TGTGCTATGTACCTATGCCCCGAAGAGTAAAATGGAAAAAAACTGAATAATCTGTACCTGTTTGGAGGCAAAATGGTCTCTTCCACATAGAAATCTTGGTTTACTACAATTTCATGTGAAATGCTCAGCTTGGAAACTTCATTAACTGTCTCTATCAGATCTGTGACAGAAAAGACATCAGGTCTGCTTTCCGGAAAAAGAAAGAAAAAAAGCATAGCCATCATCAACAGGGAACCCACACAAAGAGAATTTTTATTTTATTTAGAGATTCACTCTGCCAAGTAAGGCTCCCAAGTTTAGATTCATCAAACGGATCTTACACAGACTTATTCAATCATTTTACCACCAGAAGTTTTCTGAACTCTTTGCTCTTCAGTAACACTGAACATCTCAGAGAAGTCAGGCATGGGAGGAAGAAATTAGTTTTTGAAAAACATAAAACAGTTTTGAAAACCTTCCACTTGAAATGTAAAACCATAAGCAAAACACAGCAAACAATGAATAAGTTGTGATTTGTAAAATTAATGTGTATCTAAAAGTTATTGTGTTCCCACTGTTCTCTTCCTACCTCAGGGGCTACACACAAGATGAAGGCTAAAATCTCCTTATAGATACCACACGAATCTTACTAGATGGCTCTAAAGCTGAAACCTGCTCCTAAAAcagtagtttccaaatctgggtattcaacagacaacacttcaaaacaacatgagtgacagataatgatttgacaatttttatttttccacatatggacatgaaagcaaacaagcaaacaatgaaactaccctaccatcatcaaaataatcacttcataaaaagaaaacatattttaacacctcagaaagtataaagaaaacacagtcagcattaagagtactcttttaaattgaatcaatttaatattattttaaaaactcattacaacctctttattgttttatttcattcaatattggtaagaactatgtcctagcccagcattcgaatttgggaaccagtgTTCTAAATTCATCATACAGAGTACTTTCAGTAGTAAAACAAAGTATATATAGTAGTCACAATTATTACTTGATATGTAAAATAAAATATGCAATAAAACTATTTTGTAACTCAATTTTAATGTAGTTTCATAACTTGGTCAGAGAGAACGATTTATCCTTAAGATATAATAAAACTCACATATAAGAATCCTAAAGCTCACTCCAAGAAGATGGTCCATTTATGCCCATTTATTTTTCATTTAAAAAACCGTTGATAAGACTTCTGTTGAAAAGTTGGTCCATCAACTGGTATTTCCCTTCTATACTAACTAAAAAGCTACATATGTTAAAATATACCATCTAATTAATTCATTAAGACATCATTTCTTTGAGAGATATTATGAAGTATGAATTGTGCCATTCTGCTTACTAGCAGTGACCCCAAGTGGCCACCAGAGAAACACACGTAATTCAACTTCATATTTTTTCCCCGTTTCAGTGTTCAAGAGGTTGGATCAAATTGCTACATCTGGAGAGGTCTGCAGATTAACCTTTGGTTAAATTCACTGGAGATTATTGTAAAAGAACTGCAATTTGAGTTCCTGTGAGGTTGGACTAGTCAAGCCAAAGCTTCAAATGCCTAACATAAGGTGTGAAAAAGACTTAAAGTCCCAATGTTCACATAAAAATGCTATTATTAAAGACCTAAATAATTTTACCCCAGAGCAGTGGTAATTTTTATGTCAACAAAGCACCCCTGGAAAAGGACAGAACACAACTGAAGCAACAGATAATTTGGATCACTTCGATCTGTCCTAGATCTACCATTTGCACTTTACAAAATCAAAATACAAGAATGCTATTTATTTCCCAGGCTTTGAACTGACTAAATCACTCTCGACTGTTGTCAAACACAAGTAACTTGCTTTGTCGGTCTCTTTCTCTAAAACCAAAATCTTTTAATTTTACTTACCAATTAGGGGCCTAAGTCCTGCATGTAAAAATTAGAGGGGGCAGAAAGACAAGAGAAAGAATAATCCAAAAGAGGACTAACAGAAGGATTAGTAAGGAAAAATGCAAGGTTGCAAGAGCCTTCTATATCCCTTAAAGGCCCTTAAATCACAGGCTGTCTATTCCTTTAGCCTAATTGCTGTCCATAGAAGTGATGACATGATTCTAGACCTACCAGGAGACTGGTCATCTAAACAGAAACTCTTGCTTTTCTGGCTCTGCCCTGGTGTTTTAGGCTCAGGGGCCCCATTCTCTGCTACACTGGGATCATTCTGGAGCACAGTTTCCTCAGTCTTCGGCATCTTGATGTTATCTGGAATTGGAGAGAAAAGAAGAGGCAAGCTGTGTAAGACCTGACTCTCGCCCAGGGACAAAAAGAAAGAGCGCTCTTCAACTACAATTGTGTGTCCTGGTGACTGAACCCGCTGCCGTCAGTTGAAAGGATTAAGTACCAGGGCTCAAAGGTTCTCAAAGGAACAACTAGGGTCTTCAAACAGGCCTCGAGGGGAAGGGGAATTAGTGGCACTTCCTTTACTGAAATCAAAGAAGTCTGGTCTTGGGCAAGcagaagaggaaaacaaggcccagagatggacaattaactcgccagaagcggggcacactgcacattactgaccaagctaggaaaggaatcttcctcggctctggctacctttcattggtcctggaataccttctaactccttagctactgctccagACCTTCCTGAAGGGGCTCTGCCGGCCTGGACTCAGGCAGCAGGGTATCCCCCACAGCCCTCGCGACCCTGGTCCCTCACCTCCTCCTCGTCCTCGACTGGCGGCCTCGCCTCTGCGTCTGCTAGCGAAGCCCCTCTGCCTCCCCAACCTGGTCTGGGAAGTACCATTGTAGCCAGGAAGAGAGGGGAGATCATCAGGGAGGAGTAGGACGGAACCATGGAGATTATGAGGTCCACCTGGAGCGCACCCCTACCTGTGACACAAGATAGGAGAGTCCAAACATGAAAACAAAGGGTGATCCGTTTCCAGGGTAGCGGGGTGGTATCACTTGCCCAGGGTGCCTTGGAAACCAAGACGGCAGGAAACGCAAGCAGAGCCTCACCATTGGGTGACAAAGGCAGGAGGCTGAGATAGACGTAAGGAGGCTTCATGTCCATACCCTCCCGCCCAGGCTCGGAACCCCTCAGGAGCTTGGAAGTCATCTTCTCAAGCCCTGCTCCTCGTGAACGAACTGTTCAAAGCTTTTATCCTTACTGCCCCAGAAACAAAAATAGCATTTAAATAACTATTTAGGGGGAAAAAATAAGCGTTTGTTGTTTATTTGTTTCACTTCATGCTGTTCATACAGCCCCTACAAATGAAGAACCAACAGGGCTACAAAATTCCAGAAGTCTGTTTTGGGTTTTCTTTTATCTTTTGTATAAGTGAATCCTCCACACAAAGTAAGGAGAGACACATGAACTGTTAAACTCTCATTTTACAAATATGCAAATCAAGAATCATTTTAAAGGGCTAGCCACAGAAGCTGTGTGGTAAAGGGGCAAGACCATAAGCCTGAGAGGAATCCTACATTTTGGTTTGGGTTCTTTCAGCTCAATTCTTGGCATGTTCTTCATTGCAATCCAATTGTGAGCTTTGGAGctcatctgtaaactgagggcactggaacggacgatcctaaggggcctCATGTTGCTCACTCTTCAGTCCTAGTCTACTTTGTCACTCCACTGGCCAGTCACCACAGTGATATGAGGACCCCTGGATTGGCCTATTTCCAGCATATATACATTTCCACACTATACTAGTTGATCCCTCTCTTACCCTGACTTAATTTCTTAACACATTAACTTGTTTCTTTTATAAATCAAGACTATACTTTGACCAGATTCTCACCACAATCCTCGCCTTGTTAGTGGCAACAGTACCGTGTGAATATCTTGCACAACATGGGGATTTTGAAGAAGAAAGTTATGGGGAAGAGGTCCAAGAACTTTCCAGCCTAGGAAAAATCCACCTTAACTTCCAGGCACAGGAGGATATGAGGGGACTTGGCTAGTAAAGTTAGCGCTTAGCTAAAGAGTTTATTTTACTAATGAATACTAAATCTGAATTCCCTCCTCATCCTCTCCTAGTATTTCCTTCAGTAATATCAGCTGTGAAACAAATTGCTCTCATATCAACCCCAGGATAAATGTTTAAATATATTTTTCTTGATTTGAACATAAAATTATACATTCATAAGGCATATGTTTCACTATACCAGAAGTTCATTTCTCATTAAAAAAATCAGAATTCTATTGTATTTCTTTCTAAGAAAACCTTCCAGAATGACACCAATTCATCTTCTCACAAAATTGCATTGTTAAAAAAAAAAAAAA
>00036
ATGACTTTTGGTCAGACTTGAAGCATCTTATTAATAAATTTAATGGTTGAGTGTGTCTTATATAGTACCGACAAATTAGTGTAAGTATTACTTTAAAAGTGTCAAAGCAGCAAATTATATTTAAACAGGTAATAAACCAATGCAGTTAcaggttgaacatcccaaatcggaaatccacgatgctccaaaatccaaaacattttgagcgccaacatgatgctcaaaggaaatgctcattgcggtatacaagtatgctgcaaatattccaaaatccaagaaatccgtaatctggctaggcgcagtgtctcacgactgttaagttccaacactttgggaggccgaggcaggtggattgcttgagtccaggaagtcaaggccagcctgggcaacatggcgaaaccttgtctatgcaaaaaatacaaaaattagccgggcatggtggtgcatgcctgtagtcccagctactcaggaggctgaggtgggaggatcccttgagcctgggaagcagaggttgcagtgaactgagatcgcgaacacgccactgcactccagtctgggcgacagagtgagaccctgtctcaaataataataataacaataataatccgtaatccaaaatactcccgtcccaaacatcttggaaaaggggtattcattctgTATTGTCAAAATGTTCATTTCAGGATCTTAGTTAATAATGAAACGTAGAGTGATTTTCAGATCTTTTCAGACAGACTTGGAAGAGGTAACTCCTAGCCGTTCAACTTTTAATTATCTGCAGATTAAACAGGCAGAGATGAGCAGATTTTCTAATAGTGGTTTTGTTCACTCTTCAGGAGTAGGAAATTTCAGGGGACACTTCTGCTTCATAATCAGTGTAATAAAGATTCTGTGAATCAAGATTAGAACCCCATCGATAAATAGTGTGCTTCTACAATTAGGCTTTATATTGGTTTCTCTTAATTATATTGATATAACAATATATGATTAAGAATCATCCAGCATTTATGGATTGAATGCTTCTAGTGTTTATTAAGAGTTAAATGGGTTGATTTCTTTGTCAGAATCTATATTTTACGGTATTTCTAATTTCCCACCTTAAATGCTTCTGTTATTTTGCCACTTTTGGGATTCTGTTACGTAAAGCCCCTTGCTTTGTCAGTGGTTCTCTTGATCTTCATACTTCTTAGATTTTCCTTTGTCTGTTGCCAAGGATGGGTTACCTGAAGGAAGTTTTTACCAAAACACAGGTCTCGTAGCATCTCCCTCATTGCCTTTATAGTCCCTGCGGCCCGAGTTAGATTTGTTTTTCTCCTGGTAGGGGTGCAGAAAAAAGTGAAGCTAAGAGAATGAAGGTCTGTTAAAGTGGCTAGGGATCTCAGGGGGTGGATAGATGAAGCAGGAGGAATAATATTATTTAGGGCTTGGATTTCACTGTGTTTTTTAAATTAACAGGCTTTTTCAAATGTAGTAATACAAAATGTATACTGGATAAGAGGTTGAAATAGAGTTTGGGGTTATCCATTATCTACAGATAATTGACAGTTTTCCCTTTGGACTTATAAAATTATACTAAGCACAGTTATCGGTTTTTAGGGGAAATCTCATAATAAGAcatttattcaacaaacatttattgagtacttattaggtggaaggcagaatgttgaaagctgaagacatatagttgagtgagtcactgtctttgccatcaaaaagcttctgtagggaagatagtcaaatagctactgtgcagagtgataagttatctcatatctagtgtgtggagttctatgcagtgctcagctacctggggaaggtcagcgaagactttcctaataaggtaacacttgaattgagtcttttcaggtggtttaggggagaagggactctcctggaagaggaaatgtcatttcagagccatagagggatggaagacaattatatattaattataagtggactgtgattgttagagcacaggatgtaggaggagaaagaaggttaaggtaggagaagtggcagaataggatcgtgaagggacttaaaggccacgtacactgctagagataggtagcgtctgaagaactttaaatgagtatactattatgatcagatttgtatcttagaaaactcattgatttttatcaaaaatatgtaccattgttggggtaaggttttgtgggtgtaaggtggccatttaatagactatagcaatagttcaggaaagagatgacagtgggtgggggccgattccagagatatttaggaagcaaaatctctggaattgggtgactgagtggataaaggacatgaggggaaaggaattaagaaggactacaGTACACACCAGATAGATAATAGTTGAACTTTCACAGGTTAGATTGTTGTGTTGGAGGAGAAACTTTGAATTTTTGTTTCATATATTTTTTAATCACTTGTATTTTTGTAAACAGAAAACATACATTACTATtatatacatacacgtatatatacacacgtgtgtgtatatatgtgtgtgtgtgtatatacatatatatatatatatatat
>00037
ttttttttttttttttttttttttttttgagaccgagtctcgctctgtcaccaggctggagtgcagtggcactatttcggctcactgcaaactctgcttcccgggtttaagcaattctcctgcctcaacctccggagtagctgggactataggcacccgccaccacgcccagctaattgttgtgtttttagtagagacggggtttcaccatgttggccaggatggtctcaaactcctgacctcgtgatccgcccgcatcgacctcccaaaatgctgggattacaggcgtgagccaccgcgcccggccTACTATTATATTTTTTTAAAGAGAAAAAGTCTCAGATTTCTGGTTACAGAACTAAGTATACATgaggaacaaatttaaagaaggaagataaggagttcagttttgggcttgctgaatttaaagtgtctcagaagaccttcaggtATTATCAAGAGGTAAAATCCTTTCCTAGATTTCAGGCCTGAAGGAAAAATAGCATCTGGTTCAAAGTTTTAAGTCTATGGCAGTGGAAACTaagtcacacatccaggctaggtgcagaactagggttagaagtcagagtctcaactcctagtttatggttcttcctgctgcagGAAGAGAGTGTCTCTGGAACCTTGAGGTACCCTTCTGAGAGAATTTAGCCAATGCTTTTCCATCTGAGACTACCTTCAGTTTATTCAGCCCTTCTCAAGTCTAAACATAGGTCCTCCTAGCCTGTCAAGTTAATGGTCTTTCATAATTTTAAATGCTGTTTGGGAAATTATGATCCTGTATCAATTTTCTAGGTAAAAGAGCAATCTGCTCATTTAACCCTTCTTATAGTGTAGAAGGCAGGTTTGCGGAGGCAATGTACAATGCTTTTTGGAACCATCTGAAAGAACAGCTATTGAGTACTCCTCCTGACTTCACTTGTGCCCTTGAACTTCTAAAAGATGTTAAGGAGGTGAGTAACCAACTCCCATTCGTGGATGGGAAGTTCCTGGGCATCTCAGAACCTTGGATCGTCAATGGCTGTTAATATATCAAGTAGCATACTTTTTTTAACGTGACCTACTACTTAAATAGATAGGATGGGGCAGCTTCCATTTTATTTGTATAAGATGAAACTTGACCATTGGGCGATGACTATAACAATATATAACTCAattaaacaaattcttactgaaaccccactatggtctatgtgtttcagaatcccggagatgaataggcgagcccttgcccacaaggaacttgcaTGCTTGAGTCAAAAGGCTATTTCAAGGGAACCTTAAAGATTCCAGATTTGCTATTTTATCCTCACACTTTGGAGTAAAACAATCTAAAAATATCCTTATCCTTTATTAAGAATGCCTCATCTCCTTGTGGTGGTGTGTATTTCATATTTCTTATATCCCACACATTTAAAACCACATTCTTATTTTTATTCATATTTTTACCTCATTCTACCTAAAAAATAGTAATGACTACTACTATAACTGATCCCAGTGAAGCCTTGAATGGTAATTGTCCTCTAGACAGAAAGAAATAATACTCTCTAAGAAATGTAGAGACTCAGTTCTCTGCCCCCCCAGAAGACATAATCTGGGATGCCTTTGGCCTAAGAGCATAGTTCATTGGAGAAAGTTTGAGGTTCTGAACAGAACTTGGCTCCTTTGATTTCCTTTGTTGGGCAGACCTTGCTATCACTGCTATTACCATGGCAGAACCGCCTAAGAAATGAGATAGAAGAAGCTCTGGACACAGATCTCCTCAAGCAGGAAGCAGAACATGGGGCCCTGGATGTCCCTCATCTTTCTAACTACATTCTCAATTTGATGGCTCTGCTATGTGCACCGGTTCGAGATGAAGCGATACAGAAACTAGAGACCATAAGAGATCCAGTGCAGTTACTGAGGTGAGAGTCTAGATGTGCTGTCCCCCAAATCTGCCTTAGACACTGTGCCGGAGAACTCTGAGCCAGCCACTGTGGATATAGCCCCTGTCTTATCTAACTCTTGTGTACTGATGACCTGACTAACACACCTTTTCTCCTTTCTGGATTATTGGCTTTTATTTTCCAAGGACAGTCTCTCGGGGTTCCTTTTGATGATCTTTAGATCAGTTGGGTCTCCTTTATGTCATGATACTGTTAAGACATTAAG
>00038
ATTTTTAGCAAACACATAAGGAATATTTGTAGCAAACTGGCTTCCACACTCTCCTCTTTGGAAAATAAGTTTTATTTTCTGTATCCCAAACCTCAATACAAATTATCAAAGATACCAAAATCTTTGAAGATCATTTCCAAGGGCCTTTGTGTGGTTTGTGATGAAGAATAAGCAATAATAGTATTGATATTACCTATGTCCCAAATACCACACATTTCCCTCTCTAACAGAGATCTATGAATCTTACCTGGAGATAAATTCCTCAGTTAGGGCCTTGGTGGTGCATTTCAGTCTATCCACAAATTCAGGTGATCTGAATAAAACTTCACCAGAGAAGCTTCTGGCCACTAGCAAGACTGAGGCCAGGACAGTTAACTGGTGCAACTGGAATGCCAGTTCCTGGAGCCGGATTCTGTCCATCAGCAGAGTCTGGTGAGGGAGCGAAGGACAGCCCATCAGAAGAGGAGGGTTTGAATGGAGGCACTGAATACCATAGAACAAGGCAATGCCCAAACACACATCCCTACCTCTGGGAATTCTACGTTTTCAAGATCCCAGAGGAGGAGGTTCAGGTAGCCTTGGTATAGCACCATTGTTGGACTGGGGGGCTCTGAATTGTTACCTGCCCCGCTTGGAAGTGAACACGCCATGCTGCAGGAGGAGCTAGGTGAGTCAGGAGAACTCGGACATAGTGTAGTGATGTCTGTGGCTGCTTTGGTTAGCCATTTTGTGGTATAATCGAGGAGACCTACGACGAGAAGGGAATATGCATCTTAAAATTCCAAGGCTTAAAGATGATGGCTCTGAGACATACTCTTGGTCTATAAAGAAGTGATTTTGTAGATCTTTCTATCTTAGAGAAACATTCCTTCTCCCTACCCCTTGCCCAAGGAAGAAACTTTCTATTCAAAAAATAGAAAATAGCCTCTATTGCTATAAGAAGGCAGACCTGAGGTCAAATCTCCCCTCTCCTGCCCTTGAATTTTAAACATACTGGGCTGTTTATCAAGGAGTTCCTGGAATTTAGCTTGTTCATACTGGATGGAATGTTCCTGCAGGTAGGGTCGAAAGCTCTGGATGGTATAGTTCACCATGTCCATTTTCATTAGGCCCAGAACACGGAGGATGCCCCTGCCGTAGGGAGAAACAGAACATTTACACTATTAAAGGAAATCTAGTCTGGAAGGGTGGAATCCAAGCAAGgagccataaaagcagagtatttgagagtcagaagaagccttaaaaacaaacagtcctatttcaacttatgaataatggtactgtggccagtgacccaaggccatagagtgagttgatggcaaaactaaggacagttatacctcctgacACTTTAACAACCAGATGAGAGCTCTTTTGCCTGTAGTCAGTCTGTCACCTTGAAAAAAGGGTAGTCAGTGAAAGGAAAATCACCAAGGTGTTAACAATTATATGTGGGTAGCTGGGATGTGGGTGACTGAATTTCTAACTCAttgagcagatcattttacttttccgggtcctggttcttctagctgtgaaacacggataatcctctttcctgtcccctcacaaggtctgagttgggacaaacaggacaacatctgggaaaaggcaatttgcaatctataGGAGAAAGAATTACTGTA
>00039
CCAGGAATGggctgggcgtggtggctcacgtatgtaatcccagcactttgggagtccgaggcaggcggatcacgaggtcaggagttcgagaccagcctggccaacatggtgaaaccccatctctactaaaaatacaaaaaaaaatagccaggcatggtggcgcgtgcctgtagtcccagctactcgggaggctgaggcagtagaatcgcttgaactcagaaggtggaggttgcagtgagcctagatcgtgtcactgcactccaacttgggcaacagagtgagactttgtctcaaaaaaaagaaaagaaaagaaaagagaaaaTACCAGGAATGACTTCATAGGGTTAGCGTGATAATATCCAACACCTGTGAATGACATATCTTGGGTACAGAGCTGTCTTCAAACCATACATGCATTCTCCAAATTGAGAAAGATCTATTTGAACAGTGCACATTATAGACGAGGAAACTAAAGCTAAAAAACTTCCCAAATGATCATGCCTTTTCATTTTTAAATGCTTAGGTAACTCACATTCAGGGTAAGGTCTACCCACCCATGCCCCACATTCTTGCCACTTTTCTGCACGACGACCATGGAGATTCTTACCAACAATGCTACGAATGCAGTTCTCTTTCTTGGTGATGTTCTGGAGTTGGCCTAGAAGAGATGCTGTGTTTTCACTGCTCAGAGTAGTGAGGCCCATGTCCTTAAGGCCTTGATGGACTTCCTGAGACACCTGTTCACTCACACTCAGCATAGTCTCTTCAGGCCTAGATAATAAGGGATAGAATGCAGAGTGGGCCTGGCAGAGGGGCAAAGCCCAGAGAGCCTCATACCACAAGCCAGGCCTATTCCAGGAAGAATTCTGGCTCTCTGCCACCAGAAGACAGCATTAGCCACTGGGCAGATGAAATACACTCATTGTTACCCGCAAGGTACCACCTGATCCAAACACACAGCACCATATGCCACTTCGATGAAAACAAAGTAAATTGGGCAAGGGTTCAGTTCCATCCTTGGATCTACTCGGCATTCTCCAGTCCCATCAACTGTATTTAAATGTTGTTTTAAGACTCTATTGGATATTTTTCATGGTTTTTCTCCTACCCCACCAATTAAATTGCTAATATATTAAGAGGCTTGGACTTCCTACTCCTCCTTGTACTTTGGTATAATATCCCTGCCCCCACATGCAGTGAATGGTCAATATCACTGACCAACCGATCAACTTCTAGATATACATAGCACAAATCCACTGTCATTCAATCACGTATATAATGACT
>00040
catcactggccatcagagaaatgcaaatcaaaaccacaatgagataccatctcacaccagttagaatggcgatcattaaaaagtcaggaaacaacaggtgctggagaggatgtggagaaataggaacacttttacactgttggtgggactgtaaactagttcaaccattgtggaagtcagtgtggcgattcctcagggatctagaactagaaatactatttgactcagccatcccattactgggtatatacccaaaagattataaatcatgctgctataaagacacatgcacacgtatgtttattgcggcactattcacaatagcaaagacttggaaccaacccaaacgtccaacaatgatagactggattaagaaaatgtggcacatatacaccatagaatactatgcagtcataaaaaaggatgagttcatgtcctttgtagggacatggatgaaatcggaaatcatcattctcagtaaactatcgcaagaacaaaaaaccaaacaccgcatattctcgctcataggtgggaattgaacaatgagaacacatggacacaggaaggggaacatcacactctggggactgttgtggggtggggaaaggggggaggggtagctgtaggagatatacctaatgctaagtgacgagttaatgggtgcagcacaccagcatggcacatgtatgcatgtgtaactaacctgcacattgtccacatgtaccctaaaacttaaagtataataatagtaataaTAATAAAGTATTCTGCTGCAAACATGTATTACTCTTCAAAACAaaaacaaaaacaagataactctgaggacagagcctggctctgttcacttaaagggtggagcctcgggcatagagggcagagcctctagccacggaggaatattcccaggccttgaaacctaaatgagtttacctgattggatttcaagttggcttggagctggtaactttttgcttgctttcattttttcccgttgggagggggactgtctataaccattatcctatgtccatgtcaccactgtaataaaaaagaggtaactttattttctagttcgcagggccactgatgaaaagaaatttagcctcaagaaggatcatacccagagtctgtctcatacctggtttagatgatttacagatgagattttcaactcgcgttggtgttaagacttttggggatattgaggtgaggcaaatatattttgcatgtagaatgaacatgaattttggggagttagagggtaggctgtggtaagctaaataatggcctccaaagatatccatgttgtagtctctggaacccctgactgccaccttatatggcaaaagggactttacaaatgtgactaaggatcttgaggtggggagattatcctgcctggccctaaatgtaagagcgtttccttattaagagggaaggagagggacatttcacatagaaggaggcaatgtgatgactgacacaagaagctatgatgctggcttcgatgataaaggaatgggagctctggaagctccagggaagaatccattgccttgccaaggaataaagaatacagcttcagaagctaaaaatggcaaggcaatggattctcccttagagcttccagagggagcctggccctactgactccctgattttcacccactgaaactgattttggtcttctgacaatcaggatgataagagaatacatgcatgttattttaagccacaaagttcagggggtaatttgttacaacagccataagaaaAGAAGAAAATAATACaggaacctttagagatcatctagtccaGTGGTTTTGAAACAGTCCTCAAAACTCCTTCTTCCAGCTCTACTTCAACTCAAGCTGCCTAGCTTTGATCTCTCTTATTCGTGATCTTCTGGAAAGATTTCGTTTTGTGAAAAATGACTCTATAAAATTGAACAAGAAAATCAGTAATTTAGTCAAGTATAGAattttatagatgaagacaaagcccaagaaagtgaaatgattttcccTTACTCACTCAAAGAAGACcagataaataaatatataaacaaacaaacaaacaCCGGTTCTTACCCTCAGTTAGAGCTTTCTGTACAACATTGTTCTAGAATTGGAAAAGTAGACTGGAGATAAAttgttaaggaataattgaaataatatatgtagagtgcttaaaagagtgcctggtgcatacacactcacaaatatttgttataattATAATATGTACTTGCATATGCACAGAATATCTTTAGAAGTATGCACAAAAACCTGGATATAGTTTCCTCTAAGTAGGATAAATGAGATACAGGGGTGGCGAAAAAACCGAATTTTCTCTGTACTGCATGTCATTTTTAACCATGTGCATGTTCCACCTATCTATCTAACTGTGCATCCATCCATCCCTAAATGGTGAACAGAATTGAGTGAGCTATCTTTCCTTGTTTAGGATCAGGATTCCCATTTCCTCCACGTAGAAGCACAAGAGAATCAATAAACTCAAAATCTCCAAGAAATCAACACAAGTCAGATTTTAATTATAAAGTATAAAGCAAAGTTTCATTGCAGCCCAAAGTCAGTATCCGTCAACTACTCCGTCATCTTCACAGGGATCACTTCAGAACACACTTGTCTGTAAGATAATCTGGCTCCCAAAATTAATACTTTTTTAAAAAATTGTATTCGTATTGTCTAATCACATTAGAAAATTTAACTAGGCCAGGCTCACTGCCTATTTATTAATTATAAAACATTCATCTGCCATGGTCTCTGTCCTGAGACTATCTAGTCACAAGATTAGAACACGTGAATGATCCATTCCACAGCTTTTCTGTGTGCCTCATCTCCAGCCAAAGTAAAAGTAGCACTCTGTTTACCCAGCTATGTCACCCATCTGGTATCCACCCTCTAGGGAAATCAATCACGTGGTTCCCTGGGGAGTAATGGAACTCCAATCTCATCTGTTGTTTTTCTTGGGCTGAGTAAATTGTACTCAGCTCCTTCCATCCGCCGAAATAATGAGGACATGATTTTTTTCAACCAGTTTGGGTCTATCCCATAAGTAAGTTTCTATTGTCCCCTGTCCATTCTGAATCCAAACCTAGTCCAAATCCAAACCTAAATTTGTTCCTAATTTTCTAGATTGCTGCTTGTCTGCTGCAGTTGGCCTGGGAACGATGGGACGAACCTCTGCAGTCTCTAACAACAAGCCCAAGTCCTTGTGGACCAAGAACATCTATCATTTGTGTTGCCAAGTCAGCTGATATTCATAACTTGGCAGTTGGAGTCCCAGACTAGGAGTGGGAAAAAGCATGGCAGCTGCCCCACGCTTGAATACGCACATCGATTCTGTCAAGAAGAAGGAGATGTTCTAAGCCTAGAGATGTGGCCAGATAAGATTAATTCAGCTGTAGAAATAGGATCGGGGTGAACTTGATATGATACTCACTGACCTAATTGCTTCGGTTTACTGTCATTATCAGAGATTCCAAGCCTGACCCCTAGAATCACTTAAAAGAAAGAAATCCCTTGGAAGCTGAGACCTGTCCTTAGCTGAATGCCTGTTGGCACAAAGTTGATATTCACCATATCAACTTTCAACCAATCCCCAGTTTTCATACTGCTTCAAACCAGACACTAGAACGGGAGTTCGCAACTCTTGCTATTGCTGTATCCTTGAAAACTACAGGGAAATGTGGTGCTAGAAATGGAGTTCTATGTCTTCTCTTCATCTGCAATTCAGTGAATTTCTGACTTCCAGAAGCCCTTATAGTCATTCTCTGGATAATCTCACAAAGAGTTTTCAAAGCCCTCAAGGAAATGATTTTTCAATGGAGAAAATAATGCTAGTGACTGTAGGTTAATGAGTTCCCCCCtcccccaccagattacttaaggctgtatgtctgctgcctgaaccctgaaggccaggtggtggtctaaggccatgcatggtgcccagcttaggagccgaggtgtctgtgagaaccaaaacatcccagagtgtactgggaaacataccaagagaaagagtctcattgcatacagaaggcaaagagccagaaaattagcttaaaagcagcttgcagaggagtgtcagggcagatccccagagctgtcctgctgccacccaggaatgccctatacgtaagtcccaagaaattcatctgcttatcaagccggacttgtccgggtcattctttggtctcttagctccttcccagttttcagggggcattattctatacagtcccaggattttcCCTTATCAGTACCTGATGCCCAGATTCGGCTCAGGCAAGCATACTGAAGAATGATCAGCCAATGAAGGGAAAACAGAGGGCCCACTGGATTCTCACTCAGCTAGTTAGGGGATGAGGCTGCAGAACCTGACTTCAGCTAGAACACAGGAGGAACTGAAATTTTCTTGCAGCTCAGAGGTTTATTAGTGAAGGGGATTGGGCCAGTTGGTGCTTACATGCTTGACCCCTGCATCCCTGTGTCCTGGCTATAGCGAGGAAGAGGGCTGACTGTTCGACTAACCACAGGTGATGTCCTCCCAGAAACATGCTGACCTCTCTCTCCTGAGTCCCTGTTGCCATAGCTGGGGTCCAGCACTATCAGTTAGGCTCCACATCTGTTTCTTGTGCTTGAGCTGGATGGATGATGTGTTTTAGGATCTCAGCATAGTATGGGCCAAATACCTGCTGATTATGATGCATCAGATTGAGAAACTTCCAGCCCAGTTCTGCCAACTCCTTTTCAATGAGAATGAGGCCTCCAGGAAAGTGTAGCAGAGACTCCTGCATGCCATGAAGCAAACAGCATTTGAGAAAAAAACGGATCCACTGATCTGTGAGCAGGGAAAAACAATGACAAGAGGAACGAAGACGGTACAGAAGAAATTCACAATGCCTTTGCTCTATCTGCTCACCAAAGTTTTGCATTAACCGAGTTATTCACTGACCTCTCTGCTCATTTGGGTAAACCGTATACATGAGATTTTTGTTTGTTTGGGGGAATGGAATGCCATCAATCTCCCAAAGGACAATGCATGATCAAAAGATGCTGAGGTAGTAAATTTCTGGGGGTTCATAAGATTACTTTATGTAGCTGTATGTGAGATCCTAGGGCACGTTTAACTTAACAAGAGGACCGTAGACCCGGTACCTGAAAGTAACAACACATGTTGCAGCCAGTGCACCAAGTTCAGGCCCATACACCCAATCCAGGCTATGATCAGATGGTAAAGTTCAAAGCAAGCTGGCCAAGTTCACTGCTTCCATTCCAGCATGGAACATGTCCTACAGCCCAACTCAGCATCACTTCCATGGAGAGGCGTAGGGGCCCAAATGGTAGCTTAAAGCATAGGATAGAGAAAGGGTTCCTCCATATATCTTGGCCGACATTTAGAATATGACC
>00041
gtctttatagcagcatgatttataatcttttgggtatatacccagtaatgggatggctgagtcaaatagtatttctagttctagatccctgaggaatcgccacactgacttccacaatggttgaactagtttacagtcccaccaacagtgtaaaagtgttcctatttctccacatcctctccagcacctgttgtttcctgactttttaatgatcgccattctaactggtgtgagatggtatctcattgtggttttgatttgcatttctctgatggccagtgatgatgagcattttttcacgtgttttttggctgcataaatgtcttcctttgagaagtgcctgttcatgtccttcgcccactttttgatgggatcgtttgtttttttcttgtaaatttgtttgagttcattgtagattctggatattagccctttgtcagatgagtaggttgcgaaaattttctcccattttgtaggttgcctgttcactctgatggtggtttcttttgctgtgcagaagctctttagtttgattagatcccatttgtcaattttggcttttgttgccattgcttttggtgttttagacatgaagtccttgcccatgcctatgtcctgaatggtaatgcctaggttttcttctagggt
>00042
aaccctagaagaaaacctaggcattaccattcaggacataggcatgggcaaggacttcatgtctaaaacaccaaaagcaatggcaacaaaagccaaaattgacaaatgggatctaatcaaactaaagagcttctgcacagcaaaagaaaccaccatcagagtgaacaggcaacctacaaaatgggagaaaattttcgcaacctactcatctgacaaagggctaatatccagaatctacaatgaactcaaacaaatttacaagaaaaaaacaaacgatcccatcaaaaagtgggcgaaggacatgaacaggcacttctcaaaggaagacatttatgcagccaaaaaacacgtgaaaaaatgctcatcatcactggccatcagagaaatgcaaatcaaaaccacaatgagataccatctcacaccagttagaatggcgatcattaaaaagtcaggaaacaacaggtgctggagaggatgtggagaaataggaacacttttacactgttggtgggactgtaaactagttcaaccattgtggaagtcagtgtggcgattcctcagggatctagaactagaaatactatttgactcagccatcccattactgggtatatacccaaaagattataaatcatgctgctataaagac
>00043
ggatcgtttgtttttttcttgtaaatttgtttgagttcattgtagattctggatattagccctttgtcagatgagtaggttgcgaaaattttctcccattttgtaggttgcctgttcactctgatggtggtttcttttgctgtgcagaagctctttagtttgattagatcccatttgtcaattttggcttttgttgccattgcttttggtgttttagacatgaagtccttgcccatgcctatgtcctgaatggtaatgcctaggttttcttctagggtttttatggttttaggtctaacatttaag
>00044
ttttttcttgtaaatttgtttgagttcattgtagattctggatattagccctttgtcagatgagtaggttgcgaaaattttctcccattttgtaggttgcctgttcactctgatggtggtttcttttgctgtgcagaagctctttagtttgattagatcccatttgtcaattttggcttttgttgccattgcttttggtgttttagacatgaagtccttgcccatgcctatgtcctgaatggtaatgcctaggttttcttctagggtttttatggttttaggtctaacatttaagtctttaatccatcttgaattaatttttgtataaggtgtaaggaagggatccag
>00045
ctggatcccttccttacaccttatacaaaaattaattcaagatggattaaagacttaaatgttagacctaaaaccataaaaaccctagaagaaaacctaggcattaccattcaggacataggcatgggcaaggacttcatgtctaaaacaccaaaagcaatggcaacaaaagccaaaattgacaaatgggatctaatcaaactaaagagcttctgcacagcaaaagaaaccaccatcagagtgaacaggcaacctacaaaatgggagaaaattttcgcaacctactcatctgacaaagggctaatatccagaatctacaatgaactcaaacaaatttacaagaaaaa
>00046
gagtaggttgcgaaaattttctcccattttgtaggttgcctgttcactctgatggtggtttcttttgctgtgcagaagctctttagtttgattagatcccatttgtcaattttggcttttgttgccattgcttttggtgttttagacatgaagtccttgcccatgcctatgtcctgaatggtaatgcctaggttttcttctagggtttttatggttttaggtctaacatttaagtctttaatccatcttgaattaatttttgtataaggtgtaaggaagggatccagtttcagctttctgcatagggctagccagttttcccagcaccatttattaaatagggaatcctttccccatttcttgtttttgtcaggtttgtcaaacatcagatggttgtagatatgtggcattatttctgagggctctgtt
>00047
gtatctcaaaataataagagctatctatgacaaacccacagccaatatcatactgaatggacaaaaactggaagcattccctttgaaaactggcacaagacagggatgccctctctcaccactcctattcaacatagtgttggaagttctggccagggcaatcaggcaggagaagggaataaagggtattcaattaggaaaagaggaagtcaaattgtccctgtttgcagatgacatgattgtatatctagaaaaccccatcgtctcagcccaaaatctccttaaactgagaagcaacttcagcaaagtctcaggatacaaaatcaatgtgcaaatatcacaagcattcttatacaccaataacagacaaacagagagccaaatcatgagtgaactcccattcacaattgcttcaaagagaataaaatacctgggaatccaacttacaagggacgtgaaggacctcttcaaggagaactacaaactgctgctcaatgaaataaaagaggatacaaacaaatggaagaacattccatgctcatgggtaggaagaatcaatatcgtgaaaatggccatactgcccaaggtaatttatagattcaatgccatccccatcaagctaccaatgactttcttcacagaattggaaaaaactactttaaagttca
>00048
ccttctcctgcctgattgccctggccagaacttccaacactatgttgaataggagtggtgagagagggcatccctgtcttgtgccagttttcaaagggaatgcttccagtttttgtccattcagtatgatattggctgtgggtttgtcatagatagctcttattattttgagatacgtcccatcaatacctaatttattgagagtttttagcttgaagggttgttgaattttgtcaaaggccttttctgcatctattgagataatcatggggtttttgtctttggctctgtttatatgctggattacgtttat
>00049
agagggcatccctgtcttgtgccagttttcaaagggaatgcttccagtttttgtccattcagtatgatattggctgtgggtttgtcatagatagctcttattattttgagatacgtcccatcaatacctaatttattgagagtttttagcttgaagggttgttgaattttgtcaaaggccttttctgcatctattgagataatcatggggtttttgtctttggctctgtttatatgctggattacgtttattgatttgtgtatgttgaaccagccttgcatcccagggatgaagcccacttgatcatggtggataagctttttgatgtgttgctggattcggtttgccagtattttattgaggatttttgcatcaatgttcatcaaggatattggtctaaaactctcttttttggctgtgtctctgcccggctttggtatcaggatgatgctgtcctcataaaatgaactagggaggattccctctttttctattgattgggatagtttcagaaggaatggtaccagctcctccttctacctctggtagaattcggctgtgaatccatctggtcctggactttttttggttggtaagctattgattactgcctcaatttcagagcctgttattggtctattcagagattcaacttcttcccggtttagtct
>00050
agactaaaccgggaagaagttgaatctctgaatagaccaataacaggctctgaaattgaggcagtaatcaatagcttaccaaccaaaaaaagtccaggaccagatggattcacagccgaattctaccagaggtagaaggaggagctggtaccattccttctgaaactatcccaatcaatagaaaaagagggaatcctccctagttcattttatgaggacagcatcatcctgataccaaagccgggcagagacacagccaaaaaagagagttttagaccaatatccttgatgaacattgatgcaaaaatcctcaataaaatactggcaaaccgaatccagcaacacatcaaaaagcttatccaccatgatcaagtgggcttcatccctgggatgcaaggctggttcaacatacacaaatcaataaacgtaatccagcatataaacagagccaaagacaaaaaccccatgattatctcaatagatgcagaaaaggcctttgacaaaattcaacaacccttcaagctaaaaactctcaataaattaggtattgatgggacgtatctcaaaataataagagctatctatgacaaacccacagccaatatcatactgaatggacaaaaactggaagcattccctttgaaaactggcacaagacagggatgccctc
>00051
gggagggtgtatgtgtcgaggaatttatccatttcttctagatttactagtttatttgtgtagaggtgtttatagtattctctgatggtagtttgtatttctgtgggatcggtggtgatatcccctttgtcattttttattgcttctatttgattcttctctcttttcttctttattagtcttgctagcggtctatcaattttgttgatcctttcaaaaaaacagctcctggattcattgattttttgaagggtttttttgtgtctctatttccttcagttctgctctgatcttagttatttcttgccttctgctagcttttgaatgtgtttgctcttgcttttctagttcttttaattgtgatgttagggtgtcaattttagatctttcctgctttctcttgtgggcatttagtgctataaattcgcctctacacactgctttgaatgtgtcccagagattctggtatgttgtgtctttgttctcattggtttcaaagaacatctctatttctgccttcatttcgttatgtacccagtagtcattcaggagc
>00052
tcagttctgctctgatcttagttatttcttgccttctgctagcttttgaatgtgtttgctcttgcttttctagttcttttaattgtgatgttagggtgtcaattttagatctttcctgctttctcttgtgggcatttagtgctataaattcgcctctacacactgctttgaatgtgtcccagagattctggtatgttgtgtctttgttctcattggtttcaaagaacatctctatttctgccttcatttcgttatgtacccagtagtcattcaggagcaggttgttcagtttccacgtagttgaacggttttgagtgagtttcttaatcctgagttctagtttgattgcactgtggtctgagagacagtttgttagaatttc
>00053
gaaattctaacaaactgtctctcagaccacagtgcaatcaaactagaactcaggattaagaaactcactcaaaaccgttcaactacgtggaaactgaacaacctgctcctgaatgactactgggtacataacgaaatgaaggcagaaatagagatgttctttgaaaccaatgagaacaaagacacaacataccagaatctctgggacacattcaaagcagtgtgtagaggcgaatttatagcactaaatgcccacaagagaaagcaggaaagatctaaaattgacaccctaacatcacaattaaaagaactagaaaagcaagagcaaacacattcaaaagctagcagaaggcaagaaataactaagatcagagcagaactg
>00054
tttgctgaggagtgctttacttccaactgtgtggtcaattttggaataggtgtggtgtggtgctgagaagaatgtatattctgttgatttggggtggagagttctgtagatgtctgttaggtccacttggtgcagagctgaattcagttcctggatatccttgtgaactttctgtcttgttgatctgtctaatgttgacagtggggtgttaaagtctcccattattattgtgtgggagtctaattctctttgtaggtcactcaggacttgctttatgaatctgggtgctcctgtattgggtgcatatatatttaggatagttagttcttcttgttgaattgatccctttaccattatgtaatggccttgtctcttttgatctttgttggtttaaagtctgttttatcagagactaggattgcaacccctgcctttttttgttttccatttgcttggtagatcttcctccatcct
>00055
aaggatggaggaagatctaccaagcaaatggaaaacaaaaaaaggcaggggttgcaatcctagtctctgataaaacagactttaaaccaacaaagatcaaaagagacaaggccattacataatggtaaagggatcaattcaacaagaagaactaactatcctaaatatatatgcacccaatacaggagcacccagattcataaagcaagtcctgagtgacctacaaagagaattagactcccacacaataataatgggagactttaacaccccactgtcaacattagacagatcaacaagacagaaagttcacaaggatatccaggaactgaattcagctctgcaccaagtggacctaacagacatctacagaactctccaccccaaatcaacagaatatacattcttctcagcaccacaccacacctattccaaaattgaccacacagttggaagtaaagcactcctcagcaaa
>00056
tatccagtttgccagtctgtgccttttagttggagcatttagcccatttacgtttaaggttagtattgttatgtgtgaatgtgatcctgtcattatgatgttagctggttattttgctcgtcagttgatgcagtttcttcctagcctggatggtctttacaatttggcatgtttttgcagtggctggtaccggttgttcctttccatgtttagtgcttccttcaggagctcttttagggcaggcctggtgctcacaaaatctctcagcatttggttgtctgtaaagtattttatttctccttcacttatgaagcttagtttggctggatatgacattctgggttgaaaattcttttctttaagaatgttgaatattggctcccactctcttctggcttgtagagtttctgccgggagatccgctgttagtctgatgggcttccctttgtgggtaacccgacctttctctctggctgcccttaacattttttccttcatttcaacgttggtgaatctgacaattatgtgtcttggagttgctcttctctaggaatatctttgtggcattctctgtatttcctgaatttgaatgttggtctgccttgctagattggggaagttctcctggataagtcctgcagagtgttttccaacttgtttccattctccccgtcactttcaggtgcaccaatcagatgtagatttggtcttttcacatagtcccatgtttcttggaggctttgttcgtttcttttttttcttttttctctaaacttctcttcacgcttcatatgattcatttcatcttccattgctgataccctttcttccagttgattgcatcggttactgagccttgtgcattcgttacgtagttctcgtgccatggttttcagctccatcaggtcctttaaggacttctctgcattgattattctagttatccattcgtctaattttttttcaaagtttctaacttctttgccagtggtttgaacttcctcctgcagctcggagtagtttgatcatctgaagccttcctctctcaactcatcaaagtcattctccgtccagctttgttctgttgctggtgaggagctgcgttcctttggaggaggagaggcactctgatttttcgagtttccagtttttctgctctgttttttccccatctttgtggttttatctacctttggtctttgatgatggtgacgtacagatgggtttttggtgtggatgtcctttctgtttgttagttttccttctaacagccaggaccctcagctgcaggtgtgttggagtctactggaggtccactccaaaccctgtttgcctgggtatcagcagcagtggctgcagaacagcagatattggtgaactgcagatgctgctgcctgatcgtacctctggaagttttgtgtcagaggagtacctggcc
>00057
ggcagagccctcatgacctaatctgttctgaaaggtcctaactctcaacattgttacaacagcaattgagtatccaacacatgaactttgaaggacatattcaaagcacagcaCTACCTTAAATTTTTTTTTAAGTATTCGTTCGTAGGTTCTTTTTAAAATTTGCAATCACATAAATAACTTTATTCAAATTGGCTTCATTACTTACTTGGACATCAGATTTTCATTTCTTCAATTAGGGTGGTTTtgtggcaagccaaagtctcactaacacaggcctccgtaccaactgtttcagttctgactcagtggtgaagttaaatattaaaaactgggtggagccaagatggccgaataggaacagctccagtctacacctcccagcgtgagcgacgcagaaggcgggtgatttctgcatttccaactgaggtaccgggttcatctcacaggggagtgtcggacagtgggtgcaggacagtgggtgcagtgcaccgtgcatgagccaaagcagggagaggcatcgcctcacccgggaagtgcaaggggtcagggaattccctttcctagtcaaagaaaggggtgacagagggcacctggaaaatagggtcactcccaccctaatactgcacttttccaacaggcttcacaaacagcacaccaggagattatatcccgcacctggctcagagggtcctatgcccacggagcctcactcattgctagcacagcagtctgagatcaaactgcaaggcggcagcgaggctgggggaggggtgcccgccattgctcaggcttgagtaggtaaacaaagcggccaggaagctcgacttggggggagcccaccagagctccaggaggcctgcctgcctctgtaggctccacctctgggggcagggcacagacaaacaaaagacagcaataacttctgcagtcttaaatgtccccgtctgacagctttgaagagagtagtggttctcccggcacgcagctggagacctgagaacaggcagactgcctcctcaagtgggtccctgacccccgagtagcctaactgggaggcaccccccagtcggggcggactgacacctcaca
>00058
cctcatgaatggattaatgctgttattgtgagactgtgttagttatcatggcagtgggctcctgataaaaggctaagtccaaaccccattttctctttgtctcacacactctatcaccatgtgacaccttcaatgtaccctgccagatactggtgccatgctcttgagacttcccagccgccagaacagtgagccaaataaaattgtcttctttataaattgcctagcctgtgcattctgttatagcagtagaaaacagactatggcaGGTAGGTAGACATATTACCCAAAGAGAAACACATCTGAAAAATATACACCAATCTTTTTACATTGAATATGTATGCATCACAGTGATGGGATCATATAGATGGAAGATGTAGAATGATTTCATCTTCTAAATATACATTTATAATGTTTAGTATTTTTTAATTAGGAAAATTTCTTGAGAGAAACACTTGAAAATATGTAACAGCAAATTAACAAGAAAACACATAAATATTTTTATTTTAAGAAGCGTTCATGCTATGCTGTTTTTTTTTAAAAGAAAGATTATAATAACTCTTGACTTGAGAGTTACCCCTATCTGTGTAGGTGTGTGATTTGTATATTACAGTTCCATCATTTAGAATGTTCAAACTCTCAATGTGCAGACTTATCTTCTGCTCTCTCAGGGGTTGGATGTCCTCTCTCAGGGCATAGAGACACAATAAGGGATTGCTGTTAAGGGATGGACAATTATAGAAATTTCTGGTTGATGCACTGCATATCAGTCCCTTTTATCACTCCCTTCCCCTTGCAAGCTGATCTGTCCTGAGACTTTTGGGGTTATAAGTCTGACTCTGACAAACAAATAGCATCTTTGTACATTCAATACTTTAAAAGGAAAAGGTGTGATTCTTTTTTTCTACTCCCATTCCAGTGGCCACTAAATTATCTTTCCTATTTCCTTTATACTTTCCATGTCTGTCTCTAATATGCCCTCTCTGAGATGGACTGCACTTTTTTTTTCTGTCATTCAGTTATTTTCAGATATTTTTGATAACTTTGTCCTTCCTTAAGAATATGTGATGCGCAAGAGTTTATTAAAACTATGTGTGGTGAAATCATGCCCAtccagtagagctcagttctaatgctggcaatttcatgtagcatctgaatgaaccctgacaagcttctacaactcattaagtctcagcaacctaagacaggccaagaagctggtaattctgcctaccagaatcccgttatgaggaacacatggaggaagaaaatgtaatgtaatgcagcaagcacagagcatggcatgcagcaggccctcaGAGTTCCCCCATGTCCGTAGCTACGAGTACCTGGGTTCCGGGTCTCCCGACTATAGTTAGCTTGCTCTGCAGGGGTGACTCAATTGGAAACAGCTCCCTGGGTGTTGGTGGCAAACTCAGGGGGCACTAAGAACAGGAAGTAGAGTCTCTTCTGGCTCCCAGGGCTCTCCTCACTATGCCCTTCGGGAAAGGACTTATTTTGAAAACTCCACCTTGCTCACGTGAGCCTGACAAAATGGTCTGAGGCCTACTCTTGCCTCGTTTGACAGATCCCCTCAATTTTCTCTGAACCCCAGCTCCAGATCTCACAGATTCTCCTCACAAACACCATGTGAAGACAGTGGTGACAGGTCACTACCCACATGCCACACCATGGGTGAATTGGTCAGTGCCAATCCTTGGCCTCAGGATCTCACAGGGCATGAAGGGTTCTGGGCCCCCTCTCCCACTCCAACCCCCAGGACACCCAGCAGACTCACTTTCAGTTAGAGCTGGTAGGTGGCAAGGGCCCAGGCTGAGTGTTTTCCATTGTCCTGAGGATGAGGGCAAAGTGAACCCTGAGATACCtgtcttagtccattttgtgctgttataagagaacactcaacactgggtgtgttagtctgttctcacactgctgtaaaaatactgcctgagactcggtaatttataaacagaaaaggttcaattgactcacagttccacatggctggggagggctcaggaaacttacaatcatgggagaaggcgaaggggaagcaaggcttgtctttcatgatggcaggcgagagagagagcgaggaagcgccacactttaaaaccatcagctctcgcgggaactccatcactatcgtgagaacagcacggggaaaaccgcccccatgatccagtcacctcccaccaggtccctccctccacacgtgaggattacaattcaacatgagacttgggtggggacacagagccaaactgtatcactgggtggtttataaagaacagcaatttgtatcttacagttctggaggctgggaagtgcaaggtgggggggcttgcatctgatgagagccttcttgctgtgtcatccaatggcagaaggtgggagggctagagtgcacaagagagagaaagcaagagatcaaactcatagactcaagcccttttataattggtattaatccattcctcaaggtgcaaccctcatatgacctaaacacctcccattaggagggagggttgcactggggattaagtttccaacacatgcttttttggggacacattcaaaccaACCATTGCATCctgcccctggccccccaaatttatgtccttctcacatgcaaaatacattaattccatcccagtagccccaaagtcttaactcactccagcacccaaagtccagagtctcatctaaattagagatgggtgagactcaaggcaggatccagactgaggaaaatttcctctagctctgagtctgtgaaatcaaaacaagttgtctattcccaaaatacagtggcgggacaggcgtaggatagacattctcattccaagagggagagacaggcaacagaaaaggcataactgatcctaagaaagtccaaaacccatcagagcaaacaacattaaattttgaggcttgagaataatgttcaagttctgccttctgaggcagggattgggcccccagattctcaggcagccatgcctctatggctttgctaggctcagtccacccagcagctctcacaggttggagtcttgttcctccagctctcccagggtatcattaaatgccagtagctctgaaattctggaatcttagtagcagtccagctcccacacctctactagacattacccgaattgggactctctgcaactgacttgttcccacagccccatcaggtactggcctgatggggactctctctggcagctctgcccctgtggcaggtctctacatgggtcctcaggctgtctgcaacattctgcgaaatctaggtggaggccgtcacagacccatagctcgtgaatgctgtgcacctgcagaatcagcaccatttggatgccgccaaggtccaccgcttgagccttccagaccggcagcctgttcagcacccggccccccttgaactatggctgggacagccgaggagtgctgcacgaaggtgc
>00059
aattacctttgtttgctgatgatacgatcttatatttagaaaaaccttaagactccaccagaaaactattagaactgatcaaccaatttagtaaagttgcaggatacaaaatcaacctacaaaaatcactagcatttatatatgccaatagtgaacaccctgaaaaagaaatcaaaattaatctcacttacagtagacacaaataaaattaaatacctcggaattaaccaaagaagtgaaagatctccacaatgaaaactggaagacattcatgaaataaatcgaagaggacacaataatggaaagttattccatgttcatgcgttggaagaatcaatattgtttaaatgtccatcatacccaaagcaatccacagatttgatgcaatccctacaaaaacaccagtgacattctttacagaaataggaaaagcaatcctaaaatgcatatagtaccacaaaaggcccagaatagccaaagctatcctgagcaaaaacgaacaacactggaggaatcacattacctgacttcaaattatactacagagctatagtaaccaaatcagcaaggtactgacattaaaacagacccatagaccaatgggacagaataggcaacccaggaacaaatccacacacctacagtgaactcatttttgacaaaggtgccaagaacatacactggaaaaaggacagtctcttcaataaatggcgctggtgctgggaaaactgggtatccctatggagaagaatgaaacttgacccttatctctcatcttatataaaaatcaaatcagaatggattaaagacgtaaatctgagatgtcagcctatgaaacttctacaagaaaacaccggggaaacgctccaggatactgttctgggcaaaaatttctcgagtaatacccgagaagcactggcatccaaagcaaaaatggacaaatgggatcatgcatgactagttaaaaagcttctgcacagcaaaggaaacaaccactaaagtgaagacacaacccacaaaatgggaaaaaatatttgcaagctacccatctgagaagggattaataaccagtaaaatatacaaggagctcaaacaactctattggagaaaatctaataatccggttagagaatgggcaaaagatttgaatacacatttctcaaaagaagacgtacaaatggcaaacaggcagatgaagaggtgctcaatatcactgatctttagagccacaatgagatatcttctcaccccagttaaaatggcttatatccaaaagacaggcaataacaaatgctgatgagggtgtggagaaaagggaaccctcgtacactgttggtgggaatgaaattagtacaacgattatggagaacactctgcaggttcctcagaaaactaaaatttgagctaccacatgatccaccaatccaactgccaagtatatacccaaaagaaaggaaatcagcatatggaagagatatctgcactcctgtttgttgcagcactgtttacaatagcaacatgtggaagcaacctaagtgtccatcaacagatgagtggataaagaaaatgtgctacatatacccaatggagtactattcagtcgtaaaaagaatgagatccagtcatctgcaacaacgtggatagaattggagatctttatgttgagtgaaataagccaggcacagatagacaaacatcgcatgttctcactgatttgtaggacctgagaatcaaaacgattgatctcgtggacatagagagtagaaggatggttaccagaggctgggaagggtagtgtggaggcagggggtaggtggggatggttaatggatgcaaaaaaatacagaaagaatgaataaggtgggatatcacagcatgttgcctaaagtcagtaatagttgaattgtacattttaaagtacctaagaggatacagattgtttgtaacacacatgacaaatgcttgaggggatgtgatgtgattagtacacaccgcatgcctgttccaacatatctcatataccccataaatatatacacctactatgtacccacaaaaatggaaaAATGAAAAAAATTAAAagaacttcagggtaatgaactaggatatctggcagtaaaaataactaaacagcaaaacattcaaggtactgcgtgactttgttcggccacttagacaaaaatgagagaagagagaaatgctttaaagatggaatttgtcaattaaaagataggaagaaggtaaatatgttgaaaaatttcaccctagccatgtaaagaatgaaaaagcgtgtttaggagtgcaaactacagacatggccaagtgaccactttgctaatgagattaccatggctagaagggaaacaggtgctattcagtaagacaaagaccactggagaaaggccctgacggcatttcagagttttccaggctgctcctccagtcacatgcccagtgcacaatgcgaaggcaaagtttccagagagacgcccacgggacctcaacatctgctgccccgtgatgcttttaagtgtctgctgcc
>00060
ggcttcttcctttccagtgtggatgctctttacttctttctcttacctgattgcttgagcaaagacttcccgtactatgttgaataacagtggtgaatgtgggcatccttgtcatgttccagatcttagaggaaaggctttcactttttccccattcagtatgatactagctgtcagtctgttgtatatgacttttattatgttgaggtatgttccttccatacccagtttgttgaggaattttatcaggaaggaatgttggatttttatcaaatgctttttcagcatcagttgaaataatcatatggtttttatctttcattctgttgatgtgatgtgtcacattgattgagttgcatatgttgaaccatcctcgcatcccagggataaatcccacttggtcatgatgaacgatctttctgatgtattgttgagttgggtttgctagtatttagtggaggatttttgcatcgatattcatcagagatattggcctgtaTTAAGAAGTCACTGTAAGAAGATGCCTGAGAGTGGATACTTGGTCAGTGTAATGATTTTAATATGCGCCTTTTCTATTCTTCAGAAAATAGTCTCCTTTCTTATTTACTTTAGAATGTCATGACCCCCAACCTATGGAATTAATTAAACAAGAAACATTTCCAATACACTATTTCACATTCAGAAGGTTTCACAGTCTTTCAGTGTCAAACCTTGTGAGCAAAGCCAGGGCAACAGGCTCTAAGCTGACAAAAAAGTTTACCAGTATCTTCCATAGAGATGGCCTTTTCATTCATATAGATTCCATCGGCAAGTCAGGCCAGACCTTTCAGACTCTGACTTGTAAAAAAGTCTTGTGTAAGGAAAACTTACCAGTTTGCAACTAGTGTTTGGTCACTGCTGAGAGAAACaaatattaaaaaataaataaatatGTCTCAGAGAGTTAAATAGGCATACTTGGAAACACGAAAGCTTGGAAAATGAATTTAATATGGCAGATTTTATTGAGAATGCATCATGAGTCATAGGAGTTCAGAAATCAGGAAGTTCAGGAAGAAGAAAAAGATCACAAAGGCAAGTTTATGATTACACCTACTAATCGAGGAACTGCTTGCTCTGCAACCAGTAGATGATCACGAGATGGTCAGATCTTGGTAGGCCCACAAGAGATGTCAAAATAAAATTCTCAAAAATAAACATCCTAGagacctccagttctggccaagctggagtttgccctttcctcccagatggtccctctacatcagaacaccctgaatataacagcaaaccagcaaagaaagctctgaaacgtggaaaggggaaagcagaccgactc
>00061
tgctctcaggactcgagcaagaacacaggcagcgcattcccttggtttttctatttccacccaatatcccagacagggcaccgcagaagcccccagtccagaaccaccaacaatggcagacacaaagctccaagaaaagcctatttcctctgccaaaagaccataaaaaacgtgatctaaaaactgaaaaacctttgtgacaaattcccctcccctacactagacaaacaacaatggaaaaaccttatctcccccaccccccaaggtttcagggaacaagaaggaaacttgtcttctatcctgcctctctgaggcagatggtgatgatccaattcacctgtcagggtagtgtcagTGGTGTCCAGCAGCAAGATGAGCCTTCACCTTCACCTGACATCAATAACACTGAACAAGGCAGTCCAAGTTGGGACTAGTAAGCATTCCATTTATCCCCATCTCTGGTGTCAGTGATGCCCAGTGGAAAGTTGAACCTTTACACTCATCCAAACTCAATGAAGTGGTGTGAGGCGGGGCTAATCGACACTCTGCTTTCCCGCTCAGGCATTCTGTGCAAGCTAGGCCCTATGGAGAGCTGTGCCTCCTCATCCACCCATCATCAAGATGGAATCAGGTGGTGGGAGGCAGGGTTTGTTGGCAGTCTCCTTTCCCCCTCCTTCCCCTGATGTTCTCAGAGACCAGTGGGGACCTAGGCTTCTGCCCCACCACACTGCAGCAACAAAACTTTGAGTCAGCCATCCAGTTCCCCTTTCCCTAAAGCCTAGCAAAGAACTGTGCCTATACTCCCCGACCCCACCTCTGAGGTAACAAAGTGTGGTGAATTGGTGCCCCCTTTTTTATTGGAAATGTTCTCAGGGGGGCTAGGGTAGAAGTTCAGCTCCCACCCCCAGCCATCTGTGAAGAGGCAAGGTGAACCAGCAATCTAGTTTGCTAGGATGGTATCAGAACAGGAATCTGCACTTATCACCttatgatatgatgggaccaccatcatatatgtggtctatcattgaacaaaaagtcattatgtggtgcatgactgAatatggactatcttaatgaaatgtcatcacagccttatgaggttaaattttttactattcccagtttaaagatggataataaaagcttggaagagtttacctggccaaggttatttagctacaaagtggtaatgccacggattcaatcctaagatacctgatgcccattaccccatctactgAAAGATGACACTGTACTGCAAAAATTAAAACAGACATAGCTGATCTGCTTCTTTACCTGTAATTAGAGTAAAAGAAAACAACAAAAGAAAACAAAAACAACACAGTGACATGCTAACTGTCATGAAGAAAAGTACCACATGTctgataaggtgatcagagatgtacactaagtaaggaaggtagctatagggatatctaaagccaggctgttacagaaaaacactcaacggtatgggagtatgcttgctgagctagtgttagagcaacaaaaaggaggctagtgtggctggagAAAAATCCatttattcattcaaagtatccactgaagcaggcattgttataggcacttagggtacattaatgagcaatagacaaagatatttgcccttctggaatttttatttttccaccatgggagacagacaataaaaaacaaaaacagcatatgattaaaatatattgcattccagaagatgactgcgggggggaaaaatcaaatagggaagaagtggaatcaggagtgtgggctgagggtTGGACATTCAAACAAATATTGGCTGCTTTGCAATTGATAGTATTATTAGATGGGTGGAAGTCTTCTCCTTTGTGCCGCCTTTGCCAGGCATCAGTGTAAATGCTCTGTTGGCTTCACTGCAGAGGACAACACATTTTTCCTATCTTTGGTCAGGACTCAGTTCCTTCTTTAATATATCAGAGAACCAGAGACACTAATATCTGACAGCCTTTTGCCATCAAGTGGCCATGCGTTTTTTAAGTAAGCATCCCCTGCTACACGTCCACTAAATTTGAGCTTTTAACTGTCTGTGTTGAGACGTGGCCTGGTAGAAACCCTCGCTGGggccaggcgcggtggctcacgcctgtaatcccagcactttgtgaggccgagtcgggcggattacgaggtcaagagaggga
>00062
accatcctggctaacatggtaaaaccccgtctccactgaaaatagaaaaaccagccgggcgtggtggcaggtgcctgtaatgccagctactcgggaggctgaggtaggagaattgcttgaacccgggaggcagaggttgcatgagatgggatcccgccagtgcactccagcctgggcaacagagcgagacgccgtctcaaaaaaaaaaaaaaaaaaaaaaaaaaaaagaaaagaaaagaaaagaaaaaaaaagaaagaaagaaagcaaagaaaCCCTGGCTGGCCAGTGCCCAGGCCATACACAATGGCATTGTGCCTCACTTTTCACCTAAGACGAAATCAGCGGGTGGGGCAGGCTTATAATCAGAACACccctccctttccacctcacacactcccacccgcctgtcccacaatccttcctgcccctcccgctctcccacccttggtttctcgaaaccccttctccttccctgccccccgtcccccGAGCCCCAGGAGGGGGAGGGGCAGGAATCTGGCTCCGCCTCCCAGTATGGAGATGATTGGTCAAAGGAGGTCACCTGACCAAGCTGAGCCAATTGAAGTCCTCTCCCCACTGCTTTGAGAAGGAACCGTTAAGACGCTGGGCCCCACCCACAAGATTGCGTCTTGTTTGTGGCAAGATTCTGAGGGGAAGTGTAGCTCCCAGGTTGGTTCCAAGTCTTCTTCCAATTAGGTAAATTACAACAATATCTTTTCCATAAATTTCCTTTCTTTTCTTTTTTGCCttttttttttttttttttttttt
>00063
tacctgactggtatctccaaaagtgtcagggctgtggaagaccaataaagattgaggaaatgtcagcctggaggagactaaggagaaatgaagaccaaatgcaatgaagcgtcctggataagatcctagaatagaaaaaggacatcagtgagatatctggtgaaattcacataaaatctgtagattagttaatagtactacatcaatgctaactgttggtaattaacatcgatgtagtaatgtcaattagtgcatcaatgtaatgtagtagttagttttggtaatttttctatggttatataagatgttaacattaaggaaatccaggcgagggctctctgtataatcatttttgtaacttttctgtaagtctaaaattatttcagagtaaagaattttaaaaGACAAAATCAGTGGCTAAAGGGCTGGCAACCTATAAACCACACTGCTTAACAATAACCAATTGAAACATAGTTAGAAGGATGCATACAAAGAGGGATACATGCTCATACCACATGATTCATTAAAAAGATTATAAGAGATGAAAGCCCAGTCATCTTCAACACACAGGTGAATATGTATTTACTCTTCAGATGAGGAAAGCATTTTTAAGCATAAAAGGAATGAAATACAATAGAAAGAAAAATATCTATACAATCCAATATTTACAATTTAAAGCCCGCCATATCAAAATTAACCATAAACAAAACTAAGATGCAAAAGAGAAATATAACTTTCTGAAGAAGAAGAGAAAACCTGCCTGAGAAATTGCAAAGAGAGAACATGAAGTGATTAGCCATACAATTGAACCTAATCACACGTGAAGATAAGGGATACATAGAGAGTGGACTGGAGAGTGGACCACTGAGCAATCCAGCCGGATTTGCCTTTCCTATGAATCCCTAAACCTTGACCCTAGGTAATGTAGGCCAAAAAAGGCCTAGTTTATATAAAATTTATAGAAGggccgggcacggacgctcacgcctgtaatcccagcactttggaaggccgaggcggtggatcccctgaggtcgggagttggagaccagcctaaccaatatggagaaaccccctctctactaaaaatacaaaaattagcctggcatgatggcgcatgcctgtaatcccaggtacttgggagtgaggcaggagaatcgcttgaacccgggaggtgggggttgtggtgagccgagatcgcgacattacgccccagcctgggcaacaagagccaaactccgtctcaaaaaaaaaaaaaaaaaaaaaaa
>00064
attttgtggaatgtctctcaatttgtgtttgtctcatgttttcttatgattagattgaagttgtgcatttgtagcaagcacacctgttttattctcctccctttcccagtggcgagggagggattcccaccctagtgttatgggggcggctgaacacatggtaccctatactggacagacggaatccacagcaatttatcagtaacatttactcacaactggagagaggagggcacctcacgccaggtagagccacacagtgtcacactctggaagagagtgaacaagcaggggctttcagggggaagtctttgtagtaaccagaggatgaagtgaccgttggttcagggtaggacgattggcttgtttgaataattctgcaggctggtggggacctgaaacatgctacccagagataagcaggcactgtgtctgttcaacatgataataaggagggtactttggccagggggcctttctccctgggaacccaatagggaagataacttgtggtgaggccattcagggtcctcctgttctaccccagatgtcaaggcatccatataattggacctctaattttaggtcttatgcgacattaccgcaaacgtgatttcgttcccttctatgtggatcatgtcaggggtacatgacatccataagttgtattactggtggtgctcaccttgatcacttggttaaagtggtgggagttatgctgccccagtgtaatgctactattttcctctttgttagtaataaatatagtgtgaaaagttctttaagaagaaacacaatagatcctcttatattcctgtttcttcgcagactttgacccactactgttaaaatctgtctagggatcttgcctacagcaaatattacctaatggtgattttctgttttcctaatttctgctacatttattaattggaattcctctgtaaggaagagctatctttactccctcattcatttatttcttcaatttatttatctcagtatgggctcttgaataattatgttatacatgccaggcttaatacctaggtgatgggttgatgggtgcagcaaaccaccagggcgcaggtttacctatgtaatgaacctgcacatcctgcgcatgtatcctggaacttgcaataaaataaaataaaaatttaatctaattatatcattattttgttctttgaactgttctagccttggccattgggaagtcattttggttggttctgtggtcttttgatatgaccctatccttttttggtacctttttctggcacaataagatgttcagattcagcatgtgtgtgcccccctcccctcacacacacacaccccttatagccctggattaaaacaacttctacgaggagccccggttccctttcttggggaatgatatttaccaaccagtatctcggtgtgtgttcattattaatggcgtttcattgctgctaaggctctctctatggagagggttaggaaataatgtatgtatacacccatgcctatagacacatccacatttattttggtatctatctgtatgcatagctattaaaagccaggagcttgtattgatactttcaattccaatcattctagacttatttgtagattcgttctccgacctggctttcattatcaaatagtttacatacctgtttatttctggtcagtagatacataaagtagcgcctgaattgctaacaaatgcccctgttgcaaacat
>00065
ttaataacttatatttttgtacagttgtttttgtctttggccttagaggatatagtcaaaatactgctctccaaagttatgtatcttagatcttttcttcctctctccttcagcgtggttaagacactcatttgtaatattgttagttgaacctgtttctgtttgatttggggtaccctcaccccaatatcccggttgattttaattttttatttatattttgggtatgtgcatcattactatgatccaaagagtcagggttatacaaaaacctatactcggagaaatgtcactccttcgtcatcccttctaccctgttcccattccccatttctttccacttctttccctggccctccctgtagggtaatcagcccctttggtttctggtttaacctttcctgtatttattttgcccaaatgagcagatacatacatgttttctcatattcctttcttacacgaaggatagcatactatacatgttcctttgcactttgcctttcctacttaacagcattcttggaaatcactccatattgtttcacagagatcttcatcgttcgtttttacagctgcattgtactccattgtgtggctgcgccacacatagtttattcaaccactcgcctatgtttgggcattttgtttttaatacagaaaccaggtctcgctctataacccaggctgactgaagtgcagtggcacaatcatagctcatggtaacctcaaactcctgggctcaagcaattcacaactgcctcagcctcccaagtggctaggactacaggtgtgtgccaccatgcctggctaattaaagactttttattttttattttattttttgtcgatatggggcctcgctatgttgcccagactggtctggatctcctggcctccagtgatcctcccgccttggtctccaaagtgctgagattacaggcatgagccatggtgcctggcctgtatgggcttttaaattccttccaagattttgcagttacagacattactcccgcgaataaccctggacatgattttttttttttttttgtattggtagaaatgtaccttcaaggtatattcccact
>00066
aaaacaaaacaaaacatggcagaaccccactgtagggaaaagctttctaactaggattcaaattccggaggcaatgaaagaaaaaaataatcaatccatttgaccacataaggataaacgaaagtgatgcaaatgcatcataaataaatcaaaaggcaactgacaaattgatgtaaagtacttgcagcacatatcgcagacaactggataatattccaaatatatagagagctcttaaatattgagggatgaaggaccacaacagcaatagaaatatgggggaaagatatgaacagataattccaacaaaaagtataaaaacagtcctcaaatatatggttaagtgtcaaaacttgctcatagttagacaaaggtatattacagaaacagcgagacaccatttctcgcctaacccgtagaaaaaagtttcaaaagtaaggcaacatgttctgttagtgaggctgtggggaaattgtcattctcatatattgctaatggaaatgaaaaccagtacaatccttctggagagaaacttggaaacacctaagaaaactacatgtgcacttaacttttggcccaataatcctac
>00067
tgttttgttttgttttttctttcttttctttggttgacatggagtctcgctttgtcgtccaggctggagtgcagtggcgcgatctcggctcactgcaacctctgcctcccaggttcaagcaattctcctgtctcagcctctcgagtagctgggattacagccgcccgccacctcgcctggctcattttcgtatttttagtagagacggggtttcaccattttggccaggctggtctcaaactccggacctcaggcgatccacccgcttcagcctcccaaagtgctgggattataggcgtgagccacccccctcccccggccactgccatgttttcttcaagaacttacatggtttcatttgttatgtttagatccctaacccatttgcagtttattcttgtgcatgctgtgttatatggatctacctttatttttccagacgtctcagttgttccaggaccatttattaaatgtccatctttgccctaaagagtttatgtgccatctttatcatgtactaactgtcatatgatttggttgtatttctgagttttctattctagtccactgggctattagtctattcttgcaccagtgccacaatgtcgtaattacagaggctttatagtgtgcttttctggctgatatcataagtcccctctcatagattttctttttcacgtgtttcctggctatgcttgcatgttttcacaaatatattaactttattatcaatttgcctaaatgcataaaaatgtgtgctggcgtttttgcgactgaattaaatttatacaccaatttaggaagaaccgacatctttttaatgctggattattccatctaggaCAGTGACGtagtctgtttgggctgctattacaaaataccatagactaggtagtttataaacaacagaaatttatttctcgcagctctggagactgacaagtccaagataaagattctggctgatttggtgtctggtgaggaccctcttcctcatcgatggtactttctaattgtatcctcaacatggtggaagggacaaggcagctctctgaagcctcttttatgagagaactaatcccattcataagggctccacccttatgacctagtcgcctctcaaaaggccccacctcctaatggcatcaccttgcgggtaaaatttcctaacctgcacattgtgcacatgtaccctaaaacttgaagtgtaataataataaaataaaataaaataaaaataaaaataaaaaatttcaagatagtaattttgggggtacacaaacattcagaccatCTCAGATAGCGTatgtgtttccatttgttcaagtcttctgtggtgtcattcaggcatatttaaaaatttttcttgtataaatgttgttatcaagtttattcctaaactttaatccttgttgctagtgtatatggggctttgtctgtgaatgtatcctccagctgcttattttttgtgtgtgtattaaaagactgctgattttttgtatgttaattttatattttgctaccttaatgacttcttttactggttcagttgatttatcatcgtttctatagggtttttcaggtatactataatatcatctgcatgtagagatggctttacttctctttGTAAAAAGTAAGTTTTattgtgtatatctaaggtatacaacacggtgttatgggacacgtatggatagtaaaatagttactatagtggaacaaattaacataacccattatgtcacatagtgacccatttttggttttggtagcagtaggcgctaaaatctattcatttagcagaaatcccgcatcatacttaatagtacaattgtacaaactgtattccagcatgttgtgcactagatctctagtctctttcatcctacatatctgctactttgcatcctctgacctacatctcccgctttcctcctcccatcccctcctccccaccccgaccctgataaccactgctttattctgtatctctgtatatttgagttttgttttacttttatttttttaagattccacatataagtgagatcatgcaatatttctctttctgtatctggattatttcactattatttcattgttatagcataatgtcctccagattcatccatgttttggcaaatggcaagatctcctttttaaagtgtatacatacaacacattttctgtatccatctgtcccttgatggacacctaggttgtttccatatcttggctattgtgattaatgctgcagtgaacatgggagttcagatacttttcaaagatcagctactttcaaaaggtggttattttatttcctttaagtagatacccagaaaagcagttgctgggtcatatgatagttctctttttcactaccatatttttttctaaaatagaaaaatgtagaactaccattttatttactaaaacagaaaaaaaaa
>00068
aaaaaaaaatctatttctttaggtacctccatactgttttccataatgattgtccctatctacattcccatcaacagtgtacaagggttcccttttctccacacactcggcaatgtttgccatctcttggctttttgataatagctatcctaatggttgtatggtgttgcctcatagtagcttttatctgcattttcctgatgattaatgatgttgagcactttttcatacacctgttagtcagtgtgtatgtcttctttggagaaatgtctattcaggtcctttgcccgttgtttaaatttgattgtttttctgctatggagttgtatgatttccttacaaaatttggatgctaaccccttattcatatatatgttttgcaagtatttgctctcaatgtgtaagttgccatttcattttgttgattgttccctttgctgtgctttttagttcttcttattcattcctaggaaaatgatctatttctctgctcagttgactaatacttgtaatgcaagattgaataggtgtgaggtagtaggcatgctttccttgttcctgatcccaagggaaagcttcgagtgcccccccaccccattaaataagttactagcattaggacttaggtatatatgttttatcatgttaagaaagcatcctgtggtgcctattttcttaaggcttttctattttttaacataaagaggtgttgaatttttccaaaggctttttcaacatctgtggtgataaccatatgatatttgtctttaagtatattaatatggtggatgatatcaaggtactttctaatattgagccaatctgtattgatgggataaatcccactttgccaaagtatattatgattttttaaatatgttgtttgctaatattttatctagcatttttgcatctacacttatctatccatgtcacacttgcttcataaaggaagttatgaaaatttcctttataatgctgttgaataatttatagagcattggcactctggtactatctgatctttgaaggtttagtagaattgacctgtaatagcatctgagccaggtgcttcttgggagttattccttaataactttttccatttttttctgtaaaaattggccaagttaagccttccagcattagagtaaaaatcttgataatctgtattttcctaggaaattatttatttcatgtgtatttttaatttctttatacacaggtttgaaaagcaacctaattttttctgtttaaatgattatcatttgtcgtttattattttgtatatttgtgctctctccctttcttccttcattaatctgcctagtgagtttgtccattaaaaaaaaaaccaggattttgatttaataaatatacacacattgtttttctactatgtatcttattaacatctgctTATGTattcattcattcattcattcattcattcattTTAATgaccgaatctccctggatcactcagtctggagtgcagcgttgtgatcacagctcactgcagccttgagctcctgggctcaagcaatcttcccacctccgcctcctcagtaagtaggactacaggcatgttccatcacgccctgctaaagaatcattattattattattattactgtagaggcagggtctccttatgttgcccaggctggtctcaaacgcctggcctcaagtgatcctcccgcctcagcctctcaaagtggttggattacaggtgtgagccaccaagcccggcAatttctgcttttatgttatttctttatttgtgtttcttttggtttcccgggttgttcttttattagatttttgaggcagtgctttaatttgtctaattttattcgttcattttcattgatgagagtatttagcgctctgaatctgcttccaatcactgctttaactatcttctacagagtctcatatgtaagctcttataatcactcttcttaaatatttctgtaacttcagttggtatctcgtctttatctcgacatttgcttaatagaagactgaacattttttccaggtagaagagcctttgtgctttcagtttgtgttagtaagttctacttttgttgcatcgtgattgcagaGGGTTGGTTGTAATATTTCTACTTTATGGAAATTAGCGAGGCCTTCACTGTGAGGTAATTATGATCACGTTTTGTTAACGTGCCATCAGCTTTTGACAAGGTGGTATATTCTTTATCTCCAAGGTGTAGATTTATGTGTGTGTATGTATGCCTATGTGTGTATACACACACACAATGTATCTTATTGTGTTGTTTACATTTTCGGTATAGGTCTCTTTATTGTACCACTGGATTTGCCTTGTACTGAGACTTGCCATGTATTAAATCTCCTATTATTACTGTGCTTCAATGTCTCCATACCTtttggcattacaaaggtggttcctatgttatttggtgcataagtattcctaagtattatatattcactgtgaattttcaattttaatgttAGCATGTAAACTTTGTCATTAAAAAAATtacttttagcacctgctttcttattgaacattttactatctggtccactagtttgtttttaacccccagtctccttttaacactcatctactgccttatgaaaaaaaaaaagtttattctctttttctttctatctctctcacttctcttattttacttgcactatttctttttttccacaatataaaataaatgcacgttagtcattttccttgcttcaccttcattttagtattagataccaaatgcttgccatcagatgttgtagggaagattttcctgtcgttacctgtggaatcacaatcccagtttaccctttagAATATAAgttagcaaacgttttctgtaaagagccatatggtaaatattccaaccagtgggccataGTTTGCAGACCCTTGctctagtggagtcctcaggaagggctgatgggtacataatttcctaagttcctgtctgtttttctataagctgtgatattagtgaaggatcggctgagctggatatcaaatcagtacttcagacgtttttctcagcccatttctgagtttagagttttaagtaatattctaattcaaggcaggttttatatcctcaaatgcttgtttgaatggaattaattctgtttgcagggttgacgtacagtt
>00069
gtgtgtgtgtgtgtgtgtgtgtgtgtgtgtgtgtgtgtggtgtctgtctgtctgtgtgtgtATACACACACATATGTATTTAGATAAGATAAAATGCCATTTGAAATCAGCTGTAAGTCAGCATaaggcaatgtcgaccacccaggcacctgcctcccaatgtttcatgtcaaaaggatataaaccaatcagaaaggaagatgtaaatctatacagaagccacatcctcatcgttacttagaaacagataatgccaaatctttagtagtgagtaaaaggagaaaaggcatgaaatcccagcacaagatctgtcatgctctcatcactagtctttgtggcaagcaaagacagaccaagaaaagctgcaagagacacagagaaaggaagaggcaagggacttaaagttggtccgaaactacagttaaaatgactgagcccagactaagtctaaaaaaataccaaaaaggtgtcccagataataagagcagggactacagggaaggacctctaaaatacgtgtaatttaaaggggtagagatgatcttagaatgtagtctttgggttgggtgcagtggctcatgcctgtaatcccatcactttgggaggcccgaggcaggaggaccactgagcccaggagtttcagaccagcctaggcaatatagtgagacctcgtctctacgaaaacttaaaacagtggccaagtgtggtggtgtgcgcctgtggtcccagctactcgggaggctgaggtgggaggatcgctggagcccaggaggcagaagttgcagtgagccgagatcacacccctgcactccagcctgggagacagagcgagactctatctcaaattaaaataaaataaaataaaagtagcctttgaaatccacagcttctgggtaagagtaagggcaaacagaaagggagaagcatgctttgccactttggtaatgatggggaaaagaaacaaaaggggaaaatgaagaatcttgcaagacataagagaaccacagaatcagagcactcataacttctttgtccgctaccaaaacaagcaaacgaaatcagtaaatttcaggcctgaatttttctacactgacagaaaatagcacctgtaaaataggaatctggtaaaacaatccaatatcataaaaatgaacaaaaggaaggataattccttacaaaaacattccagaaagagaaaaagagcagaagacaaa
>00070
GACCCAAGGCTCTGCTCAACTTTACTCGAAAGGAAAGAAAAGAGTTGCCTTGTTCTCAAGGTACCATCAAGGGAAATGTCCACTAACAATCCCATGCGTTCCCTGGATGGGCCGAGACTCAGACTCTAAATGTACAATTTCCAGGCACCTAACACTTCGCTTGGCTTCTTCTATTTTCAGGATAGAGTGCTGAGAGTAAACGCAAGACTGAAAACAAAATGGGAATGTGCTCCTGATCTCAGAGCATGTGGTTCTGCTGTCTGGGTCCTGCTTTAAATCCAGGACCCTCCGTTTTGGCCGTCTGCAGGAAGAGGAAGAGACAGAATATGAAAGGTGGCTGATTTTAATATAACCCAGCAACATCAATGAGGGGAAGGAGGGGCAAACCCTTTATCTTTGCTCTTCACTCTGTAAACAATCTACCAACAAATATTTTTTTGTACAAACTCAACATCTTTTATTGTTTTTCCCATCCTTCCTTCTCCTCCGATCCTCCCCAGTCTGGTGTCCATGTTGTTCTTCTATGTAATCATACCCAGTAGGTGAATCCATCAATAGTACTCTCAATCACCTCTATTCCATAATCACCTCTGTAAGACATTAGAGTCCTTAAGGTGACCCCAAGTGTTGGACCAACAACCTCACAGAGATCCTCAGCATTCACCGTCAACCACCTTTGGGAGACTGTTAGGCCACCCCCTGCCTCAGGCTGCAGCATACCCTCCTGATGACTCACTATGTCTCTAGTGTACATAGGGTTACCGAGGGGAAGAGCTCTGGGCAGGGAGGATCTGCAGGACCATCAATCGTGGCTCCCAAGATTTCATAGTGTGACTCCCTTACACTCAACGGTCCAACATGGAGACAACGGGAGGGCCAAATCCTCACCATGGCCTTTAGTTTCATCTTCTGCCCACCCAAGAAGGCAGTGATGAACAATGGAACAAAGAGGTCTCATGGGAGCTCCTCAAGAGCATGGATAGCTGCAGGCTCATCACTCAGCAGACTCCATGCAGCGAGCTCTAGCAGTGTGGCTGGCACCTTTTGGTCCATTGACATGAACCTGCTTTAGGGTGAGGAACATTAACAAATCCTGAGAAGATTTTCACAGTCTCTTGCCTGCCACCAAAGATAGCAATAAATGAAATATGTATTGAACAAATATATGGTAAATCAAACGACCACTTCAAGAGACCTCTACTATAGACATGGAATACAAATAGACTtgtatgtgtgtataaatgtctgtgttggtgtgtgtgtgtgtgtgtgtgtgtgtgtgtgtgtgtgtg
>00071
ggaacagtacctagctaataacagatctttggtgaatctgtgtgaaataaGGGCAAACTGAACCCCAGGCTTCTGAGACCTAGGAAAGGAGATAGCAATATACTGATAAAGACACCAGTAGGTAGTGGGGATAGTTTGTTTCTTGTTGTTCTTGTTTTTCATTTTAATTGCCAATGGTTTGTCATAAGCAACCTAAGGCAATCATGAATACAGGAAGATTAAAGGACCTCAGTGAGTAATATTATTGGCTTCAGTAACCAGCACCTACtccagaaaaacatccaggaaaggtttcaactgtcctgacttgcgtcaagtacccataagtgaaccgatcagtgtggacagggaaatggtgtgccacgactgggtcagcccatgtcacgtacccaacactgTGGTCAGTAACAAGAAGGAGGACGTAGAGGACAATGGGCAAGAGACCCACAAGACTTCGTAAAGTCTGCTGTTTCCTTCTTAGAGTTTTTCTTTTATGGAGGTCAGTTACATATCCAATCTTCCTAACACCAGTTTCCTGGAATAGCAGAATGGCACATTATGTGTCTTTACAAATTGGGCTTCAGGCAAGAACACTCAGTATTTTAGTGGCCACACATCAGTGATGAAACAACTCCTTGTCCTGTGAAGATCACTGAGAATGGGTGGTCTAGTTCATGTCGTTCTGTGGTACTGCCTGCAGCATCACCTTCAATGAGGCCTGCACTTTAGCAAGCTTGTATGTCCAAACTGCCATGTGATTGCCATTGTTCATAGCAATGGACAGGGACAGGATAAATCACATGCTTCAGCTCCATCAACGCTGTTAAGTGCTGCAGAAGACTCGTGAGCACAGGCATTGTAATGGGGTTGAAGACAAAGCTAGGGACACAGAGGTGGGAACAGTGGCTCAGGGCTGGGATGACAACAGAGAAAGTAGAATCAGTTATCAGGCAGTTGTCTATCTCCAGATGCTGCAGGGTCCCTGAGACCGTCTCCAGCAGAGCCTGGAATGGCTCAGAAACTTCCCAGGATATCTGATTGTTACTCAGACTCAACAGTCTTAGGTGGGTAACCTCAGAGCTCTGGGATAGGACAGTGATGTCTCTCTGGTAGAAAGTCCACAGAAAGACACATACAGTGTGTACAAATGAGATGGCAGGGCTCTGTAGAGAGAAAAAAGGAAGGCATTTCTGAAGAATGAGGGTTGGATTAGAGCAAGCAGCCCTGAATTATAGATACTTATGACTCTAGAATAAAGTAATCTGTATATCCATTGCAACAGCAGTTAACACTGTGGACTTTACAGTCAGacttaatagatttgtgaccctaagaaagttacttttccacgctgagatacagttttttaatctttcaaatgtgcacaatagcaattattatagagggttgtgggacagattaagggaaaaagaatttaacttagtgcctacagtaTAATTAGCAGTGTATCTAGTTCAGTTATTTGATGGGGATGGGTCTGGGAAAGCAGCCGACTGAGAATTCCCTTTGACGAATTTCCAAATGACAGGTTCTCCATTCAGGTCCTAAGCCTCGGGAAAACTACAGGAACAAAACGATCTGGCGGTATTACCTATTGTGACCAGCCCATGGGGATGTGCATCAGTGCTACAGCGTCAGTTATTTCTCCGACTGAATGCCTCCCCTTCCTCTCTAGAAGGCTACACACTCCAATAAAAGCAGGACTGTTGTCTTTTTCGCCAATATGTCGACAGACTTATCTTAGTGTCTGCACGTCTGCACATGGTtgattgactgactgactgactgactgactgGGCACAGCTGACTTTTCTAATCCTGTCTTTCTCCTCAGCATGAGGGACCACACTCTCTAGCTTGGCCAGTTTAAAACACCCAGCAGTGCCCGTGCTGATGTGGAAGGAGAAATAGGTTACAAAGTGTTTAAGAATATCTAAGAATAGTCGCACTCTTTTGTTCGTAATGGGGCATTCAGGGAACCCAGGTCCCTCCCCAACCTCTCACCCGGAAATTTTGTCCAGCTGATCTGTGAGGCAGAAGCAAGACAAGCTGAGTTCCTGGAGGTTGTTCATCTGCTCATGATGAGTGAAAAAAGTTGAGAAGTTTCTCCCCTTACAGGATTTTAAAAGGATTTTAGATAGACTAAGTCTGTCCTGGTGGATCTTCTGTGCCAAAAGGGTGCTGACTTCACTCAAACAAGCCTGACCTACTTCCAGGTGATCAGTGCATCCCAGATCCAGAAACTACAGGACGCTTTTGTGGGCAGACACTTGATGAATTTGCAAATCTCTGCAGCAGAGATGCAA
>00072
tttttttttttttttttttttttttttttttttGCTTTGccccttgcatactctgctcaatccacattggcctctttatgctgttGGATAGCTCATCAAGACtcaggccgtagcttagatgttacgtcctccgagaggtttttctcttacttcccTCTCCTTACTTACCCCACTTCTCTCCCATTACTTCCCTTACTTCACCATGCTGTTTTTAAATGTACCATGTACATTTCCTTCATGGTACACATCATTCCATATGTATTTGCTCCCTCTGCTCCTCCCctagagttgcactattcagtatagtaaacactagccacatgtggctactgagcactagaaatttggctactccaaaatgtgatgtacgataactgtaaaacgcacacggtatattcaagacttagtgagaaacaaaaaatgtagaataactaactaataacttatttgtattgtttacgtgttgaaatgataaGTTACTGCAGGTCAAAGACAGTAAAAAAAGAAGACAGAGTACTAATGTGTTTATATTGTTCAACATGTTGAAATGATAGCACTGCggcaaagacaatcactctcagcattcctattgaatacctccttggaagacccaaccggtacaataaagcaaaggaaagcactaaaaggcacacagattggaaatgaagtcatgaaaaagtgtccctatttactgacatggtggctatgtataaaatttctgggaatttatgaaaaacctcctagaactaatgagtgagtgtgcctaggttgccgtataccaggtcaatattaaaagtaggtcaactctatttttatatacagtcctccctttgcacagttctgatatgcactaaggtcattcaccgtgatttagttaaataacactagtcccttcacagtatgggtcaaatttcagttaccatggtaaactaactgtcagtaactacataaagaccaaacattgctgctggttcttcagtccacaaatcgctactgaaataacagatgagaatcatgatcagtggccagtcatgtcacttctttcaaattctgtttgtgtcgctccacaaatcactatttaaataatagatgagcatcaggatcagtgaccagtcatgtcacttttcttttaaaatctaatcatgtttggtcactgagtatctattatttatttcatgcatcaacagcaaagaatgaagctgagtttcctccttgtctcccagtgaactactcatatgacattttaccaaagaactggatagtttaaaaaggtaattggccaacaaagacagaaacatgcaaacaaatgacaagaaataatgctggaagtggaaattgcaaaacggttttgatggaaaggattaagatatcccagtgaaagtgacacttgcaaaaaactttacactacaggattccttggagatattcatgacacagaaagaacaaagaataaagttgtggaagctgatcaacactcaaaactgagaaacaaaatttgccaagtcacgggaaaaaatgtctactccatatcacaattaataagatgagaagaaggcaagaactgttcatactactcttTTTTTTTCCATGAGAAATTCTGGATTTAATTTTATTTGGAATGTCACCAACTTCTCTGGCATAACATATGGTATAATTATTTTTAGAATGTGATTACTTTATGAATATTTGAAGACATTTTTATGTTTTGAGCACTTTTCTGAAACAATAGCTTCTGTTTTAGTGCATAGTAGTGGACAAGGCCAGAATTGATGTTTTTCTGTAACATTAAGCTAGTAATGGTAGAAGCAGTTAGATAAATTCAAGTCCCTTGACTCCAGTCACAAGACTTCCTCTAAATTATTGTGACTTTGtaaaatattcttaatttgaattttttttttattaatCCAATAGTTATTTACATTGATCTTAAGTAAAATTTGTATGTGGCggccaggcacggtggctcacgcctgtaatcccagcactttggaaagctgaggcaggcggatcacttgagatcaggagttcgagaccagcctggctaacatggtgaaaccctgtctctactaaaaaaaaaaaaaaacaaaaaacaaattagtcagttgtggtggcgggcgcctatagtcccagctactcaggaggctgcggcaggacaattgcttgaaacccggtaggcggaggttgcagtgagccgagatcatgccattgcaccccagcctgggcaacagagtgagactctttgtctcaaaaaaaaaa
>00073
agttgcttatcagcttaaggagatctggggctgagacgatggggttttctagatatacaatcatgtcatctgcaaacagggacaatttgacttcctcttttcctaactgaatacacgttatttccttctcctgcctgattgccctggccagaacttccaacactatgttgaataggagtggtgagagagggcatccctgtcttgtgccagttttcaaagggaatgcttctagtttttgcccattcagtatgatattggctgtgggtttgtcatagatagctcttattattttgaaatacgtcccatcaatacctaatttatggagagtttttagcttgaagggttgctgaattttgtcaaaggccttttctgcatctattgagatgatcatatggtttttgtctttggttctgtttatatgctggattacgtttattgatttgtgtatgttgaaccagccttgcatcccagggatgaagcccacttgatcatggtggataagctttttgatgtgctgctggatttggtttgccagtattttattgaggatttttgcatcgatgttcatcagggatattggtctagaattctctttttttgctgtgtctctgccaggctttggtatcaggatgatgctgtcctcataaaatgagttagggaggattccctctttttctattgcttggaatagtttcagaaggaatggtaccagctcctccttctacctctggtagaattcgggggcgtgaatccatctggtcctggactttttttgtttggtaagctattaattattgcctcactttcagagcctgttattggtctattcagatattcaacttcttcccaggtttagtcttgggcgagtgtatgtgtcgaggaatttatccatttcttctagatttacaagtttatttgcatagaggtgtttatagtattctctgatggtagtttgtatttctgtgggatcagtagtgatatcccctttatcattttttattgcatctatttgattcttctctcttttcttctttattagtcttgctagcggtctatcaattttgttgatcttttcaaaaaaccagctcctggattcattgattttttgaagggttttttgtgtctctatccccttcagttctgctctgatcttagttatttcttgccttctgctagcttttgaatgtgattgctcttgcttctctagttctcttaattgtgatgttagggtgtcaattttagatctttcctgctttctcttgtgggcatttagtgctataaatttccctctacgcactgctttgaatgtgtcccagagattctggtatgttgtgtctttgttctcgttggtttcaaagaacatctttatttctgccttcatttccttatgtacccagtagtcattcaggagcaggttgttcagtttccatgtagttgagcggttttgagtgagtttcttaatcctgagttctagtttgattgcactgtggtctgagagacagtttgttagaatttctgttcttttacatttgctgaggagtgctttacttccaactatgtggtcaattttggaataggtgtggtgtggtgctgaaaagaatgtatattctgttgatttcgggtggagagttctatacatgtctattaggtccacttggtgcagagctgagttcaattcctggatatccttgtgaactttctgtctcattgatctgtccaatgttgacagtggggtgttaaagtctcccattattattctgtgggagtctaagtctctttgtaggtctctaaggacttgctttatgaatctgggtgctcctgcattgggtgcatatatatttaggatagttagctcttcttgttgaattgatccctttaccattatgtaagggccttctttgtctcttttgatctttgttggtttaaagtctgttttatcagagactaggattgcaacccctgcctttttttgttttccgtttgcttggtagatcttcctccatccctttattttgagcctatgtgtgtctctgcacgtgagacgggtttcctgaatacagcacactgatgggtcttgactctttacccaatttgccagtctgtgccttttaattggagcctttagcccatttacatttaaggttaatattgtaatgtgtgaatccgatcctgtcattatgatgttagctggttattttgctcgttagttgatgcagtttcttcctagcctcgatggtctttacactttggcatgtttttgcagtggctggtaccggttgttcctttccatgtttagtgcttccttcagaagctctgttagggcaggcctggtggtgacaaaatccctcagcatttgcttgtctgtaaagtattttatttctccttcacttatgaagcttagtttggctggatatgacattctgggttgaaaattcttttccttaagaatgttgaatattggcccccactctcttctggcttgtagagtttctgccgagagatccgctgttagtctgatgggcttccctttgtgggtaacccgacctttctctctggctgcccttaacattttttccttcatttccactttggtgaatctgacaattatgtgtcctggagttgctcttctcgaggagtatctttgtggtgttctctgtatttcctgaatctgaatgttggcctgcctATTTTTAAAGCACTGTGAAGTGAAAGTAGAAATGTCAATGAAAGTGAAATTAACAATAAGTAGCCACATACAAtttttttttt
>00074
tcattggtagcttgatggggatggcattgaatctataaattaccttgggcagtatggtcattttcacgatattgattcttcctacccatgagcatggaatgttcttccatttgtttgtatcctcttttatttcattgagcagtggtttgtagttctccttgaagaggtccttcacgttccttgtaaattggattcctaggtattttattctctttgaagcaactgtgagtgggagttcactcatgatttggctctccgtttgtctgttattggggtataggaatgcttgtgatttttgcacattgattttgtatcctgacactttgctgcagttgcttatcagcttaaggagatctggggctgagacgatggggttttctagatatacaatcatgtcatctgcaaacagggacaatttgacttcctcttttcctaactgaatacacgttatttccttctcctgcctgattgccctggccagaacttccaacactatgttgaataggagtggtgagagagggcatccctgtcttgtgccagttttcaaagggaatgcttctagtttttgcccattcagtatgatattggctgtgggtttgtcatagatagctcttattattttga
>00075
tttcttcacagaattggaaaaaactactgtaaagttcatatggaaccaaaaaagagcccgcattgccaagtcaatcctaagccaaaagaacaaagctggaggcatcactctacctgacttcaaactatactacaaggctacagtaaccaaaacagcatggtaccggtaccaaaacagagatatagaccaacggaacagaacagagccctcagatataatgccacatatctacaactatctgatctttgacaaacctgagaaaaacaagaaatggggaaaggattccctattttggaaatggtgctgggaaaactggctagccgtatgtagaaagctgaaactggatcccttccttacaccttatacaaaaattaattcaagatggattgaagacttaaatgttagacctaaaaccatagaaaccctagaagaaaacctaggcaataccattcaggacataggcatgggcaaggacttcatgtccaaaacaccaaaagcaatggcaacaaaagccaaaattgacaaatgggatctaattaaactaaagagcttctgcacagcaaaagaa
>00076
tttcttttgctgtgcagaagctctttagtttaattagatcccatttgtcaattttggcttttgttgccattgcttttggtgttttggacatgaagtccttgcccatgcctatgtcctgaatggtattgcctaggttttcttctagggtttctatggttttaggtctaacatttaagtcttcaatccatcttgaattaatttttgtataaggtgtaaggaagggatccagtttcagctttctacatacggctagccagttttcccagcaccatttccaaaatagggaatcctttccccatttcttgtttttctcaggtttgtcaaagatcagatagttgtagatatgtggcattatatctgagggctctgttctgttccgttggtctatatctctgttttggtaccggtaccatgctgttttggttactgtagccttgtagtatagtttgaagtcaggtagagtgatgcctccagctttgttcttttggcttaggattgacttggcaatgcgggctcttttttggttccatatgaactttacagtagttttttccaattctgtgaagaaa
>00077
ggggaaaggattccctattttggaaatggtgctgggaaaactggctagccgtatgtagaaagctgaaactggatcccttccttacaccttatacaaaaattaattcaagatggattgaagacttaaatgttagacctaaaaccatagaaaccctagaagaaaacctaggcaataccattcaggacataggcatgggcaaggacttcatgtccaaaacaccaaaagcaatggcaacaaaagccaaaattgacaaatgggatctaattaaactaaagagcttctgcacagcaaaagaaactaccgtcagagtgaacaggcaac
>00078
ggttgcctgttcactctgacggtagtttcttttgctgtgcagaagctctttagtttaattagatcccatttgtcaattttggcttttgttgccattgcttttggtgttttggacatgaagtccttgcccatgcctatgtcctgaatggtattgcctaggttttcttctagggtttctatggttttaggtctaacatttaagtcttcaatccatcttgaattaatttttgtataaggtgtaaggaagggatccagtttcagctttctacatacggctagccagttttcccagcaccatttccaaaatagggaatcctttcccc
>00079
tggctagccgtatgtagaaagctgaaactggatcccttccttacaccttatacaaaaattaattcaagatggattgaagacttaaatgttagacctaaaaccatagaaaccctagaagaaaacctaggcaataccattcaggacataggcatgggcaaggacttcatgtccaaaacaccaaaagcaatggcaacaaaagccaaaattgacaaatgggatctaattaaactaaagagcttctgcacagcaaaagaaactaccgtcagagtgaacaggcaacctacagaatgggaggaaaattttgcaatctactcatctgacaaagggctaatatccagaatctacaacgaactccaacaaatttacaagaaaaaaacaaaccaccccctcaacaagtaggcgaaggatatgaacagacacttctcaaaagaagacatttatgcagccaaaagacacatgaaaaaatgctcatcatcactggccatcagagaaatgcaaatcaaaaccacagtgaggtaccatctcacaccagttagaatggcgatcattcaaaagtcaggaaacaacaggtgctggagaggatgtggagaaataggaacacttttacactgttggtgggactgtaaactagttcaaccattgtggaagtcagtgtggcgattcctcagggatctagaactagaaataccatttgacccagccatcccattactgggtatatacccaaaggattataaatcatgctgatgtaaagacacatgcacacgtatgtttattgcggcactattcacaatagcaaagacttggaaccaacccaaacgtccaacaatgatagactggattaagaaa
>00080
aacacttttacactgttggtgggactgtaaactagttcaaccattgtggaagtcagtgtggcgattcctcagggatctagaactagaaataccatttgacccagccatcccattactgggtatatacccaaaggattataaatcatgctgatgtaaagacacatgcacacgtatgtttattgcggcactattcacaatagcaaagacttggaaccaacccaaacgtccaacaatgatagactggattaagaaaatgtggcacatatacaccatggaatactatgcagccataaaaaatgatgagttcatgtcctttgtagggacatggatgaagctggaaaccatcattctcagcaaactagcgcaaggacaaaaaaccaaacaccgcatgttctcactcttaggtggggattgaacaatgagaacacatggacacaggaaggggaacatcacacaccggggcctgttgtgtggtgggggg
>00081
ccccccaccacacaacaggccccggtgtgtgatgttccccttcctgtgtccatgtgttctcattgttcaatccccacctaagagtgagaacatgcggtgtttggttttttgtccttgcgctagtttgctgagaatgatggtttccagcttcatccatgtccctacaaaggacatgaactcatcattttttatggctgcatagtattccatggtgtatatgtgccacattttcttaatccagtctatcattgttggacgtttgggttggttccaagtctttgctattgtgaatagtgccgcaataaacatacgtgtgcatgtgtctttacatcagcatgatttataatcctttgggtatatacccagtaatgggatggctgggtcaaatggtatttctagttctagatccctgaggaatcgccacactgacttccacaatggttgaactagtttacagtcccaccaacagtgtaaaagtgt
>00082
gacacacgtttgtctatataacaaacctgcacgtcatgcacatgtatcctggaacttaaaacaaaatgaaataaaaTTTAAAAACACCTGAAGATTTTTTTAAAAAAGAAAAAGTTTTAGGCCTAAAAATGACATTAACTTCATCAAAGTAGAAATCCAACAGGTCAtttttttttttattatactttaagttttagggtgcatgtgcacaacgtgcaggtgtgttacatatgtatacatgtgccatgttggtgtcctgcacccattaactcgtcatttaacattaggtatatctcctaatgctatccctcccccgt
>00083
ggaaattcaggtttctagaggtctcattccaaactacattatgggtctcaattttgcccagtgcgagccatgaacctggagaaacggtcctactttgggtggaaatttaaccttctttggaggtttacttctatgattattaaatcacaagctttctctgccatcctgtgccaggagttgaaagtctccgtataatcccaaggaagccctgtggctttcgcagtcggctttcaagtgcataataatttctctctgatttctttgtcttcttctagagtgtcagttgagcttagtagtagccatagaatcttatttatccattacaatctccaccatatttttcaaatgcttgaagcactgcaacagATagtctgtgtgactgattttattgtgcaggatgtttatgtgagagtacatatgggatgagtacctgtggagagcacagtcagaacacagaatttggaaaaggaaggaaatgagctactatgaggtctcattaccctcagccagctccatggggtactctgaagctaaaaatgacccttggggttttcttacgttgattaaaaatgtctgattttatactcctgcctccaccagtcactgaatgtgggccactggaaaaacaaggaggctctccggagccaaggtgctctccaaggaagctggtagctgaaggctgtctgtggacagcactcccagcagagcgaggaaaacatcctaaaggggaatctgagAGTGTTTTAAAATAGAGTGGATTAGTAGAACATTTGAaacagatcaggaaatgactgccttggagagacagattgttagtcacagttccgaagagaagaaaggatgcccagacatgggaaatctcatggcgaagcaccatggttggtccgggccagagggagacaggagaactgcaagccagagcatttgttgttgtctctgcctctgtgggaaggaacaggcaagggagagtaaccagtttaggattggctagtctgaataatttaagcagccttggggcataggggctgtccctagttgcctggtacctggccttggggtgattagggcaggtggatagtgacccagggtgtgagagccctatataggacatggttgggaggtattgtatccccgttgatttgtttgcatttgaaaagcacgctccagggcaaggtgtttactatttctaagaattgccttaccaggcctgggaggagcaagccttccagggtcagcaaggcccaggatgtcaaagcatcacgacacagaaaataaaagacatgcttaataGatctttatgtccaccacggagggcatgtgacgctagagatgacaaagatggtcttttccaatttatctgtctttctggtgccaggcacagggcttagagcatcatatgtgctccagaagcgtttgttaactggaCATCGTGAACATCTGGTTCTGGGTTAGGCAGTGGAGAATAAACAGGAAATGATGACAGAATCcaccgcatatggaaaatgttcaacacatatttggtgaaagaatgaatCTATGGATGAAGCCCAGGGACTCCTAGTCAACACATCTCAGAAGAATCATGGAAAAGCCAGAAACTGACAACCACCTTCTGTGCAGCTGTGGATCCCTCCTTTGTATTGCACTGAGTGAGTTTCAGGAGGCTCTGAGTAAGGTTAATGAGTAAGAGTGGCAGAGGATCTGAGAAAGCATATCTTCCAAATCAGAGGCAAACCAGGTCAGAATCAGGAATACAGGGATGACAGTCTGTCAGAGTTGGGGATTACAGCAGGAATCACGCCCTAGAACCGATAGAGTTTTTGCTGATTCAGGACACAGTGGGGAGAAAGGCAGGTTACAAAATAACAATCAAGGTGCCGAGTTTTGAGacatagtataacattctccccttttcagtccaccattctgtgcattttgacaaaagcatgcaaccatgtgatcaacccaagaatgaagatctaggacatgtccaaacctccataaagtgccctcatgcccttttaaagttgatcttctatagcccaagagaaccactgattgatttgttctctctctagttttcccttttctataaagccaaagaaatggcattgtatgtagtcttttgagtatgtcttctttcacttagcataatgtattttgagagtcatccattctgtggcacgcatattatgttatcagtacttagaactgtcttgttgtcgagtagtcttccagtgtaggtacataccacaatttgtttatccattccccagttgatgggcatttgagatgtttccagtttttagcaattaagaacgttttgctggaaggtttcctgggaagaaggatttcacttctcttgggtaaataccctggagtgcgattgctgtataagtgtacctttaacttcatgcaaacctgccaaattgtttttcaaagtgtcttggccattttatacttccatcgacaatgagagacagttccttttgttctttttccagcacttgacagtgaaacagcaaggtaccggtacaaaaacagacatatagaccaatggaacagaatagagatctcataaataagactgcacatctacagccatctgacccttgacaaacctaacagaaagaagcaatgtggtaaggattccctatttaataaatggtgcttggagaactggctagccatatgtagtaaactgaaaccagacccctgtagtaaactgaaaccagaccccttccttacactttataccaaaattaactcaagacggattaaacacttaaatgtaaaacccaaaactataaaaatcctagaagaaaatctaggcaataccattcaggacacaggcacgggcaaagacttcatgacaaaaacatcaaaagcaattgcaacaaaagcaaaaattgacaaaggggatctaatgaaactaaagagcttctgcagagcaaaagaaactatcatcagagtgaacagacaacctacagagtgggtggaaatttttgcagtctatccatctgacaaaggtctaatatccagaatctacaaggaacttaaacaaatttacaagaaaaaacaaacaaccccattaaaaagtgggcaaagaacatgaacaaacacttttcaaaagaagatatttatgcggccaacaaacatataaaaaaaagctcaacatcactgatcattagacaaataaaagtcaaaaccactgtgaggtactatctcacaccagtcagaatggcggtttttataaagtcacgaaacaaaagatgctggcgaggctgtggagaaataggattgcttttaaactgttggtgggagtgtaagtcagctccaccattgtggaagacagtgtggtgattcctcaaagacctagaaacagaaatatcatttgaaccaacaatcccattactgggtatatacccaaaggaatataaatcataccattataaatatatatgcatgcatatgttcattgctgccctattcacaataccaaaggcaatgaatcaacccaaatggccttcaataatagaatggatacagaaaatgcggtacatatacaccacggaatactatgtagccacaaaaaggaacaagatcatttcctttgcagggacatggatggagctggaaaccattatcctcagcaaactaatgcaggaacagaaaaccaaacaccacatgttctcacttaaaaggggtagctgaacatcgagaacacatggacacagggaggggaacaacacacagtggggcctggtcgggggcaccgggggagggagaacatcagaataaatagctaatgcatgcggggcttaattcctaggtgatgggctgataggtgcagcaaacca
>00084
aagaagaagTAGTCATCATCGTCGTTGTTGTCATCAtcttcactggccccttccaattatgatggatcttagaccacaggcaactgaccagtgtgggtggtccacaaatatgtccctatatgtatatccgagttacacatttgcaagccagtaaatgaattccaattaggtctgcagaaactgcgaactcactagtagatcttggtcagaactctatttactacctggcccgcacatgccccctttctaacagggtgccacaatgacttttggggtatcagtgtcatctcctactccatgcttgacatttctcaagatacctgggcattttcctttccacagttcatggtgacgtgaatcaacggatggatgcctcttgaggggaggtctgggtgaatcattactgtgtccacaggctgtggtgctgcacagaccttctctgcctgggtacccaacctccttttcagtcaaaaagttccagatgtaaaaaattgattcaggtccaggaattgaacaaaggatcccgagtttcctgtggcaggggttggaagggctgcgaaactcttcagtatacctgtcatcagtcttgatttcttctgatggcacatgttgagaagtactctgttttactcaggagtaaggtggcaacacattctgttaacgatttccatagctctctgttgtcaggtttccttggggctcattacagtaattcaatccacctggctgctgacagtcaaatgctgacacctgccttctatagtttcagggtcttgtcatctccatttctatctgtgcgcctacttctgtactttcttctcttactgtgatttaaccctagttatggcctatggcaaggggatgtttgggaggtacatcctgaggggatgatatgttgacttgagagagaaacctgtgcattttcttcacgcaagaagaaatgctagctcatgataagaaggagtagctcacttctgcagttcaagagattcctcagatttg
>00085
cttcttcttcttcttcttcttcttcttcttcttcttcttcttcttcttcttcttcttctttcttcttctatcccttcaagcatttattctttgagttgcaaacaatacaattgcattccttaagttattttaaaatatacggttaagttattattgactatagtcactgtgttgtgctatcaagtaataggtcttattcattgtttctggttaaccattaaccatctccaccacttccccaactccccactaccaatcccagcctctggaagccatccttctactttctgtgtccatgagttcaactgatttgatttttagatcccacaaataagtgagaacatcagatgtttgtctttctgtgcctggcttatttgccttgacatgacgatctccagttccctccatgctgttggaaatgacaggatctcattcttcttcatggctgaagagtactccattgggtatgtgcaccacattttctttatccattcatctgtcgatggacacttgggttgcttccagatcttagctgttgtaaacagttctgcagcaaacataggagtgtagatatatctttgacatactgatttcctttcctttgggtatatactcagcaatgggattgctggatcatatggtagctcaatttttagtttttggaggaacctccacacggttctccaaatggttgtactaatttacattcctaccaaaagtgtgggaactttcccttttctccacatccatgccagcatttgttactccctgtcttttggatataagccatcttaactggggtgagatgatatcgaatttttgacttgtgtttctcggatgatcaatgatgttgaacaccatttcatatgcctgtttgccatttgtgtgtcttcttttgagaaacgtccattcaaatcttttgcccatctttcgatcagattattagattttttcctatagagttgtttgaaatccttgtatatgctagttattaatctcttgtcagaggagtggtttgaaaatattttctcccattctgtgggttgtcacttcactttgttgattgtatcctttgctgtgaagaagctttttaacttgacgtgatcccgtttgtccatgtttgctttggtcgtctgtgcttgtggggtgttgctcaagaagtctttgcccagacctatgtcctggagatttttcccaatgttttcttgtagtagtttcagagtttgaggtcttacatttaagtctttaatctattttgatttgattttcgtatgtggggagagataggggtctagttgcatttttctgcatatgggtggtccaggttttccagcacgatttatcgaagagactgtcctttctccagtatatgttcttggcacctttgtcaaaaatgagatcactgtaggtgtatggatttctttctggactcccgattctgttccattgttccatgcatctgtttttatgccagtaccatgctgtcttggttactatggctctgtagtattatttgaagtcaggtaacgagattccttcaggtttgttcttgcttaggatagctttagctattctgggtcttttgtggttccatataaattttaggaatttttttttctatttctgtgaatagaaatagtatcaaaataggtattttgatagggattgcattgaacctgtagattgctttgggtattatggacattttaacaatattgattctttcaatccatgagcgtggaatatttttccattttttggtgtcctcttcaattttcttcatcagtgttttatagtcttcattatagagatccttcacttctttggcctagttaattcctaggtgcttaattttatgtgtggctattttaaatgggattactttttaaatttgtttttcaggtagttcactgttgccagatagaaatgctactgatttttgtatgttgattttgtaccatgcaactttactgaattagttgatcagttattagtagttttcttgtggagtcttttttttttttccaaatataagaccatatcatcagcaaacaaggataatttgacttcttcatttccaatttgaatgccctttatgtctttgtcttgtctgattgctctagctaggact
>00086
atcttgaccaagtgggatttatccctgggttgcgaggatggtgctacatacacacatcaatcaaggtgttacatcagatcaacagaatgaaggataaaagccatatgatcattgcaattgatgctgaaaaagcatttgataaaaaatttaacatcccttcctgataaaaaccctcaacaacctgggtatagaaggaacatacctcaacataataaaagccatatgcaacagactgacagctagtatcataccgaatgtggaaaaactgaaagcctttccttgaagaactggaatacgacaaggatgcccactgtcaccactgttgttcaacatagtactag
>00087
aatgattgttctaatatattgttgaattgggcttgctagtatttggtggaggatttttgcatcaatatgcatcagagacaatggcctgaagttttctttttctttcattctttttgttttctgatgtttctttgtctggttttggtatcagggtaatactggcctggtaaaatgagtttggaagtactctgtcctcctctcctttttggaatagtttgagtaggattggtatcagttcttctttaagtgtttggtagcattcagcagtgaagccattgggtcccaggcttctctttactgggagagtttttcatatggctttgatctcgttacttgttattggtctgttcgggttttggattcaatcttggtaggatgtattgtatctaggaatttgtccatctcttctaggttttccaatttattgacatatagttgctcatagtagtagccactaatgatcctttgaatctctgcagtatcagttgtaatgtctcctttttcatttctgattttatttgcgtgtatcttctttcactttttcttagttagtctggctaaaggtttgtctcatttgtttaacttttcacaaaatcaactttctgtttcagtgattgttcagtgtattgttttcttcagttcaatttcatttatttctgctctcctctttattatttttcttctactaatattgggtttggtttgctctttcttttctagttctttaagaggcatcgttacattgtttatttgaaaattttcctcttttttgatgtaggcacttatagctatgaacttccctctgagtactgcttttgccatatcccagaggttttggtatgttgtgtttccattgccattcgtttcaatttccttcttaatttctgcattgacccactggtcattcaggagtatattgtttaatttccatgtatttgtacagtttccgaaattcctcttgctattgatttctagtcttattctattctatcgtggtcagagaagatgcgtgatattatttcagggttttggaatgttttacgacttgttttgtgacctaatgtatggtctgtccttgagaatgatccatgttctggggaaaagaatgtgttatctgcatctgctggatgaatcgttctgtacatatctgttagatccatttggtctacagtgaagattcagtctgaggtttctttgttgattttctgtctggaagatctgtccagtgctgaaagtggggtgttgaagtctccagctgttactgtgtcagggcccatctctctctttagctctagtaatatttccttcatgtatctgggtgctccagtgttgagtgcatatatatttaaaattgttacatcctcttggtgaatcgacccgtttatcattacatagtgacgttctttttcttttcttatagtttttgtcttgaaatctattttgtgtgatataagtatagcggctcctgctcttttttggtttccattggcatggggtatctttttccatccctttatttttagcctgtgtgtgctttataggtgaagtgtgtttcttctaggcaagagatcaatgagccttgtttcttcacccattcagccagtctgtgacttttgatgggagagtttttccaatttgcatccaatgttacggttgacatgtaaggacgtagtcctgccattttgttatttgttttctggttgttttgtgatcttctcttcattctttctttccttcttgtcttcctctagtgaaagtggttttctctggtgataagatttagtttcttgctttttattttttgtgtatccattgtatttttttttttttttttggtttgaggttaccatgaggctcaataatactatcttataacccattattttaacctgatagcaactgaacactatttgcacaaacaaacaaacataaagcaagcaagcaaaaagaaaactaatgaaaactctgtgccttaacttcatccccccacgttttaatattttgttgtttctatttctatatcattgcattgactatgtctcaaaaagttgttctagttattaatttttattggttcatcgtttagtctttctacttagggtaacacgagtttgtacaccacagttacagtgtcattgtattctgtgttcttctgtgtccttactattaccagtgacttttgtaccttcgggtgataatttattgctcattaacgtccttttctttctgattgaagtacacccctcagcatttcttgtaggataggtctggtattgatgaaatctctcagcttttatttgtctgggaaggtctttatttctccttcatgtttgaaggatatcttctagggtatatactattttagggtaaaagcgttttttgtttttttgtttgtttgttttccttcagcattttaaatatgtcataccaccctctcctggcctgtaaggtttccactgaaaagtctgctgccagacatttggagcgccattgtaaattacttgtttcttttctcttgctgctttcagcatcctttctttatccttgttctttgggagtttgaatattaaatgccttgaagtagtcttctttggattaaatctgcttggtgttctgtaaccttcttatacttggatattgatatctttctctaagtttgggaagttctctgtaattatctctttgaataaactttatactcctatctcttcatctccctcctctttaagcctaataactcttagatttcccccttcgaggctgttttctaggtcctgtaggcatgcttcatttttgtgtattttttcttttgtctcctctgactgtgtattttcaaatagcctgtctgcaggctcactaattctttctttctgcttgatcagttctgctatcgaaggactctgatacattcttcagtatgccagttgcatttttcagctccagaatttctgcttgattctttcagattatttcagtctctttgttaaatgcatctgatagaattctgaattcctactctgcattatcctgaatttctttgagtttcctcaacaaagttgttttgaattccctgtctgaaaggtcacatacctctctgtctccaagattggttcctggtaccttatttagcttatttggtgaggtcgtgttttcctggatggtgctgatgcgaatatttttttcttcagtttctgagtatgtgaactgttaggtattaattgtagtcttcactgtctgggcttatttgtagccgtccttcgtcagaaggcttttcaaatatttcagaggacctgggtgtttggatctaagctgtgtctgcttcagggggcaccccaagctcagtaacgctgtggttcttgtagactcatagagggcaccaccttgatggtcttggacgaggtccgggagaattctctggattaccaggcagagactcttgttccctttccttactttctcccaaacatacagagtctctctctctctctctgtctctgttctgagccacctaaagctgagggtggaatgacacaagcacccctgcagccaccactatgcggccaccactactatgactgcactgggtcagacctgaagccagcacagcactgggtctcccccaaggcctgctgtaattactccttggctactgcctttgtttgctcaaggccctggggctctacaataagcaagtggcaaagccagctaggactgtttttcccttcattggagagaggtcccccaagccccaggtgggtccagaagtgccatctgggaatcagggactagcatcaaaaaccttagaaggctacctgtggttctaagtattgtggctgagctgtcactcaaaccacaggacgcagtctttcccactcttccctccccttcccaaaggtacaagagcctcacactgtagccaccgccaccctaggccccgagcagtactggcagactactgccaatgttcccttaaggctcaaggtctcgtaagtcagctgtcgtgaatgctgcctggcctgggactcacccttcggggcagtgggctcccctgtggctcagggcaggtccagaaatgcagtccaagagtccagtcctggaactggggactccaagggtctgcttgatgctctaccccactatggccatactggtacctaagatgcaaaacgaagtcccctttacttttccctctgcttttctcaaactgaaggagttttgccccatagccaccacttgctggttatgtaccaagtctcacctgaagccaacaagtctcagaggttcacccaaggccctcgatgtagtgcctgggcatcactgctggttattcagggcccaggggctcttcagtttgcaggtggtgagtgctgccaggactaggtcctttccttcaaggcagtgggttcccttctggcccaggacgtgtcta
>00088
cccccccctcccccgacccctggtccactgtctctgggcctaattcaacaccaggactcacctaagagttgcagttcttttttttgtttgtttttttgagatggagtctcgctctgttgcccaggctggagtgcagtggcacgatctcagctcactgtaagctccgcctcccgggttcacgccattctcctgcctcagcctcctgagtagctgggactacaggtgcccgccaccacgcccggctaatttttttttttttttgtatttttagtagagacggggttccaccgtgttagccaggatggtctcgatctcctgacctcgtgatcctcccgcctcagcctcccagagtgctgggattacagccgtgagccaccacgcccggccagagttgcagttcttatggcctagtctgcctttcaaatttacttggagacacagagtgctgtagcctgccatggtgaggtttgtgggaactcaagttctgatcactgggatcagtgattcccctctggctagggctgctttaaatgctccctctgttgggggggcatgagctgagtttggtccggttttcctttctgctctaacaggatagcactgaggtcattgcttcac
>00089
ctgcacccagagatgctctccacaccatgctgctgtggccaggggtgggggaggggtggcgtcggtaattcaggactatgttttggttctcagggagaatgcttccaggttttggcctttgagtaggatgttggctgtgggtttgtcctagatgactcttattattttgaggtatgcttctctgatgcccagtttgttgagggtttttgacatgaagggatgttgaatttcgttgaaaacctcttctgcatctattgagatgatatgtggttttcgtttttagttgcgtttatgtgatgaatcacatttattgatttgcacatgttgaaccaaccttgcatcccaggagtagggcctacttgatcgtgatggattagttttttgatgtactgctggaatcaatttgctggtattttggtgaggatttttgcatctaggttcatcaggaatattggcctgaagtgttgtattttcactgtgtctccgtcaggtttgggaatcagaatgatgctggcctcgtacaatgagttagagaggagtcccagttcctcaaatttttggaatagtttcattagggattggttacagctcttctttctgtgtctgatagaattggactgtgaatccgtctggtccaggcctttggttggtaggtcttttttattactgattcaagtttgaaactcgttattggtctgtccagggattcagtttcatcctggttcaatcttgggaggttgtatgctcccaggaatttatcgatttcctctgggttttctagattatgtgcatacaggtgttcataatagtcgctgaggatttttgttgttgttgctgcatttctgtggggtccgcagtaatgtcacctttgtcatttctgatggtgtttatttgggccttctctctctttctttcttttccttgtttgtctagctagcagtttgtcgagcttatttattttttcaaaggacctttggttcctttggtttctttgaccttttgtagggtggttcacatctcaacttctttcagttcagctctaatatttgttatttcttttcttctgctagctctggggtcactttgctcttgtttctctagttcctctaggtgcgatgttagattgctaatgtgagatctgtctgactttttccatgtaggcacttagcaccataaactttcctcttaacactgttttagctgtgcccccagagattctggtatgttgtacctttgttttcaatagcttcaaagaatttttttgaattctgcccaaattttgctctttactcaaaagtcattcaggagcaggttgtttaatttccatacaattgtttggttttgagacatcttcttggtattaatctctattttcattgcactgtggtccgagagtgtggctggtaatgatttcaggtttgtttttgaattttttgagaattgctttacggccaaacatgtagtcgaccttataatataattgattggttttgaaagatctatatataattgtttgcctctgagagatcttcctgctacagatgtctatttttattgcactgcggtctgagagtgtggctggtatgattccgggtttgtttctgaattttttgagaattgctttatggctgagcatgtggtcgaccttagagtatgtgccctgtgcagatgagaagaatgtatattgtgttgttgtttcgtgcgatgttctgtggatatctgttaggtcaattctgtcaagtgttgagtttatgtcccgaatatctttgttagttttctgccccagtgatctagcactgtcagtggggtgttgaagcctcccactatgattgtgtggttatttaagtttctttgtaggtctctaagtgattgttttgtgaatctgcgtgctccagtgttgggtgcatatatattaaggatagttaagtcttcttgttgaattgaaccctttatcattatgcagtgcccttctttgtcctttctgatcattgtgggtttaaagtctgtttcgtctgaaataagaacagcaacctctgctcttttctgttttccatttgcttgatagatctttctccatccctttactttgagcctatgatgggtgtcattgcatgtgagatgggtctcttaaagacggcatgcagttgggtcttgcttctttatccaacttgccactctctgccttttaagtgggggcgtttagcccatttacattcaaggttaatattgatatgtgaggatttgatcctgtcactgtgccgttagctggttgttatgtagacgtgattatatagttgcttggtagtgtcagtgggctgtgtacttaagtgtgtttctgtggtgacaggcaacgaccttttgtttccatgtttagcgctcccttaaggacctctggtaatgcagatctgggggcaatgagttcccttagcatttgcttgtctgaaaaggattttatttctgcttttcttatgaagcctagtttggttagatatgaaattcccagttggaatttcttttctttaaggatgctgactattggctcccaatctcttctgacttgtaagagttctgctgaaaggtttgctgttagcctgatggggttccctttgtatgtgacctgccccttctctctggctgcttttagtggttttcctttcaccttgaccttggagaatcttatgactatgcatcttggggatggtcatcttctgtagcatctcactggggttatctgactctcctgaatttgcctctctacctgtctagcgaggttggggaaatgtctgtgggcaatatcctcaaatatgttttccaagttgcttgctctctccctctctttgtgggacaccaatgagtcataggtttggtctcttcacataatctcatatttcttggaggttttgttcatttttgttaattctttttttccttgttttagtctgattgatctgattcaaacaactggacatcaggatctgagattatttcctcaggttgttctagcctgctgttaatacttctgattgtattatgaaattcttgtagtgagttttttagctcaagcaggtcagtttggttctttcttaaaatggccatttaatctttcacctcttgtattgttttattggattccttatattccttggctgccatgtcaactttctcgtgaatctcaatgatctttgttgccatccagattctaaattttatgtctatcatttcagccacataggtctggttaagaaccattactgcagagctagtgtggccatttggagacaagaagacactctggcttttagcattaacagagttcttgggctggttcttcctcatctgtgtgggctgacgttcctttaatgtttgaggttgctgtcctgtggatgggcctttttgcttttacattctttgatgaacttgaggttttgatgtggtataagtcaatttagtcaattggcttcatttctggatgattttggggaaccaagacacagctcagcgctcctgggctgcatgctctacccctgggggctgggacgtgtccatggttttttttgtttgtttgtttttgtttttttttttttttctggactctgaaggtttactgcctgctcttctggaggggctgaggtgttcccattccgctggcaacagcactctgatgggatgttccggccaaagtacttccgtggggcagcggtagggcagcaagggcccccaaatgcatgggctcaccagcgaagcagtgcaggaaggctatgagtgagagtgcatcggtggaggagggctgcgggagggtgcacttgtctgcaggggaccacctgcagaagatccccaactgctaggcagc
>00090
tgtggccaggcagggacgctgggataggccagcagacagcgggacactcagatcagactgaccctatcccatggccaagattgccctgctgcgtccaggtccagcagccagcaaacactaaagccacagagaggagtgtggtgaggcttggggttgggtgcccatggccatgcttcagtgcagcttttcccatgctaaaccctctggactccatgcaggcaagatttctatctctgccagctctcccggcaattctccctgcaatctcaaatgtctgtgggggtcatggggtctcctgcagcttggattccagaggtccatggcgagaatgagccactctatgcttgttttactcgccccttccccaggagtcactcaggccccaaaatgagtcctggtcctcagcaacctgatgcagggttcccagcttcctcccctttcagctcagggtctgtgtccttcctccatccattttcaatgccttctttccaaagatctgtttggaatgtgctggtcttcttgatgatcgggtctcttattgggaggagttcttcctgtctgcatctggtcagccatctttgcccCAAAGccttcagtaatttttaaatctgagaatgtgttaattttccccttcatttttgaaggatggttttgctggatatgtaattcctgcttgacaggtttctccttttttagaactttgaatatatcgcctactgcttgaggactacatatctcttatgagaTACAGTCTCCTTACTAGTTATAGTAAGGAGTTatcagtaataggaattatcagtaatcaaaaccttccaacaaagtcaagtcttgggccagatgacttcattggtgaattctaccaaacatttaaagaagaattaccaccattccttctaaatctcttccaaaaaattgaagaagagggaacacttcctaactcattccataaggcca
>00091
accaaaacagagatatagaccaacggaacacaacagagccctcagaaataatgccacatatctacaactatctgatctctcacaaacctgacaaaaacaagaaatggggaaaggattccctattttggaaatggtgctgggaaaactggctagccatatgtagaaagctgaaactggattccttccttacaccttatacaaaaattaattcaagatggattgaagacttaaatgttagacctaaaactataaaaaccctagaagaaaacctaggcaatgccattcaggacataggcatcggcaaggacttcatgtctaaaacaccaaaagcaatggcaacaaaagccaaaattgacaaatgggatctaattaaactaaagagcttctgcacagcaaaagaaactaccgtcagagtgaacaggcaacctacagaatgggaggaaatttttgcaatctactcatctgacaaagggctaatatccagaatctacaatgaactcaaacaaatttacaagaaCTCGTTCCTACgaactcaaaagcaaatgcaccaaaaacaaaaataagcaagtgggacctaattaaactaaaaagcttctgcacggcaaaggaaatactcagaagagtaaacagacaacccacagagtgggagaaaacattcacaaaccctgcatccaacaaaggactaatatccagaatctacaagaaactcaataaaaatcggcaagaaaaaagcaaaatcccatccaaaagtgggcaaaggacatgaatagacaattctcaaaaaaaaaaaaaaaaaagaaaagaaagatatacaaccagccaacaaacatatgaaaaaaaatgctcaccgtcactaattatcagggacatgctcattaaaaccacaatgagataccaccttactccggcaagaatggccataattaaaaagtcaaaaaataatagatgttggagtggatgtggtgaaaagggaacacttttacactgctggtgggaatgcaaactagtacaaccattctgggaaacggtatggagattccttagagaactaaaagtaaaactaccattcgatccagcaatccccctaccgggtatctacccaaaagaagacaagtcattatatcaaaaagactcaagcacatgcatgtttatagcagcatatttcacaattgcaaaaatatggaagcaaccttattgcccatcaatcaacgagtggataaagaagatgtggcatatatacaccacagaatactactcagccataaagtggaacgaaataatggcctctgcagcaacttggatggagctgaaagccactactgtaagtgaagtaactcaggaatggaaatcctaatatcgtatgcgctcacttataagtgggagctaacctatgagggtgcaaaggcataggaatgacatgatggacttaggggactcggagggaaaggtggaaagagggtgagggataaaagaagactatctattgggtacagtgtacactgctcaggttacgggtgcaccaaaatctcaggaatcaccactgaagaacttatccacgtaatcaaaatccacctgtatgcccccaaactattgaaattttaaaaaaTGTTAGAACAATTACGAGAGTGCCTAAGTTTATGTCCTCAGAGCAGGAAAgactttttcgcaaaattaaccacaacccatgaacacaggacatctttccacttatttatgtcttctttaatttcttcaagcagtgttgtagttctcaaggtaaatgtcttgattacgtctactcctgagtattctattcttttcgtgctattgtaaatgtaattattttcttaattattcttggactgttgattgtcagtgtacacaaatgcaactggttatggtgtgttgattttctatcttgcaactttgacaaattcatttattagccctaacagctttttttgtggaatctctagggttttctacatagaagatcatgtcgtctgtgacaggggataacttcttcttttccatcttagatgccttctatttcttactcttgcctaattactctgtctagagctttcaatagtatgttgagttagaagtgacaaaagcaggcatccttgtcctgttcccgatcttaggggaaaacctttcagtcttttccattgagtatgacgttagctataggtatttccatatatggtttatgtcacgctaaggaagtatccttctcttcctaatctgttgagggtttttattataaaaccatgttggattttgttaggtgctttttctgcatcagttgacatggtgatgcggtcttttatcatcagtctgttaatatagtgcatgggtttattttcatgtgttgaatcatctttgcatttcagcaattattcccattcagtcatgggtgtgtaatcctttcaatatactgcaaggttctgcctgctagcgtttcatctaggattctgaaca
>00092
ccattctaactggtgtgagatggtatctcattgtggttttgatttgcatttctctgatggccagtgatgagcattttttcatgtgtcttttggctgcataaatgtcttcttttgagaagtgtctgttcatatctttcgcccacttgttgatggggttgttttggccatactgcccaaggtaatttatagattcaacgccatccccatcgagctaccaatgactttcttcacagaattggaaaaaactactgtaaagttcatatggaaccaaaaaagagcccgcatcgccaagtcaatcctaagccaaaagaacaaagctggaggcatcacgctacctgacttcaaactgtactacaaggctacagtaaccaaaacagcatggtactgg
>00093
gtggcgattcctcagggatctagaactagaaataccatttgacccagccatcccattactgggtatatacccaaaggactataaatcatgctgctataaagacacatgcacatgtatgtttattgcggcactattcacaatagcaaagacgtggaaccaacccaaacgtccaacaatgatagactggattaagaaaatgtggcacatatacaccatggaatactatgcagccataaaaaaggatgagttcatgtcctttgtagggacatggatgaagctggaaaccatcattctcagcaaactatcgcaaggacaa
>00094
tttgtccttgcgatagtttgctgagaatgatggtttccagcttcatccatgtccctacaaaggacatgaactcatccttttttatggctgcatagtattccatggtgtatatgtgccacattttcttaatccagtctatcattgttggacgtttgggttggttccacgtctttgctattgtgaatagtgccgcaataaacatacatgtgcatgtgtctttatagcagcatgatttatagtcctttgggtatatacccagtaatgggatggctgggtcaaatggtatttctagttctagatccctgaggaatcgcca
>00095
ctcgtcatttaacattaggtatatctcctaatgctatccctcccccgtccccccaccccacaacaggccccggtgtgtgatgttccccttcctgtgtccatgtgttctcattgttcaattcccacctatgagcgagaacatgcggtgtttggttttttgtccttgcgatagtttgctgagaatgatggtttccagcttcatccatgtccctacaaaggacatgaactcatccttttttatggctgcatagtattccatggtgtatatgtgccacattttcttaatccagtctatcattgttggacgtttgggttggttccacgtctttgctattgtgaatagtgccgcaataaacatacatgtgcatgtgtctttatagcagcatgatttatagtcctttgggtatatacccagtaatgggatggctgggtcaaatggt
>00096
taagaaaatgtggcacatatacaccatggaatactatgcagccataaaaaaggatgagttcatgtcctttgtagggacatggatgaagctggaaaccatcattctcagcaaactatcgcaaggacaaaaaaccaaacaccgcatgttctcgctcataggtgggaattgaacaatgagaacacatggacacaggaaggggaacatcacacaccggggcctgttgtggggtggggggacgggggagggatagcattaggagatatacctaatgttaaatgacgagttaaggggtgcagcacaccaacatggcacatgtatacatatgtaacgaacctgcacgttgtgcacatgtaccctgaaacttaaagtataaaaaaaaaaGGAatgaattcattacctaagccaatgtctgcaagagtttttcgatggtatcttctagaatttttgtggtttcaggtcttagatttaagtctttgatctatcttgagagttgatttttgtaataaggtgagagatgaggatccagtttcattcttctgcatgtggcttgccagttttaccagcaccgtttattgaatagggtgccctttcctcgctttatgtttttgtatgctttgtcaaagatcggttggctgtcagtatttggcttcatttctgagttctttattctgctccattggtctacatacctgtttttatgccagtaccatgctgctttggtaactatagccttgtggtataatttgaagccaggtaatgtgatgcctcctgatttgttctttttgcttagtattgtgttgattatgcgggctctcttttggttccacgtgaatttgaggatatattttttttctagttctgtgaagaatgatcatggtactttgattggaattgcattgaatttgtagatcgctttgggcagtatggtcattttcaccatattgattccacccatccatgagcatgggatgtgcttccatttgtttttgtcattgatgatttctttcagcagtgttttgttgtttttcatttagagacctttcacctccttctttttccactaaggtttcttttttttttttt
>00097
aaaaaaaaaaaaagaaaccttagtggaaaaagaaggaggtgaaaggtctctaaatgaaaaacaacaaaacactgctgaaagaaatcatcaatgacaaaaacaaatggaagcacatcccatgctcatggatgggtggaatcaatatggtgaaaatgaccatactgcccaaagcgatctacaaattcaatgcaattccaatcaaagtaccatgatcattcttcacagaactagaaaaaaaatatatcctcaaattcacgtggaaccaaaagagagcccgcataatcaacacaatactaagcaaaaagaacaaatcaggaggcatcacattacctggcttcaaattataccacaaggctatagttaccaaagcagcatggtactggcataaaaacaggtatgtagaccaatggagcagaataaagaactcagaaatgaagccaaatactgacagccaaccgatctttgacaaagcatacaaaaacataaagcgaggaaagggcaccctattcaataaacggtgctggtaaaactggcaagccacatgcagaagaatgaaactggatcctcatctctcaccttattacaaaaatcaactctcaagatagatcaaagacttaaatctaagacctgaaaccacaaaaattctagaagataccatcgaaaaactcttgcagacattggcttaggtaatgaattcatTCCttttttttttatactttaagtttcagggtacatgtgcacaacgtgcaggttcgttacatatgtatacatgtgccatgttggtgtgctgcaccccttaactcgtcatttaacattaggtatatctcctaatgctatccctcccccgtccccccaccccacaacaggccccggtgtgtgatgttccccttcctgtgtccatgtgttctcattgttcaattcccacctatgagcgagaacatgcggtgtttggttttttgtccttgcgatagtttgctgagaatgatggtttccagcttcatccatgtccctacaaaggacatgaactcatccttttttatggctgcatagtattccatggtgtatatgtgccacattttctt
>00098
ttgctcaatattgtcatttctgctcaacagtggcggttctagccagtgcaataaataaaagatataatgattggaattaaaaacacccaaacgatcatatctatatagacaatatattatttacctgtatggaaaaacctgagataatctacaaactctcagcattaattacagctaagaagaaaatcaactgtattcctacaaaccagcaacaaccacttagaggaaaaacaactcttcaatgaacaccaattataactgccacaaaatagtaaggtacatggaaataagtctaacaaagatgcttcagactttaaatgagaaaattatcaaatgttatcgagagctattagttccaaattaggcagatataaagcatgctcatggaagaatccctatgataaagatgacggttttctccacttaacctgtatatttgacgtgattccaataaaaaatccaacacagctttctacggaacaatagactctatgactctagaatgcatactgaaggaccaagggcgcttaatatccaagaatattaaaacaaagtagaggggatcagaagggacatggcttacaagatatcaagttttaataattaagatagttaagatagttcacttatatgacatctaggccaatacaattgataggatagagagcccattaaatataggaaaacgtggcatgagaggtttgccattgaaggttagctgaagaaaagacaggctattcaatatatagtgctggatccattggttatacccattttttagagaggagattgctatctcactccatacacaatataaattccagaAATTaaaaaaaaaaaaa
>00099
aaaaaaaacaaaCAAAACTAAatatatatatatatatatatatatatatatatatatatatatatatGGaaagaaagagagaaagaaaagtacaatagagagaatcaacaaaatcaaccaaaccaaaagttggtttctgaaaagactgacgaaacagccaacgttggcaatactggtgaagggagaaagatgaagagcagtggacaggaggagagagagagagaacacaaaggaacaatattaaaaattaacaagcagaatatgattagacataaacaataaacaagataataccaaaaacaatttcatactgatataaattaatgcctagacaacgtagaaattttgaaagagaaacatatcctgcctaaactaactatagaagaaatagaaaacttgactagacttaacaacgattaaagaaattactgtggactactcgagggggcagggaggggatatgggttgaaaacctatttattggatactatgctcaaaacctgggtgatgggatccacaccccaaacctcagcatcacacaatattcccatgtaacaaacctgtatgtgtaaccattctatctaaaaataaaagttgacattaaaaaaaatagatctttagttcaaaaaaaaaaaaaacaacgtcaagaaaactaccaggaacacggggaaaattccactaaacattcaaggagtagataattaattccaagttcatacaaacttcaccaaagaccaagataaaagcttacactcccaagtatattttatgaggataatcttgactctaaaatgaggtaagtataataggagaaaggaaatttataattcaagctaaatgctaaattaaatactgcagacttaagtgacgcacagaaatgataataaaccagaacaagtttggtgtatcacagcagtgtaaaaatgccttaacattagaaaggaatgttaatgtaaatcatcccattaatggaaagaaacaagattgggctatcattttaatggacagggtaaaatcatttgataaaatccagtgcctgttcacggaacacacaaaaacaaaccaaaacacaattcttgccaaactgggaaaaaacagatggaaaacacatatctacaaaataatctgcaccaacagctgtgcacactggtgaagatttacatggattgtccttaaaaatcaagaacaggacaag
>00100
ttttgttttgttttttgagacagagtctcactctgtcacccaggctagagtgcagtggcgccatcttggctcactacaacctccgcctccctggttcaagcgattctcctgcctcagcttcctgagtagctgggattacctgcgcgtgacaccacgcctggctaatttttgtatttttagtagagacggagtttcaccacgttggtcaggctggtctcgaactcctgaccccgtgatccgcccgcctcagcctcccaaagtgctgagattaccatgcccggcctctattgtacttttcttttatacctcattgctttctcgcctcatattattttttctttttatttttctgcttttcttttgctcttctttCAAGCatggatatgactctacacagctgcacccaggggtgacctttaaagacagtgcagagaaaaGTATCTCcctgttgtggggtggggggacgggggagggatagcattaggagatatacctaatgttaaatgacgagttaatgggtgcagcacaccaacatggcacatgtatacatatgtaacaaacctgcacgttgtgcacatgtaccctaaaacttaaaggattaaaaaaaaaaaaaa
>00101
ACTGTTCAGGAAGAACAGGAGCTGATGCCCATCCATCTCATGAGGGTATGAGGAAGAGAGGCAAGATAGTCTAACGCAGACTGTTTGGTGACATTTCACTGGGACACGTGCCATTGAATCTCCCCCGTTTGTCCCCATGAAGACGTCTACAAATGCGCATTGAATGTTTTGGTAATCAGATTTATCATTGGTTTGGGGGTGGGGGGTGAATTTCAGCATCTACTGTCAAGCGGGGCAAGAGCAAAGGTAGCTCTTGGCGCCCTAATAGTACTCTGCTTCAATAAGTTAGCTGTGGTCATTGCAAATTATGTCAGCAGAAGTTGAGTGGTTAAACATGGGCTTTACCTTCAGAGAAACGGAACAATTCTGAAAAAGAAGAAAAGAGAGAAGATCCAAACTTGCCACAGGCACATGCAGCAGGTTCTCCAGTCCTCTTTAGAGTGGTTTAGCTGTTTAAAAACATTGGGTGGGTTCTGGCACGTGCCTAGTGTTTTCCACTCTTACCCTGTTTATGCACCTCTGTCCTGCTTCCTTGATCAGCTGCCCACCAGTCCTGAGATTCTCCCAACATGGATCACTTCTCAGTCATTGAGAAGGGAATATGAGAGGAGGTCTAGATCATTATGTTCTTATTTGGCAGTTTAATTGTTAAAAGGAACATTCACCAATATACTCCCACCTCGACACCCACAGAACGTAAAAATAAACTGTTGTAGGATGTGGTACAGTGGCTCTTACAGGGTATACTAGAGAAGAATGAGGATGTGAAGAAAACTGGGGTTCACATTGAGCCTGGGGTGGAAATCCTGGCTGTTCAGGGTGGTGGAAAGTGTAGGGCTGATTGCCATTCCTATGATGCCTTCCTTGAATCCTCCGGTAAGTATCCACATCTTCTAGTCTCTGACTTCGACCATATTTATCACCTCTAATACCAGAGTTCTGAAGTTTGTTTCTTGCTGGATTAGTTTCTGTGGTCTTCTAAGGACTTATGACCTATACGTCTGTTTTATAGCCTATAAAATTTTGCTAACATATTTTTCTTGGTGTGGTGTCGTTGTCTGGTACCTTCTGATTTTTTGTCCCGCTTTGCACCCCCCGCCCCCCCCCACTTCATTATTAGGGGTTTTCTGGTGGGAGCATAAAAAGCATTTGCACTCAGTATTCCTGAAGTAATCAgaagtaaattgatagattctctaatgttccactaccctttcattcctggaacgaacgcttttttaatagacatatactagttaagtttagtaataattaatttagaagttttgcatctgtaattatatatactataatttttactgctcgtactgtcctttttgaactttcagtgtctaattttaccagcctcatgaTAGAGACTTTAAAAATAATCTCATTGACTTTACTGACAAATGTCTTATTATGTCTGAAATATAATGGATCTAGAACCTGAAAAAATTAGTTAATGAAATGCACTGAAATGAATGGAAAGTAGGATACTCTTCTATGGTTTTTAAAAATTGAGGCATTTACtgagtcatatagtggcccccgccaaattcctgtccaccctgaacctgtaaatgtggc
>00102
gtatttggaaatagtgttttttcagacgcagtcacattaagatgagatcatattgaaccaggcagggtaggccctaactccaatatgactgctgtccctataaatagaggtagatttggacaaggagacacagacacataggggagtcgcgtggagacagagacagagactggagtaaggcattacaaaccaaggagtgacaaggagtaccagcatccaccaggaactaggagagctaagaaaggcttcttccgtcagatggagcatggccctgctgacatcttgattttgtacttctagcccccagaactgtgtgagaataaatttatcttgcttttagccacccagtttgggtattttgttatggcagccctaagaaactaatgcagattttagtgctaagacgtgggttgttcctgtcacaaatgcctaaaaatatggaagtggctttgtaattgggtaatgactagaggctggaagacttgaggcacatgatatgaaaaccctagattgccttgaagagaccgttggtagaaatatgaatgctaaaggtgattcttgtgagagctccagaaggaagtgagaagagttgtagaggaagtgcttatcatcttagagaacacgtgtatcattatgaacagaatgatgctagaaatatgaatattcaagctgcttatgatgccgtctgagatggaaattagacacatgttaatgagcactggaggaaaggtgacccttgtgatagagtgtcagaaaacttgaatgaattgtgtagaaagcaggtcttgtaagcgacgaacttggatatttagctaggagatttccatgcaaactctggaaggtgtggccttgtctctttatagtaaaacgtgagagtaaagagataagttgaggaaggaactgttaagccaaaaggaagcacgcttgatgatttggaaaattcacagtctacccagatagtgcactatggaaacagggccaaaagtgtggctgaacagccatttgctaatgagactagctaggcatgtggacccaaccaaccaccttggccctaagccaggaaaccagataggttaatccaggaaggacccacacagagcctacatatctagttgtgtggatccccttggcatctgcaaaaacatggcaaggattttgagagttttatactagcagaaacgctgccagcctggactgaaatgtccagagatgggacaaaaatgaaagaagaatgtctctgaaggcagaaacatggaagaccagaccagaaatggcattgtcattaccctggagggctggatggactgagtccctgacccagaaagccaggaagatggggctgcctccctggagggtcctaaagtttggggctgcctccctgaagggcccttgggacagaagattgagccatggaagtt
>00103
ggcctgaaacttaatggacttttttcctgctgggttgtgaacctgccccagagcgacaacccctttaatctttccaccttctcccttttgtgaaggggacgtctaacctacgtccgtcccactgtagtattctggaagtagataacttgttttctagcttcatgggtctgcagacagagaggaacattgccccagggtggaccttgcccaaagtctactcggtaagatcctgacaattttagatgagattttggatttagggttaatgctggaataggtgaagatctggaggatttggagatggggtgaatataatttactcacggtaagaatgtaaatattggggagccagagggcagacTCTATtgggttgaatagtgcgtgcacccccctccccaaatttatgtctacctggaatctgtgaaggtgattttaattggaagcaaggtctctgtagatgtaatcaagtgacgataaagtcacactggactagggtgtgccctaatccaatgactggtatctttataagaagaggaaaattgggacaaagagacagacacacagggagaataccatgtgacaaccgaggcagagattagggttaagctgccacaagccaaggaatgccaaggattgccagcaaccaccagaagctaagagagatgtgtggtacagattctctctttaactgccaccctcaccacaaggtaccaatctt
>00104
GACTCTCTACAGGCAAAGAGGTTCTGGTGGATGGCAGGAAAGATCTGGGACAACTAAGCCCCAGGTAAGACTACACTAAGACTACTTTATTAATCAAGAGTGGTTTCACTGAGGAGAGACAGGGGCATTTTACTGCTGAGGATTTGGGACTGGAGCAcagttagacaggaggaatatgttttggtgatcaattgcacagcatagtgagcagagttaataacaacgtatcatatatttcaatattgctttaaaagtagattttagatattcttaacacaaaatgtgataagtaggtgagatgatggatatattaattagcttgagttagtctttctaaatgtatacacttatcaaaataccacattgtaccccgtaaatatatacaattttgtctaattaaaaaataaaTAAAATTTAAAAACAAATGAAAGGAACACAGTGCTTGAAGTCCAAGTTTTTGCTATTACTAATAGAACCTCTCTTTTACTTCATGATACTTGACCTTTCTTAGTTTCAGCTTTCTATTTAGCTATAGACAAAATTTTCCATCATGATCCTCAATTTGGCGTGAGAATTAAAT
>00105
AAAATGTGTATAGTGATTAGTATGTGCCACACACTCCAAAAGGTTACCGCATTTAAGAGTGCTaactctatggagtaggtagtataacagaattttacagacgaggaaactgaagcacagaggcgttaaatcacttgcctaagaggtcacagacattgcaggtggcaaaccagctgtctcccccaggcagtatggtgctagaCTGTTCTGACCACCCCCGGGTTTTCCAAAGGAAATTAATTTTAGTTCAGCCTTATTAATTCACACAAACTGGAAGCCAGACCCAGTTACTGAAGAGTTGAGGTCTTGGATGTTCTCTTTGAAATACCAACTAAGAAATTTCAAGTACTGTCAGTAATTAGCACCAGTCAATGCTGAATCTAATTAAGGACCTCAGGAGATTCATTTAAATGTATACATATAAACCTACCATTAATATATAAAATATGTATATATGAAAGTCAGTATAAAATGTTTGAGGTTAGCTGAAAACATTTCCTTCTTTAAAAAAATTACTGAAAAGAGAAAGATTAGCACTTTTAAAACATCATACCTGGCTCTGGCCTGAACTGCAACAATTTTGTATGAGTGGAATCTGAATTATAATTAGATTTCACTGTATTTTTATTCTGCCTGTGTCTCCCCAGAAAGGATAGAGAAAAGAGAAGGAGAGTACACATTGCAGTTGTTGTTAATCGCAATTTCACGACCACCTGTTTTGCTGGTTTGTGTGGGAAACTGCAGCTTCACCTGCATGTCCAAAATAAATTTGGTGGAGTGGAGTCTTTCTGATTTGCTTGCAGAGGCAAACAATGCTATACAAGCATTGGGATTACTTTGCTAGGTTCCCGCACTGTGGCCTGGCTACATAAATAAGCAGAAGAAAACTCAACAGACCAAATTTTCCACCACAGTTAAAGTTGAATATACTAGTGAGGACAACAGGCTGTGTTAGTGGCTCTAAGGTTATCAAAGGAAGTCATGATATTTGgacgatattgggcgcgttcacggtggtatggccgtagacTGAAGTCATGATAATTGGAATGAATGACTAGGAAGCGCCAATCAGTGGGTCTCGGATAATTCTGGAGAATTATTTATGGGACACATGTAAATAGAGGATATAAAATGGGGCTACATATTTATGAAAGAGCCTATTATGAAATTTCAAGTTGGATTTAGGAAGTATCTATACAAAGTCACAGGATGGAAGCCTACTTCAAGACCTGGTATCTGCCCTGGCCCCCGTTTCTATCATTACATACAGATGAACAGATCACCAGTAAAAGGCACAGCACAATTTTATCTAGCCCACCTATGCTCAACTGGAACTTACACGGTATTGATGATGGTCAAATTCTTTCACCAAAAGACAAATCCTAATTATAACTCTTACTTTAATTCACAGTTTGCTCCTGTCAGACCTGATACTCATATCATTCACTCTTTCTCTGAGATGATTATCAGGACTTTGTTAGGATTTTTTTTTTTTTAAGTTACACCAATGGAAGTCTGTCGGTGCTCTAATATGCACAAACAGTGGGGGAAGGTAACTCTGTGGACAAAGATTCATATGTCCGGGGTCCAGTTTAGGCACTGAATTTATTAGGCGCTGTGTTTACTGGGGTGAGGCAGGTTGATAAGCCATTTCTCTTGCGTGTGATACGGCAGGATTTAACAGGAACAACTTCTCCTTCTTTTACCTTTTCGTTCTGTGGTGGACATTTTGGGGATCCATGCTAGTGGCTTTAGGAGGGGTGGCTTTACCTAACACAGAAAAGAGAGAAAGGGGAGTACTGGAACTCCCCTTTCTAGAACTTACTTACTCAGAACTCCCCTAAGTATCAGAACGGTTGCGACGTTGTTAAATTAAACATAAATACTCTAACGCTTTTGGTTTGAACAGATACATACACCTGAACTAGGTGTCCTATGTAAATTAACTTTCAGAAAGTAAAAATGACTGACCTAGCAACAGCATACAAGGGAAAGCATAAGATGGGACTCTATCATTACGGGCATTACATTCAAGACCTGTTTTTCTGTGTTCCTTCGTGAAATTCATTAGCGTAGCTAGAAGTAACTTTATGTCAGTGCCAAGCAATAGGAAAAAAAGAGAAGCAGTTGCAGATAGTGCTCCCTGGCAAATTGCTCAATATGCCAACCCCTCAATGCAAGGTAAAATTCAACAGCTCTAGGTAATAGGCTCACTCTTTGAGGACTACCACAACATACAAATACAAAATTATGTCTACAAGGAAAACTTCCTTCAGGCAAAGGATGGAGAGGAGTGAAAAGGTAGGGATTCCATAGAGGGTGTTTACTGAAGAGCAGTGCCATTTGTGAAGATGCAGCTCTCTGGTCCAAACCCCCTCCACTGTGAAGACCATTTAAAACAATGAGCAATTATGATTCAAAGATTTCTAATGTATTAAAAGTAGAGAATTTTAAATTTCCCAGATTGCTTCCTGTTATCTGCTCAAGGCAACTATATTTTGCAATTCAAGAAATAGTTCTAAATACTCTGTTGGAAAATACTGTCAGATAATTTTTAAAACATAGTCAGCCACATTGTTTTCTTTTTAGTGTATGCAGCATTTATACCTTGTTTCTTGTGATCAGCTTATCACTGATAATTTATTATCAGTGATTAGATCCTGTGAAAAAAGGCAAGATATATAATGTTTGTGTTTTCTTTTAATCCTTGGATTTAAAACATCACGTAGTTTATCAACAGTTATAGAATGACTCACTGGCTGGATTGCTCAACTGGCTAAGTCAATCAAGGAGTTAGCAAATAATGAACCAGTGAACACGATTAAGCTCATTTCACAGTGTAGATGCAGACTAAGGCAAAACATGAGCAATAACACATTACATATCTTGTCTATGTGATACTACAACGTCTTTATTAAGAGCTTCCATTTATATATTGATAATTAATTTTCAAATCTGCATATTCGCAGATTGGGTGATTATCTTATTTTTAATTTTCTTTTCATATGCATATTTGGTATTGTTATGGAAACATATTCTTTTCAAAGCGTGAATAAATGTGTGCATTAGAGGAAAAGGTTGTTCTTTAATTTTGGTACATTATAGGAGTCTGACTCTCttcttttttctctccttgagacggactctcgctctgttgcccaggctggagtgcagtggtgcgatcttggctcactgcaacctccgcctcccgggttcaagtgattctcctgcctcagcctcctgagtagctgggactacaagcgcgtgccaccaagccctaatttttttgtatttttagtagagatagggtttcaccacgttagccaggatggtctcgatctcctgacctcgtgatcagcccgccttggcctcccaaagtgttgggattacaggcgtgagccaccgcgcctggcTGAGTCTGACTTTCTTCTAAAGACCCAGGGCTTTTAAGGTTGTTCCATACTGAAATCTGAGGATCTTTGATATCTTTGTGAAGTCTGTGTCGCGTGTTTACAGAAAGACAAAACTTAACGGTAAATACGAAGAATTCAGTTACCTCTGGTCAAATAATCCTAACACAACATCATCTCAGGACAAGAGCGAATAGAAAACTTTGCCGACGAATCGAAAAAGAATGAAAATGGGATTTAAGCATCCCACAGTGGATGCCTGTTGAGGTTCTTCCAAAACATATACTGCACAGGGGAGAGCTCTCATGCTTTGTAACCGCCTATTCATGAATTCAATATAGGTAGCTCCTGAATAAAATATCCGTCTTTGTTACCCGAAGAGTCACTCTATTAGGACACAAGAAGGACTTGAATATTGTGGTTACTATGCTCATAGCGGTATATATAATTTGAGTCTGTACCTGCAGGTgacatttttgtttacctacacaatatacattcctcaccttcctggctgggctcaggcctccatcagtgtatctcctcccagtagagtcatgtgcttgaggatatatggccactttcttagctccaagagtgggcccagaattagtctaatctaatccaataatccaatgcccaatccagcagtggttgggtcaagaTTTAGcctggatgtttacatctttccgttactggctcagttaaccatgaaactcactctgcctctgaactctcagttatataagcaagtgtctttacctattggataagccagcgagacttgcactttctgttagttgtagtttaaatatccctgaccaatacaCATTCAATTTTATGGCCATCCTGGGCATCTTACAAAGATGGCTTTCTAAAATAAAACCAACGTATTGGTCTTTTGGTCAAAGATTTTTATGTCTCATTCAGAGTTTCTACACctaatcttgtcacagtcctgggtgatttcaatgtccatgtagaaaaccagtctgattccaagcctcatggtcgcaagacctcttATTTGACTGCCATGCTCAGGGGCACTCCCTGGATCTTGCTACTTCTTGGAACTGCCCCAACTCTAAAATAGTGCACTTTTATATTTTATTGTGGCAACcttcttgtaactctgaacatcgtgctttatgtatttcttggctatgtttttgagtgcatgttaagttcagactttttagctctttgataaatgttctatcatgactacatggtggccttctttattccaaataattattgttgtcttaacgtctattttgtctgatactaatacaaaagtaacagttttaaatggtttgacttgtggctggtattgtgggtttctttatggttttttttccatcagtttatttgcttcatttctgtgACAGGCCGGAAGAGTTATGTTCATGATGCCCGATATTGAGATGACATTGCTATGAGAGACAAGAGAGCCAAGGTGAGAGAAGGAGCAATGAGCAGGCAAGTGTATGACATGCTGGGCTTTCATAATCCTGCAGCTTCTCAAGTTCAGA
>00106
ACACTGTGGCCATGGGGAGGGGTGAGTGGGAGCAGTGGACATGACCATAGCATCCACATGACCCTAAACAGTAGGTCATCTATATGACTTCGAGGGCTGAGACTTCCACATGCTGGTAGCCAGTAATGGCCAGGTGAGGGAAGAATCCATGTGAGCAACAGGGTTCAGGAGTCCACCATACTGTAGTGACTGGAAGAGCTGGGCCCATCACATGACCATAGGAGCAACATGACAAGAGAGGCCACATGACCTCAAAGTTTTAGAGCCCTTGGTGCTGATATGACCAGTAGGGCCCTATCAGTAGGGCTCATAATTGTAGTGTTCACATGATGGTGGCATCCACGTGGCTTGCAGCCTTAGGATCCTGCAAGGCTCAAGTACCCAGGATAGGTGGGTGAGCTTGGGTCAACTTCCTGACAGTAGAATCCAACCACTGCAGAGTTCTCCTGATCTGCATGTTTCAGGAGACCGTTCTGTTCATGAGACCTGGAGCTCTGAGATTGCCCATATTACTGAGATGGTGGTACCTCCAGATAACCTCCCACAGCACACAGACTTGAGCTTTTGCTACCCTCACCTCACtttttttttttttttttttttttgagacggagttttgctcttgttgcccaggctggagtgcaatggcatgatttcagctcactgcaacctccgcctcccggttcaagcgattctcctgcctcagcctcccaagtagctgggattgcaggcgcccaccaccacgcccagctaatttttgtatttttttagtagagacggggtttcaccatgttggccaggctggtctcgaactcctgacctcaggtgatctgcccgccttggcctcccaaagtgctgggattacagcatgagccaccgctcccggccCCCCATCCCTCTTTAATATATTTTATGTGTTTCATTTCTAACAACACGTGAAATTTAATACTTCACAATGAAGAAGGTCCTCACTAAAACCATAATCATAGACACTACTGCAAGAGCCTAAGCAGTCCGTACAGGTAAGCACTGTTTACTTAATTTCATACAGGGCCAAAGGAAATTAGGGCAAACCTAATGAATTTTAGTTGTTCATTTGAAAAAGAAAA
>00107
CTTGTTTTCAAGAGTGGGGGCACTTTATTTGCTGCCACAGGTAAGGCTTCCTAATGACTTGCATTTATGCACATATTGTCTGCCACCACCATGGTATCAGATGCATGCTTGGCGGTATCTCTGAAGAGTAAAAAAGTACAAAGATTCAAGCAGGAGAGACTGACTGATGACATGAGATAAAATGAATTAAAGAGCAACAATCAATGTCTTAATGAGCAGACTAGATTACAACTATTATAAACCCACATTCCATTGTTCTGAGTAAACAAAGGCACAAGGTTTTAAAGTGTTAGAAGATGTAGTCTGAAcagggtttccccaaatattttctgaagaacactggtacctcaaatgctctgtggaaaaaaatgttccattcccatacaagttggggaaagtagccccccctttgagactcgtgttgtttattagcatatcatctaaaaaaatcctacagtattcgtttaccttcagttctgtatgtcccacacttctttAGAGTAGAGCACATTTTGTTGTTGCTTTGTCCTGACACTACAGTCTCACAGAACGAACTTGGAAATGCTGAAATGAGAGAAAAATAGATTATTCAACCTACATGTAATATCAAATATCACAAGTGACAATATTCTCTAACCATCTGACAAGCAATATTTGAAACCCCGTAAGTTTAAGCACAATCTTGCTATTTGCTCAACTTCATTCACCCAATACCGCTTTCATGATGTACCAAATGTTATCACCCATGATTGTACCTTAAATCCATTCACTATACTTTTTTCCACAGGAAGAAAAGGAGAGAGTTTTCAGAAAGGAATCTAAGAAGCAATCATTAGAAAATCAGGGGTTGATGGGGGGAGAATCAGAAACAAAAGAGTGTGAAGCTATACTACTATAAGCTACTGAGAGATCCTAAGCGCACACACACACAAAAAAAATGTCACCCACTCCCAAATGTACTTTTTAAAGCCAATGGAGTTCAAATAAAGTATAACAAGTAAATTCTGAATCTTCACATCATGACGACTTGGACACTTTTATTGAAATATCAAATTCTCTTTTTAAAAAAATTCCCGATTCCCCTCTCTCCCTTTCGCCCACCCCCCTGAGCCCATGTTTAGAAGGTTTAGTAGAAAAATAAATCATGGAAACAAAGAGAATCTTTACATAATCAAATAAGAGACAGAAATTAAGATTGGGTCTGGAATCGTCTATACAAACTGGGATCTAGGCAGTCTCGAGTGTCCTTAATAACAACATGGTCTGAGGAGGGGCAGAGGACAGAATCACCTGGCACAGACGGTGAATCGGGCAGAGTGACAGGCAAGGGTAGGGCTTTTAGTGTGGGGGCGGGAAGGGGGGGGAATCCCATCAGGCTTCCACAGCCCTGCCCCTGAGAAACGACTTACGAGTTCATGAATCCCTGCCGCCCCACTACCAACCCTACCCCTATCCCCCAGCCCCACATTCTGCCCCAGTGCCTTCTCCTCCAACAACAGCTCCTGTGAGTCCAGGATCAAGGCGGATGGCAGACATAGATGCATGGGTGCGcacgcacacacacacacgcacgcacacacaGTTTCTCTGCCAGGTGTTCACAAGTTCGGCCACATTAGGGAAGTCCTCCGCTACCTCCACCCAAACCCCCCATACACCCCGACCCTcccgcaccccccaccctccccacccccccaccctcccgcacctcccgcaccccccaccctcccgcacccccggcaccccccacccaccccaccccaccccacccccTCAGAGCCTCTGCTATTTGGAGATTGCTCAGCCACGCCTTAAAGCCCAATTCTCAGTAAACTTCTAGTACCGGCTGGTTCCACTCGTACCAGACTTCCTTCCAGCGCGTCAGGATATGAAAGTTGCCGGAAGGCTTCAGATCTGAGCCGAAGTCCAATAAAACTTCCGCCTGAGTCAGGGTGTGGAGCCGGAAGCACCTCTCTGACAGGATTCGGAGCACTCAATCTTCACGTGAATGGGAGGGTGCGGAATCTCACGTGACCATAAGAGCCACATGTACAACAGCCATTGGTTAGCTGCGGTGCTCACAGGACCGCAAAGGCTTTGCCTGCCACGAGATGACAGGAGCCACTTGGCTGCCCACACACACATCTGCAGAGTTTGGCAGCTCACAATCTTCACGTGACAGAGAGGAATGAGCCT
>00108
atttaatctaaattttcaaattttcacatccttttcataatgtgatctttttcaatcttttctgtcactgtaagtgtgacactatcttcattccaaaagtggctgacccgcaccacctcgctaattttctctgcccgtgtggccagagattttatcattatcctgcgcttctgaaacactgacatctagcaattttgttcaactctctcacatggtgttttcactttcatcaaggtaggctctatttttttatcatttTTCCTCAACATAGCGGTAAGACATGGGGATTATTCCACATTAAGTAAATGATCAATGAAAAGTCCTTTCATCTACCACCTGGTTTTATTTTTATAATTGAATACAATGGATATTCAAATATCCAATACATTCCCTCATTTGGAAAAGACCTCTGGCTTATCAGTGCTGGTCTTTTTAACCAGTGCCATCGTGTCTATTCAATTAAACTATCAGATGATTAAGGAAGAGGGCATTGCATCATTGATGTAAAAGAATTTTTACTATAAGCTTCCTTTAAGAGAagagcaggcagcgtagaaagaagcagaaaggacatcgactttgaaatcacgcctgggtggattcaaatcctgattctgtcacttacggccgatgtgatgttaggcaagtacttaatccctcccagctttgattccttcatgcagtagtcagtgctgccatttaccaagtgtttacattctcccctgtaccaggcacctggtaggactgcccgacccgactgccttccttggggcagggccgtgcatgtgactagctctggccaatgggttgtgagtgacgagtgacacgggttatttctgggtcagaacctttggttgttggtttgagaccctctacggctctctcccactctgacgcagtgagtaacccctttctagatggtggctgctccattagtttgggtctctgagtcattccaataagaatggctcagaacccaacatccaccatcccgtgaaggatatgcacctggcataaacatgcagcaggagtgagaaataagtcactgaggtttgggggttgcctataagcacagcgttacactcagcctctcctgactcatatatctcatctgtcaattaagataacaccctctcaggactttcctgagggttaaatgcagtaacttgcatgacagccgaggttatcacagtgcttgacatatgacaggggctcaaactatggcagctgtaattattAAGTAATAATAAAATGGTTCTGAAGAAGTGTGGTTTTTTATTGTGTAAAATGAGCGGTACTGCATCTGCTTGTCCTGACAGGTAAGTTGTA
>00109
tgtgtgtgtgtgtgtgtgtgtgtgtgtgtgtgtgagagagagagagcgagagagagagagaaagagagTGTGTGCGCACATGCGTGGGGTCATGTGCATGTGTGTTTCCTTTCATGttccaactttctagtctctacagtacaggaaagcatataagaatgtttaagagtgctggaatagttgccaagtaagcagattcatcgtatATTTCACAAGACATGTTTTCTGTTGTAAATGGTATATTTACAATAATGATGGTATTTTCTTTGTtacaatggtttgtgtatgttcgtcttatagccaacaaacttgttaatctccattattatttttaattttctgtagcttctcttgagtttcatatgaagatagtcacgttgacagctttttcacttttatacacgtattaatttatgtatgtaggcatgcatgtatcacagcttaccgcactgcctagtatgacatatggcttactgcactagactcagtacgacattgaacagaattcgtcataccagtcatctttatcccttttctgattgtaaggagaatacttctaatgttttactattaagggtggtgtctgatggggtctattgttttgatacccattgtcagtttaaagagatagctttctatattaccgatctgctgagaattattggtattgttgttgttcaatcccggttggttaatttattgcatacttttttttttaactggatcttttgtggtatttgtcctgtcctcctccctttattcagctaatgtgttagattacattatggatctcttaaaatgttaaactcagcttgcatgcttgggattaaacacaacctcgtcatgctgtattatctgctttacccattgttgggtttagtttgctattaattgatttatattatttgcgtttatgtaactaattcgggttggctagtaattttgcctttgcatgtattccttgtcaagAATACATTGAATAAACCAaggttttctattccttcagtttggaaagttatatatatttttcccctggaattcatc
>00110
GTGATGAGGGAggtctccagttttcatgcggcagccattgcagagtttctagaattcagtctctgtcatgcatgtcaattaacgggcaggcagcagtggtatttcagctgtagcagttccatcacgtgggtggacttctcctggctgtgcagcatccaggcctgcttttctggccctcacagagtttttgtaagctatgtaatatattttattagagatatcttgtttgtataaaagagctagagtgaattctggcataggcaagttgggaccttgattaacaGAGTACTTGGCAGCAAAATTGGTTGCAAGCAAAAGACCTTGAAGGAAATGGGGATCTGGGGTAGATTTGGCCCACAGGGCATAGTTGCTGACCTCTAAGCTAATAAGTTGCTGACCTCTAAGCTAATAGACTCACTGGGTCCCCAAAACAGTGCTGAGTGGGAAGTCAGCAAAATGAGGAGGCAGCTATTGCTAGGATCCTCTGGCAAGCATAAGCCAAAAACTGAGGCTTTAACAcggttgttttcaaccttggttgcacactgcaattcacatggagagttaaaaaatgtggttgcctggatctaaccacggttctgctttgattgttttgggtgtgtcctggtgctagtgaattgtttcagtgtccccaagtggctctaatgtgtaatcatggttgagaactgcttgaacaatttaaatcataagaatgcaagcctttcacaatatttaattttaaaattttataattgtggtttcagaatGATAATATTACAGTAATAATAAATACATAGTTACGCTGGAAAATATGAAATAAAGATTCCCATGTAAGACATCGAGAAGATTGTCTTTTTCAAAGAGAAAGGAAATGGGAAAACACAGTGGTAAAGCCGGGGCCACCACAGGTTGTGTCCGGCTTGAAGCTAAACTGCCGGCAAGGCCAGAGCAAGGTATGGATTAAAGCTAAGTGTCTGTGAGCCCAGGGCTGATTCAGCAGTGGAGCTTCCTCTGCAGAAGACATCCACAACCCAGGATCAGCAAGGAAGGGATGGCACAAACTCAACAAATCCAATAATTGGCACTGAGGGAACAGAAAGAATGGAAGAGGCTGAAACAGACATTAAGATAATATTTCCCCAGAGAGACAAAGGAGTGATAAAGGATGAAATTGTGTCTATTACGAAAGAATAGAAGACTGCCCAAGaaagatggctttttgaaggcaaggatctcctttcacttcctcctgaaacttcattaaaacaacatcaaaggtgaacaaattatggtatatccatcaaggggcttttactcagcaaggaaaagtcaagaacatggatgggtctcagaaacattatgccgagttaaagaagccagacccaaaggggtgcagcatgcacaagtccatttgtgtgaaatcctagaacaggaagatgaatatatagtaacggaaagtatatcaatgtttgcacggagccaagggatgaagaggagatcgactggaaaccttttgggttgtgttatatgttctatatcttgattgaggtggtagctaGCCCTAATCTCTGATTTTTACATGTAAGGAACCTGGGATCAGGAGAAGTTGAATGAGTCGTCAAAAGTGAGGTTAGCTTATTAATCAGAGAGAAGATATTCACACTTGATTGTCAGTAATAAACGGTTTCCATTATGCTGTATATGGGTCGATAGGAAAAGTGCTTCTCCCCAAGCACTTGACAAAACCCTGACCCGGCCATAAACATCCTCTTATACAAGTATGAAGCGTAGGTGTGAAAGTATAACCATTCTGCATTCCAGCCACCTACTTCTACACATGGTTGACATTCTCACGTGTCCCTTTACCCTGACTTGTTTGTGTTTATATTTACAAATGAAAACATAACTTCTCATTAATATTTTCTTCTGAGGAATCATACTGTAATATACAGTTTTATAACCTGACTTTGTTTTTCTTTCCCTTTGTATCACGTGGCGTGACGAGTATTCTACCTTGTTGCTTATAGTCTGCCACTTAAACCTGAAACATTTCTTGCATAATAATACATTTTTTTTT
>00111
CCACTGGAGCCGGGGCTGCCCTGTTTTACTACTGCCGCTTTGTAAGATACATTAATAGCTGACATGGCAACCAGATGCCACTCACTCATCTCTTTTCCTTGTCATTTCCAGGAGGACTAATAACAACGAATGCAACTAACACGTATTTCTCCCTCAATAAACGCCAGATGTTGTACTACGTTCTCGACATagtaatagacaacttatttatagtgcttgttaggtcacgggcatttctccaggtgcttttcacgtgtttccatgtgttaactcacttaatttttacagtagcccatgaggtagaaactgttactatctttgagttagggggaaaacaagcaaaaagaacttgagtcacagcgaggtcacttagttgccttggatcatagaatttagcaccaggattgaaatcctgatggatctgaccacaaatcctaggcccataaccaataATGTGCGACTCTGTGTCAAGGCTGAAATGAGCAGTACGACAGGGCCCACTCAAAGTCTGCTGGGCAATGATGGGTGTGGTTTCTGGAACCAATGTCCCGACTCCAGCCTTCTGTCCAAGAGACTCATCATTGCACAGTGTTGCCCTATACCATCTCTCCTTTTTTCGGACTGTGTGGGAACTGTTTCTCTGGTGTTCAACTTGAAGTGAAGTAACAGGGACAGACAAGATGTACATGGACAGGAAGGAAGGAGGGTTTTCAGAGGGGAGCATATCGCCAGGATGAATTCAGTTCCCTGGAGGCGTTTTCAATGTGTGTTTCTTTGTCTTCTCTGTACTCACCCTCTTCTTTCTGACCCACACATCCATCCCTTGGCCTTTTCACCCTGTATGTCAGGTACTCATGCCCCTTCCTTGCCATGTCTACTTCATTGCAAGGGCAGTCATTTCTACTTCTCCCTTTGACAATATCAGCCACTCTCTGGTCCCGTCATCCTTCTGTCCCAAAGGACCTGTAAAGCACAGCCGTATAATTATATGTATATATTTAGACAGAGAGTGATATATGTAATAAATTCGAAAAGTGAAACGTCTGGATCAAAGTGTAAGAATGACTTCTGAATGGTTAGGCATATTGCAGAAAATTAGACTCACACACGGTTAGTGGAAGTGTATATTGGTGTAAATATCATTGAAAATCCTTACGAAAATATCACTTTATGCTTAAAAGTACTCATGTGCTTCTCCTGGGAAACTGTAGAGCAGGGACTCAAAATCTTAAACCCACTTCGAAGCCCTGGCTGTGTTCCACTGGGTTTTTTGGCCACCCCTGCTGGGGGTACTCTGTAACCCTGGTCAACCTGTGGGTATTGTTCCATTACTTTTGTGTACAGGGAACTCTCCTACTTTCTTATTTTAAAACTATCAGTTCAAATATTAAAACACCGAGAGGTAGAAAAGAAAAAAAGCACTAAAAAGCATATTCTGAACAAGAAACAAAATTTGGCCATATATAATACATAACACATGAAAAGAAATGTGCAGTGGGATCCAGTGTTGTGTGGCAATGTGTTTACCAACATGATTTGGAGTACATGTATCTGTAACCTAATTGTGGAAGCATGTAATACGAAACACTAATACTTGCTCGCATGGGCAACACGGACACACAGACCACACATTCTTCCCTTTCTCTGAGACAGGGATGATGCTTCCTGTCTGTCACAAGGCTGAGTGAACACAACATGCCTGTAGGTCCAGAACATTCTTCCTACAGAGACCAGATGTCCAGAAAGCCCTATCTGCTGGATTCAGGGAACGCCTCTCCTCATTTCTGTCA
>00112
acagatgtcgggtacatttcccagccaggtaagtggcagaacaggaattatgtcctcacgtatattggtctgcctctataccctgagtgctcctccagagactgcacTGGTTCTCCCTTAAATGGCAAGCTTTCAGGTCTCATCGACAGATTTTTTTGTAAGCAGGCCGGGATGATGTTTTGTGCTAGTCACTCCTGTTGGGGTGGGAACCAGGTGTCTTGGATAAGGTGGAGATCTCTGTCTTGGACCAGATGGGTGTAATCTGTTTGGGCCATGGGTTTTCAGATTAGGAGTCACTTTGGGCTGGTagtgtctggcatagaataagggcctaattaatatttgttaaatgaatgcatTTGATGTAGGTTTGGGATCATCGACAAAACCACTTTTGAGAATACATCCATCTGAACCATTTCTACCGACCTCTATTTATATTTATTCCAGAGCTATTCGGGCTGCAGAACTATTTCATAACCTGACTGCAAAACTAGAACAAATTAATCTTTTCTTCTGCAACATTAATATTTTTTCATTAATGTATCCTTAGAAATAGAACTGAGTACCTCCCTGCAGACTGTGGCTAGAACTGCAGCTTTGAAGATCTCAGAGAAGGAGGCTTTTGCAAATAGTG
>00113
AACCCAATATTCATGATCTGAAAAGGGACTGTGGATAAAATTCTCATGGGATTTCTGTGAGGAGGTCAAGAGAAACCTAGTGAGTCTGCCCAACACTGAGCAGATGTTGGTTGCCACTGGGCAAGGGTTGGTTTTCTTCTTATCCCGTTCTTTCCCTGCCGTAGCAGGGATGCTGATGCCATGCACTCAGTGGCATGGCAGTGATGTAGGCAGAATTCCAAACTAACACAGGAAGTACCAGTAGGAACACACGTGATGTCATAAAGGTTACTCACCACTATGTCTGTGTGGGGGGATCAGCCAGTACATGGTGGGACTTGAGGGGAAACCCAGGCGGTCTGGGTGAGAAGTACTAGCTGCTTTATAATACTCTTGAGATCGCCCGTAATTCTGGCAGCACAACTGCGAGACAGGGATTGTGCTGAGATGCCAGAGTTCAGCAAGTGGATGTACGCCTGTGTGTGTTGTGTCTTCGGCATCTCTCTCTGTCCGGTCCCTCTGTGGCTTTTTATCACATGTGCTCTCTTCCAACACAAGGCCTTGCCTGAGGCTGTAGCTGTAGCTGTTGGCTAGCTTACACTTTTACACCTTCTTCCCCTCAGTGACGTTATTTCTGAAGTAATGTGTGTTCTCAAAAATGACTCTGACTCTTCCTGTGCTCCATATATTGACCGTGTGCCCTTAACCCTCACTTTaatctttgatttttttccctttcatttatggactttcatgaaaatgagttggtttctggacatcctccaaatgtcaccaataggggtctttgttgttgttgttgctgttgttgagtattgttatggactcataactttttaacatactgatgggctccaaaccgcggttaAaggattttgagtaaaggaatgacaagatttgacttatgccttaaaaaatcactctgcctcctgtgttgaaaatagatggtaggggagtcaagggcaaaagcaggacaacttggaaggcagcataatccaggagacagatgttggtgacctggccagggtaggtagcaatggagggggtgagaagtggccagactctggatatattttaaaggtagagccaagagaagatacatccatcctgatcggttggatgtagagtgtgagagaaagagagcactccagccccacttccaagttgtagggaccaagcatcaggaaTGTCTAGGTCAGATGCTCTGCCCACATTTAATTTCACTTCTAATGGCACACAGGGAAAGTCCCAGCAATCGAGAGGAGCAGGACTGTCCTGACAGCGGGTCACACACAGTGAAAGCAATGATGCCCCCTACAGAAGTTCATCTGAGGCCTGGCCATAATCAGTATATTGCAGAGAGGTCAGCAGTGACCGAAATTTTATTCATAAGAGTGCCCTGAGACAAGGTGTACATtttgaaattggtcgaggtctgtttgatggtccaggagatggtctaccttcgtgaatgctgcaagacagtagagggggaaaaaacatacatgctctgtttttgttgttgggtacagtgtgttgggtacggtgttttatttatgtcatttagatcctgttactgtagtggttttcagtatctgctgattttctttccagtaattctgtcacttgcttaggaagagttgtCTCTTGGGCTGAAAGCATTTCGGGCTGGGCAAAAAGAAAGCTTGCTCTGGGTATTTCAAACTGAGTATTTTTGAGGGCAAGGCTGGAGGCAGGAGGGCAGCTTGGGAAGCTGTTACATCGGACCCACCTGTCATTAAAGCTCGTACTGCACTGGCAAAGAGGTATAGCTTGCTGATTGTTCACAGAATGCATTTGGGGATTGGATTTGGGAGGTGCGAGAGAGCTTGTCTCCCAGGTGTTGGTGTGGTTGTTAGATTAGAGAAGCCTGAGAGAAGGCAAGATTAGGACCCCTTCCAGGTGTGTGGCTGGTGTCTAGTCTAACCCATGGACACGCGCACCTCTGTTCTTTATAATTCCTGCTCCATTTCTCAGGAGGTTCAACACAGTTGCTTCCTCTCCCAAGATTCCTACCCTGATTGTGCCACCTGTGAGATAAGGCTCTTGTATCTGGACAGGCAGAGGAGTTTGTTTTCTGGGGCTTATGTGGCGGGTTGGCACTTTGCTAGCCCTACCATGGAGTTAGCTCACGACGTGGTACGTGGTAAGTGGACCATTGATGTGTCTCAAACTTGTCTTTTTGTTCTCAGTTGCAGAATGCCATGACCATGGTAGCACTTTTCAAGGAAGAAAGAAAGGTGGGAGTTCTTTCCGGGATAATTTTGACAAGAGGAGCTGTCATTATGAACATGGTGGGTATGAGCGCCCGCCTTCACACTGCCAGGAGAATGATGGAAGCGTGGAGATGAGGGATGTCCACAAGGACCAACAACTAAGACAGTAAGTGACCAGGCAGCCTGGTTTGCACGTAGCAGCCCCCGGGACTGTGCAACCCTTTCATTCTCTGTGGTCTTCCTTTTCTTCTCTCATTAGAGAACTGACGAATGCTGGAAGTGGAATAGTGGCTGAGCA
>00114
CATACAATGATCCTTGAGTCTGTATTACCTTTAGCATCTCCATTTGGCCTGGCTTCAACTTATTCTTCACAGAGTAGGGCGCAGTAGAATGATTGACAAATATACATATCTGCAGGAAGGCAGGGTGGTAAGTACCAGGACCTCTAATCCCAAAGAGGATGACCAGCCCCCTGGCCTGTCCTCCTGCCCAGAGACTAAGTACAGGGCATGCCCTCGGCACACACCTTTTGGTTCTCATCATCATAAATCTTATAACTGACATCCTTCAATGCGGAGGCAGCGCTAGCATCCTGGACAAAGAAGCATGCCCGATTTCGGACGTAGTGGAACTACAGGGAGTGAAGGCAAGAGCAACAGCGTCAGAGGCCAATGGCCCCTGCTGAGCCAGGCCTCTCCCCGTCCCCCATGCCCACTCATCTGGCTTCACCATCCTCTCTTACATCAACCGGAGTGAAGCGGTCACTGCAATGGCTCTGGATTGAATTCATTAGCCATGCCTTGTCATACTTTATCCCGTAAGGAATCTAAGGGTAAAAAGAAGAAATAGGAGGGAAGGGAGAGACAACGTGGAACTAAGGATGGAGAACAGAACCAACCAGCTGGGTTTTTTTTTTCTTTCTTTCCAACCTTCTACTTAGCTTAGATTTCTAAAGAAAGGACCGCTGACATGATTTCTTATTTTTGTGCCAAATATAGATGCCCTAAACTCCCTTTCCCCCCATTCCGAAGCTCTCCTCCAAATAATCAACTTAGGGTGTTTTAAGTGGTCTTCCTTCTATCAGGTTCCAGAATAGTCCACCTAATGCAGACCCCACCAAGATACTCACTGTGACCTTAAACCAGTTCCTTGTGTATCCATCCTGTGTGTTCTGACTCATTTTTCTCTCCGGAGGTTTTCTATTTCTCCACGTGGTAATACGGATTTCGTCTTCACTATGCCATTTCATTCTTCTTTCGCATCGGATGCTATAAGGAGTGCTGTGGGGAAGAGGAGAGAAGGCGGGTATCCATTAAATCTAAGAAAGTCTCCTATACATGCTCCACTCACTGACGCCAGGGCTACAATTAGGA
>00115
gagagagagagagagagagagagTAGGAAGGGAGGTCTGTGGTCCTCCCAGAGGACCAAGGCTGCTTCTTCCTGCAGAAGGGCACCTTCAGACACAGCTCAGTCACCCAGGGAGCAAAGGTGCCCAGGAAGGGTGACCGGGGTTGCCACTGACCTTACATAGGCGGACTGGTCCGAGAAGGTGCTGCACAACGGGTTCCCTTCTAGCCATAGCTCTTCGAGCTTCAGCCCTTTCACCTTGCCCAACTCCCACGCCGACTCCAGCTAAGAAAGATGGGGAGGAAACTGGAGAAGGAGGGCCAGGGAAAGAGAGACACCCAGGACCCTGGGCCCTGAATTCCCCCGGCCCTCATAGTCACCCACAGGTGCCACTGCCTGGCTGTTGCCATTATCCTGATGTGTCCTGCCCTCCACCCAAAGTTGATCTGGCTCCCCCTTCTCACCTTATTTTTGGAGAGATTCAGGGTCTTGACTTTGGGAGCCTTCTCTGTAATGTCAGAAAGGCCATCCAGCTGGTACAGCTTGTTGTTGCACAAGTTCAAAGACAACAGCTTTGGGTCAAGAAGAGTTAGAGTGGCGGCTACTATCTTGGGCCTCAGAGACAAATCTGCCCTCCACCTTATCCCTTCCACCCCTCTAACTAAATACCAGCACTGAGCCTAAGGCTTCACCTCAGGGAAATTTCTTTCAATGATCTTCAGGGTGGCAGCCATGCAGTTTCTTCGATTCAGGATTATATCAATGTCACGGCCCATCAAGTCTTGAAGAAGCCAAGAGAAGGGAATCGGAAGGCTGGGAGGGCCCTGGCTGGACCAGAGCCAGCCCCAACCCCTCTGTAAATTGCCATTCCTAAGTCTCCCTCCCAGGCAGACCTCTCTGCCCCCGCTTGTCTTAGAATTGCTGCTGTCAGCCTTACCTGGGTCAAAGCGGAGATTCTGGAGATCAAGAGCTTGCTGGGAGACATTGTACCGTTTGTTCATGGTCAGCTGCAGAGATAGAGATGAAGACAGAGGCTCTGGGGCTCtggtgatggtggtggtggtggtggtg
>00116
CCTGAGAGGCCTGTCCTTCTGTCTTCTCAACCTCCTCTGCCCTCTGCCTTCCACTCCTGCCTCAGGAACGTGGCCCGCTTCTGGCCCCTTGACGTAGGAAACCCAGGTTTCTCCCCAAGGAGGGCCCAGCTCCTGGCATTGGGCCAGAGGAAGAGATGGCATGACAGCAGCCACCCGGGGCCCCAGCCCTCAGTATGGGGCAGGGAAGCCCCCATGCCAGCCCAGGACAGGTGGGGGGACCTTTTTGGAGCAAGAGAAGGAGAACCCCTCTTGGGACAGGGGAGGGAAGCCCCATCGCAGCATGGAGGCAGGAAGGCCTGTCTCAGCATGAAGCCCCGGACTAAAGGACTCTTCTCGGTCCAGGGCACCAGCATCTGAATACTGCTGGTCCTGGGGAGGTGGGGGAGCCCCACTTCCTGGAGCACACTCACAGAGGGCACACTGGAGGAGGCTTGGTGGAGACAGGCGGGAAACACACCCCAGAGCAGGTGAAAAGGGGACCATGTCAGAGGAAGGAAAGGAGACCTCTAAGCACAGATGAGTGAGTGACagagagagaggagagagagagagagagagagag
>00117
GGCACTGCCCCACCTTCCCTCCTTCTCCACCTCACATCGTCCTGCCTGGGCCCTCAGAGGAGCCCTGGGTAGCCCGAGATGGGTAGCATTCCTCGGTCAAGGCGTCAGCACAGAGGGGCACAGGAGTCAGGGACCATCAGAAGAGAATGCAGTGGTCTGGAGAGGGGGTCCCCAGACTCTGAACCCCATGCTGAGCTGGGGCCTGACTCTTCACTCCTCCCGGGAGAAGGTCTCCTGTCCCCGTGGCTGCTCTGTTTCCCATGCCCAGCTCAGACTGAGCTCACACAGGTGAGGAAGGCTCCAGCTGCATCCAGTGGGCCCCAGCCCAACAGGCGCATGTTTTCCTTTCCTGCCTCGGTCCCCAGGGCCAGCCAGGGAGCAGTGAGGGAAAGGGCTGCAGCAGGGGAGCCCTTTTCTCCTCTTCTCCTCCCTGAACTCCACCTCCGCAGTAGAGAGTCTTTCCCTTCCCTTTGCATTGCATCCTGTTTCTCCCTTGTCTCTCCTCTCCTATGTCTCACCCATCCGTCCCTCCCCTACCTTCACCCCGTTTCTGTTGTTGTCCCCCCTGCCTTCCGCTTCCTGCCTCCTGAGTCCGGCCTCACTCACCTCCGTGTCCCAGCATCCTGGGCCATCCCTAAGGGCTGACCTGGTCTTGGCCAGGGCCTGGTCAGGCAGGTTGATGGACAGCCAGTGAGGTGGCAGAGCCCTGGGCTCCCACCCCATTTCCTGCTCCCTGCAGAGCCTTCCATGGTGACTTGGGCAAAGGGGAGGGAGGGAGAGGAAGAAAGCCCTGGAGCCTGGGCTCCCAGTGCTGCTTCTTGTAGCACTGGAGAAAAGGGAGTCAGGACAGTCTAGATGGAAGCTAACCaggaggaaggagagggaggagtgtgagagggagtgggagagagaCTGTGCAACCCTGAACTGTCAGTCACTTCATTCAATTTTTGGTTTTGGACAGTGCCATCCGGGATTGTTTCCCCAAGTTGTTACGCCTGGTAAGTATGTATAATACCGTCATCATTGTCTCCTCTTACTCAAGAAAAGGACCTCCACGCCTGCCCTCAAGTCCTTTGGGTCTTGCCTAGATTACATGCTTGTATCAGACCCTCATCCATTTTACAGGCATGGATTCCTGAAAAAGACAAGAATATTCTCCCTGGAAAATGTGTCCCCCCGCCGCCACCCCCCCC
>00118
GTCTGAGCCGTGATACTCACGGGGCTGAGTCCTTGGGGTCGAAGGGAATAGCCAAGGAGAAGCAGGCCTCATCGTGGTAAGCACCGAGGAGACCCTGTCGATCTCCAGAGTCATAGATCGAGTAATACCTGTGGGGAAGCAGTGAGGATAGGCTATCTCTGTGGCCTGGGCCCCAGATGAGACTTGAAAACTCCCAGGCTGCACGGGTGGCCCAGCCTGTCTCAGCCCTCCCCTTCCTCATGGTCCCAGGGATACTCACTGCTGCAGGAATTGCAGGACTAAATGCTTTAGGGTCTCAGATCCAGTAAAGTTTTCCTGAAATCAAAAGACAATTTGGATCTATGCGGTGGACAAAGCCTCCCTTACAGCAACCCAAATCTTGCTTGGTCCTTCTTCCTCACCTTGCAGGGTTTCATTGTCTCAGAGCTGTCAATGTCAACAATCACTGGTGCGGATAACTCTCGGCCGTCCTGGAGAAGGAAAGAGGAAGTCAGCAGTGGAGACCAAGGAGATGGAGCTGGATGATCGATAAGATGAACATGCCCAGGGAGACAAGCATCAGAGGCTAGGTGGGAAATGGCCCTGGAAATTCCAGTGGGTGGCTTTCTCATGGGGTGCTGGACATCTCTACTATCACATGCAAATGTGTGTGTG
>00119
tttgttcctacatactttcttcttttcgatgctactgtagatggacttattttcttaatttcatttttttggattgtccattgcaactacatagaagtacaaatgatttttgtatattgtatctttcaaccttgctgacctggtttatcagtagtttattgtggttgattctttcagattttacaaatggaaggtaatgtcatttgGGCATTATGCCATTTAAAAAAATATTTACATATACCAGTATAAAAGTATGATACCTTTTTCATGGACCCACTTTTTTTGGAAGCAAAATACCCAGATAGTTATTTTTCCAAATTGCATGTGAGTTTCCATTACTCATTCCTCTGATGTCCCAACAGCCCCCATCCCCATGTACTCCCAGCACTCACTTCTGAGACCACTCCAGTTTCATCCCAGACTGGGCAGAGAAAGCCTGCACCATTTCCTGCTGCTCCTGGGAGAGGGAGGGCTCAGAGCTGGAGGAGAGTGTGGACACTGGGATGGAGAAGGCACTCTGAGTCTCTTGGGGGCTGGCATCCCTCACAAACAGCTCGTCATTCACGATGCACAGACTGGAGGAAAGAAAAATGCACCCTCAAACTGGACAAGTAGATAACTCCGCACCCCCAACAACAGGATCCTTCTTAACCACTGCCACTCAACAACCAAATTCCTTCCATATCCCTAACTGTGCCTGCCTCCCAGATTTTTTGGCTGGTACCCTCTAACCCTCCCACAGAGTCCACCTTTGGAGGGACTGTCTACCAGCTTCACTAGATTTTTAGATCCAACCCCaacgcatttaccctgtacaacagcccaaggaagtggatagtcttattccaattttcagaaaaaggcactgaatcacagagtggtcgaataagttgatcaaggtcacacagtttgtgagtgttggagtgaggaacagaatctgtattctgactccagggcccacactcttaaacactaggctagactgCTCCTTGGATCTTCCTGTCGGCCTTCCACAATATTGAGAACACCCGGAGGACTGCACCCACCACATTTCCACAACACTGGCCCCAAGCTTGGATGGGTGCTCCCACCCACAACACAGCACTAACCTGGAACTGCTGCCAGGGGTAGCAATGAAGGTCCGGGTGAAGGCGAGAACAGAACCCTGAGACTGTCCTTCCACTTCAAAGACAACAAACACCACCACCTTAGAGTTGCACAGGCTTTAACATGCTCACACGGTGATCCCCAGTCAGAGTATTGCTTGACACTCACACAGAAGGGGGGGAGGGGGCAGACCAGGACAATTGTTCACTTGGAGTCAGGCGGATGTGGCAGGAATGGGGAGGGCAGCAACAGGAACAATCCGCTCCCAGTGACAGGGCCCCTATCATGTGTGGGGCCCTGGGAAAACCACAAGTtcacttaattcctatttcacagtagcccaagagatagattattagccccattttgcaaatgaggaaactgaagggttaagtaaccagcacaagttcacagagtaaggacctgggatgagagctgtcaaactccacagtctgtgtccttaacGCACGCCTGAGCTGTGCAGGGCAGACAGGCATGGACCTAGGTCAGATCAGGGTGGTTTGAAGGCAGAGTGGGGGTGGGAAAACACGGAAGAAAGAAGAGGAAGGAAAGGAAAGGAACGAAAGCAGGGAAGCTGGGGGAGTTCTGAGAGGGAGCCCAGCCAGGGGGAGGGAGCAGTGGGGGATCTGGGGAGGGGACTATACAGACACTCACCTTCCTTGAAAACCCCATTGACAGAAAAGCAGAGCATCCTTTCCTGAAAAGGAAGCGCTCAGGTGCTCAGGATCCTCCTTAACCTCCTACCCACCTCTGGCTCTCTGGGCCTGCCCAAGGGAGGAAGCAGGTGCTCACCGTCTGGCACCACACGTCCACCAGGATGGAGCTGAGGTCATGCTGAGTTTTGGGCAACGCACTGAGGGAGTCCACAATGTCACGTTTTGTGCGCCTCAGCAGTTCCCCCTTCAGGTCTGTAGAGGAGAGGAGAAGCAAGGAATGGCAGGGTGGGCGGGGCAGGGCGGGGGGCTACCACATCCTGGTCCTTGGCCCCTGTGATTGTTCCCATCACACCCCCTTACCTTGCCCACTCTTCCCCATCACACACTTACAGGGGTCCTTGAGTGTTTTCATATTCCTGCTATCCTCAAAGTACTTGCACAAGCTGCTCCTAGGAGAAAAAGAGGAGCAGGAGTGGGTGGTCCGGCCAGTGTGGGCATTTCCAGGAGTTGGCCTGTGTCTGCTGGGGAGACACACAGCCCCAGAGCAG
>00120
GCGGGGATCTTGCCCTCGGTCTAGAGAAAGTAAAGAAAAGGAGTTGGGATGTTAGTAGAGCCAGGTGCACTGGGTTCCATCCCCACACTACCTGGCCTCCATCTTCTTGGCCCTCCTGACGACCCAGAGACAGCTGTCTTTTACCCACTTGATTCCCAGACCTCACCTGGAGCATAGTGAAGGCCTGGCCAGCTCTAGTGTAGTTCCACTCATTGTCCTGAAGGCACCTGGGGTGGGAGAAGAACAGGTGCTCTCCATTACTAGCCCAGGACAGACACGCTGACTATGCAATGCCACCCTTAATCTATGCTACCTTTTTGCTGGGTCACATGTACCAATATGAGCACTATTGTAACAATGAAAAAAGGCCTGGGGAAAACCAAAACGCCCATCCCTGACATTAATGCCCACTAGAATTCAAATCAGAAACATAGCGGTATTCAAATGAACAAGGGAGCTTAATACATATTGATAAAGAAAGATGTTCAAGAAATAACAAGTGGAAATTCAATAATACGTTTCTTTtctattgagatataatgcacatactgtagcagtcaccattttaaggtgtacaattcagtgcttttaagtctattcacaagattgtgcaaccatcacacctatctaattccaaactgtttttatcacctcaaaaagaaactccttaactgttagagatcactccctgttctccctcttccccagatcttggcaaccactactctgctttcggtctctacggatctggctattctgaacacttcgtatgaatggaatcatataattatgtggctttttgtgactgggtgctcccacttagcacataatgttttcagggttcatccacgtcatagcatatatcacaactacatccttttttgtggatgaataatattctaataatattccaccgtatggatgtaccacattatccattcatcagctgaaggtcaatccatgtgtttccattttttggctatttggaataatgccactacggaaattcatgtgcaagttgttgaatgggcatatattttcatttcttttggtatacacttaggagtgggattactggatcatgtggtaactccatgtttaagattttgaggaactgccaaaatctttttgccagcaactgctccactttatgttcccagtagtaatacatgagatttccaatttctctgcattctcaccgacatttgtcatgtttccttttatggactaaagctagcgtagtgggtatgaagtggtaactcactgtggtttcgatatgcgtttccctaatgactaacgatgttgagaagattttcacgtgcttcttggtcatttgtatatctcctttggagaaacatctattcaaatcatttccccattttttaattcggtggcttgtctgtttgttgttgagttgtaagggttcttcttgtcggcgatgtgatttgcaaatattttcccttgttcccaccagtcggttttccgctttcttgatagtgtctgctgatgcacaaaagcttttaatttagatgaagtccaatttacctattttttctttggttgcttgtgcttttggtttcatatgtaagaaatggttgcctaattcaaggtaatgaagatgtacacttacagtgttttacagttctggctcttattttaggtcattgatccattttctgccagtgtttgcacgtgatgtgagttaggggtcaaaattaattgttttgcaagtggatatccacttctcccagcaccatttgttaagaagactattttttttctccattggattttttcagcaccctgaatgataatcaactggacataaatacgtgagattatctgtggactctcaattatattccattgattcccacgtctgttcctatgtcggtaccatacagtcttgattaatgtagttttgtagcaagttctgaaatcgggaagtgtgagtcttctaacgttgttcttctctttcaagatggttttggctgtttggggtccactgcatttccacatgaattttgggattaccttgtcaatttctgcaaagaagtcagttgggattctgtcagggactgcaatgaatctgtagattgttctgggtggtactgccatcgtaatgatattaagtcttccaatctatgaacgtgggatgcctttccacgtatttaggtcttctttaatttttttcagcaatgttttgcagatttcagagtacaagatttgcgcttcttctcttaa
>00121
GAGGCCTTCAAGCAAATCTCCTAAAAGGAGCCCTCCGATGTCTTCTTTGTCTTCGTTCACATCCTCTTTGTTTCCTCTTTTCACCAGCCTAAGGCCTGGCTGACCAGGAAGCCAACGTTAACTTGCAGGCCACGTGACATAACCACCCAAAGAGCCAGTTGCTCTGTGTATTCGCCCCACTCATGATCACCATTTTATTTTCATAATAAAGAGTGACGTTACACGTTGTACATTGTGTGCCCTGGATTGCTCTTCCCCTGCCCCAGCCGTGAGCCAGCGGGACCAGGACTGAAAGCACTGCATCCCTGTTCATCCCTGGCTGGCCTTAGCAGATACATGAATCTGGCTTGCCTTCATAGGTAATTTTGTCCGTAAATCCTCATGAGAAAGGACACACGCTCCTTCCAGAGACTGGCCTTGAGAGACAGTTGGACTCTGTCAGATGCTCGACCTGGAGGCCCACAGAAGCAGGCATGTTACCTTGGCACACCAGGGGCTTCCATCCACCGTCCCGACCCCTCCCTTTCCCAAAGGTGCACTTTTCGAGGAGTCGTCTCAGGGTAGCACCTGCGGCGGGGGGTGGCGGGGGAGGGGGATACTCAGCCCATCTACCCGGCACACTCCTCAGAGAGCTGACACCGGGTGCTCCATGTCCATGTTCTTGAAGGGGATCAGCCATTTATTTTCACTTCTAAACAAACAGCGATAGCACAGAATCTCACCTTATGGTCAGTTCTCAACAACTGGCATTTAGCAGTTCCTAATTGCAGGCAAGAGTTGAACGAAACGTTTGCACAATTTATTGTCCACACTCCTGTGATGCTTGCACGTTAGACAATCAGCTGGCATACTTTTCGAAATTAAAATAATAGCAGTGTGACGTTTTCAAGTCACAGTCCTATAAATGGTGACATAGGAGAAGTACCACCAGTTTACAAATTATGCCTCCACTTTCGTGTTTGGCATACGTTACTTCCTACCACTTGCCGCCTTCCTACCACTTGCCACTTTTCAGTTCTTTATGTACATGTACATTAGGGA
>00122
CCAGGGAGCAGAGACTACAATGTGTGCTTCTCAGCCTCATCGTGGGGACTAGAGATGGCCTCACATGTTACCCATCAACCACAGTGTCTATTCAGCTCAGGCTCTCAGAGCTACCAGGGTTCCTTTGTGGACAGGAACCATGGAACCCATCACATGGCCCCTCTGCTTCCTCTCTCTACATCATCAGGCTTCCACAGCCTGGACCTCCTTCCCTAGCCAGCTCTGACGTCCTGGTCTTCCAGTCACTCATCCTCCTGCCAATTCCCACGATTTCCTGTGGTCCTATCCTCCCAGCACATGCTAACTCTGACACCTGAACTCACTCTCTCATCTCTCGTGCGCTCTACCTCTATACACACACACACACACACA
>00123
gtgtgtgtgtgtgtgtgtgtgtgtgtctcgtttgtgtgtgtgtgtgtgtgcacttttttagaaattggctcccgtgaacctggagcctggaaagcatgcagggaaggctggcaggctggagacccaatgaagagctgcagttcaagtctgaaggcattttgctggcagaattccctcttcctcaaggcaggtaaatctttttactcctgaaggccttcaactgattggataaggccaacccacattgtgcagggtaatctgctttactcaaagtctacagatctaaatggcaatctcatctaaaaataccttcacagaaggtatttttagaataatggaaggcatttggaataatgttggaccaaatatctaggtTCGTGCTCTTGGATGTGGCCATTGAAGGGGAGAAGGGTTCATATCCAACCACTGGCTTTCTCCAGCACAGGGGTAACAGGAGGGTGGGATCATAAGGAGTGCTGCATGGAGGGGAATTCTGAGATCATTAATGGAATGATGCCATTAAGGCCTCATGAGCAGACAACTAGGATGAATGGAATCCATGTTTGCAAAGATCAGCAGCAGTTATGCAGTAGGGCTGAGGGCAGGAGCTATAGGCAGGAACCCTGGGGTAAGGGAATCAGTTGGAGGCAAGTTCTGGGACAAACTATTAGGAGTGCAGACTAATACACAGGAGCCAGAGGTATTCTGAGGGAAGGCACAAAATTTACTTGGAGATGAGGGATAGAAAAGGGCATCATCAAGGCCACTCACCCTGGTGTTCCTGCAGTTGCTTCTGGACTCCTTCCACATGGAGGTTCCTGTGCTCTGATGAAGACAGGGAGGGGTCCACCACCCGCCCACACCAGCAACCTTTGTAAGAAGTGCAACTTTGCTGGGTGActgtaatcccagctactcttgaggctgaggctgaaggactgcttgagcccaggagtttgcacccaggagttaagagtccagcctgggcaacataatgagaccccaactctaaaaaaaaGTACACCCTGTTGGAGGTGTCTATAAACTTGATGCCATCATATGCAGTGGGCAGGAAAACAAGTGACATATGGGAAATAATGCCTCTTCTCAGGGATGAGCCCTTATGAATTCCACAGCCCCAGCCTCCCTGCCACCCTATCCCTAAGGAGAGTGTGCCAAGGCCCAAGGAAAAGAACAGAGCAGTTGTGGATGGACTCTCCTGGCTGTGGCTGCCGTATGCTCCTTTCTGTCCTAATCAAAGTTTCCCCTCCACACTCCACACAATTAGCacataaatgaacaatgtcaagaataaaagaaagtcatcactgcagatctacataaaattatagcatgatgacatgcatagctttatgttaatgactttaactaaaatgaaacggataTTAAACTGCATCTGCATTATGATTTCTCTTATATAAAAAGTGTGCATATATATTTATGTGCACATATATATTTATTCAATTATTTATGA
>00124
acacacacacacacacacacacacaccccttgctggttctgtttcttggtggatccctaatataccaggtaatgctgaagctactatttcatggatcacactttgagtagcaagAAActagagaatatctggcatgtccgtacatggcctcatctgtaatcgtggtaccttcagcattgtctgtgagagcaaagctgtaggaaaaacaaaaatgttcattaccattagtccaaaaaaatacattgtggctcattcttatattggaatattctataaccatgaaaataaataccctagacctataagaatcagaccatatattcgtatgaaaaacgaaatttcagatcatgattataaggagaataaagacacctacagtatgaaaatatatgcatacaacatatatataatactttaagaatgcttttattcacgataaaattatgaaacaatttatggggaatataaacaccacgttctggttatgagttacatctgaggagtaaaggaaggacaagtgaaatgagggGATGGGCTCAAACATTCGTCAAGTTTATTGCTTAACCTGGTTAGTGGATACACAAGTGTTCATTTTATAGCTCTCTATAACATTTTGCATATTTGATATGTTGGATTAGTAACAAAAATTTTAGAAGCTGAAGGTTTATTCTACCATAaacatatactcattttaccaaatgattaaaatacagttaattatagagatgaaaatatcaataaccaacgatcccatcatcgctggaaaaagaactgttaacattttcctgaacttcattcccttattttttgtttgcTTGCCCACGTGCAAATGTACTGCATTGACATTTCATAGAACTGTGATATATACGCAGTTTTATGCTGTATTGTTTTGTTGATGttttaattaatattaaataatttGCTATGGGGAAAGTATTGAACTTCAATTTCTATCAAACCGTATATACATGCACCTGTCTCATTTCTAGAACCATGCATCTGAATGCACGGATTGGAAATGCCAAATATGTCTTATACTAAATAATGTTACATATCTGAGACTGCTCCCGAGCTTTTTACAGTCCCCCTTTAAACTGTATGTCAACCAGTTTGTTCCCAACAAAGATGAAGGTGCAGCACCACAGAACAATTACATTGCCTGGCAATGCAAACCCCATTCACACGACTCTCCTTTTGGATGGTTGGGAGGAGTAACGATAAATACGATGAATGATGCAAATGCATATTCATCACTAGAAGATGCTGGGCATTtgatatggtttgtctctgtgtccccccacacaaatctcatgttaaattataatccccaagtttcagggaaggggcctggtgggaggtgattgaatcaaggtagcagatttcccccttgctgttcttgtgatagtgagttctcataagatctgatggtttaaaagtgtggcactttcctctctctctctctctctctctctctctctctctctctctctctctgtct
>00125
gagagagagagagagagagagagagagagagagagagagagagagagagaAGCAGTAATGCTCATTGTTAACAAGAAACCCCAAACAACACACTTAGGTTCACTGATTGTCTTCGCAGATAACGGAGCAGAAAAATAATGGTGCTCTGTGTAATTATAGGTTTTGAGTTCCTGGACATTAATTTACAAGTTTATTTCTCTAGGGAAAGTTGCTTAACTTCCCATAACCCCTGTACCCTGATCTGAATAATATCAACAATGAACAGTAACTTGAATAGCTGTAAGAATTCAATTAGATAAATTACCTGTGGATTAAAATCCTTGCGCAAACGTCAGTAATCTTTTTCAGGCCACCTTCCAGAGAGAGCAACAACTCCGTTTTCATGTAAGCCTTGCTTAACACCTCAGGGACCAGCTCAACCATGTGGCTCCTACACCCAGGTTTCTGGCACAAGGTTTTTATTCCTATACTGAATATCATGTTGAGGGAGTACCCATGTGGATACAATTCTAGGACAGCTTAAAACAATCACTCCTTAAGCTTTGGAAGCCCATCATCTGAAAGGGAGGCTAACGGGGGTATTGTGAGGCGGGCAAGAGAGAgaagcccattcctgctcatgacttgatgtgtgaccctgaaaaagtatagtgttctgtgggtctatccttgatcatctgtaaaacgggaatgttaccttcctcagagagctctggtggggaaaaaaggagaaaccctatagaaatgcctggcacattgtaagACTTGGAAAAACATTAATACTGCCCATTTCACTTCCTCCCATAAGAGAGATGTCTTTCAAATAAACTATAGAGCGTATCTATCTTAGAGAACACCTGGAAATAATAGCCAGAAAAGAGAAATATACAGATATTTACCTAATGTATGAGTTTTGGGTGTCATTTCCGTGTCTTGGGAAAAGCAAGGAATTTTAAGAAGGAGAAGAAAATAATTTGCTTTTATTTCAGGTGATTTCCAATCTTCTTATTTCCTTTCTAGTTTGATACCAGAGGAGCATTTCCCACCAAGTCTTTAAAAAAGAGCATAAATGAGAATAAAGCAATATTGGCACCCATGGTGAACCAGAGGACCTTGGGTGAGTCCCTCGTCCTGTGCTGGCCTCAGCTCTAACGGAGAAGAAGACGCAATACAGAAACAGTGGTTGTGGGCGTGGAGTTTGTAGAGTGAGATACATGTGGATTTGTCCTTTAGTTGAGAGGCACTtaatctcgaggaagcaatttctctctccggagttcacctttcttcttgggctatatgggaattgggatggtacttgccccttaaagatgacatgaggagtaaatggatcactgcattgaaagcaagcagagcaatgAtatattagtccattttcacattgctataaagaactacgcgagactgggcaatttataaagaaaagaggtttaatcgactcacagttctgtaggctgtacgggatgcacggctggggaggcctcagaaaacttacaattatagcagaaggcaaaggggaagtaaggcacaacttacatagtggcaggagggagacaga
>00126
tctctctctctctctctctctctctctctctctctctctctctctctctcccccctctctcttctctctcctctctctctctctctctctctctctcctctctctctctcctctctctctctctctctcCacaatgtttcagttaacgatggaccacatatatgacagtagttctatcagattatcatagagctgccctatacaggtgactattttgtatcttttataccatatttttattgaacctcttctatgtttagatacacaaatacttagcattgtgttaccattgcttaaagtattcagtacagtaacatgctgtacaggtttgtagcctaggaggaatacgctatagcatatagcctaggtgtgtagtaggctataccatctagttttgtgcaagtacactctatgatgttcacacTTttacgggatctttggggtgtcacttttctggccggaaacctctgtggcctgtggcacctttgcttgagtttttcttgggcccactgggctcattccacccactcgacctggcaggctgcgctcagctcatgctaccggcctggatcacacgcctgccatgggagactgcatggagcagcgaggggtgtgtgagcaagtgtgttgtccaaccactgcacagtcagaaatgccggctgctgcagcgggtggggagctccaggtgccagcatgggtgccagctctccactgggctgccacttgaccaggtgcgccacggcttccacagttggcaccagggaacgctgtggtgccttgaagcttggagacgccaggaactgcagtgcctcaaagacagagtcacagccctggctcagtgagctcctcagtctgggctcccaaacggccgcagctcttctttccttctcttcacctgcaacatgatgagcaaggggcatgcctcagccctgtttgtgttacagatcctttagcctcattcagtgggtcctgagttcttatcctgtgcccaggaagaataaggtatgcagacaagtggagggtgggcaagacgaagaggagcgttattgagcaatagaacagctcagaggatacccgaagggggcagctcctttctgcacccagggtgtctcaatgactgttcagctgctagcatggagggtagcttctctctgctaggcaagtcaacccgacaagtgttcagctatcagcagagagggtagctcctctctgcagctggtcatcccatcatctgcacagctctcagcagagaggaggccctagagagtgggtggctcctctctgcaggcaggtcatcccatcatctccccattgtctcttcatcatctctgcagctctcagcagagaggaggccctagagtgggttgctcctctccgcagctggtcgtcccaacgtctgctcagctctggcttatcccagggcttttatgggcctcggaggggaggaagtgcatgccaattgctccatgggtggccatgggcgggcccagaaagggcaccacaagttcccactccagtccgaaggactggcagcccgaccccAGCCCAAGTCTGGTCCCGCTCTGGTCCATGGGACTGGCAGCccagactttgggcaccgacgagcataggagggaagtcaaggggtggctgagggcagctcagtgctggcccgcagggtgccccttggcacctacagcctgggcaacatgaacggcagcaggaggcagacaggttcctgggcagaaaggcatgggtccccggtCAGGGACTACAGATTTATCTGAGTTTTAGCCACTCCGCATGTAACcaggcaaaaagccataaaagcaggcgcccagaaacatttcctcgtccaaatgtcaacttctctccaatcttctgcttgctttcaatctttctcaagtgctttaaaataatGAACAATAAATGTTAATTATTCTGTGACACAGTTACAGAAAATAAGCACCACTAAATCTTAGCATGAAGCAACAAGAACGCAGAAATGTCATTATTAAGGCATCAAAATGTATACATCATACAGTACTCTAAGCAAACCATGGTATAAAAACATGTACTATGATAATCTCATAAATATTGTAAGGAGACAAATAGGTACTAATGGGAAATTGTTTTTAAAAAAAGCtttattgacacataatgattgcacacatttatggggtacatgtgatattttggtacgtacgtataatgtgtaatgatctaattagggtatttaaaatatccattgccttgaacatttataatttctctgtgttgggagtatttcaaatcttctagctattttgaaatatacaataaattgttaactacagtcagcctactgtgctatcagaagagtatggaggtttctcaaacaacgaaacatagaactaccatatgatccagcaatcacactactggccatttatccaagggaaaggaaattggtatatcaaagggacacctgcacccctatgtttattgcagcactattcacaatagccaagatagggaatcaacttaagtgcccatcagctgacgaatggataaacaaaatgtggcatatatgcacaatggaataccattggttaaagggtacaaacacacagttagatataaggaataagttctagtgtcctcaagtgcttttagatagttatttaaGTTGTTTCCCAGGGTTTATAATTGCTAGCTATGGGAGGTTTGGTTCAATGTGACTTACTTTGCCATTACTGGAAGTAAAACATGTACTCTGCCTTTAATTATGAAAAGAATGAGCCATTGACTTTCTTGCCTGAAGAGGTTGAATGCAATTTAATTGTGAAAGTGAGGGATGTCTACCTCAGTCGAAATGGAGAATGCAAATAGGGATGAATTCCTTAGTTACCATAGGCAAAAAAGGTTTCATGTGTAGATCTATATATTTAGAAAAGTGAAACATTAATTTAAATAAATCATGTTCTTACCAGAATGCCTTAATTCGAAATATGTGAGCTCTTATAACAAATTATTGGAATTGACTTTCCTCCATAGCATACAGTGTCTTAAACCATAGCATGTTCCCTTCAGCTACACTCTCAGCTGAAATAAATTTGCATGTGTGTGTATACACACATACGTATGTGTCAGGTATGAACATATAATAAATATATAGAGATATATTTTCAAGGGAAAATGTAATCTTATCATAACATCTCTTTGCAACATGCTTTTTTCACAAAACAGCATATTTTCCAAGTAATGGAACACATTTCTAACATGTTATTTTTTTGGTTTGCTTCACAAACAGGCTTATCCTGCGTTTTCAAAAATATTATTTTGTTTACTTTACCTGGTTATAAAATTAATGTAAATTTTCTGCCCAAAACAAGTAATTGTTTTGTATTTTCCTTTTCCTCTATCTATATTATGGTATTAATTCAGTTATATAAATTATAAATCAACATATACATTTtgtgtgtgtgtgtgtgtgtgtgtgtgtgtgtgtgcgtgtgtgtATATATACACACACACGCAAGGAAAGAAAATGTTTCTAAATTTTTAACTTTGTTTATCAGTAGGTGTCATcaaccctaaacaacagctaatgtcctttctgtctctatggctatgcttattctggatgtgtcttacaaatggaatcatacagtatgtgaccttttgcatctgacttattttagttagcataatgtttttaaggtacgtgccagtaattttttatggctgaataatattccattgtatagatgtaccacaattcacttgtacatttatcaattgatgggcactggattgtttccatcttttggctactatttataatgttgctgtaaatattcatgtacaagtttttgcttgaacacctgttttcaattctcttatgtaaagacctaggagtggaattgcaggccgtgtgttcattttTAAACAAAGCTGATTTTACCTGTGAAAAATTGATTAAAACAAATAGACAAATAAATAAACAAACCTGTTTTTATGGTATTACCAAATGGCTGCCTGGGAGCAAAGAGACCATCAGGGAATATGGACAAATAAAATACTTGAACCTTTGAGAGAGGGTATTTACCAGGTAATGGTTTTCTACGGTTACACATAAATATTAAAAATGCAGAAGGCAGCAGGAGTTGCTTCTGTTACTGGAAATCCAAATCCATTAAATTCATTCTCTAGGCTTTTAGGCACTTAGGGTTATGTTGAGTATTTGTGACACAATTCTTACAAAGGCATAAAGCATACCATTCTGTAAACAGGCAAAGACTGTTCAGACAAATATCTATGCCTAATGTGAGCCGATTCAATTGAAATGCTGTCCCCACATCACTCACTGGGTCAGAGGAAAATATCATGGCCAGAGATAACTTGGCACAGAACTGAATTTATCCAAGATGTATTATCTTTGAATACCCCATTGTGACCTGCCAGCTGGAGGTCACACAAGAAAATATGACAGCACTAAATATGGCAAACAAAAGTTCATTCTGTCCCATCAAACATTTTTCTAATGTGGTATTTAAAAGTTTTTTCAAATACGAACTTCCTTTATTTGTTTAAAAATGGAAAAATGTGCTTGTTTATCATATTCACCTCAGAAAGTCTATGTGGCACATCAGGGATGTGACGTAGAAAACTTTTAACTCCAGGAAAGCCAAACTCAAAAGCCTATGGGGTCAAGTTGATAATGTAGATAATACAAGCAGGGCTATACAAAAATAACAAGAACTTTTGCTAACACAAGTTAGTACCCTCTCTCCAGTTTTACGGAAATGAACAGTAGTCTTAGTCTTTTCTTCACCACTTTTCACAAATTTTATTTTTTAgccgggcacgatggcatgtgcctattgtcccatcttacttcaggaggctgaagtgggagaattccttgatcccaggagtttgagactaccctgggcaacatagtgagaccccgtctctaaaacaataaataaaTAAAAttttattttgaatagagaagtaataattgtattatttattaggtacaatgtgatgctttgagatacgtagatagataggtagctagatagatagatacacacagattgtggaatgatgaaatcaaatgaattaacatagccatcacctcacctatttatcgtttatttttagtcagaatgtttaaaatctactcttttaacaacaaatatTTTACTTTTTACTGTAAGAAAAACAACAGCAATAACAGTACAATAAAGACTAATATTCTGTGTATGTGTGGGGATAGGAAGTGACAGGAACCACAGTGACTGGGGATAAAGAagctgctactcagctccagccagttgtttccttaagggcatgcaggAATCAGTAGCATtcagtagcatttctatatactaataacatccaaactgagagccaaatcaagaacacaatcccattcagaatagccaaaaaaagaacaaaatacctagaata
>00127
tggtgcgctgcacccactaactcgtcatctagcattaggtatatctcccaatgctacccctcccccctccccccaccccaccacagtccccagagtgtgatattccccttcctgtgaccatgtgatctcattgttcaattcccacctatgagtgagaatatgcggtgtttggttttttgttcttgcgatagtttactgagaatgatggtttccaatttcatccatgtccctacaaaggacatgaactcatcattttttatggctgcatagtattccatggtgtatatgtgccacattttcttaatccagtctatcattgttggacatttgggttggttccaagtctttgctattgt
>00128
acaatagcaaagacttggaaccaacccaaatgtccaacaatgatagactggattaagaaaatgtggcacatatacaccatggaatactatgcagccataaaaaatgatgagttcatgtcctttgtagggacatggatgaaattggaaaccatcattctcagtaaactatcgcaagaacaaaaaaccaaacaccgcatattctcactcataggtgggaattgaacaatgagatcacatggtcacaggaaggggaatatcacactctggggactgtggtggggtggggggaggggggaggggtagcattgggagatatacctaatgctagatgac
>00129
cccctcccccctccccccaccccaccacagtccccagagtgtgatattccccttcctgtgaccatgtgatctcattgttcaattcccacctatgagtgagaatatgcggtgtttggttttttgttcttgcgatagtttactgagaatgatggtttccaatttcatccatgtccctacaaaggacatgaactcatcattttttatggctgcatagtattccatggtgtatatgtgccacattttcttaatccagtctatcattgttggacatttgggttggttccaagtctttgctattgt
>00130
gaaaaaaacaaacaaccccatcaaaaagtgggcgaaggacatgaacagacacttctcaaaagaagacatttatgcagccaaaaaatacatgaaaaaatgctcatcatcactggccatcagagaaatgcaaatcaaaaccactatgagataccatctcacaccagttagaatggcaatcattaaaaagtcaggaaacaacaggtgctggagaggatgtggagaaataggaacacttttacactgttggtgggactgtaaactagttcaaccattgtggaagtcagtgtggcgattcctcagg
>00131
aggatagttagctcttcttgttgaattgatccctttaccgttatgtaatggccttcattgtctcttttgatctttgttggtttaaagtctgttttatcagagactaggattgcaacccctgcctttttttgttttccatttgcttggtagatcttcctccatccctttattttgagcctatgtgtgtctctgcacgtgagatgggtttcctgaatacagcacactgatgggtcttgactctttatccaatttgccagtctgtgtcttttaattggagcatttagcccatttacatttaaggttaatattgttttgtgtgaatttgatcctgtcattatga
>00132
tgccgcaataaacatacgtgtgcatgtgtctttatagcagcatgatttataatcctttgggtatatacccagtaatgggatggctgggtcaaatggtatttctagttctagatccctgaggaatcgccacactgacttccacaatggttgaactagtttacagtcccaccaacagtgtaaaagtgttcctatttctccacatcctctccagcacctgttgtttcctgactttttaatgattgccattctaactggtgtgagatggtatctcattgtggttttgatttgcatttctctgatggcc
>00133
cagcatgatttataatcctttgggtatatacccagtaatgggatggctgggtcaaatggtatttctagttctagatccctgaggaatcgccacactgacttccacaatggttgaactagtttacagtcccaccaacagtgtaaaagtgttcctatttctccacatcctctccagcacctgttgtttcctgactttttaatgattgccattctaactggtgtgagatggtatctcattgtggttttgatttgcatttctctgatggccagtgatgatgagcattttttcatgtgtcttttggctgcat
>00134
CCCAGGCGCTCGGCGTAGGCCTGGGCCTGCTCCCTGGGCACCTGCCTCTTGAATGCCAGATGTAGGCGATTCCCCACCAGGATTTTAGGGACACCAGGGGCATGTTCCTCAATCTTCTTAATCCATCGATCCATACCCTCGAAAGACCAGCGGTTTGCAATGTCGTAGACCAGGATCACTCCTTGTGCACCACGAGAGTAGGAGCGGAATATGGTACAAAATCTTCCCTGCCCCGACGTATCCCAGAGCTTCAGCTTCACCCGCTGGCCGTCCAGCAGGATGGTGGTCGTCTTGTAGTCGAT
>00135
ttgaaacaacactcatttattaactcatagttctgcaagtcagtattctgggtagcctcagctggttttctgcttagggtctcccaagactgaaatcaagttgttggctgtcctgggctattatctggagggccaggagaagaatccccttctaagatcattcaggttgtttgcagaactcagttccttgcagttgtagaactgatggctccatttctttgctggtttttgacaggcagctgctctcagctcctagaggcttctttctggtccttgcatgtggccccctccaccttcaaggccagcaatggagatgcattcaacccttatcatgattcaaatctctctgacttccctttctgccatcagccagataaaactttctccttttaaagagcttaggggcttagattaggcctacccagataatTTCCTTTTTGCTGTGTCATGTAACATAGTGATAGGAGTAaccccagga
>00136
gccacattttcttaatccagtctatcattgttggacatttgggttggttccaagtctttgctattgtgaataatgccgcaataaacatacgtgtgcatgtgtctttatagcagcatgatttatagtcatttgggtatatacccagtaatgggatggctgggtcaaatggtatttctagttctagatccctgaggaattgccacactgacttccacaatggttgaactagtttacagtcccaccaacagtgtaaaagtgttcctatttctccacatcctctccagcacctgttgtttcctgactt
>00137
ctagccagttttcccagcaccatttattaaatagggaatcctttccccattgcttgtttttctcaggtttgtcaaagatcagatagttgtagatatgtggcgttatttctgagggctctgttctgttccattgatctatatctctgttttggtaccagtaccatgctgttttggttactgtagccttgtagtatagtttgaagtcaggtagtgtgatgcctccagctttgttcttttggcttaggattgacttggcaatgcgggctcttttttggttccatatgaactttaaagtagttttttccaattctgtgaagaa
>00138
agccagttttcccagcaccatttattaaatagggaatcctttccccattgcttgtttttctcaggtttgtcaaagatcagatagttgtagatatgtggcgttatttctgagggctctgttctgttccattgatctatatctctgttttggtaccagtaccatgctgttttggttactgtagccttgtagtatagtttgaagtcaggtagtgtgatgcctccagctttgttcttttggcttaggattgacttggcaatgcgggctcttttttggttccatatgaactttaaagtagttttttccaattctgtgaagaa
>00139
ttttttggttccatatgaactttaaagtagttttttccaattctgtgaagaaggtcattggtagcttgatggggatggcattgaatctataaattaccttgggcagtatggccattttcacgatattgattcttcctacccatgagcatggaatgttcttccatttctttgtatcctcttttatttccttgagcagtggtttgtagttctccttgaagaggtccttcacatcccttgtaagttggattcctaggtattttattctctttgaagcaattgtgaatgggagttcactcatgatttggctctctgtttgtctgtt
>00140
atgatgctggcctcataaaatgagttagggaggattccctctttttctattgattggaatagtttcagaaggaatggtaccagttcctccttgtacctctggtagaattcggctgtgaatccatctggtcctggactctttttggttggtaagctattgattattgccacaatttcagctcctgttattggtctattcagagattcaacttcttcctggtttagtcttgggagagtgtatgtgtcgaggaatgtatccatttcttctagattttctagtttatttgcgtagaggtgtttgtagtattctctgatggta
>00141
atgatgctggcctcataaaatgagttagggaggattccctctttttctattgattggaatagtttcagaaggaatggtaccagttcctccttgtacctctggtagaattcggctgtgaatccatctggtcctggactctttttggttggtaagctattgattattgccacaatttcagctcctgttattggtctattcagagattcaacttcttcctggtttagtcttgggagagtgtatgtgtcgaggaatgtatccatttcttctagattttctagtttatttgcgtagaggtgtttgtagtattctctgatggtagtttgtatttctgtgggatc
>00142
attggaatagtttcagaaggaatggtaccagttcctccttgtacctctggtagaattcggctgtgaatccatctggtcctggactctttttggttggtaagctattgattattgccacaatttcagctcctgttattggtctattcagagattcaacttcttcctggtttagtcttgggagagtgtatgtgtcgaggaatgtatccatttcttctagattttctagtttatttgcgtagaggtgtttgtagtattctctgatggtagtttgtatttctgtgggatcggtggtgatatcccctttatcattttttattgtgt
>00143
ctcttttagggcaggcctggtggtgacaaaatctctcagcatttgcttgtctgtaaagtattttatttctccttcacttatgaagcttagtttggctggatatgaaattctgggttgaaaattcttttctttaagaatgttgaatattggcccccactctcttctggcttgtagggtttctgccgagagatccgctgttagtctgatgggcttccctttgtgggtaacccgacctttctctctggctgcccttaacattttttccttcatttcaactttggtgaatctgacaattatgtgtcttggag
>00144
cagcatttgcttgtctgtaaagtattttatttctccttcacttatgaagcttagtttggctggatatgaaattctgggttgaaaattcttttctttaagaatgttgaatattggcccccactctcttctggcttgtagggtttctgccgagagatccgctgttagtctgatgggcttccctttgtgggtaacccgacctttctctctggctgcccttaacattttttccttcatttcaactttggtgaatctgacaattatgtgtcttggagttgctcttctcgaggagtatctttgtgg
>00145
gttcatgtcctttgcagggacatggatgaagctgaaaaccattatcttcagcaaactaacacaggaacaaaaaaccgaatgccacatgttctcattcataagtgggaactgaacaatgagaacacgtggacacagggaggggaacatcacccacctgggcctgtcaggggttaggggcaaaggggagggagagcattacaataaatactgaatgcatgcagagcttaaaacctagatgatgggttgatatgtgcagcaaaccaccatagcacatgaatacctgtataacacacctgcatgttcagcacatgtatcccagaacttaa
>00146
gatagatagatagatagatagatagatagatagatagatagatatcctattggttttataactctggaaatccctaatacaAGCTTTCTGCACCAAAACTTTGCTGCAGAGATCTCAGTGTTGTTTCCACACATAAAGTATCCAGTTATATATCAGACATTTTCATTATTCCATTAATCAATATCTTTGCCTTTAATTAGTGACCACACAGTTATGTCAGTAGTTTTTCCTGGCTCTTTAGAGATGTTTCTTCACCATTTGATATGACTGGGGACAACAACATATTCAGTTCAATGGTAAAGTTGAGGACTTAATTGCAATTATTATTACTGAAAATAACAATCCCTAGAACATAGGTAGATTCCACATGGCACCTATTAACCAGAAGATTGAATTAACTTACCCTACTTCTGACCTTGCCAGTTAATTGCACTCCCTTTCATTACCACCCATATAACCGACACTCATTTTGGTTGGTGTCAATTAAACTAGGCATTGCTATAGTAATAaaaagagtcaccacggactgagtggcgactattccaggcattgttctaagtgctttacagggaacactttaattgcctttcacaagatctctgtgaagtagtgttatttcctccgttttgtggatgaagaaactgaaccacaaaagattgtcacttgcccaagatcaaacaggtagaagattaccaaggcaagaatcaaacATATTTCTACACATTTAagcttctgcccagaaaagaaaatatcatcagagtgaacaggcaacctacagaatgggagaaaatttttgcaatctttccatctgacaaagggctaatatccagaatctacaagaaacttaaacaaatttacaagaaaaaaatacaaaatcaaaaagtgggcaaaggatatgaacagacacttctcaaaagaagacatttatgtggccaacaaacatatgaaaataaaagctcatcatgactgctcattagagaaatgcaaatcaaaaccacaatgtgataccatctcacgcctgttagaatggtgatcactaaaagtctggaaacaacagatgctggagaggatgcagagaaataggaacacattta
>00147
tatctatctatctatctatctatctatctatctatctatctatcatctatctatctatctatctagatagatagacagatagatttattttaagaaattgattcatgtgattatggaggctggcaagtccaaaatctgcaggatgggctggcagcctggagtcccaggtaaaagctgagattacagtttaagtctaaagacgatgaggctgaagacccacgggagagccgatattgcagttcaagtgtgaaggctgtttgctgcagaatttactcttgcttgggggaagtcagtctttttgttctattcaggccattatggagggcagtctgttgtactcaggtccattgatttaaatgttaatcccaaacacaccttcacagaaacattcagaataaaatttgaccacatatctagatactgtaacccaaccaagtcgGGTTACCTAAATCTCTATCCTTGTTTATTTGGGAAAAAAATCTCCCCCTGGTTGGAAAGACAAGACAAGGCATAAAATTGGCCATCACAGGGCTAAACGTGGGTTATCAAGTAATGACTGTATAATCCTAACCTGAAAACATTTCTCACTCCCTGATTCCCACCCTTTCTCTCACCAATTTGCAACAGAATAAAcatatgctcctcaacttacaatggagttcagtccggttaaacctgtcgtaaagtcaaataattttaagtcgaaccatcctaagttggagtccgtctgTATTGGACACAATTATGCAACGTGGAATGGCTACGCATGTGGTTTAGACATGTATTGAAACACAGAATTGAGCACGGGAATGGTTAAATTTCCTAACTGCTGCTTGAAAAAACTCCCGTGGTTTCAGGAGAAAATCAGGTTCCTTGTATACCTTTGCATGAAACCTAACTTGATGCTTTTGCTTTTATACCTCTGAACTGATCACATTGCCCTCAAGGAAAAATCAAGCTATGAAAAGACTTGCTCTAAAGGTGAGGCTCACCTCATCCTGTCTACCTAAGGTATCCATGCCTTGAAGGTGCCATCACTACAATATGAGATAGGATGGCAGaggacaacgttcaagtgcttgggttctggactcagactgacgtggatttgaatccctgctcttccatttatcagctgtgtgatcattggacacattacttagttactctgtgttttgtctgcaaaaaattgaggctaaaatatgtacaccacaaagggctattaggaggagtaaaGCTGATAAGCAAACCATGGAGGAAACACAATCTGACATTCACATGGGTTTAACACTGGGACTCAGACAGCTTTGTAGAGAAAGAATTTTTTTTAAAGTGCAGTACAGGAAAGGGGTCTGTGTCCAAGAGGTCCAGAAGGGTCGTGTGGACTAGCCACAGAATTCAGTAATGGTCTCATACGTTGTCAGGGGCCAGTCTCTTATCTAATGTAGGTTCATTCATTTATCTGTTCATTTAACAAAGATCTGAGAGCTACTACACTCACAACTTCCTGCATGATCTAGTTACCCTGGGAAGTACAGAGtcgtaaatttggacatatttcagagtgaaagggatgctattaagaattactaagggacaacaggcgaaatcaggacATATGGTCACTATGCTAGGGAAAATGTCTGGGATAAGGAAAAAAAGTAAATAGTCACCCTTTAAAGCTTTTTCTGTGCCCCCACTCATGTCCACACTCATTCCCCCCTATTCCAGAGTGTCAGTCTATGATGAAATAAGAAGAGTATTATATTCCGTCAAGAATTAGGACCAATCACATTTTGGAGAAGGCATTGTACTGAAGTAAATGTTTTTATTGTCTCATATTACCATAGTGGGTTAATTTTGTCAGACACATGTGGTTGAAAGTGAAAAAGCCCCACAACAATCAAATTGAAAAAAAAAAAAAAGGAAGAGTCATCCTACtttttctttcttttttttttttttagaaggagtctcgctctgtcgccaggctggagtgcagcgacacgatttcggctcactgcaaacttcgcttcccgagttcaagcagttctcctgcctcagcctcccgagtagctgggacctcaggcacatcaccaagccaggctaaatttggtatttttagtaaagatggggtttcgccatgttggccaggatggtctcgatctcttgacctcctgatccgcccacctcggcctcccaaagtgctgggattacagcgtgagccaccacgcccggcACCTAGTTTTCTTAATTGGTCACTGTCATTTTCTTAAACTtgtgaacaaatgagaacctaaaagagccaatctttcaagatggatcccagtggctaactgagcttaaatttaaaatagagccaagctgccacgtgttgactagagctaacacgtgtactacaaattccccaaaaacccacacctctatctaactttggaactttcagagctcacctgaagcaaccaaccagagctcacctgtcgctgccaataagggctcagctgtattgaccaaccagagctcaactgagtcaaccaatcagaactaagtttgaattgtttatttgcataaattgactgtactgggaacctcgataggaactttctctataaaagccatatcctctctttgttctctggaactgcacttttgttttacactgaagtctgcacctccctggtttgcaaactgtacacaggaatagcctctttcctccaaattcctttacaaagaatttttcttcacaATATGATGCGAGAGGTAGAAGACATGCTTACAGCTGTGGATTCATATCCTGAAATCACCACGATTACAATAAAACGAAAAATCAAACAAAGAAATAAAAAGTAGACAAAAACCTCAAACTAATTTTCTCTTCAATTTACAAGGCTGAACAGCTAGGAGGAGACTTATTGATTCAGGACAGTTCACCTGCTCACATTTTGAGCCAATGGCTGAGGCCCAGGACTGGAGATACTTCATTAGTTTAGCCAGTGGAGAGTGGGGTTTGGATGCTCTCACTGGATACTTCTATCATAAGTGATGCATACTCATAGGGGTTAAGCTTTGCATTAAAAAAGATTGTAGACTGGGAAATAATATAATTAGACAAATGTGAATGACTTAGAGCAGTTATTTCAGTTTCTAGGAAGCTTAAAAAGTGTTCATTGATTTATTTGACTCAGCTATTTCTGCACTGTGGGTTTTTGTTATGTGTTTAAATGAATTCTATAACAGAGGTAATGTTGAAAAAAGATTGTATGAGGTCTGCTTGTTCCATTAGTAATGTTTGTCCCAGTTCGATCCTTCTGAATTTTTATTTATAGCAGTAAACTGTTTCCCtgtgtgtgcgtgtgtgtgtgtgtgtgtgggtgggtgtgtgtAATGTGATTTAATTACTAGTATTTCAGGTATGAGTTTTGTAACCACATTTATAAATGAGCTG
>00148
atatatatatatgtatatatatatatatatTTAGTATGCTTCCTTCAATGGGTATCAACATCATATTATATTTTCTTGAAATAAGTTTTGTCggctgggcgcagtagctcatgcctgtaatcccagctccttgggaggccgaggcaggaggatcgcttgagtccaggagttctacaccagtctggggaaacatgatgaaaccacatctctacaaaaaaaaaatatgaaaactagccgggcgtggtggtgcgcgcttctagtcccagctactcgggaagctgaggcagggaaatcacttgaacccaggaggcagaggttgcagtgagctgagatcgcaccactgcactccagcctgggcgacagagcgagactctgtctcaaaaaaagaaaaaGTTTTCTCTCTTTAAACCTGGAACCATCTTACTAGCAATAAATGACCTGATCTTAAAAGTCTGACAGGAAACAGCATTGGAATTTGGGATGGTACCTTCTTGGTGATTGCTATTTCTTTAATTCTTCTTAATCGCTAAATCCTTGTTTGGTTCAGTTTCTGGGATTTATGTTTTACATTCATATATTTAATAAATGTTTCTGAATGTATTATCATAGATTCTTGAAGGGTATTTTTTAACTTCAAAATATTTCCAATTTCATGGATTCAATTTTTCTCCATAAGGTTTCTTAGAGAATTGGGGTAACATTTTTTCACCCAACATCACTTATTCACCAACACTAACATTCAGAGTATTTTGGGGATCAAAATACTGTTAAGAAAACAATTTTAAATTTCGCACATGTTTAAGGATTTGTAATATTTTTACAAGCATCTCAATTTCTGTTTGTGTTGTGTGCTTGGAGACTGTGGTTTGGCCATCGTTCCTTATCCACATTCACTGAAGGTGTCGATCATAACTGAGGACAGGAGCCGAACAGCCGGGTCCCTTTAATGCCCAGGACCCTTCGGCAGCCATGTCAGGGTGTTCCTGCTCAAGCCGGGGTGGCTTAGCCCTTGATAACAGTAGATTCTGAGATGGGTGAGAAGTGGTCCACACGTGGCCACTGTCATTCCTCTGGCATAATGGACTTGGGCTCAGGAGGTCAAGCCCTCTTCAAGGAGCATGAGCTGAAATTGCTAAACTTTGGGAGTTTTCCGTGACACCCTTCAAAGTGCTCACGGTGTGGCATGGATCAGCTGGGGAGGGTTGATGTGGTTTTGCCCTGTGGGGTATCTATCTGTGTACTTTTGTCTGAGGGAGGCAACTGGGGCCACTTAGGCCGGCAGGTGCCCACTGTGATTGGTTGACATGATACCAAGCAACAGGATCATCCAGTCACCTTCAATGCAGGGAGGATGGCTGACAGGCTCCCTGGGTGACACTTCATGCAATCAGATGTCGAGTTGGACTGTGACATAGAGCCATGTGGCCACACTAAATTCCCCCCCACCCTTCCCCTGTCCACAACCGTCATTGTCTGTTCTTGCCATCCAGTGGCCACTGCCTCCACCATGGCTGAGGCTTTCTCTAAGACAACCTCTGAGGAAGACCAGAGCATCCAGGAGCCCAAAGAGGCCAACTCCATGACGGCCCAGAAGCAGAAGAAGTGAGGGCTTCGAGGCTCCCGTAGGCGCCATGCCAACAGCGGCGGAGATATCTTCGGGGACAGCTTTGCCGCCTATTTCCCCCGGGTGCTGAAGCAGGTTCACCAGGCCCTCAGCCTTTCCCAGGAGGCCGTGAGTGTCATGGATTCTATGGTTCGTGACATACTGGACCGCATCGCCACCGAGGCTGGTCACCTGGCCCACTACTCCAAGTGCGTGACCATCACCTCCCGGGACATTCGGATGGCCGTGTGCCTGCTGCTGCCGGGGAAGATGGGCAAGCTCGCTGAGTCTCAGGGCACGAATGCCACCCTCAGGTACACCAAAAGCAAGTGAGCTATCTCAGGAGCGCCCGAGCACCCGGGAAAGCCAAATGCTCTGTTCAGAACCACCACACGTGGCCCTAAAGACCAGTGGCCTGCCAAGGAGGGGACCCCACTGGAGATTGGGGTGGGTGGCACCGTTCTGGCTTGGGGAGCATGTGGCGTGTGGCCTTCTGCGGTTTTTCAAGCATTTTTCCCACAGTGCAAAACACT
>00149
TCAACTCCAATACATCTGTAGTGCAATATGCTCCAAGGAAAAGTAGGGGGTGTTTCCGTAATCGTGTTTCATGTCCTCAGTTTCCTAAATGGCCGTTTTTATCAGTTATCTTTCTAGGTTATCTTTGTGGTGATATTATCAATGTACTGAtgtttacccttttcactctcattctcctacaactggatggtggaattttccagaacttcattatgtgcgatatggcaagagagaaagtgaatacgctgatataagaaGCAAGGTAACCCTGCTAAAAGTGTTCAGCATCTTTCTCCCCATGAATCCATGTAAATAAGCAAAC
>00150
TGTGTGTCAGTAGAATTACAGAGTGTCCACGGAAACAGCTCATGCCCTAGTGTACAGTGGTGCAGCCAATGAGTGACCTGAAGTCTATGAGCAACACTCATTGTCCCAATGTGGGACGAGTGACCGAAGCTGAACCCACAACAGCCTTCCTGTGATATTCCACGTGGTGGTTAAAGGCATGGCGATGTGATTCTTTACCTGATGTTTTTGTTTGCAGTGTTTGTAATCATGGTCTTTTAGGGATATGAATCCAAAGCTAAGATTAATATACGTTCCTTGACCCTAACATCAAGTTATACAGAGCATTGTCAGCCATTAGAAGAAGTCAGATAACGCTTATTTCCTCAAAAGATTGGCATATTAATATTCACGTTAATATTAATACAGGCTACCTTTCATTGTGCTCTCTTCTGGGTCCCAAGTCTTGGTATTTTTAGAATTTTTTTTtt
>00151
TTTCCCTTCTGCTCAATCACTCACTGAAATGCTATATCAAATGTGCGAGCTTCCTCTTCCGATCTTCGCATCAATCCACCCCCTTCCTCTTTCTTCCTATAATTCACCAACATCAGTCCCCTTGCCACCTCATTCTTCACTCCCCACAAACAAATCAGATTTCATTGTTAACCCTGTTTTACTAATCCTCCTCTTTGATTTCTGAATTTACAAAGGGAAAACACATATTCCAGGGTAAAATATCCCAATGGATCTGGTTTCTCAAAAGGACTTGTCTAATTACACACATATGCAAGGGTAACTTCAGAAATTTATTCGTATGTCTTAATTCACAGAAACATTGGCACTTTACAGCAAAACAATTAGCATAATGAGAAATAAGTCACTGAGTGAGATGTGGTGTTTTGGAACAGGTATACAGCTCTGTCTCTAGAAAGGAACAGGGTTCTGCCAAGTGTCTTTGGTTTGGCAAGGGTTGTTCTGGACTTGTAGGAACATGTGGCGGCACCATCCAGAGGGATTTACTTGCAGCTGATTTTGTGGGAGTTTTTCTTGGTCTCCTTGTGCAGTAAGTACAGCTTCAACTATTTTCATAACATTTCTCTTCAACTATTTTCATAATATTTTTCTAATATTCTGGAAAAACAGAAAGTAACAAATCCCAGTGAGTGGACTTCTTGGTTCTATATCATTTCTCTATGGATCCCAAGTGGAGCTCTGGAGGTGACCTTCCCCTCTTCCCATCTGCACTACTCAGGGAAGCTCTGGCTACTATCCTGCCCCGAACCCTTTTCCCTCTTGACCAAGGGGTCCTCTTTAAATGGTGAAATAATCTATGTGGCTATGTGTTGGGTCCCTCTGGGGTGGTTCTTTCCCACTtctgacgggctcaagaaaattttgatttttgtcatttatccagcttttgcttcgtggtttgactgagagtgccatcctttactggtttctacatatgaaggagaagGGTTGTTTATGAGATGtttcaaaatttacgggaaacatttaacaaaaatggccacatattgagcttcaaggcacaacataataaattcctgtgggttgcaatcccagagtatgttctcttgtccacatactcgggcgactggaaatcaatggaaaaggaaagcaatgggtaagtcagcacctgctctgaaattcagcaatacacttatagaaaaAAAAAA
>00152
caccgaaatgttgctagaactatgtgtattaaaggtgcttctggtgtgttttcagatggagactaggaagaggttattggaagcatgaggaaaggccatcctagttttacagtggcaaaggcttgggctgtattgtgttcctagtgtctttgaggaaagtagaaattgtaagtgatgaacatgcacatgtagctgatttctattgttggagctcagggcacaataccccaaaatgagggcttcagaagtagtctcagatgaaaaagattttctctgacattcttggtcctcctgtctgtcagtcccattctaccccaggggctaaacataaagaccagaatccctcttcccgaaggtgggtccaagaaatcagaagctcttttttctaaaggtagtcacaaaacctagaaatgtattgtaacattttccacattttcatgtaaaaactgtctgtgaaaaaatcatctaacctatctcgtttgaaaggaagtcacaagatcgccattccagagagggtcctgccccgtatccgggaggaagtactgtgtgctcagacaggccaagcggagtctagacacacaggccttgtcgggtttcccccactctgtctattggcattagatcatagcctttttgtcccatcatatttctacacggctgtctgtattcctttgagccaaggcataaaaacagataatttcccatgtgtctttggctattaacactaaaggctcccggggatacacgttgtataagttggtatgccttatgtcctatggatctgccttttgtgacttcagttttcagcgaaacttaagaggagcagggggaaccttggtcactacactggcaaactgagaaaagtttttaggatttaatctggtttctcctagatctgtatattaaatgggagagaagagagagaaattagccaaggaagcactaaggaaaaggaagccagcattggatggttcagaaggtactcaaagtatgcagacaccttgctctggaaataggtgcaagggtgtgcccggaaaaccattagcctaagaggagagacatgtggctcagatccaatcaaccatctctgcagaagttaggaattgagataagggagatatgggtattcaagaaagatctttagacaacttcttgcctgatggcctggactcatgtgaattccatgggaagccaaaaaatttttgagaattttataccaaaaaaatgttgccggaatggactgaaccagaaaaagatgggatgaaatgcaaggaggctgttagagttcctggactgtaccggcaagaaagggactgactgaggtacccagctgtgaccgtttcttcatttttgagacagtgaagaaggactAGAAAGTTGGGTCAGAGGTTGGCATGGCCGTCACTGCCTCCAAGAACCAGGGGCACATTACTAGGGGACTGGGCCATCTCTCTCTTCGTCCCAGAAACAGAGGTCACCTCCCAAGTTCCAGGCATTTGTCCCACTTCCTCGGTTTCAGAGGGATGGGCTGCAGCAGCCCAGGCTGGGGGGAGATCCCCCACCCCGCTGCCCAGGGCTTAGGGTGTAAAGCTgttaccccactgggcctgaaggacagagcattgaggccaagtagaatcttttccatccttagaatctaatggaatttgcccccactaggtttcaaaggtgcttaaggtccacgaactccagtagtttttcagatttcctacttttggtatgataagccctatctggtaccagtcccacactgtctttcagaaacagataactcgtctagcttcgcaggtgcagtggtggagagaattcccacctcagcatgagtcacacctggagactcacccattccagacatagaagattatcaggtgagatactggagaactgattttggagtgagttaagactttggggatgttgtgatgaaatgaatatattttctatgtgtggacgttaatttgtgCCGCGGAATGGATGCAGAATATGTACTAGtatgtatggagttctgtctccctaaaagtcacaggtagaagtcctggcccctagtgttttagaatgtgaccttattcggagagagtctctacacaggccatctggttaaggtgaagttgtgaggtttgaccctacccaacaggattggtctccttaccaaaaggtgaaaattggTAtccagaactgtgagattaaaaataaatagtgtttaagttagccagtccctggaatgtttttgaagcggccctcgaaaactaataGAATACACCTCCATCAACAGCATTAAAATCATACAACCCATCGAGGAATCAAAGAAGTACACCCCTCTAATCACAGGTTTCCCCTTCAACTCCCATTGAACATCCCTGGACAACTAACTCTTCCTAGTTCAGACCGGGAGACCTGATCACACTTTGGGCTGTGGCCCCTCGGCTGCAGTTGCCTCACTGGCTGACATGGATCCGAGTGGAGCTTGTGCTGCGCCATCGGACAGCATTCCATGATCCCCATGACACGTAGAGGCCAGTCATGAAGATTTTCAAAAACAAAAGATTCTATCCTGAAGAAGAGCAGAATCAGATAAATCTAAACAAGTGAGATTTCATTACGAGGGAGCCTAGAATAGGTATTGTTCCTTAAACTTTTTGATGTAGTTTTCTCTGTGCTGCGTTCGGGTCCTTGCTTATGTTTTCAAATGGACTCCAGCTTACAGGGAAAGCTGATAAAATGTTTGACTGGACTATGTTTATCCCACTCATGCTATTTTCCCTACATTGATACTTCTTATTTGTTGTTTAGGTAGCAAAGCTCTTTCCCTTAGTTTGTGTTTCCTATAAGTCGCAACATGACATCATGATTGCTCGCTAC
>00153
ttcccataaggagtgtgcaagctaagatccctcTATCTCCAATGTAACTATTAGACTCCTGACCCCTCATCTCTCTCCtacttgcaggtaggacctttactggggtactcaagttaaattacattcattagggtgcgctctatccaaaatgactagtatgcattttgcataccaaaaggggaaattcagacacagagacatgtgttcagggaagaaaatgtgaagtggcatggcgagaactgggccacctacaagccaaggaaagatccctggaagagatccttccctcttactactcagaagtaaccaacccagctgacgctttgatttggacttccagcctgccgaaccacgacaataaatttctgctgtttatcccaccaggtttgtggtactttgtcagaatgaccctagcaaactactaGAggttctgttgccaagcagtgggatgatgtgataaggaacatccgaaagactggaagaggccttggaagtaagtaatgcatacaggccagaagtgttttgatatgcacgacacaagaagcctagagtgcctttaggaaatggcgggggaaaatatgaacaccaaatgacattgaaacgagggttaagaaagagttctttgctgtagagaaaggatctctgacttagagaatacatatatcatga
>00154
ggcgttgaggcgaaagtgcagaatttggactcgaaggtcacaaggtggagtggcctttgttgttattcccacatggggcagtttgagcagacacaggaggttatctttgttttggtctgatttttgctcttcacttttgtcaagccaagttttaaggctagctgccacaccatgatgtatctttttatatatttaacatttttatcaatcggttagaatgacaaatctctaaaatccttttaacataatttagtgggttaatttagaggatcaatctattggccattgacaattagacttctcaatagtgtactgaagttcaatagcgactggatgccataccctcttcagagaagaagtaattCCAAAGATTGCCCCTATTCCCAGACATAGGCTAAGATAAGAAATGATTCGTGGGATTGCAGTTTGCCAACATGAGATAGCTAGACcagcggtccccaacctttctggcaccaataaccggtttcagggaagacaatttttccacagaacgtcattgaggggatggttttgggatgactcaagtgcattacacttattgtgcactttatctctattattattattatattgtaatgtgtaatgaaataatattacgactcaccataatgtagaatcagtgggagccctgaacttgttttcctgcaactagatgttcccatatgggggtgatggggacagtgacagatcgtcgttcattag
>00155
CACCTCTTCTTTTATGCACATGCTCCATGTGTACCACCCAGCAGCATCTCAAGAATTGTATGCTGAATAGGCCGCATCTCAGAAAGACTGCTCATTCCTGAATGCTCTTCCCGTTGGCCCATTGGTCGCATCTGTTTGCCCCTCCCTCTGGGCTCCCGACAAGCCTGTGATGGCTTTGACACATGGAGAATGGTGGACGTTAGCCTGTCCCAGAGGTAACCTTTCAGAGGACTAGAATGGCCTCTGCCTGGCTGtctgagagctctgagctgccacgaaagaagcccacctctcctgctggagacaccacagtgatatgctctgaggggccttggagaggtgcagaggcccagctgagctcagccctccagccagcccctccaaggcatcaagtatgccagtacaaggtgtctgggaccttccCCAATGACCTTAGGCATAGGGTGAATAAATAGCACTGAGTGCGGCTCCTCTGGCTTCTATTTGCAAGGGACACTTAAGCACAGTGGAGCCTGTCTCCTCATTGCATCATAGGTCACATGGGTGATCTTGTGGCCTGGTTCTCACTCACGGATCTGTAGGAGTGAAATGCCCATCGTGGGCTCCCAAGGGATTCAACATCTTCTAGGCTAACAAATGTCTTCCAAGGAGGCTCGCTTGACCCGGGCTTGTTCTACAGTTCATCTCGAGGATGGCCTGTGGGTAGGTCATCAGCTACTATTTTGGGGGATACTGGAGCCACTGTGGAATTCCCTGGGACAGTTGCCTTGAGGTTTAGCGTGACTCATCCCCTCTCCATTTCTCCCCCTGTCCTGGAGCGACTATATCCCCTTTCCTAAGCTCGAGGACCCGCTGAATCCTATGTCTTTATTGCGTACAGCTTTCTCTCAAGCAGGCCTGCCTCTGCCGGGTAAAAGCACGGGGCAGGCAGTCGTACTCTGGGCTCTACATCTGTCCCTCCTGCCAACCACCCTTTCGCAGGCATTCATTAGAAACTTAATCTAGCATAGTACTTGATGCCTGTCAGGGCTACTTACTCATGATGCGACCTTGGTAGCGGTTGACACAATCTGTCTGATATAACTCAAAGGAGAATCAATGCCTGCACATCCTGGAAGAGAGCTAGGAGGGGAATGAGTGAGGACTACACTTGTGTGCATTACCTACACAGCCGAGTGCCTGCCACATGGTACCCTAAGATGCCCAATGAAAAATGGTTACGATGGTGTTTATTGTAGTGCTGGATGCTGGAAGGTGAGGAAGGATGAGATGTGGCCCCATGGTCTGTGACATTGCAACTGAGGGGACAACTAGCACAGGAATGATCCCCAAGGATTATCTAGAGAAGGCAGCAGGTGATCAAGGCCGCCATGCCTGCATGCTGGGGGTCAGAGGGGAGGAAGAGGAAGAGGCAGGGAACTCACCACAGGCCtgcaccagacaccgcatctagcatgctacatggactctctctttccttcctcatcacaatccgtctgtggggatgtggcaaatagtatggccatgtcacagttggagatcctgagattcaaggagggagtagtggctctaggctgggagggtcaggacatcttcacaggggagtcaggatttgagccaagacctgaaaagtgaataggattcagatagggagacggtgggtggaggaAAGGAGGTGGTATGGGAAGCCAGGTTCCTTGGCCGTGAGGGGGAATAGCTTGCCACAAAGCCCCGAGTGGGTAGTGCCCCAAGCCAGGAGCACTGTAAAGTTGCTCCCCAGCAACTTCCCGTCAGGACTCAGAGCAGAATTATCTCCACCGCTTCACTAACATGTGGCTCAGGAGGGAAAAGTCATTGTCCCTTATCTCACTGTCAGCCCGAAGCAAACAGATGGGGCCCAGGTAGCCAGGAGAGCGTGTTCATACAGCTGTCTGGCACTGGATCCCACCCCCACCACCTGTGATTGCCCGAGGACACGAATCTCGGTATTGGAACCACGtacagccgacattcattggttgcagactatgtatctggcaccccatctgcatcatcaccctggatcttgacaaccaccttctagatctgtattccacagaggaggaaactgagattcagagaagtcaagccacttgcgcaaggcaatacagccagtaagaggcacagctgaggtctgaacccagatctcctctgactcccaaacccgtgccctCAATCACTCTTGCAGTCGAGTCTGGTCCCACTAGCTCACATGAGTCCTAAGACCCAAACAGACGTTCTCACGATGTTGTGTCATTTTCCCATGTTAATGCAGCCTAGCCACACTAGTTGCCTCCAGGAAATAAAGTCACCAGAACTTCAAAGAGAAGACAAAAAAAAAGCTATTAAAAGTAAATTGGTCTCATTACCCAAGAACTTTAGTGTTTCAAACCCCAAAGGATGCCCTTATTCTATCCCCAGATCTTTCCCCTAGAAGGGTGGCCACGCgtcctgattttgcctgttgtcccagcccgatgattcatagtgctgcatttactctgaaagctgcccccatatgtattcaacaagaaattatgtgctcaccttaCCTATGAAAAGGCAAAGAAGCCTCACACATCAGGTCTTTGGGAACCCTGGTGCACCATGCTGAACGAGGATCTGCAGCTTTCTCAAGAGAAAGTGGGCTCCTGGAGGAAGAAATAAGGAATAAACAGATGAGGAGTATGATTTAGAGAGGATTCGTAGTACCACCGAGCTTTTTTGGAACTGGAGTGGTCGCAGAACAGGAGTGGAAGAATGCGTGGAATGCAGAGCTCGCCCTAGTTGAGAGTGGGCGGGGTTGAGCACCTGCTCCGTGGCAGGTGAGAGGCGGGGAGCATGTCGACAGACACCCACTGTGATTGCCAAGCAACAGGACCATCGAGTTGCCTCTGAGGCCGGGAGGATTGCTGGTAGGCTCCCTGCTTGGCACTTCATTCAGTCAGATGTGGAGTTGGTGGCCTGTGACGTAACCATGTGGTGACTATAAAAGGCCCTCCCGCCTGTGGTCAACCATCATTGTCTGTTCCTCACATCCACTGGCAGTTGCCTCTGAGATGGTTAAGCCTTCCTCTGAGACGACCTCTGACAAAGGCCTGAGCACGAAGGAGCGGAAAGCGGCCGATGCCACTATGGCCCACAAGCAGCAGCAGAAgacaagcagctgatatttctgggttttgaccttttcttgtttgttttgttttctgtaaagtaaaggtatcgttccagtaagtttcaccaagattatgacacaaccaaggatgcctgaggtgtcttcaaaggggcggaaagtagatttcacaaggtccagaattgccccaaaccccagacggctcaaagagaaaagaaagttttgctagcctttcacaggatacaacccacatatttgtcctaccaaattttctaggatcttagattctcagctatctccacaagaaggccaaagggcctcatgtgcccgcatcgcaggtgaaggaagacaggaaatcaaaagcaatccaaggaagggaaaagggtcaataagaaatagatactccccaaaagtcacaccaatatccaaccaagaagggcgggtttcctgactagcaatgcaaccca
>00156
TTTACTCTCTGGGTCAAAGCGGTAGGCTCTCTAATGGTTTTAGGTTGGACCTATCACTATAGGGTGACCTCTCCCATTTAGTGGATCCTCCTTCTCCATGCCGCAGTGATTGCCCTTAAGTGGCATGGAGTTTCTAACCATTATAGATGCTCTTTCTCCCTTCTGGGGCCCTGGCCATACATAAACAGACACACAGAACAACATTAAGGAGAATATGGGAAATCAGTACTTGTTAATAGTAGCTTGACTAGAACCTGGTCTCAATATCTGAGCCTCCAGATTAGGGGCCCCCGAGTGTTCCAAATTCCCTCATCAACCTCCTCTTTCAGGGCTCCCCTAAAATGTGGCACTCCAATGACAATCCATCCCTCTCTATGGAGCCTACGACAGCACACACCTCAGCGTTCTAGAGAGGACAGGTTTCAGGCCACCGGAGGAATTTAGGGAGTGACTACAGGAGCGACCTTATCCCACACTGTTTGAACAAGCACTGTGG
>00157
atatatatatatataAACTATATAAAAAGAATAAATAAATATCTTAGTATCACCCATCCACAAAATGTATGTGTTTTTGATGACATAAGTACATCATAAAGTTCAAGAATCAATACCTCTCCAAGCTCCCTAGAAACTGAAGTTATTACTCCAACTACTTCTAATGTATCTGATTCTGTCTGTTCTTTTCCAGGTTATATTGTTTTATTTCTGGAAATACCCACCTTCATGACTTGGAACTAACGCATCGTTGGGATGATGGAAACGTCCAATCAGAGGGGTCCAAGCCCCACTTTCCACTGGCTCAGTCCATGGCCATTGGCC
>00158
tgtgtgtgtgtgtgtgtgtgtgtgtgtgtatttttgtatttttggtagagatgggtttccccatgttgccctggctgatctcgaattcctgaactcaattgattcacccgccttggactcctgaagtggtaggattacaggcactgtgccgggccCTAGATATTTAAATGATGTCCATAATATGGGTCCTGTTGTAAGAAACAACCTGGTTGGTTACGTCTGTCGTATTAATACATCTGTTTTCTAGGTTGACAGTTATACTTTGTCACAGAAGCAGTAAAACCATTTCCTTTTAGATTGTCCTTTCCGTAAACCTCACCATCAGATCACGAAGCCTCCCTAGGCGTCCTTTTTCCTCCTGCA
>00159
acacacacacacacacacacacacacacaaattagccaggcgcagtgacacatgcctgcagtctcagcttcttatggggctgaggtgggagaatcgcttgaacccagattgtccagtctacactgagccgagatggcgtcattgctctgcagcccgggtgacaaagtgagacccagtcataagaaaaaactaaaaaaGATATATAATGTAAAatacatatatgtaacatatatatatatatatataAACTATATAAAAAGAATAAATAAATATCTTAGTATCACCCATCCACAAAATGTAT
>00160
cattggtagcttgatggggatggcattgaatctgtaaattaccttgggcagtatggccattttcacgatattgattcttcctacccatgagcatggaatgttcttccatttgtttgtatcctcttttatttccttgagcagtggtttgtagttctccttcaagaggtccttcacatcccttgtaagttggattcctaggtattttattctctttgaagcaattgtgaatgggagttcactcatgatttggctctctgtttgtctgttgttggtgtataagaatgcttgtgatttttgtacattgattttgt
>00161
ctttttggttggtaaactattgattattgccccaatttcagctcctgttattggtctattcagagattcaacttcttcctggtttagtcttgggagagtgtatgtgtcgaggaatgtatccatttcttctagattttctagtttatttgcatagaggtgtttgtagtattctctgatggtagtttgtatttctgtgggatcagtggtgatatcccctttatcattttttattgtgtctatttgattcttctctctttttttctttattagtcttgctagcggtctatcaattttgttgatcctttcaaaaaaccagctcctggattcattgattttttgaa
>00162
cctgttattggtctattcagagattcaacttcttcctggtttagtcttgggagagtgtatgtgtcgaggaatgtatccatttcttctagattttctagtttatttgcatagaggtgtttgtagtattctctgatggtagtttgtatttctgtgggatcagtggtgatatcccctttatcattttttattgtgtctatttgattcttctctctttttttctttattagtcttgctagcggtctatcaattttgttgatcctttcaaaaaaccagctcctggattcattgattttttgaagggttttttgtgtctctatttccttcagttctgctctgattttag
>00163
agcggtctatcaattttgttgatcctttcaaaaaaccagctcctggattcattgattttttgaagggttttttgtgtctctatttccttcagttctgctctgattttagttatttcttgccttctgctagcttttgaatgtgtttgctcttgcttttctagttcttttaattgtgatgttagggtgtcaattttggatctttcctgctttctcttgtgggcatttagtgctataaatttccctctacacactgctttgaatgtgtcccagagattctggtatgttgtgtctttgttctcgtt
>00164
tttccttcagttctgctctgattttagttatttcttgccttctgctagcttttgaatgtgtttgctcttgcttttctagttcttttaattgtgatgttagggtgtcaattttggatctttcctgctttctcttgtgggcatttagtgctataaatttccctctacacactgctttgaatgtgtcccagagattctggtatgttgtgtctttgttctcgttggtttcaaagaacatctttatttctgccttcatttcattatgtacccagtagtcattcaggagcaggttgttcagtttccatgtagttg
>00165
tttccttcagttctgctctgattttagttatttcttgccttctgctagcttttgaatgtgtttgctcttgcttttctagttcttttaattgtgatgttagggtgtcaattttggatctttcctgctttctcttgtgggcatttagtgctataaatttccctctacacactgctttgaatgtgtcccagagattctggtatgttgtgtctttgttctcgttggtttcaaagaacatctttatttctgccttcatttcattatgtacccagtagtcattcaggagcaggttgttcagtttccatgtagttgagc
>00166
tttccttcagttctgctctgattttagttatttcttgccttctgctagcttttgaatgtgtttgctcttgcttttctagttcttttaattgtgatgttagggtgtcaattttggatctttcctgctttctcttgtgggcatttagtgctataaatttccctctacacactgctttgaatgtgtcccagagattctggtatgttgtgtctttgttctcgttggtttcaaagaacatctttatttctgccttcatttcattatgtacccagtagtcattcaggagcaggttgttcagtttccatgtagttgagcgg
>00167
ttctgctctgattttagttatttcttgccttctgctagcttttgaatgtgtttgctcttgcttttctagttcttttaattgtgatgttagggtgtcaattttggatctttcctgctttctcttgtgggcatttagtgctataaatttccctctacacactgctttgaatgtgtcccagagattctggtatgttgtgtctttgttctcgttggtttcaaagaacatctttatttctgccttcatttcattatgtacccagtagtcattcaggagcaggttgttcagtttccatgtagttgagcgg
>00168
gatagtttgttataatttctgttcttttacatttgctgaggagagctttacttccaactatgtggtcaattttggaataggtgtggtgtggtgctgaaaaaaatgtatattctgttgatttggggtggagagttctgtagatgtctattaggtccgcttggtacagagctgagttcaattcctgggtatccttgttgactttctgtctcgttgatctgtctaatgttgacagtggggtgttaaagtctcccattattaatgtgtgggagtctaagtctctttgtaggtcactcaggacttgctttatgaatctgg
>00169
gttcttttacatttgctgaggagagctttacttccaactatgtggtcaattttggaataggtgtggtgtggtgctgaaaaaaatgtatattctgttgatttggggtggagagttctgtagatgtctattaggtccgcttggtacagagctgagttcaattcctgggtatccttgttgactttctgtctcgttgatctgtctaatgttgacagtggggtgttaaagtctcccattattaatgtgtgggagtctaagtctctttgtaggtcactcaggacttgctttatgaatctgggtgctcctgtattgggtgcatatatatttaggat
>00170
ACTGGATATTTCACTCTGGGTCAACTCTTCGTTGCTGCTTGGAAGAGACCACATCACATGCCATGAATCCCAGGTGTCATCtgcagagactgtaaaaatatgtctgagggatcccaaaaaagttaaacacagaatttccacaggacccagaaatttcacttctaggtgtataaccgagagaattcaaaacaagtgtccaaatagattttgtcctcgaatgttcaaagccacatttttcTTACTGGGAGGCGttatgtgtccaattgactgggctctgaggtgcccagatatttggctaaacatgattctgggtgtgtctttgaaggtgattctaggtgctgtgatttggtcttcctaggctttcggactggaactcacagtaccagctttcttgggtatgaggccttcagattcacaggggaactcacaccgtcagctctcctgggtctcaggccttcagactaagatgggaacgcacaccctcgactctcctgggtctcaggacttcggactcagactggaactcacactctcagctctcctgagtctcaggacttcagactcacactagaactcacaccctcggctctcctgggtctcaggccttcagactcacactagaactcacaccctcggctctcctgggtctcaggccttccggaactcagaccctcagcccttccgggtctcaggacttcagactcacactagaactcacaccctcggctctcctgggtctctggacttcagactcagactgaaactcacacactcggctcttctgggtctcGGCccttcaggaactcagaccctcagcccttccaggtctcaggacttcagactcacactagaactcacaccctcagctctcctgggtctcaggccttcagactcagacaggaactcacaccctcagctctcctgggtctcaggtcttcacactcacactggactcacaccctcggctcttctgggtctcggcccttcaggaactcagaccctcggctctcctgggtctcaggacttcagactcacactggaattcacact
>00171
CTGGATATTTCACTCTGGGTCAACTCTTCGTTGCTGCTTGGAAGAGACCACATCACATGCCATGAATCCCAGGTGTCATCtgcagagactgtaaaaatatgtctgagggatcccaaaaaagttaaacacagaatttccacaggacccagaaatttcacttctaggtgtataaccgagagaattcaaaacaagtgtccaaatagattttgtcctcgaatgttcaaagccacatttttcTTACTGGGAGGCGttatgtgtccaattgactgggctctgaggtgcccagatatttggctaaacatgattctgggtgtgtctttgaaggtgattctaggtgctgtgatttggtcttcctaggctttcggactggaactcacagtaccagctttcttgggtatgaggccttcagattcacaggggaactcacaccgtcagctctcctgggtctcaggccttcagactaagatgggaacgcacaccctcgactctcctgggtctcaggacttcggactcagactggaactcacactctcagctctcctgagtctcaggacttcagactcacactagaactcacaccctcggctctcctgggtctcaggccttcagactcacactagaactcacaccctcggctctcctgggtctcaggccttccggaactcagaccctcagcccttccgggtctcaggacttcagactcacactagaactcacaccctcggctctcctgggtctctggacttcagactcagactgaaactcacacactcggctcttctgggtctcGGCccttcaggaactcagaccctcagcccttccaggtctcaggacttcagactcacactagaactcacaccctcagctctcctgggtctcaggccttcagactcagacaggaactcacaccctcagctctcctgggtctcaggtcttcacactcacactggactcacaccctcggctcttctgggtctcggcccttcaggaactcagaccctcggctctcctgggtctcaggacttcagactcacactggaattcacact
>00172
atacatacatacatacatacagaatctcttgttggtcatgttcctctggagaccctgatTAATGCattcacaacagccaaaaggtggacccaaccccacacgcatcagtggtcatacgaataaacacaatgtggtagattcacacagtggaatattacgcagccatgaaaaggaacgaggctctgatacaggctgccgcgtgcatgaacgttgaggacaccatgctcactgagaggtgccagacacaaaagaccacacagtgtttccttctgtgaaatttccagaacagggaaatccacagagagggagaaagtggatttggggttgctaggggctggggaggaagaaaggggagtgactgcttcatattagttacagggtgtactttggaggactatggtggtctggacctagacagaggtgatggtttcataaccatcacccatgtactaaacgcctctgaattatacactGAAAGAAAAAAAAAAAAAA
>00173
tacatacatacatacatacagaatctcttgttggtcatgttcctctggagaccctgatTAATGCattcacaacagccaaaaggtggacccaaccccacacgcatcagtggtcatacgaataaacacaatgtggtagattcacacagtggaatattacgcagccatgaaaaggaacgaggctctgatacaggctgccgcgtgcatgaacgttgaggacaccatgctcactgagaggtgccagacacaaaagaccacacagtgtttccttctgtgaaatttccagaacagggaaatccacagagagggagaaagtggatttggggttgctaggggctggggaggaagaaaggggagtgactgcttcatattagttacagggtgtactttggaggactatggtggtctggacctagacagaggtgatggtttcataaccatcacccatgtactaaacgcctctgaattatacactGAAAGAAAAAAAAAAAAAA
>00174
cacatctgtaatctcaacactttgggaggccaaggcgggcagatcacaaggtcaagagattgagaccatcctggccaacacggtgaaactctgtctctactaaaaatacaaaaaTTAgccaggtgtggaggctcacgcctatcatcccagcactttgggaggccgaggtgggtggatcacctgaggtcaggagttcgagaccatcccggccaacatggtgaaagcccgtctctactaaaaacacaaaaattagccgggcatggtggctcacgcctgtcatcccagctactcgggaggctgaggcaggagaatcgcttgaacctgggaggtggaggctgcagtaagccaagatcgcaccactgcactccagcctgggtgacagagcgagactccatctcaaaaaaaaaaaa
>00175
GCTGTGATATCCCCATACCCCCTTCTTATTCTTGTGAGCCGAGCCATATCTTACGCTGGGCTTGATTCAAGACAAGTTCAGCTTGACAATTACAAAGGCAATGTTGGATGTTGTATTCGTGACAATGAGTGTTTCATAGGGTGAGACCGTCAGGCGCCTGGCGGTGACAGAATCACAGCGGATCACGACCTCAGCTGACATTGTAGGATTTCCGCCTGCTCACCGAGTTATAAAGAGGAGTTTTGGGTGGAAGAAATCACCCTTTTTTCTTTTCTTCCTTCAGTCGGGCGTTTCTGGCAGCCAGGGACCTCTTGTGAATGAAAGAAACGCTTTCCAACAATTGCGCTGTGTGTCTGTGACAAAAAAGACTCTGGGAGAAAAAGCTTTGCAGTTGACGTGGGCGCGGAGCACGAGGGCAGGCTTTGAAAGACTTCCCCAGCACGTCGGCTTTGGGGAAGTTCCACGTCGGCTCACACATGGCATTTTGGAGACTACAGATCAATGACAGGGGACTGTGAAGGTCTTCCCTGCCAGAGT
>00176
CTGTGATATCCCCATACCCCCTTCTTATTCTTGTGAGCCGAGCCATATCTTACGCTGGGCTTGATTCAAGACAAGTTCAGCTTGACAATTACAAAGGCAATGTTGGATGTTGTATTCGTGACAATGAGTGTTTCATAGGGTGAGACCGTCAGGCGCCTGGCGGTGACAGAATCACAGCGGATCACGACCTCAGCTGACATTGTAGGATTTCCGCCTGCTCACCGAGTTATAAAGAGGAGTTTTGGGTGGAAGAAATCACCCTTTTTTCTTTTCTTCCTTCAGTCGGGCGTTTCTGGCAGCCAGGGACCTCTTGTGAATGAAAGAAACGCTTTCCAACAATTGCGCTGTGTGTCTGTGACAAAAAAGACTCTGGGAGAAAAAGCTTTGCAGTTGACGTGGGCGCGGAGCACGAGGGCAGGCTTTGAAAGACTTCCCCAGCACGTCGGCTTTGGGGAAGTTCCACGTCGGCTCACACATGGCATTTTGGAGACTACAGATCAATGACAGGGGACTGTGAAGGTCTTCCCTGCCAGAGT
>00177
tgttgtgtctaataatgtgaaggtttactctttgggttttctatagaaatcacataatctacaaataatctgtagataatcacaattttgtttcttcctttccaatccttatatctctgattgcctcattataccgtataggacttcatgtacaattatgaacaaaagtggtaataagttttttccttgtgccattcctgatttcaaagagaatgcttccaatgtttgctcatttaagataatgttaacttttggattattttatagatgcttttagtcaggttaagaactatcctttctcatttctaattgaagaagagtttttaaaatcataagtgggttttaagtttgatgaaagacttatctattgaaatgatcttttggttatctgtattattctgtaaatatggtaaggtacatttatggattttctaataataaaccatccttgtatacctggaatacattccatttggttgtgatatattgtctttcatatactcttttgggtttgattcattaatattttgttagctgttttacatctaaattaatgagttaaaataacctgtaatcttcatgtctcataatttatttgttctgatgtcaaagtatacttgccttacagaataggttgtgtggtattccctctttttctttt
>00178
aggcatgggcaaggacttcatgtctaaaacaccaaaagcaatggcaacaaaagccaaaattgacaaatgggatctaattaaactaaagagcttctgcacagcaaaagaaactaccatcagagtgaacaggcaacctacaacatgggagaaaatttttgcaacctactcatctgacaaagggctaatatccagaatctacaatgaactcaaacaaatttacaagaaaaaaacaaacaaccccatcaaaaagtgggcgaaggacatgaacagacacttctcaaaagaagacatttatgcagccaaaa
>00179
GAGGTCTTCACGGAAGCTTTCACTGTCCTATCTTTTGTCTGCCTTTGAGCTAGAATGAGGCGTGAACACTGCAAGCTTATTTCTCggccggtcgcggtggctcatgccagtcatctcagcactttgggaggccgaggcgggcggatcacttgaggtcaggagttcaagaccaacctggccaacatggtgaaaccccgtcgctactaaaaatccaaaataaaaaaaattagctggacatgctggtgtgtgcctgtaatcccagctacttgggaggctgaggcaggagaattgcttgaacttgggaggcggaggttgcagtgagccaagattgcaacactgcactctagcctgggcgacagagcgagactctgtctcaaaaaaaaaaacccaaagacaaaaagcaaaTGCAAGGATATTTCTCATAATCCAACCAAATTGTCCATATGTGTGTGTGTGTGTGTGt
>00180
AGGTCTTCACGGAAGCTTTCACTGTCCTATCTTTTGTCTGCCTTTGAGCTAGAATGAGGCGTGAACACTGCAAGCTTATTTCTCggccggtcgcggtggctcatgccagtcatctcagcactttgggaggccgaggcgggcggatcacttgaggtcaggagttcaagaccaacctggccaacatggtgaaaccccgtcgctactaaaaatccaaaataaaaaaaattagctggacatgctggtgtgtgcctgtaatcccagctacttgggaggctgaggcaggagaattgcttgaacttgggaggcggaggttgcagtgagccaagattgcaacactgcactctagcctgggcgacagagcgagactctgtctcaaaaaaaaaaacccaaagacaaaaagcaaaTGCAAGGATATTTCTCATAATCCAACCAAATTGTCCATAtgtgtgtgtgtgtgtgtgt
>00181
gagatcctcctgcctcagcctcctgagtagctacaatcacaggcgtgcacatgcccggctaagtttttctaattttttttgtggagatggggtcttgctatgttgccctgcctggtctcaaactcctggggtcaagcgatgctcctgcctcagcctctcaaagtgcaggaattacaggcatgagccaccgcaaccggccCTCTTAAATTTTTAATTCTGAGAAGCAAAGTCTAAGGTTTTGGAATTCTCAGCGTGCTGAGATGGCTCAATGTTACTTATTGGCCTGAGAGTGTCCCAGAAGGAATAAACAAAAATCTGAATAATTCTGATTCTTCTGGAAGCTGCATTCCAttttcttttttctttctttttttttttttgtgacacagtctcactctgtctatcagccaggctggagtgcagtggcgcgatcttggctcactgcagcctcctcctcccgggttcaagcgattctccagcctcagcctctcccaagtagctgggactacaggcacctgccaccacgcccagctaatttctgtatttttgcttttttattttattttatatttgagatggagtctcactctgtcactcaggctggagtgcaacggcgcgatctcggctcactgcagcgtccacctcccgggttcaagtgattctcctgccttagcctcccaagtagctgggattacaggcgcccaccaccacacccggctaatttttgaatttttagtacagcaggggtttcgccatgttgaccaggctggtatcgaactcctgacctcatgatcctcccgccttggcctcccaacatgctgggattacaggcgtgaggcactgcgtccggctaatttctgaattttttttttagtagagactgggtttcaccgtgttggccaggctggtctcgaactcctggcctcaagcgatccacaccccacaccccggcctcccaaagtgctgggattacaggcacgagccac
>00182
agatcctcctgcctcagcctcctgagtagctacaatcacaggcgtgcacatgcccggctaagtttttctaattttttttgtggagatggggtcttgctatgttgccctgcctggtctcaaactcctggggtcaagcgatgctcctgcctcagcctctcaaagtgcaggaattacaggcatgagccaccgcaaccggccCTCTTAAATTTTTAATTCTGAGAAGCAAAGTCTAAGGTTTTGGAATTCTCAGCGTGCTGAGATGGCTCAATGTTACTTATTGGCCTGAGAGTGTCCCAGAAGGAATAAACAAAAATCTGAATAATTCTGATTCTTCTGGAAGCTGCATTCCAttttcttttttctttctttttttttttttgtgacacagtctcactctgtctatcagccaggctggagtgcagtggcgcgatcttggctcactgcagcctcctcctcccgggttcaagcgattctccagcctcagcctctcccaagtagctgggactacaggcacctgccaccacgcccagctaatttctgtatttttgcttttttattttattttatatttgagatggagtctcactctgtcactcaggctggagtgcaacggcgcgatctcggctcactgcagcgtccacctcccgggttcaagtgattctcctgccttagcctcccaagtagctgggattacaggcgcccaccaccacacccggctaatttttgaatttttagtacagcaggggtttcgccatgttgaccaggctggtatcgaactcctgacctcatgatcctcccgccttggcctcccaacatgctgggattacaggcgtgaggcactgcgtccggctaatttctgaattttttttttagtagagactgggtttcaccgtgttggccaggctggtctcgaactcctggcctcaagcgatccacaccccacaccccggcctcccaaagtgctgggattacaggcacgagccac
>00183
gtttcaccatgttggccaggctggtcttgatctcttgacctcatgatccacccaccttggcctcccaaagtgctgggatgacaagcatgagtcttgctctgtcgccaggctggagtgcagtggcgcgatctcggctccctgcaacctccatcttctgggttcaagcgattctcatgcctcaacctcctgaggagctgggattacaaggcgcacgccaccacggccagctaattgtttgtatttttagtagggatggggtttcaccatgttggccaggctggtctcgatctcttgacctcatg
>00184
tttcaccatgttggccaggctggtcttgatctcttgacctcatgatccacccaccttggcctcccaaagtgctgggatgacaagcatgagtcttgctctgtcgccaggctggagtgcagtggcgcgatctcggctccctgcaacctccatcttctgggttcaagcgattctcatgcctcaacctcctgaggagctgggattacaaggcgcacgccaccacggccagctaattgtttgtatttttagtagggatggggtttcaccatgttggccaggctggtctcgatctcttgacctcatg
>00185
tcccaaagtgctgggattacaggcTTTACCATCCACATGGAAGGGACTGGATGGACCATCAGCCCAAATGCCTGGCCCAGAGATCTCATCCAAGTCCCAAAAGAGCCAGAACTGAAGAGCTTTCAGTTGTGAAGGACAGAAAGGTAGTTCTATGGGGAGGAAGAAATGACAGATGTGTTCCCTTATCAATACCCACTACACAGCAAACATGTATCCAGTGCCTGCCCAGGACCTCTTGGCAGAGAATAAAAAATAATTGGGTGTggccaggcacggtggctcatgcctgtaatcccagcactttgggaggctgag
>00186
cccaaagtgctgggattacaggcTTTACCATCCACATGGAAGGGACTGGATGGACCATCAGCCCAAATGCCTGGCCCAGAGATCTCATCCAAGTCCCAAAAGAGCCAGAACTGAAGAGCTTTCAGTTGTGAAGGACAGAAAGGTAGTTCTATGGGGAGGAAGAAATGACAGATGTGTTCCCTTATCAATACCCACTACACAGCAAACATGTATCCAGTGCCTGCCCAGGACCTCTTGGCAGAGAATAAAAAATAATTGGGTGTggccaggcacggtggctcatgcctgtaatcccagcactttgggaggctgag
>00187
TTCTTTCCCCAAGTCTCAAACTTGGAATCCGCAATTTAAATCCTCAGTAAAACAACTCACTGCAAAAgctgggtgcagtggctaccgcctgtaatcccagcactttgggaggctgaagcaggtggatcatgaggtcaggagttccacaccagcctgggcaacatggtgaaaccccgtctctactaaaaacacaaaaattggtcaggtgtggtggctcacacctgtaatcccagaactatgggaggccgaggtaggtggataacctaaggtcaggagtttgagaccagcctgggcaacatggtgaaaacccatctctactaaaaatacaaaaaattagccaggtgtggtggtgcatgtctgtagttccagctactcgggaggctgaggcaagagaatcacttgaaactgggaggcggaggttgcagtgagctgagatcccaccactgcactccagcctgggcaacaagagtgatactctatctcaaaaaaaaaaaaaaaaaaaaaaaGCTGACTTAAATCTACAGTGGGATAGTATTCACTGTTACAAAGAAGGAAATTCTCggccaggcatggcggctcatgcctgtaatcccagcactttgggaggccaaagcaggcggatcacctgaggtcaggagttcaagaccagcctggccaacatggtgaaaccccgtctttactaaaaatacaaaaatcagccaggtatgatggcaggtgcctgtagtcccagctactcaggaggctgaggcaggagaatcgcttgaacccgggaggcagaggttgcagtgagctgagatcgtgccattgcactccagcctgagtgacagagcgagactctgtctcaaaagaaaagacaaaaaacaaaatcaaacaaaCAACAGCAAAAACAAACAACAAACAATCTGACGTCAACCTACAGTGGGATGGTATTCACCGTTAAAAAGACGGAAATGCTAACAtgtattagtcaagtttctctaaagagacaggactaataaaatagatgaatatatgcagggcagtttgtgagg
>00188
TCTTTCCCCAAGTCTCAAACTTGGAATCCGCAATTTAAATCCTCAGTAAAACAACTCACTGCAAAAgctgggtgcagtggctaccgcctgtaatcccagcactttgggaggctgaagcaggtggatcatgaggtcaggagttccacaccagcctgggcaacatggtgaaaccccgtctctactaaaaacacaaaaattggtcaggtgtggtggctcacacctgtaatcccagaactatgggaggccgaggtaggtggataacctaaggtcaggagtttgagaccagcctgggcaacatggtgaaaacccatctctactaaaaatacaaaaaattagccaggtgtggtggtgcatgtctgtagttccagctactcgggaggctgaggcaagagaatcacttgaaactgggaggcggaggttgcagtgagctgagatcccaccactgcactccagcctgggcaacaagagtgatactctatctcaaaaaaaaaaaaaaaaaaaaaaaGCTGACTTAAATCTACAGTGGGATAGTATTCACTGTTACAAAGAAGGAAATTCTCggccaggcatggcggctcatgcctgtaatcccagcactttgggaggccaaagcaggcggatcacctgaggtcaggagttcaagaccagcctggccaacatggtgaaaccccgtctttactaaaaatacaaaaatcagccaggtatgatggcaggtgcctgtagtcccagctactcaggaggctgaggcaggagaatcgcttgaacccgggaggcagaggttgcagtgagctgagatcgtgccattgcactccagcctgagtgacagagcgagactctgtctcaaaagaaaagacaaaaaacaaaatcaaacaaaCAACAGCAAAAACAAACAACAAACAATCTGACGTCAACCTACAGTGGGATGGTATTCACCGTTAAAAAGACGGAAATGCTAACAtgtattagtcaagtttctctaaagagacaggactaataaaatagatgaatatatgcagggcagtttgtgagg
>00189
tcatccatgtccctacaaaggacatgaactcatccttttttatggctgcatagtattccatggtgtatatgtgccacattttcttaatccagtctatcattgttggacatttgggttggttccaagtctttgctattgtgaataatgccgcaataaacatacgtgtgcatgtgtctttatagcagcatgatttatagtcctttgggtatatacccagtaatgggatggctgggtcaaatggtatttctagttctagatccctgaggaatcgccacactgacttccacaatggttgaactagtttacagtcccaccaacagtgtaaaagtgttc
>00190
acttttacactgttggtgggactgtaaactagttcaaccattgtggaagtcagtgtggcgattcctcagggatctagaactagaaataccatttgacccagccatcccattactgggtatatacccaaaggactataaatcatgctgctataaagacacatgcacacgtatgtttattgcggcattattcacaatagcaaagacttggaaccaacccaaatgtccaacaatgatagactggattaagaaaatgtggcacatatacaccatggaatactatgcagccataaaaaaggatgagttcatgtcctttg
>00191
ttctttattagtcttgctagcggtctatcaattttgttgatcctttcaaaaaaccagctcctggattcattaattttttgaagggttttttgtgtctctatttccttcagttctgctctgattttagttatttcttgccttctgctagcttttgaatgtgtttgctcttgcttctctagttcttttaattgtgatgttagggtgtcaattttggatctttcctgctttctcttgtgggcatttagtgctataaatttccctctacacactgctttgaatgtgtcccagagattctggtatg
>00192
aaaaaccagctcctggattcattaattttttgaagggttttttgtgtctctatttccttcagttctgctctgattttagttatttcttgccttctgctagcttttgaatgtgtttgctcttgcttctctagttcttttaattgtgatgttagggtgtcaattttggatctttcctgctttctcttgtgggcatttagtgctataaatttccctctacacactgctttgaatgtgtcccagagattctggtatgttgtgtctttgttctcgttggtttcaaagaacatctttatttctgccttcat
>00193
caatgaactcaaacaaatttacaagaaagaaacaaacaaccccatcaacaagtgggcgaaggatatgaacagacacttctcaaaagaagacatttatgcagccaaaagacacatgaaaaaatgctcatcaccactggccatcagagaaatgcaaatcaaaaccacaatgagataccacctcacaccagttagaatggcgatcattaaaaagtcaggaaacaacaggtgctggagaggatgtggagaaataggaacacttttacactgttggtgggactgtaaactagttcaaccattgtggaagtcagtgtgg
>00194
gccagagaacaaaccccctttgactgtaattttcctttatctacccaaatcctataaaagagccccacccttatctccctcccctgactctgttttcggactcagcccgcctgcacgcaggtgattaaaagttttattgctcacacaaagcctgtttggtggtctccacacggacgtacatgaaagagtttatcggaagaattagctcacacgatcacaaggtaaagccctacaatagcccgtctacaagctgaggaggcaggaagccagtctgagtcccaaaacctcaaaagtagggaagctgacatggcagccttcagtctgtggccgaaagctcaagagtccctggtaaaaccactggtgtcagtccaagagtccaaaaggcgaagagcttgaagtctgagtttcaatggcaggaag
>00195
cataacacctgctccaacacggatggacctttgagaacatgacgctgagagaaagaagccagatgcaaaaagacaaatactctaggattccacttatatgaggtccctagagtcgtcaaatttgtagacacggaaaatagagtcgtgggtgccgggggcttggggagggagaaaaggggacagagtttcagttttgcaagacgggaaacgtcaaaaagattttttgcataaaaagggaaaagacttaccgggtacggtggcttatacctgtaattccaggactttgggaggccgaggtgggcgggggcggatcatctgaggtcgggagttcaagaccagcctgagcaatatgaagaaaccctgtctctaccgaaaatacaaaaattagccgggcatggtggcaggtgcctgtagtcccagctactcgggaggctgaggcgggagaatcgcttgaacctgggaggcagaggttgcagtgagctgagatcgcgccattgcactccagcctgggcaacaggagcgagattccatctcaaaaaaaaaaaaaaaaaa
>00196
ataacacctgctccaacacggatggacctttgagaacatgacgctgagagaaagaagccagatgcaaaaagacaaatactctaggattccacttatatgaggtccctagagtcgtcaaatttgtagacacggaaaatagagtcgtgggtgccgggggcttggggagggagaaaaggggacagagtttcagttttgcaagacgggaaacgtcaaaaagattttttgcataaaaagggaaaagacttaccgggtacggtggcttatacctgtaattccaggactttgggaggccgaggtgggcgggggcggatcatctgaggtcgggagttcaagaccagcctgagcaatatgaagaaaccctgtctctaccgaaaatacaaaaattagccgggcatggtggcaggtgcctgtagtcccagctactcgggaggctgaggcgggagaatcgcttgaacctgggaggcagaggttgcagtgagctgagatcgcgccattgcactccagcctgggcaacaggagcgagattccatctcaaaaaaaaaaaaaaaaaa
>00197
ccttccttacaccttatacaaaaattaattcaagatggattaaagacttaaatgttagacctaaaaccataaaaaccctagaagaaaacctaggcaataccattcaggacataggcatgggcaaggacttcatgtctaaaacaccaaaagcaatggcaacaaaagccaaaattgacaaatgggatctaattaaactaaagagcttctgcacagcaaaagaaactaccatcagagtgaacaggcaacctacagaatgggagaaaatttttgcaatctactcatctgacaaagggctaatat
>00198
ccttacaccttatacaaaaattaattcaagatggattaaagacttaaatgttagacctaaaaccataaaaaccctagaagaaaacctaggcaataccattcaggacataggcatgggcaaggacttcatgtctaaaacaccaaaagcaatggcaacaaaagccaaaattgacaaatgggatctaattaaactaaagagcttctgcacagcaaaagaaactaccatcagagtgaacaggcaacctacagaatgggagaaaatttttgcaatctactcatctgacaaagggctaatatccagaatctac
>00199
tatacaaaaattaattcaagatggattaaagacttaaatgttagacctaaaaccataaaaaccctagaagaaaacctaggcaataccattcaggacataggcatgggcaaggacttcatgtctaaaacaccaaaagcaatggcaacaaaagccaaaattgacaaatgggatctaattaaactaaagagcttctgcacagcaaaagaaactaccatcagagtgaacaggcaacctacagaatgggagaaaatttttgcaatctactcatctgacaaagggctaatatccagaatctacaatg
>00200
ACCCAGAGGGCTAGAATTCATAGGGTTGTGACCGAGGGGGCTAAGATTCGTAGGGTATGACCCAGAGGGCTAGAATTCATAGGGTTGTGACCCAGGGGGCTAAGATTCGTAGGGTATGACCCAGAGGGCTAGAATTCATAGGGTTGTGACCCAGGGGGCTAAGATTCATAGGGTTATGACCCAGAGGGCTGGATTTGTAGGGTTGTGACTCATAGGGGTGGATTTGTCCAATGAAAGTCAAAGACTGTGGGAAAACTGATTCCTCTGTTTACACCTGGGTAATGATTGAACCAGCCCACTCCACGCTAGGCTGCGTTCTGCCATGTTCATTTCTCT
>00201
CCCAGAGGGCTAGAATTCATAGGGTTGTGACCGAGGGGGCTAAGATTCGTAGGGTATGACCCAGAGGGCTAGAATTCATAGGGTTGTGACCCAGGGGGCTAAGATTCGTAGGGTATGACCCAGAGGGCTAGAATTCATAGGGTTGTGACCCAGGGGGCTAAGATTCATAGGGTTATGACCCAGAGGGCTGGATTTGTAGGGTTGTGACTCATAGGGGTGGATTTGTCCAATGAAAGTCAAAGACTGTGGGAAAACTGATTCCTCTGTTTACACCTGGGTAATGATTGAACCAGCCCACTCCACGCTAGGCTGCGTTCTGCCATGTTCATTTCTCT
>00202
GCTGTGAACGTGTGACGTGGGGAGGGAAACGAACTCCGTGTGCCAAGCCCTCCGGGTACGTAAAGCTTAGAGGAGCTAAGACCTGGTGATGGGCTTCATGGTGCCTTTGGAGGAAGCCCTTTGGGGAATGTGATATGTCCCTTTGAGCCAAAGAGAGTCTAAGGATTTGTGTTCTGCTCCAAGGAGTAGGTAGAGTTTGGGGGAGGGATTTGCTGAAAAGGGGAGCCATAGGGCTGGGACCTATAGCTGTAGGAATTATAGGCTGAGATCCACAGCTCTCTGGCATATAGATGGCTCGATCTGTGGGGCTAAGAGTTGTAGGGTTATGACCCATAGAGCTGGATTAGTAGGGTCGT
>00203
CTGTGAACGTGTGACGTGGGGAGGGAAACGAACTCCGTGTGCCAAGCCCTCCGGGTACGTAAAGCTTAGAGGAGCTAAGACCTGGTGATGGGCTTCATGGTGCCTTTGGAGGAAGCCCTTTGGGGAATGTGATATGTCCCTTTGAGCCAAAGAGAGTCTAAGGATTTGTGTTCTGCTCCAAGGAGTAGGTAGAGTTTGGGGGAGGGATTTGCTGAAAAGGGGAGCCATAGGGCTGGGACCTATAGCTGTAGGAATTATAGGCTGAGATCCACAGCTCTCTGGCATATAGATGGCTCGATCTGTGGGGCTAAGAGTTGTAGGGTTATGACCCATAGAGCTGGATTAGTAGGGTCGT
>00204
AGACCTGGTGATGGGCTTCATGGTGCCTTTGGAGGAAGCCCTTTGGGGAATGTGATATGTCCCTTTGAGCCAAAGAGAGTCTAAGGATTTGTGTTCTGCTCCAAGGAGTAGGTAGAGTTTGGGGGAGGGATTTGCTGAAAAGGGGAGCCATAGGGCTGGGACCTATAGCTGTAGGAATTATAGGCTGAGATCCACAGCTCTCTGGCATATAGATGGCTCGATCTGTGGGGCTAAGAGTTGTAGGGTTATGACCCATAGAGCTGGATTAGTAGGGTCGTGACCCATGGTACTGGGACTCATAGGGTTATAACCCAAAGGGATGGATTCGTAGGGTT
>00205
GACCTGGTGATGGGCTTCATGGTGCCTTTGGAGGAAGCCCTTTGGGGAATGTGATATGTCCCTTTGAGCCAAAGAGAGTCTAAGGATTTGTGTTCTGCTCCAAGGAGTAGGTAGAGTTTGGGGGAGGGATTTGCTGAAAAGGGGAGCCATAGGGCTGGGACCTATAGCTGTAGGAATTATAGGCTGAGATCCACAGCTCTCTGGCATATAGATGGCTCGATCTGTGGGGCTAAGAGTTGTAGGGTTATGACCCATAGAGCTGGATTAGTAGGGTCGTGACCCATGGTACTGGGACTCATAGGGTTATAACCCAAAGGGATGGATTCGTAGGGTT
>00206
tgctataaagacacatgcacacgtatgtttattgcggcactattcacaatagcaaagacttggaaccaacccaaatgtccaacaatgatagactggattaagaaaatgtggcacatatacaccatggaatactatgcagccataaaaaatgatgagttcatgtcctttgtagggacatggatgaaattggaaatcatcattctcagtaaactatcgcaagaacaaaaaaccaaacaccgcatattctcactcataggtgggaattgaacaatgagaacacatggacacaggaaggggaacatcacactctgggg
>00207
tgctataaagacacatgcacacgtatgtttattgcggcactattcacaatagcaaagacttggaaccaacccaaatgtccaacaatgatagactggattaagaaaatgtggcacatatacaccatggaatactatgcagccataaaaaatgatgagttcatgtcctttgtagggacatggatgaaattggaaatcatcattctcagtaaactatcgcaagaacaaaaaaccaaacaccgcatattctcactcataggtgggaattgaacaatgagaacacatggacacaggaaggggaacatcacactctggggactgttgtgg
>00208
ccacaacagtccccagagtgtgatgttccccttcctgtgtccatgtgttctcattgttcaattcccacctatgagtgagaatatgcggtgtttggttttttgttcttgcgatagtttactgagaatgatgatttccaatttcatccatgtccctacaaaggacatgaactcatcattttttatggctgcatagtattccatggtgtatatgtgccacattttcttaatccagtctatcattgttggacatttgggttggttccaagtctttgctattgtgaatagtgccgcaataaacatac
>00209
TTCTGACCCATGGGGCTGGGATTGATAGGGTTGACACCCAAAGGGCTGAATTCGTAGGGTCATGACTCATTGTGCTGGATTTGCTGGGTTTTGACTCAGAGGGCTAAGAGTTGTAGGATTATGCCCTAGAAAGCTAGATTGATTGGGTTGTGACCCATGGGGCTGGGATTCATAGGGTTGTGACCCAAATGGCTGCACTTGTAGATTTGTGACCCAGAAGGCTACAATTCATAGGGTTGTGACACAGAGGGCTAAGAGTTGTAGGGTTATGACGCATAGAGTTAGATTTGTATGGCTTTAGCCCATGGGGCTGGGATTCATAGGGGTGTCACCCAAAGGGCTGAA
>00210
CTGAATTCGTAGGATTGTGACTCATAGGGCTGGATTTGCTGAGTTTTGACTCAGAGGGCTAAGAGTTGCAGGATTATGCCCTAGAAAGCTAGATTGATTGGGTTGTGACCCATGGGGCTGGGATATATAGGGTTGTGACCCAAATGGCTGCACTTGTAGATTTGTGACCCAGAAGGCTACAATTCATAGGGTTGTGACACAGAGGGCTAAGAGTTGTAGGGTTATGATGCATAGAGTTAGATTTGTATGGCTTTGGTCCATGGGGCTGGGATTCATAGGGTTGTCACCCAAAGGGCTGAATTCATAGGGTTGTGACTCATAGGGCTGGATTTGCTGAGTTTTGACTCAGAGGGCTAAGAGTTGCAGGATTATGCCCTAGAAAGCTAGATTGATTGGGTTGTGACCCATGGGGCTGGGATATATAG
>00211
CCCTAGAAAGCTAGATTGATTGGGTTGTGACCCATGGGGCTGGGATATATAGGGTTGTGACCCAAATGGCTGGACTTGTAGATTTGTGACCCAGAAGGCTACAATTCATAGGGTTGTGACACAGAGGGCTAAGAGTTGTAGGGTTATGACGCATAGAGTTAGATTTGTATGGCTTTGGCCCATGGGGCTGGGATTCATAGGGTTGTCACCCAAAGGGCTGAATTCGTAGGGTTGTGACTCATAGGGCTGGATTTGCTGAGTTGTGACTCAGAGGACTTAGAGGTGTAGGGTCATGCCCCGTTGAGCTAGATTCATAGGGTTGTGATCCAAGGGACTGAATTC
>00212
atggtaaagggatcaattcaacaagaagagctaactatcctaaatatatatgcacccaatacaggagcaccaagattcataaagcaagtcctgagtgacctacaaagagacttagactcccacacattaataatgggagactttaacaccccactgtcaacattagacagatcaacgagacagaaagtcaacaaggatacccaggaattgaactcagctctgcaccaagcagacctaatagacatctacagaactctccaccccaaatcaacagaatatacatttttttcagcaccacaccacacctattccaaaattga
>00213
atggtaaagggatcaattcaacaagaagagctaactatcctaaatatatatgcacccaatacaggagcaccaagattcataaagcaagtcctgagtgacctacaaagagacttagactcccacacattaataatgggagactttaacaccccactgtcaacattagacagatcaacgagacagaaagtcaacaaggatacccaggaattgaactcagctctgcaccaagcagacctaatagacatctacagaactctccaccccaaatcaacagaatatacatttttttcagcaccacaccacacctattccaaaattgaccacata
>00214
caagaagagctaactatcctaaatatatatgcacccaatacaggagcaccaagattcataaagcaagtcctgagtgacctacaaagagacttagactcccacacattaataatgggagactttaacaccccactgtcaacattagacagatcaacgagacagaaagtcaacaaggatacccaggaattgaactcagctctgcaccaagcagacctaatagacatctacagaactctccaccccaaatcaacagaatatacatttttttcagcaccacaccacacctattccaaaattgaccacata
>00215
tccccccaccccaccacagtccccagagtgtgatattccccttcctgtgtccatgtgatctcattgttcaattcccacctatgagtgagaatatgcggtgtttggttttttgttcttgcaatagtttactgagaatgatgatttccaatttcatccatgtccctacaaaggacatgaactcatcattttttatggctgcatagtattccatggtgtatatgtgccacattttcttaatccagtctatcattgttggacatttgggttggttccaagtctttgctattgtgaataatgccacaataaacata
>00216
tgcctaggttttcttctagggtttttatggttttaggtctaacgtttaaatctttaatccatcttgaattgatttttgtataagttgtaaggaagggatccagtttcagctttctacatatggctagccagttttcccagcaccatttattaaatagggaatcctttccccattgcttgtttttgtcaggtttgtcaaagatcagatagttgtaggtatgcggcgttatttctgagggctctgttctgttccattgatctatatctctgttttggtaccagtaccatgctgttttggttactgtag
>00217
tcccttgtaagttggattcctaggtattttattctctttgaagcaattgtgaatgggagttcactcatgatttggctctctgtttgtctgttattggtgtataagaatgcttgtgatttttgcacattgattttgtatcctgagactttgctgaagttgcttatcagcttaaggagattttgggctgagacaatggggttttctagatatacaatcatgtcatctgcaaacagggacaatttgacttcctcttttcctaattgaataccctttatttccttctcctgcctaattgccctggccagaacttccaacactatgttgaataggagtggtgagagaggg
>00218
ttccaaacttagcctaagggaaaagagactgtacctaagcatgcacacattgactgcatccttgcattcctccagtggcatgttcctgcataaacccttttcatttgattatggagatttctgaacacttcctttcttatctctcttattagacattactcaagacattatgagcaatggtttcaagagtattttatgtacccaagtcatacgggcagtttcaataagtgccccatagcaaacaaataatcgtctctcaaacagagtgtaatacactgccacgtctgaaaactttctgcccaatattccagtcaattgtcactgctggacagcactcattgtattttgccataagctcccgtttgcataaatgtaagttgcaggcacttccaaatcatatctgagtgtggatcctaaagtcctaaagccgttgactgagacgccagtttttgcatttttgacatagcctgctgttgttcaggcccccattcaaatatggtcttcttagaggtagtttcatggattgaatctaacagcattctctgatatgatgtatgaatcctccaaaatccaaaagactcaaccacgtgctgtgcttcttgcctatttacggggtaagcaatgatggcattttatttttagttgcctgtgggatgtcccagtggcttctgcccatgttattcccaagaatttcatcgtttataccagtccttgaatctctgctgggtggatcaactatctttgctttgtcctatgtgtcaccactgcatttaagtaattttagctcatcctttgttttctgatattattatgaaatcctctatgtagtttattactgtgcttgatacatggatcaagttcaaatctttcctgaccaaattatgacagcaagctggtgaattcaaataattctgcagcaaaatggtgagtgtaaattgggatccttcctacacaaaggaaaattacagttgactctttattataattggtgttcaggaaaaaaagcatttcccaattaactgcTGAGTAGTTGCCTTCTTTAACCTGTATTTTTTTCATGATGATGCTATATGTGAGACTACATTATTCAAGCATTGATCACCTACTGTTAGTTTTCATGAACCATCTGCCTTTTCATAGGCTACAAAGTGCTATTGTACAACACTCCAGCTTTTAACATGTCATTAATTAAAGTGATAATCTGTTtttttctccaccaggtattctttactgcttcaaatttacaacctgagtgggctcagaaaattctgtaggctcccacttattatgtccgattaataccacctaacagataaacttacatgccgtttgttttaccataattgttagaggaagtgtttcccagcggacataatatccatctcagtgatgcatgcaggaaaaagagatacaaccacttcacctagagtctcttcaaaCGTTTCAATGTTTATCCAAACACTGACCTTTATTCCGTCAAACATTCTATCCTGATATCCTCCCGATAttactgtcaactctatcaatgccactttattcttcacattccttagtaattatttacattttttggctttgctgaagtgagtcccttgactcactcccttttctttcttcattctcttgtggatcattataattttcttagcatctgagagacccatgggggaagctgagataacaaatctgatacagcttctcaaatcattgcttgattttacaacagcaagatttcatggggtgaccatgcaacacgttcccctaagtcacagaattcaacatgacctgagtaacaggcataataagtatataaacaccctggtctttgcaaagccaatccagcatggattgcatatgcagcacatcaggctgcttcatctaagagtttcacttatattttaaaggaggggaaaaaatccttcctcttttcatgctaaagaaacttcacagtggcttttattcagtatacaaggctagggatcccctcaggaaaaaccacttgcgtgtttggatcatgtacagccatctattcaatagtaagtcgtgagtcctgcatcaacccaaacatactcctccattctgcagcattcaaaaccaaggagactgctcctaa
>00219
caactgaagagatgccatattctattgccaccttggtggtgggtctctatgcacagctctcaactgaccacaaaatagctccttaatttatggatggcaattccaaggtggatggacagcatccagtttgggagactgACCGACCTAAAAACTGACGAACATAAAAactctgattgaagaatgtaagaagaaatcagcttaaagggctgggctgaattgtatgctgttttccttgtagtgatggaagaattgaacaAAAACAAAGTAAAAAATTTGTTGGTTTATTTTGACCCATAAGTGGAATAAGAGGGTGACGTAGGTAGAATAAAGAGAGAgccaatggcctggccacgtggtcagacagatgggcaatggaaaatcgaactattaaagggctactgtaagagtcacagccctgtggaaatcacaatggaaatttaagaggcagattaaagaaggacaagttaatgcccattcaaatgattcctttccccaatcaggtgattggtatgagcaagtggacatccttttgtgcttgttgaggtgttgacctggtccatggaatgagtggacatggaatagctgcagcaaagcagaggtgggcttatcatcagcgtattccacttgcactttctgaggcaccaaatcccagcaagcgctaactgtgtgccagccagaaagacaaagactgcagataattatgaggcagattcccttgggtggggggcttaagggggaggttcccacatagataccacattcactgtatcagactactaccagtagccctggcggggttgtggggaggggggcgctataaataggtcctgatagaaagagatacttactttggactatgctttgtatactggatggtaaatacaaattctgaacgtactataaaggattggaacagaagatactgtaccaagttagaacgccacgttacaatttttcagaccaacgatcgtattgtatagtccatagggctcaacaagagtcaaagagataatatcaggtggccacatcatatcgcacatcatcttcggagtcgtgacttgatagagaattggaatgacaaaacatttgttgagtaaattgagtggagataacggtatgaaaggctagcttacaaaccttcatgagtgtgtgctcacattcaacatgggaaggggggacaaagcatactccccactaggtagatttctctgtttttctgggggattggggaagaggcaataagggaggatgctggtgtaattacataatgcatccccacacaaacccaccttttgtgttcctagctg
>00220
ttccgtggtcccaggattagggctgcaactgtaggtgtcagaggcacagatgatccctaaatcaaaacccttaactttacctttacacctttatgccagtgattataagggcctgaaaggatgaattgtgcctttatggcatctggcaaaattaaggttggcggtgaatgcagctgcatttcccacatggtccagaaagcccactggttgtatctttatgtaacccctccctatttgaatgggattggatgagtttctcctcacatagccacttttgaaaactgttgagggtaggcacttaccaggctggtactggtaccaatgattttgaccaaataaatggtaaaacctaacaccctttcaaagatagaaaagttttggtaaatctcaacagcaaatagaaagaaggagcaatagtagttgagggtaaaggaacgaataaatgatctatggaataaaaaaaaatcaatatgacgttggtgacctaaagaagctcagagtaagaaattgctattgtcttttagcaattgtaccctgatgttcaaaagagtgaagccatatgtttgccaataccacacctgctttttgaactgcacaaggtcaaagggaagcctgcaaatctgagttgcactgttctgggggaaattttggtcacacaatgtgatgaactggttctatgactaatgactAAGTGCAACTGTAGAAATATGCCAGTATATTTTGACTCATTTTTCAGGTTATGTCTACTGCAAAGTATATCACTTAGCAAGAAATTTCTAGGAACAACTCCCTATCAGGCCATTTCTCCGTGCAGTGTTACAGCTCCCGGCAGACTAATTACTGTGTAACCATAAACCTTGATGATAAAATCATGGGAAAGGTCCCTGATTATAATGAATGAAAAAAATAATGATAGCATGTCCGACATGCCATTGTGTGCTGTGCACAAATACTTATTATTCTTGTTTTAGCGGATGAAATGCTTTTGAACAAAATAGAAAAAGGAGCATGGATTTCTGATGGGAATAAAGCAGTGGCATCACATGGTAAGTTTGAGTTCTTCTATGGAATGGTCCCAAGGTGACCAACTGTCTTCTGTAGGCAAGTGATATGAAAAATACTGACACTGATTATCAAAAGTATCGGGAGATTGAGTTGAAGTCTACTTAGGATATAATACTAACATGAAAATGACTAGCCTGAGGAAGAGCTAGATTTAGTTAGCCATCAGCTAACTTCTGTGTTAAATGGTGCTGCACAGATTCCTCACAAAGTACAAATAACATTAGATCGAGGGGAGAAAGAAGTCATCGAATTAGGATAAATGTAGAAAAGTGTATGTTTTCTTTATAAGATACATTGCTTTTTTCATTAGATATAGCCCTTTCCTATACTGGCTCTTCTAACTGTTAGGTATACTCATACTAATGCTATCGCTACGTCTATTATATAAATGATATGCTAAAGGTAGAAGCACGAGACAATGTGATAATTTTGCTGTAAGATATCCTAGGCCAAAGGCCAGGGGAGCCAACtgggcaggaaagagttacgtccacttacctggtttcctcaaacacaagacattccaaagaaagtactgttttcagaactagtccttaacacactcctgggagataaccgctgtacattggaatattctccctcaaaaaggtttcgttttgtttaggtttttgtttagttttttttttttttttttttttttttttcggtattcctgaaaccttgggccctgctgcaccagttagacaagatactttttatcatgcatggtgaatgcctgtttttggttctaagagtggaccgggggctgtggtctaaattggtgaggtcatacaagccttgcatctctatgtgacagatcaccccaaaaactctggatgtcaactctcagaggagcttcctaagttggtaacacatcacctgtgttgccacacactgttgcttggggatttaagtgtgtccctgggaaagttcactgggcggggacccctagaagctagagcctggttcctcctagacttcacctgacttaacttttcccattgcatattcaaagctattttactgaaatttcactgtaataaactgtaactgtgatcataagagctttttaagtcccatgagtccttagaacaaatcggtgagccagagggtggtcttagggacccctgacaTGCATTGCGCATTTAAACATACACCACGTGTTAGAAGATCAATATATTTGGTTATTTGTGAAAGTGCCAAAACTCTGAGAAGTAAGGGATAATTTACCATAGATGGGTGTTGTTCAGTACCGTGTACTAATGGCCAAAGAGAACACTGTTGTgagagggggagtgggagaaagagggtagcaggaaaagggaacagggtaaaaggcaggaagaaaagagagagaaagagtgagaTTTCTGTGGGTGCAGAAAATGAAATTTCTGAAAGTTTACATGCAACCCGGGAAATCGAGGATATATTGAGAAGGAGCCACTGAATGGTGTCAAAGGACATTTCAACATTTTTATGTAAGGAATTTTTTCTATTACTTGTTTAAGATAAGCATGCATTTTTATTTAAAAAGAACCGAAATCGATATTTTGAGGGAATCTAAAAATATATGCCTTCAGCATGATCTTATGATCTATGACATATACAAATACAAACAATAAATTATGTTGAAATCTGGTGTGATTTTTTTTAAATAAAAGCTTTTCTGTTAGTTGTAGAAATGAGGAGAGAAAACCAGAATAAATTCTGGAACTATAGATCCAAACTCTGACAACAAAAATTATTGCCCAGTTTTATTTAGTTAGTTTTTAAAACAATTTTAGCGAGTATTGCTAGGCTGATGAATGCAGGGAAGAGACATAGCCTGCTTTGATAGCTGACAAACCCCAGTGGCGATCTGACTTTTCCACTTCCCCCTTATATTTCCTTGGACACCAACAAGTTCCCTCCCAGTGATGCTGTCCTCACACACAGGCCAATCCTGTGTTTGCATTCTTTTGTTTTGGCGTTTGGAATACATTAAAATATAGAAGGCCTTCCACGTTCATGTTCTTTATTACTGATGAAGGTATCTCTTCAAATCCTCACAGGCCATTCTTTCTTTTTTTGCTTTCTTATTGTAGAATTGAGGGTGCACGATAAATCTCATTTCTCTTCACCATGCGGTGTGTGAAAAAGTGAAGATAAGTATCTAAATATTTATTTCCTGGGAATTTAAATTCTGAGCATTGGAACCCAGCATTTCTAGACTGAAATCCAATGGTCCCATGGACCTTGTGTGGCTCCATATTACCAGAAATTACCTCAGATGACCAGGACCTACCTTTGTCACCCGTATTTATCCTTTGTATTCCAGATGAAACAATGTGCACTTTGGTGTCCTTCTATCAACCCTCTTATTGAAGAGATGTGGATATTTTGCCTATTTCTTCAGAAAGAGAGACCAGAAAACAGAGCAGCTAAGGATAATTTTAATGTCACACACCACTTTCCGTAGCAGAGCTACACTGAAACCTCATCTACCTTGCTGAATGATGCTCTCACTGGAAAACTAACCCACAAAATGACCACAGTATTTTACATCTGTGCGAAACTATGACAGCCCGAATGTGCGTCAAGATATCTGTCCTGCTTTTCTCCTCGCAGAGAAACTGCTGAAAACTATCCCTTACCTTGTATACAGGCATGACTCTTGTCCCAGCCTGACCTTACTTCTGTGTATCCCAGGAAGAACAGGGTTGCTTCTGAAATGAGAGTCCACAGGATGAACAACAAAGGATTTCTTTCTCTTCACTTTTGAAATCTGAGAAGAACTGCACCATAGAGCAGTTGTGCCACTCTAAGCTCAATGCCTATGTGTGACAGAAACTGTGTATATTTCTGTCCACTGATAAACGTGTATGCTCCTGGAAACCCTCGTTAAATTTCTTTCTAAGCATCTTAAGATATCATATCTGTAAGAGCCATGCAACTGAACATCTTTATTCATTGGCAGTATGTAGATTGCAGCATTGCCTGAGGGAAGCAAATTCCAAAATGTCACAGGTCCACCTTAATTTGTCCGTGACTGCCAAACACGGGGCTCTCTGTGGGAGTTCAATCTCTTGCCAGGACTCTTTCTCCTCTCCTATTATCTTCATACATAGTTTTACAAATATTGACCAGTGTGTTTTGGCCCAGGCAGCAACTCAATGTGGGGCTTGCCTTCCTCTGTGCGTGGAGAGTTTGACATCTCTACTTCCTCCTGCCATGACGTTTCACCAAAGGGCCCTGAGAGTTTGCAGGCATTTCCGCCACACCAACCAACTTATGACAGCCCTGGAGAGTGTTATAAAAAACGGTATCTGTGATTGCAACTTAGGTATTGTCCAGAGGAAAAAATCTTTTCCCGTGTGTTGCCTTGACTCTGTGTTCTGAATAAGTCATCACAATTTCAGGTTCTAACATGTTGTCATCCACTTCATTTGTTTGGTAATAACAATGTGAGTCTCAAGTGAGCCTTCTCAATCCTGTTCGATGCAGATGTTCTGATGATAAATTTAATGTGTCATGGAAAATATTTATTCATCTTCGACTCAAAAATGCCATGCAGTTTCTCTGTTGACTGGTGCTACAATGACTTATGGCTGAAAGTAGGGATGATTAATTAATCAGTTTGGGCAATTGACTGCACCTTCTGTGCATCAGCTATGAGGAGCTGTCTTGACACAATGTTAGTGGAATTGGGTATGGGTCATTGCTGGCCAACGGAGGCACACATCAGAGCCTTCTTCACACAGAAAGTGTCCTGAGACACTTAGCAAAGGGCTTCTGACACATATTTCCGATGCCTCCGCCCCATCCTTGAGTTTGGGGATCAGCTGTGAGCACTGAGTGTTAGAGGTGGTTTGGTGGGGGGCCTCGTGGAATTTGGCATCCCTTCACGACCAAGCATGCAGTAGGTCGGTTCCAAACAAATCCCCACAGTGAATCTGATGAGGAATCTGACCCTATTAACAATCCAAAGCTTCCTCCGTTATCTATGGCTTGAAAAGCTTGTGCCAGGAAATATCTAGTACTTAAATGTAGTTAGCATGTTCTTTATGTTGTTTGTTCACCTATTGCTCCGACTGGTATAGTTTTGAGTGGCTGACAGCTCAAGTATCAATCCAACTCTGAGAGTAAATGTATATATTTTACTCCCTACAATGCTACTCTCATGCAGGAAACATAACATTTTGTTTTTTATGAAAACTGTCTATCTTATTGTGTCCCAGGATGTAGATCAGATGTTATTACAAGCAGGAAAAGTTAGGTTCTGAATCAACTGTATTCTTATGCAAAGCCCATCATGACGGTGTTTTCGTGTGCGTCTGTGTTTGGGGGCTGAGGTATTTATTGGAGAAAGAGGATGTTTGATCTTTCCTTCTGTGTGGGAGATGCCGGCAGCTCTTGCTGAGTGGAATCTGCTGAGGATGACTCACCAGTCAGTGTTTTTCCTTTTTAGGTTCTGTGAGCTAAGATGATAGGACCCCTGTGGTAGATGGGCTTCATAATATCTATTTTCATAAAACAGAGGTCTCTGAACTTTTCTACGCAAGCATCCTTGTTTAAGAAAGATTGTTTTCTAGTACTTTAAAGATGTATCATAAATCATTAAATATCTCCATGGAATAATCATCATTATTTTACTTTAGGCAacacacacacacacacacacacacacacaTTTGAAATCATAAACTaggagttggcaacttttttcagtgaagcggcagatattagaaattttggactttcagagccatacaatgtctgtcgcaattactcaactctgccattatatcacgaaagcagctgcaaataccaagattaaaaaatgagggtagctatgttccaacaagatatgtctggggggggaaaaaaagcatgtatcaggccagatgcagccctcaggctgtagtgtgctgacccgtgATATAAAAGATTGAAGATTTAAATGTGTGGAAAAATCTCATGTTATCTTTCTGGGTCCCAATACATCATCATTTGTTGATGGCTGGTGTAGCTGAGCATTCCTTTGCAAACTGGCTCCATAAAAGAAAAGTTGTGTCTCTCTATGGCTTTTCTGTACTTGTGACAGAAAGCACAGGCTCCTTAGTAAAGGCTGTTTTATGTCTTTTTGGGTGCCTGCTAGTAGATATTGTTGATGATGGGGCTGGTAACTCATTCTATCTATCAATAATGGTTTGAAACAGATGCACAGTTTCTTGGGAACTTATTGCTGACTTCCTTGTATGAAATATGCCTTAAGAAGCGGCAAATGGTAGGTCAGGGATATCTGAATCTCTCAGTTCAACATTTCTTAGAGTGTGCATCAATGCCATTGCCCCATCTCTGGCAATACCCTTTGTCCTTGACCACCCAGCTCCCTATTGGGTCTGGTCCCTTGGACTTGCGGGCATTATCGGCTTTGATAAGGCCACTTGGAAACAGGAGACCTGGGAGAGAAGGAAGCATATTGTAACtccctttctgcctcctctttctagcattgctaccccaacaaatgctcttcatccagcagtgccatgcagtttcctttcagggtatgaaggaacagatgccattttcttctaactttagggacactatgcatcaaacccactcaggtcattcaacagagtagcctgctggtggcctctctctgttcaaagtctgagtcccagccctgaggaagcctcctctaaggtcctaatgctcagcacttatcgggcagctaccctttctcagatgtaagtacccaggttcctggggtcattcctctTTGCCCCTTTAAAATGCACTCTTATCTGGGCTGCCCTCTTTGCTCAGCGTCTGGTTCCCAGCAATTTGGTTCCGTCCTACCTCATTATGAGTTCTCACAACCCTCAGATCTTCCTTTCTTTTGCCCTACTCTGGGGATGGGAATTCCTTCCAGCACTCCCAATCTCTGTGCCATGCTTCACCTTAGGCCTGTGTACACACCCCAAGCCTATGTAACCAATTCCCTCCATGCAATCCACACTCTGGAATATCTGGGGTTTTTTTTCTAGACAGAAACCAGGCTTCAACCTGCCTGGTGTCCATGTGTTTCTGGCTGGATCCTtgtattagtccattttcaagctgctgataaagacatacctgatactggataatttacaaaagaaagaagtttattgggcttacagttccacatggctagggaggcctcacaatcctggtggaaggcaatgaggagcaagtcatattttacgtggatggcagcaggcaaagatagagcttgtgcagagaaactcccgtttttgtttttttgtgggtttttgtttgtttgtttttgtttgtttgttttttgagatggagtctcgctctgtcactgaggctggagtgtagtggcactatctaggctcactgcaagccccgcctcctgggttcacgccattctcctgcctcagcctcccgagtagctgggattacaggcgcccgctaccatgcccgtctaattttctgtgattttagtagagacggggtttcaccgtgttagccaggatggtctggatctcctgacctcgtgatccacccacctcgcctcccaaagtgctgggattacagacgtgagccaccgcgcctggcctaaactcccgtttttaagccatcagttcttgtgagatccattcactatcaggagaacagcatgagaaaggccagtccccatgattcagtcatttcccaccgggtccctcccacaacacgtgggaattatgggagctacaagattagctttgggtggagacacagagccaaaccatatcaATCCTGCCTTCGCTTTTAGCGACTACTTCTTGTATCTGCCGTTGATGTCTCCCACATTTTCTCTTCCAATGTTGCTTCTTCCTCAATTTGTCTCCTTAGCCTTCTAGAAATCTAACAGTTACAGATCTCTTTGAAATTACATTGTATCCTGTCTTTTCTGCATTTTCTCTGTTATTGCATCTACACAGACATTTTATTATTTCTTCTTTCACTGTCTCTAATGTCAATAGATTCTTGATTTTAGCAATTGGGGTGGGAGTTGCCCCTTTGATATGATAAAATTTCTTTGCTGTTCTTTCAGAAAAGTTTTCTCAGTGAATACAAATTTGGATCCATATGAAATATCTCTGCAAGTTGTTTCCAAAGCTTACCCTCAAATTTTAATTTGTCTACTATTATTGCAGCTCCACTTGTATTTTTTGCCTTCATTTAGGACCAATATATCTTTTTATGTCTCCTTGTGTTTTTAGGATACTTTGTTTAGGTGCATTTGTAA
>00221
atgatttatagtcctttgggtatatacccagtaatgggatggctgggtcaaatggtatttctagttctagatccctgaggaatcgccacactgacttccacaatggttgaactagtttacagtcccaccaacagtgtaaaagtgttcctatttctccacatcctctccagcacctgttgtttcctgactttttaatgattgccattctaactggtgtgagatggtatctcattgtggttttgatttgcatttctctgatggccagtgatgatgggcattttttcatgtgttttttggctgcataaatgtcttcttttgagaagtgtctgttcatgtccttcgcccactttttgatggggttgttt
>00222
ctctgcagacttaagtgtccctgtctgacagctttgaagagagcagtggttctcccagcacgcagctggagatctgagaacgggcagactgcctcctcaagtgggtccctgacccctgacccccgagcagcctaactgggaggcacccccagcaggggcacactgacacctcacacggcagggtattccaacagacctgcagctgagggtcctgtctgttagaaggaaaactaacaaccagaaaggacatctacaccgaaaacccatctgtacatcaccatcatcaaagaccaaaagtagataaaaccacaaagatggggaaaaaacagaacagaaaaactggaaactctaaaacgcagagcgcctctcctcctccaaaggaacgcagttcctcaccagcaac
>00223
gttgctggtgaggaactgcgttcctttggaggaggagaggcgctctgcgttttagagtttccagtttttctgttctgttttttccccatctttgtggttttatctacttttggtctttgatgatggtgatgtacagatgggttttcggtgtagatgtcctttctggttgttagttttccttctaacagacaggaccctcagctgcaggtctgttggaataccctgccgtgtgaggtgtcagtgtgcccctgctgggggtgcctcccagttaggctgctcgggggtcaggggtcagggacccacttgaggaggcagtctgcccgttctcagatctccagctgcgtgctgggagaaccactgctctcttcaaagctgtcagacagggacacttaagtctgcaga
>00224
agcagcacatcaaaaagcttatccaccatgatcaagtgggcttcatccctgggatgcaaggctggttcaatatacgcaaatcaataaatgtaatccagcatataaacagagccaaagacaaaaaccacatgattatctcaatagatgcagaaaaagtctttgacaaaattcaacaacccttcatgctaaaaactctcaataaattaggtattgatgggacgtatttcaaaataataagagctatctatgacaaacccacagccaatatcatactgaatgggcaaaaactggaagcattccctttgaaaactggcacaa
>00225
ctttgacaaaattcaacaacccttcatgctaaaaactctcaataaattaggtattgatgggacgtatttcaaaataataagagctatctatgacaaacccacagccaatatcatactgaatgggcaaaaactggaagcattccctttgaaaactggcacaagacagggatgccctctctcaccgctcctattcaacatagtgttggaagttctggccagggcaatcaggcaggagaaggaaataaaaggtattcaattaggaaaagaggaagtcaaattgtccctgtttgcagacgacatga
>00226
atgctaaaaactctcaataaattaggtattgatgggacgtatttcaaaataataagagctatctatgacaaacccacagccaatatcatactgaatgggcaaaaactggaagcattccctttgaaaactggcacaagacagggatgccctctctcaccgctcctattcaacatagtgttggaagttctggccagggcaatcaggcaggagaaggaaataaaaggtattcaattaggaaaagaggaagtcaaattgtccctgtttgcagacgacatgattgtttatctagaaaaccccatcgtctcagccc
>00227
atgctaaaaactctcaataaattaggtattgatgggacgtatttcaaaataataagagctatctatgacaaacccacagccaatatcatactgaatgggcaaaaactggaagcattccctttgaaaactggcacaagacagggatgccctctctcaccgctcctattcaacatagtgttggaagttctggccagggcaatcaggcaggagaaggaaataaaaggtattcaattaggaaaagaggaagtcaaattgtccctgtttgcagacgacatgattgtttatctagaaaaccccatcgtctcagcccaaaatctccttaagctgataagcaacttcagcaaagtctcaggatacaaaatcaatgtacaaaaatc
>00228
ataagagctatctatgacaaacccacagccaatatcatactgaatgggcaaaaactggaagcattccctttgaaaactggcacaagacagggatgccctctctcaccgctcctattcaacatagtgttggaagttctggccagggcaatcaggcaggagaaggaaataaaaggtattcaattaggaaaagaggaagtcaaattgtccctgtttgcagacgacatgattgtttatctagaaaaccccatcgtctcagcccaaaatctccttaagctgataagcaacttcagcaaagtctcaggatacaaaatcaatgtacaaaaatc
>00229
caatcctaagccaaaagaacaaagctggaggcatcacactacctgacttcaaactatactacaaggctacagtaaccaaaacagcatggtactggtaccaaaacagagatatagatcaatggaacagaacagagccctcagaaataatgccgcatatctacagctatctgatctttgacaaacctgagaaaaacaagcaatggggaaaggattccctatttaataaatggtgctgggaaaactggctagccatatgtagaaagctgaaactggatcccttccttacaccttatacaaaaatcaattcaagatggattaaaga
>00230
gagaaaaacaagcaatggggaaaggattccctatttaataaatggtgctgggaaaactggctagccatatgtagaaagctgaaactggatcccttccttacaccttatacaaaaatcaattcaagatggattaaagatttaaacattagacctaaaaccataaaaaccctagaagaaaacctaggcattaccattcaggacataggcgtgggcaaggacttcatgtccaaaacaccaaaagcaatggcaacaaaagccaaaattgacaaatgggatctaattaaactaaagagcttctgcacagca
>00231
tgggcgaaggacatgaacagacacttctcaaaagaagacatttatgcagccaaaaaacacatgaaaaaatgctcatcatcactggccatcagagaaatgcaaatcaaaaccactatgagataccatctcacaccagttagaatggcaatcattaaaaagtcaggaaacaacaggtgctggagaggatgtggagaaacaggaacacttttacactgttggtgggactgtaaactagttcaaccattgtggaagtcagtgtggcgattcctcagggatctagaactagaaataccatttgacc
>00232
aaggacatgaacagacacttctcaaaagaagacatttatgcagccaaaaaacacatgaaaaaatgctcatcatcactggccatcagagaaatgcaaatcaaaaccactatgagataccatctcacaccagttagaatggcaatcattaaaaagtcaggaaacaacaggtgctggagaggatgtggagaaacaggaacacttttacactgttggtgggactgtaaactagttcaaccattgtggaagtcagtgtggcgattcctcagggatctagaactagaaataccatttgacccagccatcccattactgggt
>00233
aaggacatgaacagacacttctcaaaagaagacatttatgcagccaaaaaacacatgaaaaaatgctcatcatcactggccatcagagaaatgcaaatcaaaaccactatgagataccatctcacaccagttagaatggcaatcattaaaaagtcaggaaacaacaggtgctggagaggatgtggagaaacaggaacacttttacactgttggtgggactgtaaactagttcaaccattgtggaagtcagtgtggcgattcctcagggatctagaactagaaataccatttgacccagccatcccattactgggtatatacccaaa
>00234
AAGAAAATAAGGGGCACAAGTGGGGAGGCCTATTCCCCAGCTGGCAGACAAATTAGAGATCGAAACAGATCCAGGGAGCTCAATTAGTCAGGCTTTTTTATAGTGAAGGGGACAAGGGACGGGGCTTGGGCATGATTCAGCTGAGGAGCCCTCGCTGAGGAAGGAGAGGAGTGGGACATGGCAGGGCTGGCTGAGGGCATGGATAGGAGACACCGGGGCCTTAAGAGAGCTCTGTGGGTGAAGCCCGGGAGGGCAGAGCAGAGCCAGGGTCTCAGGACTAAAGTCTGAAAGTGTGGCCTGATAAAGGACTTCCCTCCCCAGCCAGAGTGATGGCTGCATGAGAGCCAAGTGGGCAAAGTTGTGTCCTGAAAACAGAAGCAAGCCTGGGGGAGAGGTCAGAGCTCACCCTGTGTACCTGCCAGTCTGAGGGAGAGCAAAGTGCTAGAGTCTCCTTCACTTCCCTCTCAGCACCCTTGCGCCCCAACCAGGTCTGTGTGCGCCGCTTCCCTTTTCCCACTTGGAAGGAAACTATCACAGAGGCCAAGATGAACCCCTGGGACTCCACACCACTGTCCAGCTCAATGCCAAGCATAAGGCC
>00235
acccaaatgtccaacaatgatagactggattaagaaaatgtggcacatatacaccatggaatactatgcagccataaaaaatgatgagttcatgtcctttgtagggacatggatgaaattggaaaccatcattctcagtaaactatcgcaagaacaaaaaaccaaacaccgcatattctcactcataggtgggaattgaacaatgagatcacatggacacaggaaggggaatatcacactctggggactgtggtggggttgggggaggggggagggatagcattgggagatatacctaatg
>00236
catgtcctttgtagggacatggatgaaattggaaaccatcattctcagtaaactatcgcaagaacaaaaaaccaaacaccgcatattctcactcataggtgggaattgaacaatgagatcacatggacacaggaaggggaatatcacactctggggactgtggtggggttgggggaggggggagggatagcattgggagatatacctaatgctagatgacacgttagtgggtgcagcgcaccagcatggcacatgtatacatatgtaactaacctgcacaatgtgcacatgtaccctaaaact
>00237
gacatggatgaaattggaaaccatcattctcagtaaactatcgcaagaacaaaaaaccaaacaccgcatattctcactcataggtgggaattgaacaatgagatcacatggacacaggaaggggaatatcacactctggggactgtggtggggttgggggaggggggagggatagcattgggagatatacctaatgctagatgacacgttagtgggtgcagcgcaccagcatggcacatgtatacatatgtaactaacctgcacaatgtgcacatgtaccctaaaacttagagtataataaaaaa
>00238
gaaattggaaaccatcattctcagtaaactatcgcaagaacaaaaaaccaaacaccgcatattctcactcataggtgggaattgaacaatgagatcacatggacacaggaaggggaatatcacactctggggactgtggtggggttgggggaggggggagggatagcattgggagatatacctaatgctagatgacacgttagtgggtgcagcgcaccagcatggcacatgtatacatatgtaactaacctgcacaatgtgcacatgtaccctaaaacttagagtataataaaaaaaaaaa
>00239
cccccagcaggggcacactgacacctcacacggcagggtattccaacagacctgcagctgagggtcctgtctgttagaaggaaaactaacaaacagaaaggacatccacaccaaaaacccatctgtacatcaccatcatcaaagaccaaaagtagataaaaccacaaagatggggaaaaaacagaacagaaaaactggaaactctaaaacgcagagcgcctctcctcctccaaaggaacacagttcctcaccagcaacggaacaaagctggatggagaatgactttgacgagctgagaga
>00240
tgtctgtaaaggattttatttctccttcacttatgaagcttagtttggctggatatgaaattctgggttgaaaattcttttctttaagaatgttgaatattggcccccactctcttctggcttgtagggtttctgccgagagatccgctgttagtctgatgggcttccctttgagggtaacccgacctttctctctggctgcccttaacattttttccttcatttcaactttggtgaatctgacaattatgtgtcttggagttgctcttctcgaggagtatctttgtggcgttctctgtatttcc
>00241
ggaaatacagagaacgccacaaagatactcctcgagaagagcaactccaagacacataattgtcagattcaccaaagttgaaatgaaggaaaaaatgttaagggcagccagagagaaaggtcgggttaccctcaaagggaagcccatcagactaacagcggatctctcggcagaaaccctacaagccagaagagagtgggggccaatattcaacattcttaaagaaaagaattttcaacccagaatttcatatccagccaaactaagcttcataagtgaaggagaaataaaatcctttacagacaagcaaatgctgagagattttgtcaccaccaggcctg
>00242
gccacaaagatactcctcgagaagagcaactccaagacacataattgtcagattcaccaaagttgaaatgaaggaaaaaatgttaagggcagccagagagaaaggtcgggttaccctcaaagggaagcccatcagactaacagcggatctctcggcagaaaccctacaagccagaagagagtgggggccaatattcaacattcttaaagaaaagaattttcaacccagaatttcatatccagccaaactaagcttcataagtgaaggagaaataaaatcctttacagacaagcaaatgctga
>00243
agatactcctcgagaagagcaactccaagacacataattgtcagattcaccaaagttgaaatgaaggaaaaaatgttaagggcagccagagagaaaggtcgggttaccctcaaagggaagcccatcagactaacagcggatctctcggcagaaaccctacaagccagaagagagtgggggccaatattcaacattcttaaagaaaagaattttcaacccagaatttcatatccagccaaactaagcttcataagtgaaggagaaataaaatcctttacagacaagcaaatgctgagagattttgtcaccaccaggcctg
>00244
ctccaagacacataattgtcagattcaccaaagttgaaatgaaggaaaaaatgttaagggcagccagagagaaaggtcgggttaccctcaaagggaagcccatcagactaacagcggatctctcggcagaaaccctacaagccagaagagagtgggggccaatattcaacattcttaaagaaaagaattttcaacccagaatttcatatccagccaaactaagcttcataagtgaaggagaaataaaatcctttacagacaagcaaatgctgagagattttgtcaccaccaggcctgcccta
>00245
catatgaactttaaagtagttttttccaattctgtgaagaaaggcattggtagcttgatggggatggcattgaatctgtaaattaccttgggcagtatggccattttcatgatattgattcttcctacccatgagcatggaatgttcttccatttgtttgtatcctcttttatttccttgagcagtggtttgtagttctccttgaagaggtccttcacatcccttgtaagttggattcctaggtattttattctctttgaagcaattgtgaatgggagttcactcatgatttggctctctgtttgtct
>00246
agacaaacagagagccaaatcatgagtgaactcccattcacaattgcttcaaagagaataaaatacctaggaatccaacttacaagggatgtgaaggacctcttcaaggagaactacaaaccactgctcaaggaaataaaagaggatacaaacaaatggaagaacattccatgctcatgggtaggaagaatcaatatcatgaaaatggccatactgcccaaggtaatttacagattcaatgccatccccatcaagctaccaatgcctttcttcacagaattggaaaaaactactttaaagttcatatggaaccaaaaaagagcc
>00247
tgaactcccattcacaattgcttcaaagagaataaaatacctaggaatccaacttacaagggatgtgaaggacctcttcaaggagaactacaaaccactgctcaaggaaataaaagaggatacaaacaaatggaagaacattccatgctcatgggtaggaagaatcaatatcatgaaaatggccatactgcccaaggtaatttacagattcaatgccatccccatcaagctaccaatgcctttcttcacagaattggaaaaaactactttaaagttcatatggaaccaaaaaagagcccgcatcgccaagtcaatcctaagc
>00248
atgaactcatcattttttatggctgcatagtattccatggtgtatatgtgccacattttcttaatccagtctatcattgttggacatttgggttggttccaagtctttgctattgtgaatagtgccgcaataaacatacgtgtgcatgtgtctttatagcagcatgatttatagccctttgggtatatacccagtaatgggatggctgggtcaaatggtatttctagttctagatccctgaggaatcgccacactgacttccacaatggttgaactagtttacagtcccaccaacagtgtaaaagtgttcc
>00249
atgaactcatcattttttatggctgcatagtattccatggtgtatatgtgccacattttcttaatccagtctatcattgttggacatttgggttggttccaagtctttgctattgtgaatagtgccgcaataaacatacgtgtgcatgtgtctttatagcagcatgatttatagccctttgggtatatacccagtaatgggatggctgggtcaaatggtatttctagttctagatccctgaggaatcgccacactgacttccacaatggttgaactagtttacagtcccaccaacagtgtaaaagtgttcctatttctc
>00250
gagaaataggaacacttttacactgttggtgggactgtaaactagttcaaccattgtggaagtcagtgtggcgattcctcagggatctagaactagaaataccatttgacccagccatcccattactgggtatatacccaaagggctataaatcatgctgctataaagacacatgcacacgtatgtttattgcggcactattcacaatagcaaagacttggaaccaacccaaatgtccaacaatgatagactggattaagaaaatgtggcacatatacaccatggaatactatgcagccataaaaa
>00251
gttccaagtctttgctattgtgaatagtgccgcaataaacatacgtgtgcatgtgtctttatagcagcatgatttatagccctttgggtatatacccagtaatgggatggctgggtcaaatggtatttctagttctagatccctgaggaatcgccacactgacttccacaatggttgaactagtttacagtcccaccaacagtgtaaaagtgttcctatttctccacatcctctccagcacctgttgtttcctgactttttaatgattgccattctaactggtgtgagatgatatctcat
>00252
ccagaatctacaatgaactcaaacaaatttacaagaaaaaaacaaacaaccccatcaaaaagtgggcgaaggacatgaacagacacttctcaaaagaagacatttatgcagccaaaaaacacatgaaaaaatgctcaccatcactggccatcagagaaatgcaaatcaaaaccacaatgagatatcatctcacaccagttagaatggcaatcattaaaaagtcaggaaacaacaggtgctggagaggatgtggagaaataggaacacttttacactgttggtgggactgtaaactagttcaaccattgtggaagtcagtgt
>00253
AGAAAAAGGTCTGAGAAAAATGCTAAACTCCTGTTCCATGTGAGCCTGGGAAAGGGATTACATGTGTGAGTGAATGAATGGGACTTTTTTTCCTCTGTATCCTTGTTTGTCCTTTGAAAACCATTTACTATCAAAATGTATTACTTTTGTAATTTTTAAGTTAAAAATGAGGGATAAATCAGATATCACATATTTCTGAAAGTTCCCAAGGAAGAATACTGGGGGCAGTAGCATATTTGTTACATTACAATCACACCGTGCCATTGTGTGGTGTGATAGGAACAGCTTCTAATGCGTgctatggtgaccttgggaaaagcacagcacttttgagcctcagttttcttatatagaaaatgtaggtatacctga
>00254
tcaaaataataagagctatctatgacaaacccacagccaatatcatactgaatgggcaaaaactggaagcattccctttgaaaactggcacaagacagggatgccctctctcaccactcctattcaacatagtgttggaagttctggccagggcaattaggcaggagaaggaaataaagggtattcagttaggaaaagaggaagtcaaattgtccctgtttgcagacgacatgattgtatatctagaaaaccccattgtctcagcccaaaatctccttaagctgataagcaacttcagcaaagtctcaggatacaaaatcaatg
>00255
tatctagaaaaccccattgtctcagcccaaaatctccttaagctgataagcaacttcagcaaagtctcaggatacaaaatcaatgtacaaaaatcacaagcattcttatacaccaataacagacaaacagagagccaaatcatgagtgaactcccattcacaattgcttcaaagagaataaaatacctaggaatccaacttacaagggatgtgaaggacctcttcaaggagaactacaaaccactgctcaaggaaataaaagaggacacaaacaaatggaagaacattccatgctcatgggtaggaagaatcaa
>00256
gcaataaacatacgtgtgcatgtgtctttatagcagcatgatttatagtcctttgggtatatacccagtaatgggatggctgggtcaaatggtatttctagttctagatccctgaggaatcgccacactgacttccacaatggttgaactagtttacagtcccaccaacagtgtaaaagtgttcctatttctccacatcctctccagcacctgttgtttcctgactttttaatgattgccattctaactggtgtgagatggtatctcactgtggttttgatttgcatttctctgatggccagtgatggtga
>00257
caataaacatacgtgtgcatgtgtctttatagcagcatgatttatagtcctttgggtatatacccagtaatgggatggctgggtcaaatggtatttctagttctagatccctgaggaatcgccacactgacttccacaatggttgaactagtttacagtcccaccaacagtgtaaaagtgttcctatttctccacatcctctccagcacctgttgtttcctgactttttaatgattgccattctaactggtgtgagatggtatctcactgtggttttgatttgcatttctctgatggccagtgatg
>00258
catcactggccatcagagaaatgcaaatcaaaaccacagtgagataccatctcacaccagttagaatggcaatcattaaaaagtcaggaaacaacaggtgctggagaggatgtggagaaataggaacacttttacactgttggtgggactgtaaactagttcaaccattgtggaagtcagtgtggcgattcctcagggatctagaactagaaataccatttgacccagccatcccattactgggtatatacccaaaggactataaatcatgctgctataaagacacatgcacacgtatgtttattgc
>00259
agaaatacaaactaccatcagagaatactacaaacacctctacgcaaataaactagaaaatctagaagaaatggataaattcctcgacacatacactctcccaagactaaaccaggaagaagttgaatctctgaatagaccaataacaggagctgaaattgtggcaataatcaatagtttaccaaccaaaaagagtccaggaccagatggattcacagccgaattctaccagaggtacaaggaggaactggtaccattccttctgaaactattccaatcaatagaaaaagagggaatcctcc
>00260
acacatgaaaaaatgctcatcatcactggccatcagagaaatgcaaatcaaaaccacaatgagataccatctcacaccagttagaatggcaatcattaaaaagtcaggaaacaacaggtgctggagaggatgtggagaaataggaacatttttacactgttggtgggactgtaaactagttcaaccattgtggaagtcagtgtggcgattcctcagggatctagaactagaaataccatttgacccagccatcccattactgggtatatacccaaaggactataaatcatgctgctataaagacacatgcacacgtatg
>00261
ggccatcagagaaatgcaaatcaaaaccacaatgagataccatctcacaccagttagaatggcaatcattaaaaagtcaggaaacaacaggtgctggagaggatgtggagaaataggaacatttttacactgttggtgggactgtaaactagttcaaccattgtggaagtcagtgtggcgattcctcagggatctagaactagaaataccatttgacccagccatcccattactgggtatatacccaaaggactataaatcatgctgctataaagacacatgcacacgtatgtttattgc
>00262
tggtaaagggatcaattcaacaagaagagctaactatcctaaatatatatgcacccaatacaggagcaccaagattcataaagcaagtcctgagtgacctacaaagagacttagactcccacacattaataatgggagactttaacaccccactgtcaacattagacagatcaatgagacagaaagtcaacaaggatacccaggaattgaactcagctctgcaccaagcggacctaatagacatctacagaactctccaccccaaatcaacagaatatacatttttttcagcaccacaccaca
>00263
aaaaaacaaccccatcaaaaagtgggcaaaggatatgaacagacacttctcaaaagaagaagtggccagcaaacatatgaaaaaatcctcatcatcactggtcattagagaagtgcaaatcaaaaccacaatgagataccatctcacgccagtcagaatggcaatcattaaaaagtcaggaaacaacagatgctggagaggatgtggagaaataggaatgcttttacactgtgggtgggaatgtaaattagttcaaccattatagaagacagtgtggccatttttcaaggaactagaaccagaaataccatttgacccagcaatcccattactgggtatatacccaaag
>00264
cagcccaaaatctccttaagctgataagcaacttcagcaaagtctcaggatacaaaatcaatgtacaaaaatcacaagcattcttatacaccaacaacagacaaacagagagccaaatcatgagtgaactcccattcacaattgcttcaaagagaataaaatacctaggaatccaacttacaagggatgtgaaggacctcttcaaggagaactacaaaccagtgctcaaggaaataaaagaggatacaaacaaatggaagaacattccatgctcatgggtaggaagaatcaatatcgtgaaaatggcca
>00265
gaaataccatttgacccagccatcccattactgggtatatacccaaaggactataaatcatgctgctataaagacacatgcacacgtatgtttattgcggcattattcacaatagcaaagacttggaaccaacccaaatgtccaacaatgatagactggattaagaaaatgtggcacatatacaccatggaatactatgcagccataaaaaatgatgagttcatgtcctttgtagggacatggatgaaattggaaaacatcattctcagtaaactatcgcaagaacaaaaaaccaaacacc
>00266
ATTAAAGAAGGAGAGAGACTGGATATTTCACTCTGGGTCAACTCTTCGTTGCTGCTTGGAAGAGACCACATCACATGCCATGAATCCCAGGTGTCATCtgcagagactgtaaaaatatgtctgagggatcccaaaaaagttaaacacagaatttccacaggacccagaaatttcacttctaggtgtataaccgagagaattcaaaacaagtgtccaaatagattttgtcctcgaatgttcaaagccacatttttcTTACTGGGAGGCGttatgtgtccaattgactgggctctgaggtgcccagatatttggctaaacatgattctgggtgtgtctttgaaggtgattctaggtgctgtgatttggtcttcctaggctttcggactggaactcacagtaccagctttcttgggtatgaggccttcagattcacaggggaactcacaccgtcagctctcctgggtctcaggccttcagactaagatgggaacgcacaccctcgactctcctgggtctcaggacttcggactcagactggaactcacactctcagctctcctgagtctcaggacttcagactcacactagaactcacaccctcggctctcctgggtctcaggccttcagactcacactagaactcacaccctcggctctcctgggtctcaggccttccggaactcagaccctcagcccttccgggtctcaggacttcagactcacactagaactcacaccctcggctctcctgggtctctggacttcagactcagactgaaactcacacactcggctcttctgggtctcGGCccttcaggaactcagaccctcagcccttccaggtctcaggacttcagactcacactagaactcacaccctcagctctcctgggtctcaggccttcagactcagacaggaactcacaccctcagctctcctgggtctcaggtcttcacactcacactggactcacaccctcggctcttctgggtctcggcccttcaggaactcagaccctcggctctcctgggtctcaggacttcagactcacactggaattcacactcttagctctcctgggtctcaggccttcagactcagacaggaactcacaccatcagctctcctgggtctcaggccttcagactggaactcacacccttggctctcctgagactcaggccttcagactcagactggaatccacaccatttgctgtcctgggtctccagcttgctgaccttgtatcctaaagtttctaacacttcatattcacttgagtcaattccttattagatagatagatagatacatacatacatacatacatacagaatctcttgttggtcatgttcctctggagaccctgatTAATGCattcacaacagccaaaaggtggacccaaccccacacgcatcagtggtcatacgaataaacacaatgtggtagattcacacagtggaatattacgcagccatgaaaaggaacgaggctctgatacaggctgccgcgtgcatgaacgttgaggacaccatgctcactgagaggtgccagacacaaaagaccacacagtgtttccttctgtgaaatttccagaacagggaaatccacagagagggagaaagtggatttggggttgctaggggctggggaggaagaaaggggagtgactgcttcatattagttacagggtgtactttggaggactatggtggtctggacctagacagaggtgatggtttcataaccatcacccatgtactaaacgcctctgaattatacactGAAAGAAAAAAAAAAAAAAAggccaggcacggtggctcacatctgtaatctcaacactttgggaggccaaggcgggcagatcacaaggtcaagagattgagaccatcctggccaacacggtgaaactctgtctctactaaaaatacaaaaaTTAgccaggtgtggaggctcacgcctatcatcccagcactttgggaggccgaggtgggtggatcacctgaggtcaggagttcgagaccatcccggccaacatggtgaaagcccgtctctactaaaaacacaaaaattagccgggcatggtggctcacgcctgtcatcccagctactcgggaggctgaggcaggagaatcgcttgaacctgggaggtggaggctgcagtaagccaagatcgcaccactgcactccagcctgggtgacagagcgagactccatctcaaaaaaaaaaaaTTGAATTGTTTGCTATGAAAATTTCACCTCAATGAAAAATAAAAATTAAAAGAGTATACTGATGGGGAAATAAGAGATTTAAAATTAAACACACCTGCTCCACTTCCCTCAACCCCAAGAACCGAGGCTGCCCGTCTCCTTTCCTTCGTGTTCTCCCTGCAGAGATGAGGCCGTAACAGAGAAGGCAGTTGTCACTGAGAAGGATCTCGTGGGCTGGAGGCGTTCAGCAGCGACGTTTTCCCGCTGTGATATCCCCATACCCCCTTCTTATTCTTGTGAGCCGAGCCATATCTTACGCTGGGCTTGATTCAAGACAAGTTCAGCTTGACAATTACAAAGGCAATGTTGGATGTTGTATTCGTGACAATGAGTGTTTCATAGGGTGAGACCGTCAGGCGCCTGGCGGTGACAGAATCACAGCGGATCACGACCTCAGCTGACATTGTAGGATTTCCGCCTGCTCACCGAGTTATAAAGAGGAGTTTTGGGTGGAAGAAATCACCCTTTTTTCTTTTCTTCCTTCAGTCGGGCGTTTCTGGCAGCCAGGGACCTCTTGTGAATGAAAGAAACGCTTTCCAACAATTGCGCTGTGTGTCTGTGACAAAAAAGACTCTGGGAGAAAAAGCTTTGCAGTTGACGTGGGCGCGGAGCACGAGGGCAGGCTTTGAAAGACTTCCCCAGCACGTCGGCTTTGGGGAAGTTCCACGTCGGCTCACACATGGCATTTTGGAGACTACAGATCAATGACAGGGGACTGTGAAGGTCTTCCCTGCCAGAGTGCACTCTCTGTACAGGAAAGAGATCTCAAACCCCACGCCTGCAGGGATGATGGCTGGGGAGGAGGAGGAGGTGTGCAAAGGAGAGTTGTAAGGTTGCAGACGTGCAGCGACATCTGGGTCCAGGAAGATTCCACACATCAGGGGACAGTCCTTTTGATCTGCAAGATAAAGTCAGTTCTACAAAGCTCAGGAACAGCAGAGGTCTTCACGGAAGCTTTCACTGTCCTATCTTTTGTCTGCCTTTGAGCTAGAATGAGGCGTGAACACTGCAAGCTTATTTCTCggccggtcgcggtggctcatgccagtcatctcagcactttgggaggccgaggcgggcggatcacttgaggtcaggagttcaagaccaacctggccaacatggtgaaaccccgtcgctactaaaaatccaaaataaaaaaaattagctggacatgctggtgtgtgcctgtaatcccagctacttgggaggctgaggcaggagaattgcttgaacttgggaggcggaggttgcagtgagccaagattgcaacactgcactctagcctgggcgacagagcgagactctgtctcaaaaaaaaaaacccaaagacaaaaagcaaaTGCAAGGATATTTCTCATAATCCAACCAAATTGTCCATAtgtgtgtgtgtgtgtgtgtgtatatatatatatatatatatatatatatatatacatatttatttattttttttctgagacagggtcttgctctgtttcccggctagaatgcaatggcacaatcatggctcactgcagcctcaaactcctgggttctggagatcctcctgcctcagcctcctgagtagctacaatcacaggcgtgcacatgcccggctaagtttttctaattttttttgtggagatggggtcttgctatgttgccctgcctggtctcaaactcctggggtcaagcgatgctcctgcctcagcctctcaaagtgcaggaattacaggcatgagccaccgcaaccggccCTCTTAAATTTTTAATTCTGAGAAGCAAAGTCTAAGGTTTTGGAATTCTCAGCGTGCTGAGATGGCTCAATGTTACTTATTGGCCTGAGAGTGTCCCAGAAGGAATAAACAAAAATCTGAATAATTCTGATTCTTCTGGAAGCTGCATTCCAttttcttttttctttctttttttttttttgtgacacagtctcactctgtctatcagccaggctggagtgcagtggcgcgatcttggctcactgcagcctcctcctcccgggttcaagcgattctccagcctcagcctctcccaagtagctgggactacaggcacctgccaccacgcccagctaatttctgtatttttgcttttttattttattttatatttgagatggagtctcactctgtcactcaggctggagtgcaacggcgcgatctcggctcactgcagcgtccacctcccgggttcaagtgattctcctgccttagcctcccaagtagctgggattacaggcgcccaccaccacacccggctaatttttgaatttttagtacagcaggggtttcgccatgttgaccaggctggtatcgaactcctgacctcatgatcctcccgccttggcctcccaacatgctgggattacaggcgtgaggcactgcgtccggctaatttctgaattttttttttagtagagactgggtttcaccgtgttggccaggctggtctcgaactcctggcctcaagcgatccacaccccacaccccggcctcccaaagtgctgggattacaggcacgagccactgctcccagccTCATTTTCTTACTCTACTAGATTTTACTCACAGGCGGGGCATGGGGGGAGTATGAATTATGTTAAGTAGATACCTTGTGTAAAGGTTCAGCTGAGAAAAGTGAGAAGTGGGCCCTGGTTTGGTTTAAGGAAACAGGTCTGGTTGGTGCAAGGCTGTTAGTGGTGGCTTTTGCGTTCACTCTGACAGCGGTTCTATGGTCCAACGTGGACGCCATTGTTTGCAGCTTGGAGTACGCGTGATGCTCTGTCAGGATTCACTGGCTCTCTGCCTTTGATGTCTTTTTAtttttatttatttattttttttatttttgagacggagtctcgctctgtcaccaggctggcatgcagtggcacgatctcggctccctgcaacctccgcctcctgggttcaggaaattctcctgcctcagcctcccgaggagctgggattacaggcatgcaccaccacgcccagctaattttttgcacttttagtagagacggggtttcaccatgttggccaggctggtctcaatctcttgacctcatgatccacccacgtcagcctcccaaagtgctgggattacaggcgtgagccactgtgcccagcTGTGTCttttttttttttttttttttttagacagccttgctctgtcaccaggctggagtgcaatggcgcgatcttggctccctgcaacctccgcctccttgggatcaagcaattctcctgcctcagcctcctgagtagctgggattacaagcatgcaccaccacgcccagctaattttttgtatttttagtagagacggtgtttcaccatgttggccaggctggtcttgatctcttgacctcatgatccacccaccttggcctcccaaagtgctgggatgacaagcatgagtcttgctctgtcgccaggctggagtgcagtggcgcgatctcggctccctgcaacctccatcttctgggttcaagcgattctcatgcctcaacctcctgaggagctgggattacaaggcgcacgccaccacggccagctaattgtttgtatttttagtagggatggggtttcaccatgttggccaggctggtctcgatctcttgacctcatgttccacccacctcagcttcccaaagtgctgggattacaggcTTTACCATCCACATGGAAGGGACTGGATGGACCATCAGCCCAAATGCCTGGCCCAGAGATCTCATCCAAGTCCCAAAAGAGCCAGAACTGAAGAGCTTTCAGTTGTGAAGGACAGAAAGGTAGTTCTATGGGGAGGAAGAAATGACAGATGTGTTCCCTTATCAATACCCACTACACAGCAAACATGTATCCAGTGCCTGCCCAGGACCTCTTGGCAGAGAATAAAAAATAATTGGGTGTggccaggcacggtggctcatgcctgtaatcccagcactttgggaggctgagacaggcagatcatgaggtcaggagatggagaccatcccggctaacacggtgaaaccccatctctactaaaaataaaaaaaatcagccgggcatggtcgtgggcgccttagtcccagctactcgggaggctgaggcaggagaatggcgtgaacccgggaggcagagcttgcagtgagccgagatcgcaccactgcactccagcctgggtgacagagcaagactccatctcaaaaaaaaataaataaataaaaataaGTGGGTGTATTCCTTTGACCTTTTCTTTCCCCAAGTCTCAAACTTGGAATCCGCAATTTAAATCCTCAGTAAAACAACTCACTGCAAAAgctgggtgcagtggctaccgcctgtaatcccagcactttgggaggctgaagcaggtggatcatgaggtcaggagttccacaccagcctgggcaacatggtgaaaccccgtctctactaaaaacacaaaaattggtcaggtgtggtggctcacacctgtaatcccagaactatgggaggccgaggtaggtggataacctaaggtcaggagtttgagaccagcctgggcaacatggtgaaaacccatctctactaaaaatacaaaaaattagccaggtgtggtggtgcatgtctgtagttccagctactcgggaggctgaggcaagagaatcacttgaaactgggaggcggaggttgcagtgagctgagatcccaccactgcactccagcctgggcaacaagagtgatactctatctcaaaaaaaaaaaaaaaaaaaaaaaGCTGACTTAAATCTACAGTGGGATAGTATTCACTGTTACAAAGAAGGAAATTCTCggccaggcatggcggctcatgcctgtaatcccagcactttgggaggccaaagcaggcggatcacctgaggtcaggagttcaagaccagcctggccaacatggtgaaaccccgtctttactaaaaatacaaaaatcagccaggtatgatggcaggtgcctgtagtcccagctactcaggaggctgaggcaggagaatcgcttgaacccgggaggcagaggttgcagtgagctgagatcgtgccattgcactccagcctgagtgacagagcgagactctgtctcaaaagaaaagacaaaaaacaaaatcaaacaaaCAACAGCAAAAACAAACAACAAACAATCTGACGTCAACCTACAGTGGGATGGTATTCACCGTTAAAAAGACGGAAATGCTAACAtgtattagtcaagtttctctaaagagacaggactaataaaatagatgaatatatgcagggcagtttgtgaggtctctgagcccaagccaagccatcgcatcccctgtgacttgcacgtatatgcccaggtggcctgaagtaactgaagaatcacaaaagaagtgaaaacgtcctgccctgccttaactgatgacattccaccacaaaagaagtgaaaatggccggtccttaagtgatgacattaccttgtgaaaatccttttcctggcccatcctggctcagaaagttcccccactgagcaccttgcaacctccactcctgcctgccagagaacaaaccccctttgactgtaattttcctttatctacccaaatcctataaaagagccccacccttatctccctcccctgactctgttttcggactcagcccgcctgcacgcaggtgattaaaagttttattgctcacacaaagcctgtttggtggtctccacacggacgtacatgaaagagtttatcggaagaattagctcacacgatcacaaggtaaagccctacaatagcccgtctacaagctgaggaggcaggaagccagtctgagtcccaaaacctcaaaagtagggaagctgacatggcagccttcagtctgtggccgaaagctcaagagtccctggtaaaaccactggtgtcagtccaagagtccaaaaggcgaagagcttgaagtctgagtttcaatggcaggaagcgtccagcacaggagaaagatggaggctggaagatacagccagtctagtccttgcacgctcctttgcctgctttattctagctgcggtggcagcagatgagagggtgcccacccagcttgagggtggctgtgcctctcccagtccactgactcaaatgttattctcctttggcaacaccctcacagatacacccaggaacaatactttgcatccttccgttcaatcaagttgacgctcagtattaaccatctcataacacctgctccaacacggatggacctttgagaacatgacgctgagagaaagaagccagatgcaaaaagacaaatactctaggattccacttatatgaggtccctagagtcgtcaaatttgtagacacggaaaatagagtcgtgggtgccgggggcttggggagggagaaaaggggacagagtttcagttttgcaagacgggaaacgtcaaaaagattttttgcataaaaagggaaaagacttaccgggtacggtggcttatacctgtaattccaggactttgggaggccgaggtgggcgggggcggatcatctgaggtcgggagttcaagaccagcctgagcaatatgaagaaaccctgtctctaccgaaaatacaaaaattagccgggcatggtggcaggtgcctgtagtcccagctactcgggaggctgaggcgggagaatcgcttgaacctgggaggcagaggttgcagtgagctgagatcgcgccattgcactccagcctgggcaacaggagcgagattccatctcaaaaaaaaaaaaaaaaaaaaggaaaatacataaaacagctaaattgccctcttacaaaggctcaagatggtaaattttatgtctcatgtggggtttttttaacctcaatcaaaaaTTATGGAAACAAGATAAATACCAAAATTATATTTATAGGGTTTATACGGTTGTGACCCAAACAGTGGAATTTGTAGGGTTGTGACCCAGAGGGCTAAGATTTGTAGGGTTACGACCCAGAGGGCTAGAATTCATAGGGTTGTGACCCACGGGGCTAAGATTCGTAGGGTTATGACCCAGAGGGCTAGAATTCATAGGGTTGTGACCCAGGGGGCTAAGATTCGTAGGGTACGACCCAGAGGGCTAGAATTCATAGGGTTGTGACCCAGCGGGCTAAGATTCGTAGGGTTATGACCCAGAGGGCTAGAATTCATAGGGTTGTGACCCACGGGGCTAAGATTCGTAGGGTTATGACCCAGAGGGCTAGAATTCATAGGGTTGTGACCCACGGGGCTAAGATTCGTAGGGTTATGACCCAGAGGGCTAGAATTCATAGGGTTGTGACCGAGGGGGCTAAGATTTGTAGGGTTACGACCCAGAGGGCTAGAATTCATAGGGTTGTGACCGAGGGGGCTAAGATTCGTAGGGTATGACCCAGAGGGCTAGAATTCATAGGGTTGTGACCCAGGGGGCTAAGATTCGTAGGGTATGACCCAGAGGGCTAGAATTCATAGGGTTGTGACCCAGGGGGCTAAGATTCATAGGGTTATGACCCAGAGGGCTGGATTTGTAGGGTTGTGACTCATAGGGGTGGATTTGTCCAATGAAAGTCAAAGACTGTGGGAAAACTGATTCCTCTGTTTACACCTGGGTAATGATTGAACCAGCCCACTCCACGCTAGGCTGCGTTCTGCCATGTTCATTTCTCTCAATGCATGAGGTTACTCATGTTGAGCATCGGGCAATCTTCACGCAGAGATTGCTTTTCGCTCCTTCCTCTCTCTTTGGCAATTCTCTTTCCATCGTGCAGTGAAACACTGGGGAACTTTATTTGCCATGTTTTTATGAGTGGTACTCAGGTTTTATGAGAGTCCCACAACCTTCCTGACATATGTCTTTCTGCTTTCAGACACCCATTTTTGGCATCCTTTTTTTTTTAATGTTAATTCACTTGGTATTCAAAAGTATGTCTCAAACTCAGGGTTGTTTCGATTTAATTTGAATTTTGCCTCCAGGTGCCATGGGAGACCCCCGGGCTGCTCCTGGGGCGCTGTGAACGTGTGACGTGGGGAGGGAAACGAACTCCGTGTGCCAAGCCCTCCGGGTACGTAAAGCTTAGAGGAGCTGAGACCTGGTGATGGGCTTCATGGTGCCTTTGGAGGAAGCCCTTTGGGGAATGTGATATGTCCCTTTGAGCCAAAGAGAGTCTAAGGATTTGTGTTCTGCTCCAAGGAGTAGGTAGAGTTTGGGGGAGGGATTTGCTGAAAAGGGGAGCCATAGGGCTGGGACCTATAGCTGTAGGAATTATAGGCTGAGATCCACAGCTCTCTGGCATATAGATGGCTCGATCTGTGGGGCTAAGAGTTGTAGGGTTATGACCCATAGAGCTGGATTAGTAGGGTCGTGACCCATGGTACTGGGACTCATAGGGTTATAACCCAAAGGGATGGATTCGTAGGGTTATGACTCAGAAGGCTGAATTTGTCGAGTTGTGACCCAGAGGGCTAGAATTTGTAGGCTTGTGGCCCAAAGGGATGAGATTTGTAGGATTATGAGCTACAGGGCTAGATTCCTAGGGTTCTGACCCATGGGGCTGGGATTGATAGGGTTGACACCCAAAGGGCTGAATTCATAGGGTCGTGACTCATTGTGCTGGATTTGCTGAATTTTGACTCAGAGGGCTAAGAGTTGTAGGGTTATGCCTTATAAAGCTAGATTGATTGTGTTGTGACCCATGGGGCTGAGATTTATAGGGTTGCGACCCAAAGGGCTGAATTCGTAGGGTCATGACTCATTGTGCTGGATTTGCTGGGTTTTGACTCAGAGGGCTAAGAGTTGTAGGATTATGCCCTAGAAAGCTAGATTGATTGGGTTGTGACCCATGGGGCTGGGATTCATAGGGTTGTGACCCAAATGGCTGCACTTGTAGATTTGTGACCCAGAAGGCTACAATTCATAGGGTTGTGACACAGAGGGCTAAGAGTTGTAGGGTTATGATGCATAGAGTTAGATTTGTATGGCTTTGGTCCATGGGGCTGGGATTCATAGGGTTGTCACCCAAAGGGCTGAATTCATAGGGTTGTGACTCATAGGGCTG
>00267
taactggtgtgagatggtatctcattgtggttttgatttgcatttctctgatggccagtgatggtgagcattttttcatgtgttttttggctgcataaatgtcttcttttgagaagtgtctgttcatgtccttcgcccactttttgatggggttgtttgtttttttcttgtaaatttgttggagttcattgtagattctggatattagccctttgtcagatgagtaggttgcgaaaattttctcccattttgtaggttgcctgttcactctgatggtagtttcttttgctgtgcagaagctctttagttt
>00268
gttttgatttgcatttctctgatggccagtgatggtgagcattttttcatgtgttttttggctgcataaatgtcttcttttgagaagtgtctgttcatgtccttcgcccactttttgatggggttgtttgtttttttcttgtaaatttgttggagttcattgtagattctggatattagccctttgtcagatgagtaggttgcgaaaattttctcccattttgtaggttgcctgttcactctgatggtagtttcttttgctgtgcagaagctctttagtttaattagatcccatttgtcaattttgtcttttgttgccattgcttttggtgttttagacatgaagtccttgcccatgcctatgtcctgaatggta
>00269
aaaacaccaaaagcaatggcaacaaaagacaaaattgacaaatgggatctaattaaactaaagagcttctgcacagcaaaagaaactaccatcagagtgaacaggcaacctacaaaatgggagaaaattttcgcaacctactcatctgacaaagggctaatatccagaatctacaatgaactccaacaaatttacaagaaaaaaacaaacaaccccatcaaaaagtgggcgaaggacatgaacagacacttctcaaaagaagacatttatgcagccaaaaaacacatgaaaaaatgctca
>00270
acatctgtaatctcaacactttgggaggccaaggcgggcagatcacaaggtcaagagattgagaccatcctggccaacacggtgaaactctgtctctactaaaaatacaaaaaTTAgccaggtgtggaggctcacgcctatcatcccagcactttgggaggccgaggtgggtggatcacctgaggtcaggagttcgagaccatcccggccaacatggtgaaagcccgtctctactaaaaacacaaaaattagccgggcatggtggctcacgcctgtcatcccagctactcgggaggctgaggcaggagaatcgcttgaacctgggaggtggaggctgcagtaagccaagatcgcaccactgcactccagcctgggtgacagagcgagactccatctcaaaaaaaaaaaa
>00271
taaaatacctaggaatccaacttacaagggacatgaaggacctcttcaaggagaactacaaaccactgctcaatgaaataaaagaggatacaaacaaatggaagaacattccatgctcatgggtaggaagaatcaatatcgtgaaaatggccatactgcccaaggtaatttatagattcaatgccatccccatcaagctaccaatgactttcttcacagaattggaaaaaactactttaaagttcatatggaaccaaaaaagagcccgcatcgccaagtcaatcctaagccaaaagaacaaagctggaggcatcacgctacctgacttcaaa
>00272
tttgaagtcaggtagcgtgatgcctccagctttgttcttttggcttaggattgacttggcgatgcgggctcttttttggttccatatgaactttaaagtagttttttccaattctgtgaagaaagtcattggtagcttgatggggatggcattgaatctataaattaccttgggcagtatggccattttcacgatattgattcttcctacccatgagcatggaatgttcttccatttgtttgtatcctcttttatttcattgagcagtggtttgtagttctccttgaagaggtccttcat
>00273
aaggacctcttcaaggagaactacaaaccactgctcaatgaaataaaagaggatacaaacaaatggaagaacattccatgctcatgggtaggaagaatcaatatcgtgaaaatggccatactgcccaaggtaatttatagattcaatgccatccccatcaagctaccaatgactttcttcacagaattggaaaaaactactttaaagttcatatggaaccaaaaaagagcccgcatcgccaagtcaatcctaagccaaaagaacaaagctggaggcatcacgctacctgacttcaaacta
>00274
tagccttgtagtatagtttgaagtcaggtagcgtgatgcctccagctttgttcttttggcttaggattgacttggcgatgcgggctcttttttggttccatatgaactttaaagtagttttttccaattctgtgaagaaagtcattggtagcttgatggggatggcattgaatctataaattaccttgggcagtatggccattttcacgatattgattcttcctacccatgagcatggaatgttcttccatttgtttgtatcctcttttatttcattgagcagtggtttgtagttctccttgaagaggtcctt
>00275
aaggacctcttcaaggagaactacaaaccactgctcaatgaaataaaagaggatacaaacaaatggaagaacattccatgctcatgggtaggaagaatcaatatcgtgaaaatggccatactgcccaaggtaatttatagattcaatgccatccccatcaagctaccaatgactttcttcacagaattggaaaaaactactttaaagttcatatggaaccaaaaaagagcccgcatcgccaagtcaatcctaagccaaaagaacaaagctggaggcatcacgctacctgacttcaaactatactacaaggctacagtaaccaaaacagcatggtactggtacca
>00276
ttactgtagccttgtagtatagtttgaagtcaggtagcgtgatgcctccagctttgttcttttggcttaggattgacttggcgatgcgggctcttttttggttccatatgaactttaaagtagttttttccaattctgtgaagaaagtcattggtagcttgatggggatggcattgaatctataaattaccttgggcagtatggccattttcacgatattgattcttcctacccatgagcatggaatgttcttccatttgtttgtatcctcttttatttcattgagcagtggtttgtagttctccttgaagag
>00277
tggtaccagtaccatgctgttttggttactgtagccttgtagtatagtttgaagtcaggtagcgtgatgcctccagctttgttcttttggcttaggattgacttggcgatgcgggctcttttttggttccatatgaactttaaagtagttttttccaattctgtgaagaaagtcattggtagcttgatggggatggcattgaatctataaattaccttgggcagtatggccattttcacgatattgattcttcctacccatgagcatggaatgttcttccatttgtttgtatcctcttttatttca
>00278
gaaataaaagaggatacaaacaaatggaagaacattccatgctcatgggtaggaagaatcaatatcgtgaaaatggccatactgcccaaggtaatttatagattcaatgccatccccatcaagctaccaatgactttcttcacagaattggaaaaaactactttaaagttcatatggaaccaaaaaagagcccgcatcgccaagtcaatcctaagccaaaagaacaaagctggaggcatcacgctacctgacttcaaactatactacaaggctacagtaaccaaaacagcatggtactggtacca
>00279
tgttccattgatctatatctctgttttggtaccagtaccatgctgttttggttactgtagccttgtagtatagtttgaagtcaggtagcgtgatgcctccagctttgttcttttggcttaggattgacttggcgatgcgggctcttttttggttccatatgaactttaaagtagttttttccaattctgtgaagaaagtcattggtagcttgatggggatggcattgaatctataaattaccttgggcagtatggccattttcacgatattgattcttcctacccatgagcatggaatgttcttccatttgtt
>00280
gttatttctgagggctctgttctgttccattgatctatatctctgttttggtaccagtaccatgctgttttggttactgtagccttgtagtatagtttgaagtcaggtagcgtgatgcctccagctttgttcttttggcttaggattgacttggcgatgcgggctcttttttggttccatatgaactttaaagtagttttttccaattctgtgaagaaagtcattggtagcttgatggggatggcattgaatctataaattaccttgggcagtatggccattttcacgatattgattcttcctacccatgagcatggaatgttcttccatttgtt
>00281
aacaaatggaagaacattccatgctcatgggtaggaagaatcaatatcgtgaaaatggccatactgcccaaggtaatttatagattcaatgccatccccatcaagctaccaatgactttcttcacagaattggaaaaaactactttaaagttcatatggaaccaaaaaagagcccgcatcgccaagtcaatcctaagccaaaagaacaaagctggaggcatcacgctacctgacttcaaactatactacaaggctacagtaaccaaaacagcatggtactggtaccaaaacagagatatagatcaatggaacagaacagagccctcagaaataacgccgcatatctaca
>00282
aatgatagactggattaagaaaatgtggcacatatacaccatggaatactatgcagccataaaaaatgatgagttcatatcctttgtagggacatggatgaaattggaaaccatcattctcagtaaactatcgcaagaacaaaaaaccaaacaccgcatattctcactcataggtgggaattgaacaatgagatcacatggacacaggaaggggaatatcacactctggggactgtggtggggtcgggggaggggggagggatagcattgggagatatacctaatgctagatgacacgttagtgggtgcag
>00283
ggctccttcagctatactcactctttgttgagtctcccacaattaccattgttcctggcctggacttcaatccggcctcccacattattcctgataccgcacctgacccccatgactgtatctctctgatccacctgacattcaccccatttccccaaatttccttctttcctgttcctcaccctgatcacgcttgatttattgatggcggttccaccaggcctaatcgccacacaccagcaaaggcaggttatgctatAGtacaagccactagcccgcctcttagaacctctcatttcctttccatcg
>00284
ttgagcagtggtttgtagttctccttgaagaggtccttcacgtcccttgtaagttggattcctaggtattttattctctttgaagcaattgtgaatgggagttcactcatgatttggctctctgtctgttattggtgtataagaatgcttgtgatttttgtacattgattttgtatcctgagactttgctgaagttgcttatcagcttaaggagattttgggctgagacaatggggttttctagatatacaatcatgtcatctgcaaacagggacaatttgacttcctcttttcctaattgaataccctttatttccttctcctgcctaattgccctggccagaacttc
>00285
tcccttgtaagttggattcctaggtattttattctctttgaagcaattgtgaatgggagttcactcatgatttggctctctgtctgttattggtgtataagaatgcttgtgatttttgtacattgattttgtatcctgagactttgctgaagttgcttatcagcttaaggagattttgggctgagacaatggggttttctagatatacaatcatgtcatctgcaaacagggacaatttgacttcctcttttcctaattgaataccctttatttccttctcctgcctaattgccctggccagaacttc
>00286
ttggacatttgggttggttccaagtctttgctattgtgaataatgccacaataaacatacgtgtgcatgtgtctttatagcagcatgatttatagtcatttgggtatatacccagtaatgggatggctgggtcaaatggtatttctagttgtagatccctgaggaatcgccacactgacttccacaatggttgaactagtttacagtcccaccaacagtgtaaaagtgttcctatttctccacatcctctccagcacctgttgtttcctgactttttaatgattgccattctaactggtgtgagatg
>00287
aatttcttgagagtttttagcatgaagggttgttgaattttgtcaaaggccttttctgcatctattgagataatcatgtggtttttgtctttggctctgtttatatgctggattacatttattgatttgcgtatattgaaccagccttgcatcccagggatgaagcccacttgatcatggtggataagctttttgatgtgctgctggattcggtttgccagtattttattgaggatttttgcatcaatgttcatcaaggatattggtctaaaattctcttttttggttgtgtctctgccc
>00288
ttgagagtttttagcatgaagggttgttgaattttgtcaaaggccttttctgcatctattgagataatcatgtggtttttgtctttggctctgtttatatgctggattacatttattgatttgcgtatattgaaccagccttgcatcccagggatgaagcccacttgatcatggtggataagctttttgatgtgctgctggattcggtttgccagtattttattgaggatttttgcatcaatgttcatcaaggatattggtctaaaattctcttttttggttgtgtctctgcccggctttggtatcag
>00289
atgttagggtgtcaattttggatctttcctgctttctcttgtgggcatttagtgctataaatttccctctacacactgctttgaatgcgtcccagagattctggtatgttgtgtctttgttctcgttggtttcaaagaacatctttatttctgccttcatttcgttatgtacccagtagtcattcaggagcaggttgttcagtttccatgtagttgagtggctttgagtgagattcttaatcctgagttctagtttgattgcactgtggtctgagagatagtttgttataatttctgttcttttacatttgctgaggagagctttacttcc
>00290
ttggaagtaaagctctcctcagcaaatgtaaaagaacagaaattataacaaactatctctcagaccacagtgcaatcaaactagaactcaggattaagaatctcactcaaagccactcaactacatggaaactgaacaacctgctcctgaatgactactgggtacataacgaaatgaaggcagaaataaagatgttctttgaaaccaacgagaacaaagacacaacataccagaatctctgggacgcattcaaagcagtgtgtagagggaaatttatagcactaaatgcccacaagagaaagcaggaaagatccaaaattgacaccctaacat
>00291
atgttagggtgtcaattttggatctttcctgctttctcttgtgggcatttagtgctataaatttccctctacacactgctttgaatgcgtcccagagattctggtatgttgtgtctttgttctcgttggtttcaaagaacatctttatttctgccttcatttcgttatgtacccagtagtcattcaggagcaggttgttcagtttccatgtagttgagtggctttgagtgagattcttaatcctgagttctagtttgattgcactgtggtctgagagatagtttgttataatttctgttcttttacatttgctgaggagagctttacttccaagtatgtggtcaattttggaataggtgtggt
>00292
gttggtttaaagtctgttttatcagagactaggattgcaacccctgcctttttttgttttccatttgcttggtagatcttcctccatccttttattttgagcctatgtgtgtctctgcacgtgagatgggtttcctgaatacagcacactgatgggtcttgactctttatccaacttgccagtctgtgtcttttaattggagaatttagtccatttacatttaaagttaatattgttatgtgtgaatttgatcctgtcattatgatgttagctggtgattttgctcattagttgatgcagtttcttcctagt
>00293
gttggtttaaagtctgttttatcagagactaggattgcaacccctgcctttttttgttttccatttgcttggtagatcttcctccatccttttattttgagcctatgtgtgtctctgcacgtgagatgggtttcctgaatacagcacactgatgggtcttgactctttatccaacttgccagtctgtgtcttttaattggagaatttagtccatttacatttaaagttaatattgttatgtgtgaatttgatcctgtcattatgatgttagctggtgattttgctcattagttgatgcagtttcttcctagtctc
>00294
aaagtctgttttatcagagactaggattgcaacccctgcctttttttgttttccatttgcttggtagatcttcctccatccttttattttgagcctatgtgtgtctctgcacgtgagatgggtttcctgaatacagcacactgatgggtcttgactctttatccaacttgccagtctgtgtcttttaattggagaatttagtccatttacatttaaagttaatattgttatgtgtgaatttgatcctgtcattatgatgttagctggtgattttgctcattagttgatgcagtttcttcctagtctcgatggtctttacattttggcatgattttgcag
>00295
cacgtgagatgggtttcctgaatacagcacactgatgggtcttgactctttatccaacttgccagtctgtgtcttttaattggagaatttagtccatttacatttaaagttaatattgttatgtgtgaatttgatcctgtcattatgatgttagctggtgattttgctcattagttgatgcagtttcttcctagtctcgatggtctttacattttggcatgattttgcagcggctggtaccggttgttcctttccatgtttagcgcttccttcaggagctcttttagggcaggcctggtggtgacaa
>00296
atttagtccatttacatttaaagttaatattgttatgtgtgaatttgatcctgtcattatgatgttagctggtgattttgctcattagttgatgcagtttcttcctagtctcgatggtctttacattttggcatgattttgcagcggctggtaccggttgttcctttccatgtttagcgcttccttcaggagctcttttagggcaggcctggtggtgacaaaatctctcagcatttgcttgtctgtaaagtattttatttctccttcacttatgaagcttagtttggctggatatgaaattctgggttgaaaatt
>00297
atttaaagttaatattgttatgtgtgaatttgatcctgtcattatgatgttagctggtgattttgctcattagttgatgcagtttcttcctagtctcgatggtctttacattttggcatgattttgcagcggctggtaccggttgttcctttccatgtttagcgcttccttcaggagctcttttagggcaggcctggtggtgacaaaatctctcagcatttgcttgtctgtaaagtattttatttctccttcacttatgaagcttagtttggctggatatgaaattctgggttgaaaattcttttctttaagaatgttgaatattggccccca
>00298
attgttatgtgtgaatttgatcctgtcattatgatgttagctggtgattttgctcattagttgatgcagtttcttcctagtctcgatggtctttacattttggcatgattttgcagcggctggtaccggttgttcctttccatgtttagcgcttccttcaggagctcttttagggcaggcctggtggtgacaaaatctctcagcatttgcttgtctgtaaagtattttatttctccttcacttatgaagcttagtttggctggatatgaaattctgggttgaaaattcttttctttaagaatgttgaatattggccccca
>00299
tctcgatggtctttacattttggcatgattttgcagcggctggtaccggttgttcctttccatgtttagcgcttccttcaggagctcttttagggcaggcctggtggtgacaaaatctctcagcatttgcttgtctgtaaagtattttatttctccttcacttatgaagcttagtttggctggatatgaaattctgggttgaaaattcttttctttaagaatgttgaatattggcccccactctcttctggcttgtagggtttctgctgagagatccgctgttagtctgatgggcttccctttgagggtaacccgacctttctctctggctgcccttaacattt
>00300
gcatgattttgcagcggctggtaccggttgttcctttccatgtttagcgcttccttcaggagctcttttagggcaggcctggtggtgacaaaatctctcagcatttgcttgtctgtaaagtattttatttctccttcacttatgaagcttagtttggctggatatgaaattctgggttgaaaattcttttctttaagaatgttgaatattggcccccactctcttctggcttgtagggtttctgctgagagatccgctgttagtctgatgggcttccctttgagggtaacccgacctttctctctggctgcccttaacattt
>00301
GCCCTAGAAAGCTAGATTGATTGGGTTGTGACCCATGGGGCTGGGATTCATAGGGTTGTGACCCAAATGGCTGCACTTGTAGATTTGTGACCCAGAAGGCTACAATTCATAGGGTTGTGACACAGAGGGCTAAGAGTTGTAGGGTTATGATGCATAGAGTTAGATTTGTATGGCTTTGGTCCATGGGGCTGGGATTCATAGGGTTGTCACCCAAAGGGCTGAATTCATAGGGTTGTGACTCATAGGGCTGGATTTGCTGAGTTTTGACTCAGAGGGCTAAGAGTTGCAGGATTATGCCCTAGAAAGCTAGATTGATTGGGTTGTGACCCATGGGGCTGGGATATATAG
>00302
ttgcgtatattgaaccagccttgcatcccagggatgaagcccacttgatcatggtggataagctttttgatgtgctgctggattcggtttgccagtattttattgaggatttttgcatcaatgttcatcaaggatattggtctaaaattctcttttttggttgtgtctctgcccggctttggtatcagaatgatgctggcctcataaaatgagttagggaggattccctctttttctattgattggaatagtttcagaaggaatggtaccagttcctccttgtacctctgatagaattcggctgtgaatcc
>00303
tctggtcctggactctttttggttggtaaactattgattattgccacaatttcagctcctgttattggtctattcagagattcaacttcttcctggtttagtcttgggagagtgtatgtgtcgaggaatttatccatttcttctagattttctagtttatttgcgtagaggtgtttgtagtattctctgatggtagtttgtatttctgtgggattggtggtgatatcccctttatcattttttattgtgtctatttgattcttctctctttttttctttattagtcttgctagcggtctatcaattttgttgatcctttcaaaaaaccagctcctggattcatt
>00304
aatccaggagctggttttttgaaaggatcaacaaaattgatagaccgctagcaagactaataaagaaaaaaagagagaagaatcaaatagacacaataaaaaatgataaaggggatatcaccaccaatcccacagaaatacaaactaccatcagagaatactacaaacacctctacgcaaataaactagaaaatctagaagaaatggataaattcctcgacacatacactctcccaagactaaaccaggaagaagttgaatctctgaatagaccaataacaggagctgaaattgtggcaata
>00305
TCACCCAAAGGGCTGAATTCGTAGGATTGTGACTCATAGGGCTGGATTTGCTGAGTTTTGACTCAGAGGGCTAAGAGTTGCAGGATTATGCCCTAGAAAGCTAGATTGATTGGGTTGTGACCCATGGGGCTGGGATATATAGGGTTGTGACCCAAATGGCTGGACTTGTAGATTTGTGACCCAGAAGGCTACAATTCATAGGGTTGTGACACAGAGGGCTAAGAGTTGTAGGGTTATGACGCATAGAGTTAGATTTGTATGGCTTTGGCCCATGGGGCTGGGATTCATAGGGTTGTCACTCAAAGGGCTGAATTCGTAGGGTTGT
>00306
TGTGACCCATGGGGCTGGGATATATAGGGTTGTGACCCAAATGGCTGGACTTGTAGATTTGTGACCCAGAAGGCTACAATTCATAGGGTTGTGACACAGAGGGCTAAGAGTTGTAGGGTTATGACGCATAGAGTTAGATTTGTATGGCTTTGGCCCATGGGGCTGGGATTCATAGGGTTGTCACTCAAAGGGCTGAATTCGTAGGGTTGTGACTCATAGGGCTGGATTTGCTGAGTTTTGACTCAGAGGGCTAAGAGTTGCAGGATTATGCCCTAGAAAGCTAGATTGATTGGGTTGTGACCCATGGGGCTGGGATATATAGGGTTGTGACCCAAATGGCTGGACTTGTA
>00307
ttttttttttttttttttttttttttttttttttttttttgagacggagtctcgctctgtcgcccaggctggagtgcagtggcgcaatctcggctcactgcaagctccgcctcccgggttcacgccattctcctgcctcagcctcccaagtagctgggactacaggcgcccgccactacgcccggctaattttttgtatttttagtagagacggggtttcaccgttttagccgggatggtctcgatctcctgacctcgtgatccgcccgcctcggcctcccaaagtgctgggattacaggc
>00308
gcctgtaatcccagcactttgggaggccgaggcgggcggatcacgaggtcaggagatcgagaccatcccggctaaaacggtgaaaccccgtctctactaaaaatacaaaaaattagccgggcgtagtggcgggcgcctgtagtcccagctacttgggaggctgaggcaggagaatggcgtgaacccgggaggcggagcttgcagtgagccgagattgcgccactgcactccagcctgggcgacagagcgagactccgtctcaaaaaaaaaaaaaaaaaaaaaaaaaaaaaaaaaaaaaaaaaa
>00309
CTTTGGCCCATGGGGCTGGGATTCATAGGGTTGTCACTCAAAGGGCTGAATTCGTAGGGTTGTGACTCATAGGGCTGGATTTGCTGAGTTTTGACTCAGAGGGCTAAGAGTTGCAGGATTATGCCCTAGAAAGCTAGATTGATTGGGTTGTGACCCATGGGGCTGGGATATATAGGGTTGTGACCCAAATGGCTGGACTTGTAGATTTGTGACCCAGAAGGCTACAATTCATAGGGTTGTGACACAGAGGGCTAAGAGTTGTAGGGTTATGACGCATAGAGTTAGATTTGTATGGCTTTAGCCCATGGGGCTGGGATTCATAGGGGTGTCACCCAAAGGGCTGAATTCGTAGG
>00310
AGTTTTGACTCAGAGGGCTAAGAGTTGCAGGATTATGCCCTAGAAAGCTAGATTGATTGGGTTGTGACCCATGGGGCTGGGATATATAGGGTTGTGACCCAAATGGCTGGACTTGTAGATTTGTGACCCAGAAGGCTACAATTCATAGGGTTGTGACACAGAGGGCTAAGAGTTGTAGGGTTATGACGCATAGAGTTAGATTTGTATGGCTTTGGCCCATGGGGCTGGGATTCATAGGGTTGTCACCCAAAGGGCTGAATTCGTAGGGTTGTGACTCATAGGGCTGGATTTGCTGAGTTTTGACTCAGAGGGCTAAGAGTTGCAGGATTATGCCCTAGAAAGCTAGATTGATTGGGTTGTGACCCATGGGGCTGGGATTCATAGGGTTGTGACCCAAATGGCTGCACTTGTAGATTTGTGACCCAGAAGGCTACAATTCATAGGGTTGTGACACAGAGGGCTAAGAGTTGTAGGGTTATGACGCATAGAGTTAGATTTGTATGGCTTTGGCCCATGGGGCTGGGATTCATAGGGTTGTCACCCAAAGGGCTGAA
>00311
TTGATTGGGTTGTGACCCATGGGGCTGGGATTCATAGGGTTGTGACCCAAATGGCTGCACTTGTAGATTTGTGACCCAGAAGGCTACAATTCATAGGGTTGTGACACAGAGGGCTAAGAGTTGTAGGGTTATGACGCATAGAGTTAGATTTGTATGGCTTTGGCCCATGGGGCTGGGATTCATAGGGTTGTCACCCAAAGGGCTGAATTCGTAGGGTTGTGACTCATAGGGCTGGATTTGCTGAGTTGTGACTCAGAGGACTTAGAGGTGTAGGGTCATGCCCCATTGAGCTAGATTCATAGGGTTGTGATCCAAGGGACTGAATTCATAGGGTTGTGACTCATAGTGCTGGATTTGCTGAGTTGTGATTCAGAGGGCTAAGAGTTGTAGGATTATGACCCATAGGGCTGGATTCGTATGGTTGTGACCCATGGGGCTGGGATTCATAGGGCTGGCATCTATAGAGTTGTATTCATAGGGTTGGAATTCAGTGAATGGAGCTGATTAGGGCTCGGTCATATTTGCTTGATTTTATAAGGCTAGAACTCATAAGTCTGGGGTCTGTAGAGTTGGGAATTTTAGGGCTGGACTCTATAGGGTTGGAATCCGTACTGCTAGGACATGTATTGGTGTGTCTCATATAAATGGATTTCATGAGGTTGATATCATACATTGAACCCCTTAGGGTTgatatccctgagtctgaaaagtatagggttgtgactcatggggattacaggcgtagaatgggttttaaactggaccacgagtcatttgagtgatgcagagaagagctcatagctgcagcggctggtgagggggtgggttggtgggcattagtgttctgctggtgtcttcttctttcacattctcaatgtcagaggagggtatcaggtgaggttggaggagatgttggaggctggcaggggaaacaaaaaatgtctgatactcctggaggagaggagaatgaatagaagaaaatatatgtatcatggttctggccagcaagaagcagaccgtaaggttggctgccattgatttgaagtgagactcctggttgggtgccattgaagtgaagctattgggggtgcccacaggatattcatgagttacattgagccctagaggtgtaggctaggagtgggttgagatttgggtcattccagaaatgtgcttcatttctggagcaagtaaaacaaagcaagcgtgggcgcgcgttgagaatctgtgcgagaaaatgatggtggctattgtccacatgatggggacaaggttgggagaggtcattagggAATGTGGCAGAAGACCTGGTCAAGGTATCAGTTTTTTGGGGTTTTTTGTTGTTGTTGTTGTTGTGTTGGtttattgtttgtgtgtttgtttttgagatggagtctcgctctgtcactgggctaaagtgcaacggcgtgatctctgctcaccgcaacctcctcctcccgggttcaagtgattctcctgcctcagcctcctgagtagctgggattacaggcgtccaccaccacgcctggctaatttttgtatttctagtacagacagggtttcactatgttggccaggctggtctcgaacgcctcacctcatgatccatctgcctcagattcccaaagtgctgggattacacgcgtgagccaccaggcccagccAAAAAATGTACACAGAttttttttttttttttgagacagagtctctctctgtcgcccaggctgaagtgcagtggcccaatctcggctcactgcaagctccacctcctgggttcacgccattctcctgcctcagcctcccaagtaactgggactacaggcacccgctaccacgcccggctaatttttttgtatttttagtagagatggggttgcactatgttggccaggctggtctcgaacgcctcacctcatgatccgtctgcctcagattcccaaagtgctgggattacatgtgtgagccaccgggcccagccAAAAAATGTACACAAtttttttttttttttttgagacggagtctttctctgtcgcccaggctggagtgcagtggcacgatctcagctcactgcaagctccacctcctgggttcacgccattctcctgcctcagcttcccgagtaactgggactacaggcacctgctaccacgcccagctaattattttgtatttttagtagagatggggttgcactatgttggccaggctggtctcgaactcctcacctcatgatccgtctgcctcagactcccaaagtgctgggattacaggcatgagccactgcacctggccAAAGAATGTGCACACtttctttcttttttttttttttttgagacagagtctcgttctgttgcccaggctggagtgcagtggcacgatctcggctcactgcaagctccgccttccgggttcacgccattctcctgcctcagcctcccgagtagctgggactacaggcgcccgccaccacgcccggctaattttttgtatttttagtagagacggggtttcaccgtgttagccaggatggtctcgatctcctgaccgtgtgatccacctgcctcaccctcccaaagtgctgggattccaggcatgagccaccgcacctggccAAAGAATGTACACACTTTTTAGGGTTGAGGAATTCCATAGGTTTTTAGGGTTGAGCAAATGCATACCTTTCATCAGATCCTCAAACAGCCTTGTCAAACCTGACTCCTCTTCCTATAACTTGTGGTGGACGAATATTACAAAAGAAAAGAAAACTTTGGTCTTggccaggcgcggtggctcacacctgtaatcccagcactttgggaggccgaggggggcggatcatgaagtcaggagttcgagaccagcctgaccaacatggtgaaaccccatctctactaaaaatacaaaaaaatcagccaggtgtggtggtgggcgcctgtaatcccagctactcgggaggtcgaggcacgagaatcactggaacccgggaggcggaggtttcagtgagccgatattgtgccattgccctccagcttaggcaatgagagcaaaactctgcctcaattaaaaaaaaaaTTAGTCTTATAGAGCACCAAAGACCAACCCTAAACAATGAGATGCAATGTGGCAAAGTCAACCTTTGGAGAGCAAAGGATGCTATGAGCAGAATAGTATTACTGTAAATAAATAGCCACAGAGAAGCTGGTGGAGGCTCATCCAAGTCATCTTCATTCATTGCCTGAAATGTGGGTGTTTGTCTGTTTGCCAGATAACTCCGGCCAGAAATAATTTTGCATAAATAGCATTGATCTTCCAGGACCTCCCTTTGGGCTGAGTTTAGTGCAAAAGTCGCTGATGTTTTCACTTCCTTTGGTGGGGACTTATTCAAGCTCAGTGAATCTCCTTAAATAATAACCTGTAGCCGGTTCCTAGAAGCCTCCTTTCCTCCTTTTCGTCCTTTCCTGGAGAGACTGGATCCTCAGCCATTACATGAAGATACCATCACTGAAGGCATCTCGTTGGTGCCCTGTTGGGTGGATTTTTCTTGATACGGAAGTCCAGGCCATGTCTCTCTCAGGAATTCTGCCTCTGTGAGTGAGTGCTCATTCCAATGGGTAGCTGGGATCCCACAACTTTGCACTTTGCCTTATGTGTTGATACTGTTGACTGAGTTCAAACCTGCatgctggaaagaatgaggtttaaaccgggccattttgtctatgctagtgatataaaaatgacatgctctggaaaatagtttggcagtttcttttaaaagtagacattgagcaatcacctgactgttgcactcctgggtagttagcccagagaaatgaagacttttgctcacacaaaaacctttacgtcatgtttgtaacagattggtttgtaatactcaaaaactggaaacaatttagatgtccttcatcagctgagtaggtaaacaaactgtgatacatctctaccagagaatactatctgataacaaaaaagaacagattattaacatatgcaacaacctgggtgaatctccagggaattatgtcaagtgaaaaagtagcattctatgtaattctatgtatgtagcattcttgacctggtaaaattatagaaatggaaaacagattagttgttgccagggattaaggagggagtgggggcagaagggaagtgggtatggctacaaataggcaacagcaaggattcttgtagtgatagaaatgttttgtatcttggctatatcaatgtcaatatatgggtttgatattgtactatcaagatgttaccactgcaagatgttaccactgagggaaactcagtaaagagtatatgagaAAACATAAAAATAATAATAAAGGCAGACATTGCTACCTAGGGAGAAGGTTGAGACTCACAGAAGGGGATGGGGACATCTCTGGGGACCATTATCTCTGCAGTAAGAGAGAAAAATAGGTTGGGCATGGATCATGGTGGATcaggtggatcacctgaggtcaggagttcgagaccagcctggccaacatggtgaaacccgtcactactaaaaatacaaaaattagccttgtgtggtggcacaggcctgtaatcccagctactcgagaggctgaggcagaagaatcacttgaacctgggaggtggaggttgcagcgagttgagatcacaccacagcactgcagcctgggccacagagtgagaccctgtctcaaaacaaaaacaaacaaacaaaaaaaGACAGAGAGAAATAGAGAAATTGCAGCCATAACCAACTGAGTTCTGTCTTGGCACAGTGGGTTAAAtatcccatcaaaatccatatgttggaacccgcatctgcaatggggtgttatttggacacggaaactttggaagataattaaaattagattaaatcttgaggatatatccctcatgatgggattagcgttcttattttatttatttatgagacagagtctcacattgtcacccaggctggggtgcagtggcgggatctcagctcattgcaacctccacctcccgggttcacacgattttccagactcagcctcctgagtagtggggattacaggcacccaccaccgcgcccggctaattttttgtatttttagtaaagacagggtttcaccacattggtcaggctggtctccaactgctgacctcggggatccgcccacctcagcctcccgaagtgctgggattacaggcatgagccactgtgctcggctgggattagcgttcttacgggaagtagaagagacaccagagctctctctctctctctatctgccatacgaggacacagggagaagatactgtctatccaccaagaagagaatcctcaccagtaactgaatctggtggcatgcaaactgcaggacttccagtgtccaaaactatgagaaataaatgtgtagtgtttgtgccccatagtggatgtttttttgtttgtatgtttgtttttgtttttgagacagagtttcactctgtcgcccaggctggcatgcagtggcgcgatctcacttcatggcaacctccgcctcctgggttcaagtgattctcctgcctcagccccacgagtagctgggattacaggcatgcgccaccacacccggctaattttgtatttttagtagagatggggtttctccatattggtcaggctggtctcgaactcctgacctcaggcgatccacccgcctcgcctcggcttcccgaagtgctgggattacaggtgtgagctactggacctggcctagtggatggtattgtgtgatggcagccccagctgactaacacaCTCAGTTTGCAGCAGCAGAGTCAACCAGCCTTCTACCCAGGTTGGTGCTTAGCATGAAAGTTGGACCAGCACCCTTCCTTCTCCAAGTCATCATTCTTCACCAATTTCCCATCTCTGGGAAAGTCTAGATAATAGTTTGTAGATGCTGCTCACATTCTACGCAATACCAAGGAAGCATATGATTCAAGTAAGTAATTCAGCTTTATCATTTCCTTCGGCACCTATTCGTAGATTCAGATCCATTCGTTCATTTCTTCACAGTCATCCGTCAGGCCAATGGGTATTTGCCACCTAAAAAgtagatcatcgcctgtcatcccagcactttgggaggcggaggagggtggatcaccaggtcaggagatcgagaccatcctggccaagatggtgaaaccctgtctctactaaaaatacaaaaattagccgggtgtggtggctcacgcctgtcatcccagcactttgggaggctgaggcaggtggatcacctgaggtcaggagtttgagaacagcctggccaagatggtgaaaccccgtctctactaaaaatacaaaaattagccaggcgcggtggctcacgtctgtaatcccagcactttgggaggccgaggtgggcagatcacgaggtcaggagttcaagaccagcctggccaacatggcgcaaccccatctctactaaaaatacaaaaattagccaggcacggtggctcacgtctgtaatcccagcactttgggaggctgaggcaggtggatcacctgaggtcaggagtttgagaccagcctgggcaacatggtgaaaccccgtctctactaaaaatgcaaaaattagccgggcatggtggctcacgcctgtcatcccagcactttgggaggctgaggcaggtggatcacctgaggtcaggagtttgagaccagcctgggcaacatggtgaaatcccatctctactaaaaatgcaaaaattagctgggtgtggtgacgggtgcctgtaatcccagctactcgggaggctgaggcaggagaatcgcttgaacccaggaggtggaggttgcagcgagtcgagatggcaccattgcactccagcctgggaacagagtgagactccgtcttaaaaaaaaaaaaaaaaaaGTAGATTATTTCCAGAATGACAACATCCTTCCTCACCGTTCGAAATAAACAGTTGCTGTAACATTTCCGTTCTCCTCTCGGTGAGTTCTTTTCTTCATTTCGGTTTTCTGAGAAAGCAGTGGGCTCAACACAGATAATCACACAGTGATTCTGAGCAGGAGACATCCGTTCGACACAGCGAGGTGGGGGGAGTGGAGCGGGAGGGTTTGTCTCTCAGGGACTGTGTGATGAAGACAGCTTTTCCCCAGCCAGGCTGGGTTAACGAGGCAGGAAGCGTTCGGTGACATCATGACACTGCTGTGCTGCCAGATAGAAAAGGAGAGATTTTCTGTCTCTGAAAACTCAAGGCAAAATAAATTGACCTCTGAGTGGAAATCTTTGCCACGGCTTCTCAGCCCACATTTTCAACCAGGAGAATTGTTTCTTAATTAAAAGAAAAAAAAAAAATACTCCAGCAAAGGAAAATAAGGGCTTCCATCTCAAGCCACAAATACTGCAGTAAGGGAAGATAAGGGCTTCCATCTCAATCCACCAACCTGTGTGCGGTTGGTCCCCACTGACTGGGGGGACCCCGTCTTGGTCCTCACTGCCTGGGGACCAGTGACCCCGTCTTCAGGCACCGATGTTGTCTTTGATCTGGGACTCTGCACCTTCACCCTGACACGACCCAGGGGTGCAAGGCAGACAGCAGCCGGCTGGCGGGTTGACGTGTAGGGTGGCGGGGAGCAGGGAGAGGTGGGCTCCGCAGAGAGCTGCTACCTGAACCCGTTCCCTGACATCATTTTGTTACACCCCTCCGAGACGCGGAGGGGGGTGCCTGGGCCTCCCTGTCAGGGCTCCATACCAGACCCTGTGTCTGCAAATGGCAGCTTGTCAGCCTCATCAGGCAAGAGCGAGTCTAGCAGACGTTGCTTTTTTTTTTTTTTTTTTCCAATCCTGCCCCAGAGTCAATTAAAATACAGTAAGGCTGACATTTGCAGAATACAGAATGATCAAAGGCAAAAATGCCCATACAGCTTCTGACATAAAAACAGTGTGTTTGGCGGAAGACAGACACAGTGTAACAGGTCAGGTAATTATGAGAAAATCTATGATATATCTGTTGCAGTTGGTTAGTTTGTACACACGATCACAGCCATCAAACAAAAGAGCGGGCTCTCTTCTCCTGACGGCTGCGAGAGCCGCTGACACCGTCTCGTGACGCTGATACAGATGGCTTCTGCAGACAGACTGAATTAATTTGACAGTAAATAGGGGGTAGCGGTTACTGCCTTCTTTAAATATCTATTTTTTAATTGCACCTGAGCAGGTTTTATTTTTGCCCTTCTGGGGATTTGCTGGCGAAGCATTTGGTGGTCTTATTAGCCATGCACTCTCCTCCCATTTCACGTTACAGCCCTGGGCACAGGTGTGTCCATGcacacacacacatactgtcacacacacacacacacacgcatgcatgcatacaGCAAAGTTGTTTTTTGTTGTTTGTTTGTTTTTCTGCTGTGTGTAAATACAGCACGTGTACAAACACACTTTCTGCTGTTTTATCGTTTGCATGCTAATTGCTTGAAAGTAATGCATTTTCTCCCCTCTCTTCCCAGCTCCCTCCTCCCAGAATCCATCCCCAACACCCAAAGCTGAACAGATGTGTTCATTATGGTGATTAAGGAATTCTCCCATCTTTTTGCCTCGATGTGTTTATTAAATTAATGAGGGATGAGACAGATGAATCTGTGCGCTCAGGGTACAACCAGGCAAAAGCCACGGGTGTATTTCACGGGGCTGGGTACTCTCTGCCATGCTCACATCGTAATTGGCTTAATGGGTTTTCCGTGATGCGGAATGTCTCTTTCCTCCTCTCTCAGGCAAACTAATTACAGCTTTTTACATTAAATTCTAATAGATTTCAATTTATCTCTTCTAAATTATCACAATAATTACAGTAATAAATTAAGCACGTTGACACCATTCATGAACACACTTTGGGTCTGGCGTTACAGCAGCGTGGTGTTGCAGAGGCTGACTAAATAGACGTGCTGGCTGAGGATGATGGGGGCGGCGCTGGGAGAGAGTGTGTGTCTGTGTGTGTGCGAGCAGATTTGTGATGTTTTTCTGAAAGTCTGCAGAGAGTTCTCCCAAAAGAGAGTTGCATTAAAGGGTACGAATATTTAGAGAGAATCACTGTGTCTTCTCTCAAGTTCCCTGGTTGGTTGGttgtttttgtttttctgagacggagtttcactcttgttgcccaggctggagtgcggtggtgccatctcggctcactgcaacctccgcctcctgggttcaagcgatgctcctacctcagcctcccgagtagctcggattacagacatgcgccaccacgctcggttatttatttatttattatttattgattttttgtatttttagtagagacaggatttcaccacgttgtccaggttgctctcgaactcctgacctcaggtgatctgctcgtcttggcctctcaaagtgctgggatgacaggtgtgagccaccgtgcctggcTTTTTTTTTTTTTTCTTTCCTATTTCCCCATTGGGTCcgattcccctgcctcagcctcccgagcagctgggactacaggcacccgccaccacgcccagctaatttttgtatttttagtagagacggggtttcaccatgttggccaggctggtcgcgaactcctgacctcaggtgatccgcccgcctcggcctcccaaagAGTGTGTTCATGTCTCACCAGCACAAATATGTAATCAACCGTGTCCCCTTTGCAGAGTAAGGTGGCCATGAGGTTTCAGGTATATTATCGGATCCTTCTATTCCATTTTAATGACCTCCCATTATTTCTGCAGAGAAGGTGAAAGTTCCCCTTCAACATCCTTCATCACAGCCATCGCCCCCCAACTCCACTCGCCACTGCCACCCAGACGTCAAATCCTAGAGAGACTTCAGATGGCCGGGAGAGGCCTTCCTGGCTTTCTTTGTCACTCCACGCCGAATCCGAGTGTCACACGTGGCCCACCTGTGAAGTTCCTGGCCGGTGCTGATATAAATGGTAACAGGGCCGATGGCCTGCGATTGTCAGAGATTGATTTAGACAGGTGACTTCTTCTGCTTTGTAAGGTAATGAGACCGAACTTTCAGACTAACTTTCCAAACTCTGGAGGTGACGGCTTCAGTGCAGTCAGTTGATGTAAAAGTTTATCGGCAGGCAGCGGTGGCTCACGCCTGGAATCCCACAACtttagtagagacagggtttcaccgtgttggccaggctggtctcaaacgcctgacctaacgtgatccacctgtcttggcctcccagagtgctggaattacgaccgtgagccaccacgcctggccCAACAAAACTTATTTAAtttttattttatttgtttattttttgagacagagtcccactctgtcgcctaggctggagtacagtggcgcaatctcggctcactgcaacctccgctcttgggttcaagcgattctcctgcctcagcctcccgagtagctgggactacacgtgcctgccaccacacctagctcatttttgtattttagtagagacagggtttcaccatgttggccaggctggtctcaaacgcctgacctaacgtgatccacctgccttggcctcccagagtgctgggattacaaacgtgagccaccacgcctggccCAACAAAACTTATTTTAAATTAAGTTTCCAGTTAAACTTATTGGAACACAGGCATGTGGTAAAATCtaaaatttaatttaaaatttaaaaGCATTCCAATTAAAGTGAAATTAAATGCAACTAAATTGAAAATAAAATTAAAATGTATAATGTAgggcacagtggctcgtgcctgtaatcccagcactttgggaggccgaggcgggtggatcatctgaggtcaggagttaaagaccagcctggccaacatggtgaaaccccgtctctaataaaaatacaaaacttagctatgcatggtggcagtcacctgtagtttcagctacttgggaggctgaggtgggagaatcacttgaacccaggagggggaAACGTGGGTGTGATGGCTGGAGCCCCAGCAGCTGTTTCTGACTCTGAGGTGTTGCTGGAATAGACATAGGGGAAGCTTGACATTCTGCACCCATTTCTGCTTCTTGCTGGGAGAAAGGTGGGTGTGAGGGCGGGAGCCCCAGCATCCACGTTGGACTCTGAGGCAGTGCTGGAATTGACATAggggaagcttgccattcttcacccatttctgcttcttgctgggggaaaggtaggtgtgagggctggagtctcagcagccaccttggactctgaggtgATGCTGGAATGAATATATggggaagtttgccattcttcacccatttctgcttctctttgggggaaaggtgggtgtgagggctggagccatagcagctgttttggactctgaggtgATGCTGGAATGAACACATCagagagcttgccattcttcagccattcctgcttcttgctggaggaaaggtgggtgagagggctggagtctcagcagccaccttggactgtgaggtgATGCTGGAATGGACATAggggaagcttgacattcttcagccatttctgcttcttgctggtggaaaagtgggtgtgagggctggagccccagcagctgttttggactctgaggtgACACTGGAAGTGAAAATCTCATATGCAGAATCCTGGGTCCTGGGAGGAGCACACAGTCCTGGGGTGGCTTCTGCAAGTCCTCCTTtttcttctacttcttcttcttctttttttaattgagatggagtctcactctgtcacccaggctggagttcagtgacgcgatctcggctcactatagcctccacctcccaggttcaagcgattctcctgcctcagcctcccgagtagctgggactacaagcacgtgccaccacgcctggctaatttctgtattttttttttttttttgagacagagtctggctctgttacccaggctggAGTGCAGTGGCATGATCTCGGCTaatttaaaaattagccaggtatggtgacacatggttgtagtcccagctactcgggaggccgaggtagggggatcacttgagcccaggaggttgaggctgcagtgagctatgatatctcaaccctttgggaagtggaggtgagaggattacttgaggccaggagttcaagacctgcctggccaacatagcaagaccccatctctacaaaaaaaattagccgagcatcatgacctgttcctgtaatcccagctacttgggcagacaaggtgggtgattcacttgagcccaggagttcaagaccagcctgggtaacataacaagaccccatctctacaaaaaaTTAGCCAAGCATGATGGCGtgaggccaggagttcaagaccagcctgggcaagatagtaagaccctgtctctgcaaaaaattcaaaaattagtcaggtatggtgacgcatagttgcagtcccagctactcgggaggctgaagtagggggatcacttgagcccaggaggttgaggctgcagtgaactatgatatctcaaccctttgggaagtggaggtgagaagattgcttgaggccaggagttcaagacctgcctggccaacatagcaagaccccatctctaaaaaaaaaaaTAgccaagcatgatgacctgttcctgtaatccctctgggctacttgggcagccaaggtgggtgaatcgcttgagcccaggagttcaagaccagcctatgcaacatagcaagaccctgtctctgaaaaaaacttaaaaattagccaggtatggtgatgcatggttatagtcccagctactcaggaggttgaggtgggggatcgcttgagcccaggaggtgaaggctgcagtgaactatgatggtgccattgcactccagtccgggtgacagagcaagaccctgtctaaaaaaaaaaaaaaTTAGAAAGGATCTTTAAAAAGGCAGAACAGAAAGACAGAGAGGAGTGACGCTTTAACATTCATGCAAGATGGTTAGAAATCCAAAGGGGAGTGAAAAATCAGGATCGAGACAGGTGGCTCACACCCATGGAATCTGCAGCCACCCCCAAAAAAACCCACATGGGCTGTGCCCTTTGGAAGCTCCAGGAGCAAGCAGCCCCCACGCCGGCTTCCTCATCCATCTGTGGCATTGGTTGTTGGGCATTTGAAATTGCAAGGTGTCTGCCTGCATTCCATAACGTGCCACAGAAACAAAAGGAGCAATCTCTCTCCCCTGATGGAAGCCAACAGCTGCTAAGAGGCCCGGAATGAGTGTGAGGAGATGATGAGCCTAGAGACCTGCTCCAGGATCAGGCAGCCGCCGAGTGGGAATGAGCCGGTCAGCAGGCATCTGCCATCATTGCTCCCCAAAGCAGGGGTTCCCCAGGTGCCCTCAGCCCCGCCCAGCCTCAAGGGTGGCTCTGAGACCACTGTGTGCTGGAATCAGCTGGACAGAAGGTGGCTGGCTGGAGAGGGTCATGGCTGGATGGGCACCTGGTAGCCTGTGGCCCTGGCCTGGGTTCAGGGAGGGTGTGGGCAGAGGGCAGGAGGAAGGTGGGGAGGAAGACACAGCAGGAGAAGGAGTAGGTGAAGGGAGCCAGGCTGGGggaagaagaggaggaggaggagatggaggaggaggagatggagatggagaagttagaggaggaggagatggagaagttaaaggaggaggagatggagaaggaggagatggaagaggaggacgagatggaggaggaggagattgaggaggaggagatggagaggaggagaaaatggaggaggaggaggagaagatggaggagaaggaggagatggcaaaggaggagatggtggagatggaggaggagatagaggagaaggaggagatggtagagatagaggaggaggagaagatggaggaggagcagatggaggaaatggagagggaggaggagatggagatggaggaggaggagctggaggaagagcagacagaggagatggagatggacaaggaggagagggaggaggaggagatggaggaggtggagtagatggaagaggaggaggaagagatgcaggagatagaggaggaggaggaggagctggaggaagagcagatggagaaagaggagacagaggagatagagatggaagagatggtggcggaggaggaggagatggaagaggaggaggaagagatgcaggagatagaggaagagcaggaggagatggaggaggaggagacaaaggaggtagagatggaggagatagaggaggaggagatggaggaagagcagaaggaggaagaggagacagaggggatagagatggaggagatggaggaggagatggaagaggaggaggaagagatgcaggagatagaggaggaggaggaggagatggaggaagaggagatggaggagAGTGGGGAGATTTTCCTGCTCGAAACAGTGCTCAGCTTTGGGTATGGTGATCAGCACCACGTGTTACTTTGTTTGACAAACATGCTTCAAAAAAAAAAAAAGACACAGGAACGTGATTTCCACACAATATTTTAAAATACCACTGTCAGGAATTAATCACATGCAAACAGATATTGTTTTCTGGACTTAAACAACTTTGAAAATGTCACATAATGTTGCTTTTCTGTATGGTTTTTTATTCCTTTTAAGTTTTATTCCAATGAGGTTTTAAGAGAGGTAAGTTGCATAAATATCATATCAAGGTATTATAAGTAACTACATTTAAAATGACAAATCTGTGATCAGAAATGTGAAGTTTGATCCAGATGAACAGGGACTCTCAAAGGGCACGAAACAACCACTCGTGAGGATCTGATTCAAATGCAAAATTGACCCCTGCAATTGAAACCACAGTTATAATAAAAAGATATCCTAAACCAATTGAAACCAAAATTTCCAAAAATATACTTTTTAAAAAGATCAGAAATGAAAAAGTGTGAGTAAAATAAAGCAACTCAGCTAATCTCCTTTGAAAGTGAATTTGGTATGAGATTTGAAGTATGATTTGTGGTCTGTGATGCTCAACTGGTGTGGATGGAGCTGATCTATGGTCTGTGATCCTCACCTGGTGTGGATGGAGCTGATCTATGGTCTGTGATGCTCCCCTGGTGTGGATGGAGCTGATCTATGGTCTGTGATGCTCCCCTGGTGTGGATGCAGCTCATCCATGGTCTGTGAGGCTCACCTGGGGTGGATGGAGCTAATCTATGGTCTGTGATAGTCACCTAGTGTGAATGGGGAAGGGCCATGGTCTGTGATGCTCCCCTGCTGTGCATGGAGCTGATCTATGGTCTGTGATGCTCACCTGGTGTGGAT
>00312
ACTTGTAGATTTGTGACCCAGAAGGCTACAATTCATAGGGTTGTGACACAGAGGGCTAAGAGTTGTAGGGTTATGACGCATAGAGTTAGATTTGTATGGCTTTGGCCCATGGGGCTGGGATTCATAGGGTTGTCACCCAAAGGGCTGAATTCGTAGGGTTGTGACTCATAGGGCTGGATTTGCTGAGTTGTGACTCAGAGGACTTAGAGGTGTAGGGTCATGCCCCATTGAGCTAGATTCATAGGGTTGTGATCCAAGGGACTGAATTCATAGGGTTGTGACTCATAGTGCTGGATTTGCTGAGTTGTGATTCAGAGGGCTAAGAGTTGTAGGATTATGACCCATAGGGCTGGATTCGTATGGTTGTGACCCATGGGGCTGGGATTCATAGGGCTGGCATCTATAGAGTTGTATTCATAGGGTTGGAATTCAGTGAATGGAGCTGATTAGGGCTCGGTCATATTTGCTTGATTTTATAAGGCTAGAACTCATAAGTCTGGGGTCTGTAGAGTTGGGAATTTTAGGGCTGGACTCTA
>00313
CTTGTAGATTTGTGACCCAGAAGGCTACAATTCATAGGGTTGTGACACAGAGGGCTAAGAGTTGTAGGGTTATGACGCATAGAGTTAGATTTGTATGGCTTTGGCCCATGGGGCTGGGATTCATAGGGTTGTCACCCAAAGGGCTGAATTCGTAGGGTTGTGACTCATAGGGCTGGATTTGCTGAGTTGTGACTCAGAGGACTTAGAGGTGTAGGGTCATGCCCCATTGAGCTAGATTCATAGGGTTGTGATCCAAGGGACTGAATTCATAGGGTTGTGACTCATAGTGCTGGATTTGCTGAGTTGTGATTCAGAGGGCTAAGAGTTGTAGGATTATGACCCATAGGGCTGGATTCGTATGGTTGTGACCCATGGGGCTGGGATTCATAGGGCTGGCATCTATAGAGTTGTATTCATAGGGTTGGAATTCAGTGAATGGAGCTGATTAGGGCTCGGTCATATTTGCTTGATTTTATAAGGCTAGAACTCATAAGTCTGGGGTCTGTAGAGTTGGGAATTTTAGGGCTGGACTCTA
>00314
AGGGTTGGAATCCGTACTGCTAGGACATGTATTGGTGTGTCTCATATAAATGGATTTCATGAGGTTGATATCATACATTGAACCCCTTAGGGTTGATATCCCTGAGTCTGAAAAGTATAGGGTTGTGACTCATGGGGATTACAGGCGTAGAATGGGTTTTAAACTGGACCACGAGTCATTTGAGTGATGCAGAGAAGAGCTcatagctgcagcggctggtgagggggtgggttggtgggcattagtgttctgctggtgtcttcttctttcacattctcaatgtcagaggagggtatcaggtgaggttggaggagatgttggaggctggcaggggaaacaaaaaatgtctgatactcctggaggagaggagaatgaatagaagaaaatatatgtatcatggttctggccagcaagaagcagaccgtaaggttggctgccattgatttgaagtgagactcctggttgggtgccattgaagtgaagctattgggggtgcccacaggatattcatgagttacattgagccctagaggtgtaggctaggagtgggttgagatttgggtcattccagaaatgtgcttcatttctggagcaagtaaaacaaagcaagcgtgggcgcgcgttgagaatctgtgcgagaaaatgatggtggctattgtccacatgatggggacaaggttgggagaggtcattagggAATGTGGCAGAAGACCTGGTCAAGGTATCAGTTTTTTGGGGTTTTTTGTTGTTGTTGTTGTTGTGTTGGtttattgtttgtgtgtttgtttttgagatggagtctcgctctgtcactgggctaaagtgcaa
>00315
GGGTTGGAATCCGTACTGCTAGGACATGTATTGGTGTGTCTCATATAAATGGATTTCATGAGGTTGATATCATACATTGAACCCCTTAGGGTTGATATCCCTGAGTCTGAAAAGTATAGGGTTGTGACTCATGGGGATTACAGGCGTAGAATGGGTTTTAAACTGGACCACGAGTCATTTGAGTGATGCAGAGAAGAGCTcatagctgcagcggctggtgagggggtgggttggtgggcattagtgttctgctggtgtcttcttctttcacattctcaatgtcagaggagggtatcaggtgaggttggaggagatgttggaggctggcaggggaaacaaaaaatgtctgatactcctggaggagaggagaatgaatagaagaaaatatatgtatcatggttctggccagcaagaagcagaccgtaaggttggctgccattgatttgaagtgagactcctggttgggtgccattgaagtgaagctattgggggtgcccacaggatattcatgagttacattgagccctagaggtgtaggctaggagtgggttgagatttgggtcattccagaaatgtgcttcatttctggagcaagtaaaacaaagcaagcgtgggcgcgcgttgagaatctgtgcgagaaaatgatggtggctattgtccacatgatggggacaaggttgggagaggtcattagggAATGTGGCAGAAGACCTGGTCAAGGTATCAGTTTTTTGGGGTTTTTTGTTGTTGTTGTTGTTGTGTTGGtttattgtttgtgtgtttgtttttgagatggagtctcgctctgtcactgggctaaagtgcaa
>00316
tttttttttttttttgagacagagtctcgttctgttgcccaggctggagtgcagtggcacgatctcggctcactgcaagctccgccttccgggttcacgccattctcctgcctcagcctcccgagtagctgggactacaggcgcccgccaccacgcccggctaattttttgtatttttagtagagacggggtttcaccgtgttagccaggatggtctcgatctcctgaccgtgtgatccacctgcctcaccctcccaaagtgctgggattccaggcatgagccaccgcacctggccAAAGAATGTACACACTTTTTAGGGTTGAGGAATTCCATAGGTTTTTAGGGTTGAGCAAATGCATACCTTTCATCAGATCCTCAAACAGCCTTGTCAAACCTGACTCCTCTTCCTATAACTTGTGGTGGACGAATATTACAAAAGAAAAGAAAACTTTGGTCTTggccaggcgcggtggctcacacctgtaatcccagcactttggg
>00317
ttttttttttttttgagacagagtctcgttctgttgcccaggctggagtgcagtggcacgatctcggctcactgcaagctccgccttccgggttcacgccattctcctgcctcagcctcccgagtagctgggactacaggcgcccgccaccacgcccggctaattttttgtatttttagtagagacggggtttcaccgtgttagccaggatggtctcgatctcctgaccgtgtgatccacctgcctcaccctcccaaagtgctgggattccaggcatgagccaccgcacctggccAAAGAATGTACACACTTTTTAGGGTTGAGGAATTCCATAGGTTTTTAGGGTTGAGCAAATGCATACCTTTCATCAGATCCTCAAACAGCCTTGTCAAACCTGACTCCTCTTCCTATAACTTGTGGTGGACGAATATTACAAAAGAAAAGAAAACTTTGGTCTTggccaggcgcggtggctcacacctgtaatcccagcactttggg
>00318
attgtgccattgccctccagcttaggcaatgagagcaaaactctgcctcaattaaaaaaaaaaTTAGTCTTATAGAGCACCAAAGACCAACCCTAAACAATGAGATGCAATGTGGCAAAGTCAACCTTTGGAGAGCAAAGGATGCTATGAGCAGAATAGTATTACTGTAAATAAATAGCCACAGAGAAGCTGGTGGAGGCTCATCCAAGTCATCTTCATTCATTGCCTGAAATGTGGGTGTTTGTCTGTTTGCCAGATAACTCCGGCCAGAAATAATTTTGCATAAATAGCATTGATCTTCCAGGACCTCCCTTTGGGCTGAGTTTAGTGCAAAAGTCGCTGATGTTTTCACTTCCTTTGGTGGGGACTTATTCAAGCTCAGTGAATCTCCTTAAATAATAACCTGTAGCCGGTTCCTAGAAGCCTCCTTTCCTCCTTTTCGTCCTTTCCTGGAGAGACTGGATCCTCAGCCATTACATGAAGATACCATCACTGAAGGCATCTCGTTGGTGCCCTGTTGGGTGGATTTTTCTTGATACGGAAGTCCAGGCCATGTCTCTCTCAGGAATTCTGCCTCTGTGAGTGAGTGCTCATTCCAATGGGTAGCTGGGATCCCACAACTTTGCACTTTGCCTTATGTGTTGATACTGTTGACTGAGTTCAAACCTGCatgctggaaagaatgaggtttaaaccgggccattttgtctatgctagtgatataaaaatgacatgctctggaaaatagtttggcagtttcttttaaaagtagacattgagcaatcacctgactgttgcactcctgggtagttagcccagagaaatgaagacttttgctcacacaaaaacctttacgtcatgtttgtaacagattggtttgtaatactcaaaaactggaaacaatttagatgtccttcatcagctgagtaggtaaacaaactgtgatacatctctaccagagaatactatctgataacaaaaaagaacagattattaacatatgcaacaacctgggtgaatctccagggaattatgtcaagtgaaaaagtagcattctatgtaattctatgtatgtagcattcttgacctggtaaaattatagaaatggaaaacagattagttgttgccagggattaaggagggagtgggggcagaagggaagtgggtatggctacaaataggcaacagcaaggattcttgtagtgatagaaatgttttgtatcttggctatatcaatgtcaatatatgggtttgatattgtactatcaagatgttaccactgcaagatgttaccactgagggaaactcagtaaagagtatatgagaAAACATAAAAATAATAATAAAGGCAGACATTGCTACCTAGGGAGAAGGTTGA
>00319
ttgtgccattgccctccagcttaggcaatgagagcaaaactctgcctcaattaaaaaaaaaaTTAGTCTTATAGAGCACCAAAGACCAACCCTAAACAATGAGATGCAATGTGGCAAAGTCAACCTTTGGAGAGCAAAGGATGCTATGAGCAGAATAGTATTACTGTAAATAAATAGCCACAGAGAAGCTGGTGGAGGCTCATCCAAGTCATCTTCATTCATTGCCTGAAATGTGGGTGTTTGTCTGTTTGCCAGATAACTCCGGCCAGAAATAATTTTGCATAAATAGCATTGATCTTCCAGGACCTCCCTTTGGGCTGAGTTTAGTGCAAAAGTCGCTGATGTTTTCACTTCCTTTGGTGGGGACTTATTCAAGCTCAGTGAATCTCCTTAAATAATAACCTGTAGCCGGTTCCTAGAAGCCTCCTTTCCTCCTTTTCGTCCTTTCCTGGAGAGACTGGATCCTCAGCCATTACATGAAGATACCATCACTGAAGGCATCTCGTTGGTGCCCTGTTGGGTGGATTTTTCTTGATACGGAAGTCCAGGCCATGTCTCTCTCAGGAATTCTGCCTCTGTGAGTGAGTGCTCATTCCAATGGGTAGCTGGGATCCCACAACTTTGCACTTTGCCTTATGTGTTGATACTGTTGACTGAGTTCAAACCTGCatgctggaaagaatgaggtttaaaccgggccattttgtctatgctagtgatataaaaatgacatgctctggaaaatagtttggcagtttcttttaaaagtagacattgagcaatcacctgactgttgcactcctgggtagttagcccagagaaatgaagacttttgctcacacaaaaacctttacgtcatgtttgtaacagattggtttgtaatactcaaaaactggaaacaatttagatgtccttcatcagctgagtaggtaaacaaactgtgatacatctctaccagagaatactatctgataacaaaaaagaacagattattaacatatgcaacaacctgggtgaatctccagggaattatgtcaagtgaaaaagtagcattctatgtaattctatgtatgtagcattcttgacctggtaaaattatagaaatggaaaacagattagttgttgccagggattaaggagggagtgggggcagaagggaagtgggtatggctacaaataggcaacagcaaggattcttgtagtgatagaaatgttttgtatcttggctatatcaatgtcaatatatgggtttgatattgtactatcaagatgttaccactgcaagatgttaccactgagggaaactcagtaaagagtatatgagaAAACATAAAAATAATAATAAAGGCAGACATTGCTACCTAGGGAGAAGGTTGA
>00320
agttgagatcacaccacagcactgcagcctgggccacagagtgagaccctgtctcaaaacaaaaacaaacaaacaaaaaaaGACAGAGAGAAATAGAGAAATTGCAGCCATAACCAACTGAGTTCTGTCTTGGCACAGTGGGTTAAAtatcccatcaaaatccatatgttggaacccgcatctgcaatggggtgttatttggacacggaaactttggaagataattaaaattagattaaatcttgaggatatatccctcatgatgggattagcgttcttattttatttatttatgagacagagtctcacattgtcacccaggctggggtgcagtggcgggatctcagctcattgcaacctccacctcc
>00321
gttgagatcacaccacagcactgcagcctgggccacagagtgagaccctgtctcaaaacaaaaacaaacaaacaaaaaaaGACAGAGAGAAATAGAGAAATTGCAGCCATAACCAACTGAGTTCTGTCTTGGCACAGTGGGTTAAAtatcccatcaaaatccatatgttggaacccgcatctgcaatggggtgttatttggacacggaaactttggaagataattaaaattagattaaatcttgaggatatatccctcatgatgggattagcgttcttattttatttatttatgagacagagtctcacattgtcacccaggctggggtgcagtggcgggatctcagctcattgcaacctccacctcc
>00322
gatgcgatcaactggaagaaagggtatcagcgatggaagatgaaatgaatgaaatgaagcgagaagggaagtttagagaaaaaagaataaaaagaaatgaacaaagcctccaagaaatatgggactatgtgaaaagaccaaatctatgtctgattggtgtacctgaaagtgacggggagaatggaaccaagttggaaaacactctgcaggatattatccaggagaacttccccaatctagcaaggcaggccaacattcagattcaggaaatacagagaacgccacaaagatactcctcgagaagag
>00323
caataaatgtaatccagcatataaacagaaccaaagacaaaaaccacatgattatctcaatagatgcagaaaaggcctttgacaaaattcaacaacccttcatgctaaaaactctcaataaattaggtattgatgggacatatctcaaaataataagagctatctatgacaaacccacagccaatatcatactgaatgggcaaaaactggaagcattccctttgaaaactggcacaagacagggatgccctctctcaccactcctattcaacatagtgttggaagttctggccagggcaat
>00324
caataaatgtaatccagcatataaacagaaccaaagacaaaaaccacatgattatctcaatagatgcagaaaaggcctttgacaaaattcaacaacccttcatgctaaaaactctcaataaattaggtattgatgggacatatctcaaaataataagagctatctatgacaaacccacagccaatatcatactgaatgggcaaaaactggaagcattccctttgaaaactggcacaagacagggatgccctctctcaccactcctattcaacatagtgttggaagttctggccagggcaattaggcaggagaaggaaataaagggtattcaattaggaaaagaggaagtcaaattgtccctgtt
>00325
aaaccacatgattatctcaatagatgcagaaaaggcctttgacaaaattcaacaacccttcatgctaaaaactctcaataaattaggtattgatgggacatatctcaaaataataagagctatctatgacaaacccacagccaatatcatactgaatgggcaaaaactggaagcattccctttgaaaactggcacaagacagggatgccctctctcaccactcctattcaacatagtgttggaagttctggccagggcaattaggcaggagaaggaaataaagggtattcaattaggaaaa
>00326
tgattatctcaatagatgcagaaaaggcctttgacaaaattcaacaacccttcatgctaaaaactctcaataaattaggtattgatgggacatatctcaaaataataagagctatctatgacaaacccacagccaatatcatactgaatgggcaaaaactggaagcattccctttgaaaactggcacaagacagggatgccctctctcaccactcctattcaacatagtgttggaagttctggccagggcaattaggcaggagaaggaaataaagggtattcaattaggaaaagaggaagtcaaattgtccctgtt
>00327
agatgcagaaaaggcctttgacaaaattcaacaacccttcatgctaaaaactctcaataaattaggtattgatgggacatatctcaaaataataagagctatctatgacaaacccacagccaatatcatactgaatgggcaaaaactggaagcattccctttgaaaactggcacaagacagggatgccctctctcaccactcctattcaacatagtgttggaagttctggccagggcaattaggcaggagaaggaaataaagggtattcaattaggaaaagaggaagtcaaattgtccctgtt
>00328
tcttccatttgtttgtatcctcttttatttcattgagcagtggtttgtagttctccttgaagaggtccttcatgtcccttgtaagttggattcctaggtattttattctctttgaagcaattgtgaatgggagttcactcatgatttggctctctgtttgtctgttattggtgtataagaatgcttgtgatttttgtacattgattttgtatcctgagactttgctgaagttgcttatcagcttaaggagattttgggctgagacaatggggttttctagatatacaatcatgtcatctgcaaacagggacaatttgacttcctcttttcctaattgaataccctttatttccttctc
>00329
tcatgtcccttgtaagttggattcctaggtattttattctctttgaagcaattgtgaatgggagttcactcatgatttggctctctgtttgtctgttattggtgtataagaatgcttgtgatttttgtacattgattttgtatcctgagactttgctgaagttgcttatcagcttaaggagattttgggctgagacaatggggttttctagatatacaatcatgtcatctgcaaacagggacaatttgacttcctcttttcctaattgaataccctttatttccttctcctgcctaattgccc
>00330
gctgcataaatgtcttcttttgagaagtgtctgttcatgtcctttgcccactttttgatggggttgtttgtttttttcttgtaaatttgtttgagttcattgtagattctggatattagccctttgtcagatgagtaggttgcgaaaattttctcccattttgtaggttgcctgttcactctgatggtagtttcttttgctgtgcagaagctctttagtttaattagatcccatttgtcaattttgtcttttgttgccattgcttttggtgttttagacatgaagtccttgcccatgcctatg
>00331
cattggtagcttgatggggatggcattgaatctataaattaccttgggcagtatggccattttcatgatattgattcttcctacccatgagcatggaatgttcttccatttgtttgtatcctcttttatttccttgagcagtggtttgtagttctccttgaagaggtccttcacatcccttgtaagttggattcctaggtattttattctctttgaagcaattgtgaatgggagttcactcatgatttggctctctgtttgtctgttattggtgtataagaatgcttgtgatttttgtacatt
>00332
atatatattcacatatatatattttcatatatatattcacatatatatattttcatatatatattcacatatatatattttcatatatatattcacatatatatattttcatatatatattcacatatatatattttcatatatatattcacatatatatattttcatatatatattcacatatatatattttcatatatatattcacatatatatattttcatatatatattcacatatatatattttcatatatatattcacatatatatattttcatatatatattcacatatatatattttcatatatatattcac
>00333
aaaaaaaaaaaaaaaaaaGTAGATTATTTCCAGAATGACAACATCCTTCCTCACCGTTCGAAATAAACAGTTGCTGTAACATTTCCGTTCTCCTCTCGGTGAGTTCTTTTCTTCATTTCGGTTTTCTGAGAAAGCAGTGGGCTCAACACAGATAATCACACAGTGATTCTGAGCAGGAGACATCCGTTCGACACAGCGAGGTGGGGGGAGTGGAGCGGGAGGGTTTGTCTCTCAGGGACTGTGTGATGAAGACAGCTTTTCCCCAGCCAGGCTGGGTTAACGAGGCAGGAAGCGTTCGGTGACATCATGACACTGCTGTGCTGCCAGATAGAAAAGGAGAGATTTTCTGTCTCTGAAAACTCAAG
>00334
aaaaaaaaaaaaaaaaaGTAGATTATTTCCAGAATGACAACATCCTTCCTCACCGTTCGAAATAAACAGTTGCTGTAACATTTCCGTTCTCCTCTCGGTGAGTTCTTTTCTTCATTTCGGTTTTCTGAGAAAGCAGTGGGCTCAACACAGATAATCACACAGTGATTCTGAGCAGGAGACATCCGTTCGACACAGCGAGGTGGGGGGAGTGGAGCGGGAGGGTTTGTCTCTCAGGGACTGTGTGATGAAGACAGCTTTTCCCCAGCCAGGCTGGGTTAACGAGGCAGGAAGCGTTCGGTGACATCATGACACTGCTGTGCTGCCAGATAGAAAAGGAGAGATTTTCTGTCTCTGAAAACTCAAG
>00335
GGAAATCTTTGCCACGGCTTCTCAGCCCACATTTTCAACCAGGAGAATTGTTTCTTAATTAAAAGAAAAAAAAAAAATACTCCAGCAAAGGAAAATAAGGGCTTCCATCTCAAGCCACAAATACTGCAGTAAGGGAAGATAAGGGCTTCCATCTCAATCCACCAACCTGTGTGCGGTTGGTCCCCACTGACTGGGGGGACCCCGTCTTGGTCCTCACTGCCTGGGGACCAGTGACCCCGTCTTCAGGCACCGATGTTGTCTTTGATCTGGGACTCTGCACCTTCACCCTGACACGACCCAGGGGTGCAAGGCAGACAGCAGCCGGCTGGCGGGTTGACGTGTAGGGTGGCGGGGAGCAGGGAGAGGTGGGCTCCGCAGAGAGCTGCTACCTGAACCCGTTCCCTGACATCATTTTGTTACACCCCTCCGAGACGCGGAGGGGGGTGCCTGGGCCTCCCTGTCAGGGCTCCATACCAGACCCTGTGTCTGCAAATGGCAGCTTGTCAGCCTCATCAGGCAAGAGCGAGTCTAGCAGACGTTGCTTTTTTTTTTTTTTTTTT
>00336
GAAATCTTTGCCACGGCTTCTCAGCCCACATTTTCAACCAGGAGAATTGTTTCTTAATTAAAAGAAAAAAAAAAAATACTCCAGCAAAGGAAAATAAGGGCTTCCATCTCAAGCCACAAATACTGCAGTAAGGGAAGATAAGGGCTTCCATCTCAATCCACCAACCTGTGTGCGGTTGGTCCCCACTGACTGGGGGGACCCCGTCTTGGTCCTCACTGCCTGGGGACCAGTGACCCCGTCTTCAGGCACCGATGTTGTCTTTGATCTGGGACTCTGCACCTTCACCCTGACACGACCCAGGGGTGCAAGGCAGACAGCAGCCGGCTGGCGGGTTGACGTGTAGGGTGGCGGGGAGCAGGGAGAGGTGGGCTCCGCAGAGAGCTGCTACCTGAACCCGTTCCCTGACATCATTTTGTTACACCCCTCCGAGACGCGGAGGGGGGTGCCTGGGCCTCCCTGTCAGGGCTCCATACCAGACCCTGTGTCTGCAAATGGCAGCTTGTCAGCCTCATCAGGCAAGAGCGAGTCTAGCAGACGTTGCTTTTTTTTTTTTTTTTTT
>00337
CAAAAATGCCCATACAGCTTCTGACATAAAAACAGTGTGTTTGGCGGAAGACAGACACAGTGTAACAGGTCAGGTAATTATGAGAAAATCTATGATATATCTGTTGCAGTTGGTTAGTTTGTACACACGATCACAGCCATCAAACAAAAGAGCGGGCTCTCTTCTCCTGACGGCTGCGAGAGCCGCTGACACCGTCTCGTGACGCTGATACAGATGGCTTCTGCAGACAGACTGAATTAATTTGACAGTAAATAGGGGGTAGCGGTTACTGCCTTCTTTAAATATCTATTTTTTAATTGCACCTGAGCAGGTTTTATTTTTGCCCTTCTGGGGATTTGCTGGCGAAGCATTTGGTGGTCTTATTAGCCATGCACTCTCCTCCCATTTCACGTTACAGCCCTGGGCACAGGTGTGTCCATGcacacacacacatactgtcacacacacacacacac
>00338
cacacacacacacacacgcatgcatgcatacaGCAAAGTTGTTTTTTGTTGTTTGTTTGTTTTTCTGCTGTGTGTAAATACAGCACGTGTACAAACACACTTTCTGCTGTTTTATCGTTTGCATGCTAATTGCTTGAAAGTAATGCATTTTCTCCCCTCTCTTCCCAGCTCCCTCCTCCCAGAATCCATCCCCAACACCCAAAGCTGAACAGATGTGTTCATTATGGTGATTAAGGAATTCTCCCATCTTTTTGCCTCGATGTGTTTATTAAATTAATGAGGGATGAGACAGATGAATCTGTGCGCTCAGGGTACAACCAGGCAAAAGCCACGGGTGTATTTCACGGGGCTGGGTACTCTCTGCCATGCTCACATCGTAATTGGCTTAATGGGTTTTCCGTGATGCGGAATGTCTCTTTCCTCCTCTCTCAGGCAAACTAATTACAGCTTTTTACATTAAATTCTAATAGATTTCAATTTATCTCTTCTAAATTATCACAATAATTACAGTAATAAATTAAGCACGTTGACACCATTCATGAACACACTTTGGGTCTGGCGTTACAGCAGCGTGGTGTTGCAGAGGCTGACTAAATAGACGTGCTGGCTGAGGATGATGGGGGCGGCGCTGGGAGAGAGTGTGTGTCTGTGTGTGTGCGAGCAGATTTGTGATGTTTTTCTGAAAGTCTGCAGAGAGTTCTCCCAAAAGAGAGTTGCATTAAAGGGTACGAATATTTAGAGAGAATCACTGTGTCTTCTCTCAAGTTCCCTGGTTGGTTGGttgtttttgtttttctgagacggagtttcactcttgttgcccaggctggagtgcggtggtgccatctcggctcactgcaacctccgcctcctgggttcaagcgatgctcctacctcagcctcccgagtagctcggattacagacatgcgccaccacgctcggttatttatttatttattatttattgattttttgtatttttagtagagacaggatttcaccacgttgtccaggttgctctcgaactcctgacctcaggtgatctgctc
>00339
ggaggacattcaaaccaaaggcaaagaagttgaaaactttgaaaaaaatttagaagaatgtataactagaataaccaatacagagaagtgcttaaaggagctgatggagctgaaaaccaaggctcgagaactacgtgaagaatgcagaagcctcaggagccgatgtgatcaactggaagaaagggtatcagcaatggaagatgaaatgaatgaaatgaagtgagaagggaagtttagagaaaaaagaataaaaagaaatgagcaaagcctccaagaaatatgggactatgtgaaaagaccaaatcta
>00340
gctaatttttgtatttttagtagagacggggtttcaccatgttggccaggctggtcgcgaactcctgacctcaggtgatccgcccgcctcggcctcccaaagAGTGTGTTCATGTCTCACCAGCACAAATATGTAATCAACCGTGTCCCCTTTGCAGAGTAAGGTGGCCATGAGGTTTCAGGTATATTATCGGATCCTTCTATTCCATTTTAATGACCTCCCATTATTTCTGCAGAGAAGGTGAAAGTTCCCCTTCAACATCCTTCATCACAGCCATCGCCCCCCAACTCCACTCGCCACTGCCACCCAGACGTCAAATCCTAGAGAGACTTCAGATGGCCGGG
>00341
tgcctgtaatcccagcactttgggaggccgaggcgggtggatcatctgaggtcaggagttaaagaccagcctggccaacatggtgaaaccccgtctctaataaaaatacaaaacttagctatgcatggtggcagtcacctgtagtttcagctacttgggaggctgaggtgggagaatcacttgaacccaggagggggaaacgtgggtgtgatggctggagccccagcagctgtttctgactctgaggtgTTGCTGGAATAGACATAGGGGAAGCTTGACATTCTGCACCCATTTCTGCTTCTTGCTGGGAGAAAGGTGGGTGTGAGGGC
>00342
gcctgtaatcccagcactttgggaggccgaggcgggtggatcatctgaggtcaggagttaaagaccagcctggccaacatggtgaaaccccgtctctaataaaaatacaaaacttagctatgcatggtggcagtcacctgtagtttcagctacttgggaggctgaggtgggagaatcacttgaacccaggagggggaAACGTGGGTGTGATGGCTGGAGCCCCAGCAGCTGTTTCTGACTCTGAGGTGTTGCTGGAATAGACATAGGGGAAGCTTGACATTCTGCACCCATTTCTGCTTCTTGCTGGGAGAAAGGTGGGTGTGAGGGC
>00343
GGAGCCCCAGCATCCACGTTGGACTCTGAGGCAGTGCTGGAATTGACATAggggaagcttgccattcttcacccatttctgcttcttgctgggggaaaggtaggtgtgagggctggagtctcagcagccaccttggactctgaggtgATGCTGGAATGAATATATggggaagtttgccattcttcacccatttctgcttctctttgggggaaaggtgggtgtgagggctggagccatagcagctgttttggactctgaggtgATGCTGGAATGAACACATCagagagcttgccattcttcagccattcctgcttcttgctggaggaaaggtgggtgagagggctggagtctcagcagccaccttggactgtgaggtgATGCTGGAATGGACATAggggaagcttgacattcttcagccatttctgcttcttgctggtggaaaagtgggtgtgagggctggagccccagcagctgttttggactctgaggtgACACTGGAAGTGAAAATCTCATATGCAGAATCCTGGGTCCTGGGAGGAGCACACAGTCCTGGGGTGGCTTCTGCAAGTCCTCCTttttcttctacttcttcttcttctttttttaattgagatggagtctcactctgtcacccaggctggagttcagtgacgcgatctcggctcactatagcctccacctcccaggttcaagcgattctcctgcctcagcctcccgagtagctgggactacaagcacgtgccaccacgcctggctaatttctgtatttttttttttttt
>00344
ttttttttttttttgagacagagtctggctctgttacccaggctggAGTGCAGTGGCATGATCTCGGCTaatttaaaaattagccaggtatggtgacacatggttgtagtcccagctactcgggaggccgaggtagggggatcacttgagcccaggaggttgaggctgcagtgagctatgatatctcaaccctttgggaagtggaggtgagaggattacttgaggccaggagttcaagacctgcctggccaacatagcaagaccccatctctacaaaaaaaattagccgagcatcatgacctgttcctgtaatcccagctacttgggcagacaaggtgggtgattcacttgagcccaggagttcaagaccagcctgggtaacataacaagaccccatctctacaaaaaaTTAGCCAAGCATGATGGCGtgaggccaggagttcaagaccagcctgggcaagatagtaagaccctgtctctgcaaaaaattcaaaaattagtcaggtatggtgacgcatagttgcagtcccagctactcgggaggctgaagtagggggatcactt
>00345
tttttttttttttgagacagagtctggctctgttacccaggctggAGTGCAGTGGCATGATCTCGGCTaatttaaaaattagccaggtatggtgacacatggttgtagtcccagctactcgggaggccgaggtagggggatcacttgagcccaggaggttgaggctgcagtgagctatgatatctcaaccctttgggaagtggaggtgagaggattacttgaggccaggagttcaagacctgcctggccaacatagcaagaccccatctctacaaaaaaaattagccgagcatcatgacctgttcctgtaatcccagctacttgggcagacaaggtgggtgattcacttgagcccaggagttcaagaccagcctgggtaacataacaagaccccatctctacaaaaaaTTAGCCAAGCATGATGGCGtgaggccaggagttcaagaccagcctgggcaagatagtaagaccctgtctctgcaaaaaattcaaaaattagtcaggtatggtgacgcatagttgcagtcccagctactcgggaggctgaagtagggggatcactt
>00346
agcatgatgacctgttcctgtaatccctctgggctacttgggcagccaaggtgggtgaatcgcttgagcccaggagttcaagaccagcctatgcaacatagcaagaccctgtctctgaaaaaaacttaaaaattagccaggtatggtgatgcatggttatagtcccagctactcaggaggttgaggtgggggatcgcttgagcccaggaggtgaaggctgcagtgaactatgatggtgccattgcactccagtccgggtgacagagcaagaccctgtctaaaaaaaaaaaaaaTTAGAAAGGATCTTTAAAAAGGCAGAACAGAAAGACAGAGAGGAGTGACGCTTTAACATTCATGCAAGATGGTTAGAAATCCAAAGGGGAGTGAAAAATCAGGATCGAGACAGGTGGCTCACACCCATGGAATCTGCAGCCACCCCCAAAAAAACCCACATGGGCTGTGCCCTTTGGAAGCTCCAGGAGCAAGCAGCCCCCACGCCGGCTTCCTCATCCATCTGTGGCATTGGTTGTTGGGCATTTGAAATTGCAAGGTGTCTGCCTGCATTCCATAACGTGCCACAGAAACAAAAGGAGCAATCTCTCTCCCCTGATGGAAGCCAACAGCTGCTAAGAGGCCCGGAATGAGTGTGAGGAGATGATGAGCCTAGAGACCTGCTCCAGGATCAGGCAGCCGCCGAGTGGGAATGAGCCGGTCAGCAGGCATCTGCCATCATTGCTCCCCAAAGCAGGGGTTCCCCAGGTGCCCTCAGCCCCGCCCAGCCTCAAGGGTGGCTCTGAGACCACTGTGTGCTGGAATCAGCTGGACAGAAGGTGGCTGGCTGGAGAGGGTCATGGCTGGATGGGCACCTGGTAGCCTGTGGCCCTGGCCTGGGTTCAGGGAGGGTGTGGGCAGAGGGCAGGAGGAAGGTGGGGAGGAAGACACAGCAGGAGAAGGAGTAGGTGAAGGGAGCCAGGCTGGGggaagaagaggaggaggaggagatggaggaggaggagatggagatggagaagttagaggaggaggagatggagaagttaaaggaggaggagatggagaaggaggagatggaagaggaggacgagatggaggaggaggagattgaggaggaggagatggagaggaggagaaaatggaggaggaggaggagaagatggaggagaaggaggagatggcaaaggaggagatggtggagatggaggaggagatagaggagaaggaggagatggtagagatagaggaggaggagaagatggaggaggagcagatggaggaaatggagagggaggaggagatggagatggaggaggaggagctggaggaagagcagacagaggagatggagatggacaaggaggagagggaggaggaggagatggaggaggtggagtagatggaagaggaggaggaagagatgcaggagatagaggaggaggaggaggagctggaggaagagcagatggagaaagaggagacagaggagatagagatggaagagatggtggcggaggaggaggagatggaagaggaggaggaagagatgcaggagatagaggaagagcaggaggagatggaggaggaggagacaaaggaggtagagatggaggagatagaggaggaggagatggaggaag
>00347
gcagaaggaggaagaggagacagaggggatagagatggaggagatggaggaggagatggaagaggaggaggaagagatgcaggagatagaggaggaggaggaggagatggaggaagaggagatggaggagagtggggagatTTTCCTGCTCGAAACAGTGCTCAGCTTTGGGTATGGTGATCAGCACCACGTGTTACTTTGTTTGACAAACATGCTTCAAAAAAAAAAAAAGACACAGGAACGTGATTTCCACACAATATTTTAAAATACCACTGTCAGGAATTAATCACATGCAAACAGATATTGTTTTCTGGACTTAAACAACTTTGAAAATGTCACATAATGTTGCTTTTCTGTATGGTTTTTTATTCCTTTTAAGTTTTATTCCAATGAGGTTTTAAGAGAGGTAAGTTGCATAAATATCATATCAAGGTATTATAAGTAACTACATTTAAAATGACAAATCTGTGATCAGAAATGTGAAGTTTGATCCAGATGAACAGGGACTCTCAAAGGGCACGAAACAACCACTCGTGAGGATCTGATTCAAATGCAAAATTGACCCCTGCAATTGAAACCACAGTTATAATAAAAAGATATCCTAAACCAATTGAAACCAAAATTTCCAAAAATATACTTTTTAAAAAGATCAGAAATGAAAAAGTGTGAGTAAAATAAAGCAACTCAGCTAATCTCCTTTGAAAGTGAATTTGGTATGAGATTTGAAGTATGATTTGTGGTCTGTGATGCTCAACTGGTGTGGATGGAGCTGATCTATGGTCTGTGATCCTCACCTGGTGTGGATGGAGCTGATCTATGGTCTGTGATGCTCCCCTGGTGTGGATGGAGCTGATCTATGGTCTGTGATGCTCCCCTGGTGTGGATGCAGCTCATCCATGGTCTGTGAGGCTCACCTGGGGTGGATGGAGCTAATCTATGGTCTGTGATAGTCACCTAGTGTGAATGGGGAAGGGCCATGGTCTGTGATGCTCCCCTGCTGTGCATGGAGCTGATCTATGGTCTGTGATGCTCACCTGGTGTGGAT
>00348
GTGATGCTCCCCTGGTGTGGATGGAGCTGATCTATGGTCTGTGATGCTCCCCTGGTGTGGATGCAGCTCATCCATGGTCTGTGAGGCTCACCTGGGGTGGATGGAGCTAATCTATGGTCTGTGATAGTCACCTAGTGTGAATGGGGAAGGGCCATGGTCTGTGATGCTCCCCTGCTGTGCATGGAGCTGATCTATGGTCTGTGATGCTCACCTGGTGTGGATGGAGCTGATCTATGGTCTGTGATGCTCACCTGGTGTGGATGCAGCTCATCCATGGTCTGTGAGGCTCACCTGGGGTGGATGGAGCTAATCTATGGTCTGTGATAGTCACCTAGTGTGAATGGGGAAGGGCCATGGTCTGTGATGCTCCCCTGCTGTGCATGGAGCTGATCTATGGTCTGTGATGCTCACCTGGTGTGGAT
>00349
GCCATGGTCTGTGATGCTCCCCTGCTGTGCATGGAGCTGATCTATGGTCTGTGATGCTCACCTGGTGTGGATGGAGCTGATCTATGGTCTGTGATGCTCACCTGGTGTGGATGCAGCTCATCCATGGTCTGTGAGGCTCACCTGGGGTGGATGGAGCTAATCTATGGTCTGTGATAGTCACCTAGTGTGAATGGGGAAGGGCCATGGTCTGTGATGCTCCCCTGCTGTGCATGGAGCTGATCTATGGTCTGTGATGCTCACCTGGTGTGGATGGAGCTGATCTATGGTCTGCGATACTCACTTGCTGTGGATGGAGCTGATCTATGGTCTGTGATACTCATCTGGTGTGGATGCAGCTCATCCATGGTCTGTGAGGCTCACCTGGTGTGGGTGGAGCTAATCTATGGTCTGTGATACTCACCTAGTGTGAATGGGGAAGGGCCATGGTCTGTGATGCTCCCCTGCTGTGCATGGAGCTAATCCATGGTCTGTGATGCTCACCTGGTGTGGATGGGGCTGATCTATGGTCTGCGATACTCCCCTGGTGTGGATGGAGCTGATCTATGGTCTGTGATGCTCCCCGGGTGTGGATGGGGCTGATCTATGGTCTGTGATGCTCACCTGGTGAGGATGCAGGTCATCCATGGTCTGTGATGCTCACCTGGTGTGGGTGGAGCTAATCTATGGTCTGTGATACTCACCTAGTGTGAATGGGGAAGGGCCATGGTCTGTGATGCTCCCCTGCTGTGCATGGAGCTAATCCATGGTCTGTGATGCTCACCTGGTGTGGGTGGAGCTGACCTATGCTCTGTGATGCTCACCTGGTGTGGATGGGGCTGATCTATGGTCTGTGATACTCATCTGGTGTGGGTGGAGCTGATCTATGGTCTGTGATACTCACCTGGTGAGGATGCAGGTCATCCATGGTCTGTGATGCTCACCTGGTGTGGGTGGAGCTAATCTATGGTCTGTGATACTCACCTAGTGTGAATGGGGAAGGGCCATGGTCTGTAATGCTCACCTGGTATAGATGGAGCTGATCTGTAGTCTGTGATGCTCAACTGGTGTGGATGGAGCTGATCTATGGTCTGTGATACTCATCTGGTGTGAATGGGGAAGGGCCATGGTCTTTGATGCTCCCCTGGTGTGGATGGAGCTAATCTATGGTCTGTGATACTCACCTGGTGTGGATGGAGCTGATCTGTAGTCTGTGATGCTCAACTGGTGTGGATGGAGCTGATCCATGGTCTGTGATGCTCAACTGGTGTGGATGGAGCTGATCTATGGTCTGTGATGCTCACCTGGTGTGAATGGGGGAGGGCCATGGTCTGTGATGCTCACTTGGTGTGGATGTAGCTGATCTTTGGTCTGTGATGCTCCCCTGGTGTGGATGGAGCTGACACATGGTCTGTGATGCTCCCCTGCTGTGTATGTAGCTCACCCACGGTCTGTGATGCTCATGTGGGTCAGGTGTGGGTATCATATGGCCTATAGTCTGAAGCTCACCTGGACCAGCTCTCGCTGCTGCTGAAACAGGGACTCACAGGCATGTCTCCCACGGAACTGTGCCTGGGTTATTTAAGGACTGTGACCACTGACCCATGGAGCTGAGAGCACTTAACTGGTGTGGAGAAAGTGGGTTTTATACATGCATGCTGTGAAAATATTTTTATATCAGAATTAGGAACTAAATGTTATAATTAAACACATCTCTCCAATTAAGTTCTTGAGCCAGCTAATTGCATGAGTCCACATAAACTTGCTTTAAAAAATAACAGTAGCCCATTTCACCTTATAGAAACTAAATTACCTCTTTAGCCACTAAGCATATACACAGATTATACCCATTAGCTTTTTATTTTTCTATCTTTACATAATGGAAATGCCTGAAAAATTGAGGGTGAAAAAAACCTCGAGGCTTGAGGTCTGGCTTGAAATTAAGTGTGTTCTGCTCATTGTCACCAATTTTGTCTTAAATTACAAGGTGCGATTTCACATAAACATGAGTGTTAGTGTCAAATTCCCCTTGTGGTCTCATCGGTATCTGCTATGTCTGCACAGCCCACAAACACAGGGCCAGGCTGGGCTCAGCATGAAATCGTGACTCTCCTATTTCTTTCTGTGCGTGAACCTGGCAAACTTTAAAAAATAGAATAAATAAAATCGCTCTGTGCCTAAGCTTCCTCATTAGAAAAGTAAAAAGAAAGGTAAAATATTCCTCCAAACATACTTTTAAGAATTAggccaggcgtggtggctcacgcctgtcatcccagcactttgggaggccgatgccgggggatcacttgaggtcagcagttcgagaccagcctggccaacatggtaaaaccctgtctctactaaaaatacaaaattagccagatgtggtggcgggcgcctgtaattccagctactcaggaagctgaggcaggagaattgcttgaacctgggaggcggaggttgcagtgagttgagacggtgccactgcactccagcctggaggacacagggagactccacgttaaaaaataataaagataaaataaaaaGTATGTAGCTCAACGTGTTCTTCTAGTGGGAGTGTTAAatacacaatagccaagacatggaatcaacctatgtgtccatcagtatataagtgaataaagaaaacgtggtCGTAAGACAAggcctggtggctcacacgtgtaatcccagcactttgggaggccaaggagggtggatcagttgaggtcaggagtttgagaccagcctggccaacatggtgaaaccctgtctctactaaaaatacaaaaatcagcccagcgtgctggcgggtgcccgtaatcccagttcctctagaggctgaggcaggagaattgcttgaacccaggaggcagaggttgcagtgagctgagaccgtgccactgcactccagcctggatgagagagcgagactctgtctccaaaaaacaacaacaaaaaaaGATATCtgtatacatagataggtagatacaggtatagatagaggtatatagagtatactttgatatagatacacatagacaaacatatgtataggaacagataggtacagatattgatatacataggtatagctaagcatagacctacagatgtatctgtaggtatggatgcagatataaatatagaatatacttagatggacacagacatagacatagctatacacagatataaatacagatatccgtgtacctatagctataatacacatagtacagatattcataggcatatataggaatagatacagacatgaatataAGTAAAGTTAGGTGTAGCTATATGTAGACATAGGTATAGATATAGAGAAAACACTGAAGtatacttacatatagatatatgtagacacagatataataggtctggatatatacacaatacttttatatacatagaaataaataggtataaatatatagataaacacacagatatatgtatgccacgcatatacacatacataaatTGGACAGCGTAAAATGGGGCTGGAAATTCTTCTCCTGCACATAGAGATTTAAAGAATGCTTTCAGAgaccgggcgcggtggctcacgcctgtcatcccagcactttgggaggccaaggtgggaggctcacttgaggtcaggagttcaagaccagcctggccaacatggcgaaaccccgtctctactaaaaatacaaaaattatccgggcgtggtggtgcgtgcctgtaatcccagctactcaggaggctgaggcaggagaatcgcttgaacccgggaggcggaggttgcggtgagccaagatcgcgccatcgcactccagcctgggagacagagggagactctgtctcaaataaaataaaataaaataaaaACATTAAAAAATGAAAGCATGCTTTCAGGAAACATGTTGATGATTTTAAAATATGACATGTTGGGACCAAATTCTTAGAAAGCTGCAGAAGTTCACTGTGCCCCTCACTTTTTTGTGAGACTCCCCTGCATTCTCGACCCACGTTGTCTGGTAAAACTCCAAAAGTCACTCCGGGGGGTGATTGGCCCACATCGATTTATCTGGGCCAACGTGAAGGGCTCTCTGAACAATGGGCCTTGACGAGAGACCCCAGAACCTGCTCACAAAAACACTCAAACAGAACCTCGGTTGTCTCTCTCTCATGTAGAAGCACTGTGTCTCGTCCGTTTGAATTTTCCTAAAATTTCACTGGTAAATATCCACAAGGAAAAGAACACAGAACTGGCTCGGCTGCTCTGCCCCAGAGGTTGGAATAAGAAAGCTCATCTCAGTAACGTGGCCGGGACGTTCCAAGCTCTCGGGCTCAGGAAACGGGTGGTGAATTGGCAGGTGCTCAAGGGTGTCACAGATTTCGTTTTCAAAGACCAATAGTTGATTGTAGAAGGGCACCTGCCCATCTGTGAGGTTAGGCCTGGGAAACAAACCTTGTCTGCTGTTTGGGCTACGGTCACTAACTCTTCAAATCCCACGTTgagagaaagagagagagacagagaaagagagagaaggagagagagaaagagggaaggagagagagaaagagggaaggagagagagagagacagaagagagaggagagagagacagaggagagatagaaggagagagagagacagagtagagagaaggagagagagagagacagaggagacagaaggagagagagacagaggagagatggaagagagagaaggagagagagagaggagagaaggagagcgaggagagagagagaacaagaaggagagagatagagacaaagacagaacgagagagacagaagagagagaagaagacagagagaggagagagaaggagagagaggagagacagagaacaagaaggagagagagacaaagaaagagagaaagacagagacagaagagagagaaggagagagagagaaggagagagagagacagaggagaaagaaggagacagatagagacaaagaaagagagagagagagacagaggagaaagaaggagagagatggagacaaagaaagagagagacagagaaagagagacaaagaaacagacaaagacagataaagagagagaaagagacagatagagacagaaagagacacacagagagagataaggagggggagagagacagagagagggagggagaaagagaaagagggagagagagagggagacagtggagagaaagagagaaagagagacagagagggagggagggagagagagagggagagagagggaTGTCAGCCACGCTCGCAGCTAGCTCTGAGTGTGGTTGTGTGTGCCTCTGTGTGTGTTCCAGCTGTTCACTCCTCCACCTCTGACTGCAAAtgtgtgtgtgtgtgtgtgcctgtgtgtgtTTCCAGTATCACCGACGGAACCTCATCCACGTGTAGGGAGCTGTGCGTTTGGTTGTGTAGGTTTTTGTGTCAGTGACGTCTCGGATTATTGGTTTGCATAATAATTAGATTAGGGACATCTGGAAGTTGGTGGCAGACAGCTGTTGATGGATCCGGTTAGGCAACACCTGTGAGGTCAGGACCTGCCTGGGAGCTCCcattcatttcttcactcattcattcattcaGATGCCAACACAGCCCGACTCCACTCCAAGAGCTACCGTCAGCTGCAAAGAACCATTCCCTTCCCAGACGGACCTGTAGGACCGAAACAAATAGCCACCTTCCAgccaggcgcggtggctcgcacctgtcctcccagcacttcgggagaccgaggcgggtggatcccttgaggtcaggagttcaagaccagcctggccaacatggtgaaaccccgtctctactaaaaatagaaaaactagccgggcatgtggcacgtgtctgtaatcccagcactttgagaggctgaggggggtggatctcctgagggcaggtgttcgagaccagcctggccaacatggtgaaatccagggtctccacaatatctccagcactaatcctaggagcactttagtgagggccagaatcttgcagcctccatctacattactcctaaaccatcatctaatcttgtggctaatgttagtcctacagaggcaatctactccccaggcaagaaggagctctgcttagagaaagggctgttatcAtttttttgtttgtttgtttgagacagggtctcgctctgttgcccaggctggtgtgtagtggtgccatcttggctcactgcaacctccacctcccgggttcaagtgattctcctacctcagcctcctgagtagctgaaactacaggtgtccaccaccacaccctactaatttttgtatttttagtagagacggggtttcaccgtattggccaagctggtctcgaactcctgacctcaggtgatccacctgcctcagcttctcaaagtgctgggattacgggtgtgagccaccacgcctggccAGTCAAATGCTGTGATTCTATGAGAAGGACAtttttttttttgagatggaatttggctcctgttgcccaggctggagtacagtgatacaatctcagctcactgcaacctccacctcccgggttcaagcgattctcctgcctcagcctcccaagtacctgggattacaggcacctgccaccatgcccagctaatttttgtatttttagtagagacggggtttcaccatgttggccaggctggtctcgaactcctgacctcaggtgatccgcccacctcagcctcccaaagtgttggcatgacaggcgtgagccactgagcctggccAGTGAAATGCTATGATTCTATGAGGACATTTTTTTAAGTTGAATGACCTTTGAGAAGCTGTTTTCTTAGGACCTCTTTCCAGAAAAAGTAACATCAGGACAAAGCGGTGGGCGGCTGGTTTGGGGCCCAGGGAGGGGGAAGGGCTACGGCTCAGCAGCATTCCAAGTGACTTGTTTTGAAAGAAATCCCTCCGTTTGAGAGTGTGTGCAGCACAAAACCACCGTCTTCCCTCTTGAAGAAACGCCAGGCAAATAGCAGCTTCGGGCTTGTGCAAATTAAGGCATCAGTAACTTTTGCTTATACAATTTGTTGAATAAATAGGGTTGAATCTATTGAATAAATGAGTCAACATAAGCTTTGAAAACAATGTCTGAAGGCATCCTGTTAAGGTCTATTTGCATAAGTGGTTAAGCTGTGAAAGGCAGTGGCGGCAGCCTCAAGTCCTAGGGaaaaaacaaaaaaaacaaaaaaaacaCAAACCATAAGCAATCAGGCAGCCCAGCTGTTTTCAAATCGTGCCCCCAAAGAGGCTCCAGAAAAACCTGTCGTTTGATTCATTCCGTGAAGACACCAGCTTCCGAGGAGCCCTTGCATGCTTCGTAGGTACATTACGGACTGAGGGTCTAAGCAAGAGCACCCAGGCTTACAGAGTGTGGCTGAGCTTTTTGTTTTACAGCCCAGAAAAGATGACACTGGCCCAAATGTTTGAAATAAAACAGggccgggtgcggtggctcatgcctgtcatcccagcactttgggaggctgaggcgaggggatcacctgatgtcaggagtttgagagcagcctgaccaacatggtgaaaccccatctgtactaataatacaaaaattagccgggtgtggtggttgatgcctgtactcccagctactcaggaggctgagggaggagaatggcttgaacctgggaggcggaggttgcagtgagccaagaccgcgctgctgcactccagctggggcaagaaagaaagaaggaaggaaggaaggaaggaaggagggagggagggagggagggagggagggagggaggaggaaggaaagaaatggacggaaagaaagggaaggaagggaagggaaagaagggaagggaaggaagggaagggaaggaaggaaatgaaaggaaaggaaaggaaggaagaaaCAGGAGCACCAAATATTCCCTTCTAAAGTCTCTTTGTTTCCCATGTATGCAtttattttttgagatggggtcttgctatgttgcccaggctggagtgcagtggagtcccatcatagctcactgcagcctcaaccccctgggctcaaaaggatcctcctgcctcagcctccggagcagctgggactacaggtgcatgcatcaccacacccagctaattttttattttttgtagagacgggatcttgctatgtggtccaggctggtctccaactgctgaactgaaatgatcctcccgtttcagcctctcctgagtcactgggactgcaggcacacaccaccacATACAGCTAAGTTTCTGGttttgtttttgagactgagtcacactctgtcacccaggctaaagtggagtgccgtgatccccactcactgcaacTGTTGACCTGCCCCAGGAGGCAGGACCGAGGGGGGTGATGGTGGCATAGGAGGACACTGGGAGACCTGGAGAGCTTTCTGTGGATCCAGACAAACAATGTCAATTTGGGTGTGTGTGTGCATGCATGCT
>00350
aattatactttaagttttagggtacatgtgcacattgtgcaggttagttacatatgtatacatgtgccatgctggtgcgctgcacccactaactcgtcatctagcattaggtatatctcccaatgctatccctcccccctccccccaccccacaacagtccccagagtgtgatattccccttcctgtgtccatgtgatctcattgttcaattcccacctatgagtgagaatatgcggtgtttggttttttgttcttgcgatagtttactgagaatgatgatttccaatttcatccatgtc
>00351
tataaatcatgctgctataaagacacatgcacatgtatgtttattgcggcattattcacaatagcaaagacttggaaccaacccaaatgtccaacaatgatagactggattaagaaaatgtggcacatatacaccatggaatactatgcagccataaaaaatgatgagttcatgtcctttgtagggacatggatgaaattggaaatcatcattctcagtaaactatcgcaagaacaaaaaaccaaacaccgcatattctcactcataggtgggaattgaacaatgagatcacatggacacaggaagg
>00352
atcccattactgggtatatacccaaaggactataaatcatgctgctataaagacacatgcacatgtatgtttattgcggcattattcacaatagcaaagacttggaaccaacccaaatgtccaacaatgatagactggattaagaaaatgtggcacatatacaccatggaatactatgcagccataaaaaatgatgagttcatgtcctttgtagggacatggatgaaattggaaatcatcattctcagtaaactatcgcaagaacaaaaaaccaaacaccgcatattctcactcataggtgggaattgaacaatgagatcacatggacacaggaagg
>00353
ccttcctgtgtccatgtgatctcattgttcaattcccacctatgagtgagaatatgcggtgtttggttttttgttcttgcgatagtttactgagaatgatgatttccaatttcatccatgtccctacaaaggacatgaactcatcattttttatggctgcatagtattccatggtgtatatgtgccacattttcttaatccagtctatcattgttggacatttgggttggttccaagtctttgctattgtgaataatgccgcaataaacatacatgtgcatgtgtctttatagcagcatgatttatagtcctttgggtatatacccagtaatgggatg
>00354
ggctcttttttgattccatatgaactttaaagtagttttttccaattctgtgaagaaagtcattggtagcttgatggggatggcattaaatctgtaaattaccttgggcagtatggccattttcacgatattgattcttcctacccatgagcatggaatgttcttccatttgtttgtatcctcttttatttccttgagcagtggtttgtagttctccttgaagaggtccttcacatcccttgtaagttggattcctaggtattttattctctttgaagcaattgtgaatgggagttcactcatgatttggctct
>00355
ctgacaattatgtgtcttggagttgctcttctcaaggagtatctttgtggcgttctctgtatttcctgaatctgaacgttggcctgccttgctagattggggaagttctcctggataatatcctgcagagtgttttccaacttggttccattctccccatcactttcaggtacaccaatcagacatagatttggtcttttcacatagtcccatatttcttggaggctttgctcatttctttttattcttttttctctaaacttcccttctcgcttcatttcattcatttcatcttccatcgctgataccctttcttccagttgat
>00356
TGGTGTGGATGGAGCTGATCTATGGTCTGCGATACTCACTTGCTGTGGATGGAGCTGATCTATGGTCTGTGATACTCATCTGGTGTGGATGCAGCTCATCCATGGTCTGTGAGGCTCACCTGGTGTGGGTGGAGCTAATCTATGGTCTGTGATACTCACCTAGTGTGAATGGGGAAGGGCCATGGTCTGTGATGCTCCCCTGCTGTGCATGGAGCTAATCCATGGTCTGTGATGCTCACCTGGTGTGGATGGGGCTGATCTATGGTCTGCGATACTCCCCTGGTGTGGATGGAGCTGATCTATGGTCTGTGATGCTCCCCGGGTGTGGATGGGGCTGATCTATGGTCTGTGATGCTCACCTGGTGAGGATGCAGGTCATCCATGGTCTGTGATGCTCACCTGGTGTGGGTGGAGCTAATCTATGGTCTGTGATACTCACCTAGTGTGAATGGGGAAGGGCCATGGTCTGTGATGCTCCCCTGCTGTGCATGGAGCTAATCCATGGTCTGTGATGCTCACCTGGTGTGGGTGGAGCTGACCTATGCTCTGTGATGCTCACCTGGTGTGGATGGGGCTGATCTATGGTCTGTGATACTCATCTGGTGTGGGTGGAGCTGATCTATGGTCTGTGATACTCACCTGGTGAGGATGCAGGTCATCCATGGTCTGTGATGCTCACCTGGTGTGGGTGGAGCTAATCTATGGTCTGTGATACTCACCTAGTGTGAATGGGGAAGGGCCATGGTCTGTAATGCTCACCTGGTATAGATGGAGCTGATCTGTAGTCTGTGATGCTCAACTGGTGTGGATGGAGCTGATCTATGGTCTGTGATACTCATCTGGTGTGAATGGGGAAGGGCCATGGTCTTTGATGCTCCCCTGGTGTGGATGGAGCTAATCTATGGTCTGTGATACTCACCTGGTGTGGATGGAGCTGATCTGTAGTCTGTGATGCTCAACTGGTGTGGATGGAGCTGATCCATGGTCTGTGATGCTCAACTGGTGTGGATGGAGCTGATCTATGGTCTGTGATGCTCACCTGGTGTGAATGGGGGAGGGCCATGGTCTGTGATGCTCACTTGGTGTGGATGTAGCTGATCTTTGGTCTGTGATGCTCCCCTGGTGTGGATGGAGCTGACACATGGTCTGTGATGCTCCCCTGCTGTGTATGTAGCTCACCCACGGTCTGTGATGCTCATGTGGGTCAGGTGTGGGTATCATATGGCCTATAGTCTGAAGCTCACCTGGACCAGCTCTCGCTGCTGCTGAAACAGGGACTCACAGGCATGTCTCCCACGGAACTGTGCCTGGGTTATTTAAGGACTGTGACCACTGACCCATGGAGCTGAGAGCACTTAACTGGTGTGGAGAAAGTGGGTTTTATACATGCATGCTGTGAAAATATTTTTATATCAGAATTAGGAACTAAATGTTATAATTAAACACATCTCTCCAATTAAGTTCTTGAGCCAGCTAATTGCATGAGTCCACATAAACTTGCTTTAAAAAATAACAGTAGCCCATTTCACCTTATAGAAACTAAATTACCTCTTTAGCCACTAAGCATATACACAGATTATACCCATTAGCTTTTTATTTTTCTATCTTTACATAATGGAAATGCCTGAAAAATTGAGGGTGAAAAAAACCTC
>00357
GGTGTGGATGGAGCTGATCTATGGTCTGCGATACTCACTTGCTGTGGATGGAGCTGATCTATGGTCTGTGATACTCATCTGGTGTGGATGCAGCTCATCCATGGTCTGTGAGGCTCACCTGGTGTGGGTGGAGCTAATCTATGGTCTGTGATACTCACCTAGTGTGAATGGGGAAGGGCCATGGTCTGTGATGCTCCCCTGCTGTGCATGGAGCTAATCCATGGTCTGTGATGCTCACCTGGTGTGGATGGGGCTGATCTATGGTCTGCGATACTCCCCTGGTGTGGATGGAGCTGATCTATGGTCTGTGATGCTCCCCGGGTGTGGATGGGGCTGATCTATGGTCTGTGATGCTCACCTGGTGAGGATGCAGGTCATCCATGGTCTGTGATGCTCACCTGGTGTGGGTGGAGCTAATCTATGGTCTGTGATACTCACCTAGTGTGAATGGGGAAGGGCCATGGTCTGTGATGCTCCCCTGCTGTGCATGGAGCTAATCCATGGTCTGTGATGCTCACCTGGTGTGGGTGGAGCTGACCTATGCTCTGTGATGCTCACCTGGTGTGGATGGGGCTGATCTATGGTCTGTGATACTCATCTGGTGTGGGTGGAGCTGATCTATGGTCTGTGATACTCACCTGGTGAGGATGCAGGTCATCCATGGTCTGTGATGCTCACCTGGTGTGGGTGGAGCTAATCTATGGTCTGTGATACTCACCTAGTGTGAATGGGGAAGGGCCATGGTCTGTAATGCTCACCTGGTATAGATGGAGCTGATCTGTAGTCTGTGATGCTCAACTGGTGTGGATGGAGCTGATCTATGGTCTGTGATACTCATCTGGTGTGAATGGGGAAGGGCCATGGTCTTTGATGCTCCCCTGGTGTGGATGGAGCTAATCTATGGTCTGTGATACTCACCTGGTGTGGATGGAGCTGATCTGTAGTCTGTGATGCTCAACTGGTGTGGATGGAGCTGATCCATGGTCTGTGATGCTCAACTGGTGTGGATGGAGCTGATCTATGGTCTGTGATGCTCACCTGGTGTGAATGGGGGAGGGCCATGGTCTGTGATGCTCACTTGGTGTGGATGTAGCTGATCTTTGGTCTGTGATGCTCCCCTGGTGTGGATGGAGCTGACACATGGTCTGTGATGCTCCCCTGCTGTGTATGTAGCTCACCCACGGTCTGTGATGCTCATGTGGGTCAGGTGTGGGTATCATATGGCCTATAGTCTGAAGCTCACCTGGACCAGCTCTCGCTGCTGCTGAAACAGGGACTCACAGGCATGTCTCCCACGGAACTGTGCCTGGGTTATTTAAGGACTGTGACCACTGACCCATGGAGCTGAGAGCACTTAACTGGTGTGGAGAAAGTGGGTTTTATACATGCATGCTGTGAAAATATTTTTATATCAGAATTAGGAACTAAATGTTATAATTAAACACATCTCTCCAATTAAGTTCTTGAGCCAGCTAATTGCATGAGTCCACATAAACTTGCTTTAAAAAATAACAGTAGCCCATTTCACCTTATAGAAACTAAATTACCTCTTTAGCCACTAAGCATATACACAGATTATACCCATTAGCTTTTTATTTTTCTATCTTTACATAATGGAAATGCCTGAAAAATTGAGGGTGAAAAAAACCTC
>00358
gagactccacgttaaaaaataataaagataaaataaaaaGTATGTAGCTCAACGTGTTCTTCTAGTGGGAGTGTTAAatacacaatagccaagacatggaatcaacctatgtgtccatcagtatataagtgaataaagaaaacgtggtCGTAAGACAAggcctggtggctcacacgtgtaatcccagcactttgggaggccaaggagggtggatcagttgaggtcaggagtttgagaccagcctggccaacatggtgaaaccctgtctctactaaaaatacaaaaatcagcccagcgtgctggcgggtgcc
>00359
agactccacgttaaaaaataataaagataaaataaaaaGTATGTAGCTCAACGTGTTCTTCTAGTGGGAGTGTTAAatacacaatagccaagacatggaatcaacctatgtgtccatcagtatataagtgaataaagaaaacgtggtCGTAAGACAAggcctggtggctcacacgtgtaatcccagcactttgggaggccaaggagggtggatcagttgaggtcaggagtttgagaccagcctggccaacatggtgaaaccctgtctctactaaaaatacaaaaatcagcccagcgtgctggcgggtgcc
>00360
cttgaacccaggaggcagaggttgcagtgagctgagaccgtgccactgcactccagcctggatgagagagcgagactctgtctccaaaaaacaacaacaaaaaaaGATATCtgtatacatagataggtagatacaggtatagatagaggtatatagagtatactttgatatagatacacatagacaaacatatgtataggaacagataggtacagatattgatatacataggtatagctaagcatagacctacagatgtatctgtaggtatggatgcagatataaatatagaatatacttagat
>00361
ttgaacccaggaggcagaggttgcagtgagctgagaccgtgccactgcactccagcctggatgagagagcgagactctgtctccaaaaaacaacaacaaaaaaaGATATCtgtatacatagataggtagatacaggtatagatagaggtatatagagtatactttgatatagatacacatagacaaacatatgtataggaacagataggtacagatattgatatacataggtatagctaagcatagacctacagatgtatctgtaggtatggatgcagatataaatatagaatatacttagat
>00362
TTCAggccgggcgcggtggctcacgcctgtaatcccagcactttgggaggccgaggcgggcggatcacgaggtcaggagatcgagaccatcccggctaaaacggtgaaaccccgtctctactaaaaatacaaaaaattagccgggcgtagtggcgggcgcctgtagtcccagctacttgggaggctgaggcaggagaatggcgtgaacccgggaggcggagcttgcagtgagccgagatcccgccactgcactccagcctgggcgacagagcgagactccgtctcaaaaaaaaaaaaaaa
>00363
gccgggcgcggtggctcacgcctgtaatcccagcactttgggaggccgaggcgggcggatcacgaggtcaggagatcgagaccatcccggctaaaacggtgaaaccccgtctctactaaaaatacaaaaaattagccgggcgtagtggcgggcgcctgtagtcccagctacttgggaggctgaggcaggagaatggcgtgaacccgggaggcggagcttgcagtgagccgagatcccgccactgcactccagcctgggcgacagagcgagactccgtctcaaaaaaaaaaaaaaaagaaa
>00364
gccgggcgcggtggctcacgcctgtaatcccagcactttgggaggccgaggcgggcggatcacgaggtcaggagatcgagaccatcccggctaaaacggtgaaaccccgtctctactaaaaatacaaaaaattagccgggcgtagtggcgggcgcctgtagtcccagctacttgggaggctgaggcaggagaatggcgtgaacccgggaggcggagcttgcagtgagccgagatcccgccactgcactccagcctgggcgacagagcgagactccgtctcaaaaaaaaaaaaaaaagaaaaaaaaaaa
>00365
gacagagggagactctgtctcaaataaaataaaataaaataaaaACATTAAAAAATGAAAGCATGCTTTCAGGAAACATGTTGATGATTTTAAAATATGACATGTTGGGACCAAATTCTTAGAAAGCTGCAGAAGTTCACTGTGCCCCTCACTTTTTTGTGAGACTCCCCTGCATTCTCGACCCACGTTGTCTGGTAAAACTCCAAAAGTCACTCCGGGGGGTGATTGGCCCACATCGATTTATCTGGGCCAACGTGAAGGGCTCTCTGAACAATGGGCCTTGACGAGAGACCCCAGAACCTGCTCACAAAAACACTCAAACAGAACCTCGGTT
>00366
acagagggagactctgtctcaaataaaataaaataaaataaaaACATTAAAAAATGAAAGCATGCTTTCAGGAAACATGTTGATGATTTTAAAATATGACATGTTGGGACCAAATTCTTAGAAAGCTGCAGAAGTTCACTGTGCCCCTCACTTTTTTGTGAGACTCCCCTGCATTCTCGACCCACGTTGTCTGGTAAAACTCCAAAAGTCACTCCGGGGGGTGATTGGCCCACATCGATTTATCTGGGCCAACGTGAAGGGCTCTCTGAACAATGGGCCTTGACGAGAGACCCCAGAACCTGCTCACAAAAACACTCAAACAGAACCTCGGTT
>00367
TCTCTCTCTCATGTAGAAGCACTGTGTCTCGTCCGTTTGAATTTTCCTAAAATTTCACTGGTAAATATCCACAAGGAAAAGAACACAGAACTGGCTCGGCTGCTCTGCCCCAGAGGTTGGAATAAGAAAGCTCATCTCAGTAACGTGGCCGGGACGTTCCAAGCTCTCGGGCTCAGGAAACGGGTGGTGAATTGGCAGGTGCTCAAGGGTGTCACAGATTTCGTTTTCAAAGACCAATAGTTGATTGTAGAAGGGCACCTGCCCATCTGTGAGGTTAGGCCTGGGAAACAAACCTTGTCTGCTGTTTGGG
>00368
CTCTCTCTCATGTAGAAGCACTGTGTCTCGTCCGTTTGAATTTTCCTAAAATTTCACTGGTAAATATCCACAAGGAAAAGAACACAGAACTGGCTCGGCTGCTCTGCCCCAGAGGTTGGAATAAGAAAGCTCATCTCAGTAACGTGGCCGGGACGTTCCAAGCTCTCGGGCTCAGGAAACGGGTGGTGAATTGGCAGGTGCTCAAGGGTGTCACAGATTTCGTTTTCAAAGACCAATAGTTGATTGTAGAAGGGCACCTGCCCATCTGTGAGGTTAGGCCTGGGAAACAAACCTTGTCTGCTGTTTGGG
>00369
gagggagggagggagagagagagggagagagagGGATGTCAGCCACGCTCGCAGCTAGCTCTGAGTGTGGTTGTGTGTGCCTCTGTGTGTGTTCCAGCTGTTCACTCCTCCACCTCTGACTGCAAAtgtgtgtgtgtgtgtgtgcctgtgtgtgtTTCCAGTATCACCGACGGAACCTCATCCACGTGTAGGGAGCTGTGCGTTTGGTTGTGTAGGTTTTTGTGTCAGTGACGTCTCGGATTATTGGTTTGCATAATAATTAGATTAGGGACATCTGGAAGTTGGTGGCAGACAGCTGTTGATGGATCCGGTTAGGCAACACCTGTGAGGTCAGGACCTGCCTGGGAGCTCCcattcatttcttcactcattcattcattcaGATGCCAACACAGCCCGACTCCACTCCAAGAGCTACCGTCAGCTGCAAAGAACCATTCCCTTCCCAGACGGACCTGTAGGACCGAAACAAATAGCCACCTTCCAgccaggcgcggtggctcgcacctgtcctcccagcacttcgggagaccgaggcgggtggatcccttgaggtcaggagttcaagaccagcctggccaacatggtgaaaccccgtctctactaaaaatagaaaaactagccgggcatgtggcacgtgtctgtaatcccagcactttgagaggctgaggggggtggatctcctgagggcaggtgttcgagaccagcctggccaacatggtgaaatccagggtctccacaatatctccagcactaatcctaggagcactttagtgagggccagaatcttgcagcctccatctacattactcctaaaccatcatctaatcttgtggctaatgttagtcctacagaggcaatctactccccaggcaagaaggagctctgcttagagaaagggctgttatcAtttttttgtttgtttgtttgagacagggtctcgct
>00370
tttttttttttttttttttttttttttttgagacggagtcccgctgtttagcccaggccggattgcagtggcgcaatctcggctcactgcaagctccgcctcccaggttcacgccattctcctgcctcagcctcccgagtagctgggactacaggcgcccgccaccgcgcccggctaattttttgtatttttagtagagacggggtttcaccgtgttagccaagatggtctcgatctcctgaccttgtgatccgcccgcctcggcctcccaaagtgctgggattacaggcgtgagccaccgc
>00371
tttttttttttttttttttttttttttgagacggagtcccgctgtttagcccaggccggattgcagtggcgcaatctcggctcactgcaagctccgcctcccaggttcacgccattctcctgcctcagcctcccgagtagctgggactacaggcgcccgccaccgcgcccggctaattttttgtatttttagtagagacggggtttcaccgtgttagccaagatggtctcgatctcctgaccttgtgatccgcccgcctcggcctcccaaagtgctgggattacaggcgtgagccaccgc
>00372
tttttttttttttttgagacggagtcccgctgtttagcccaggccggattgcagtggcgcaatctcggctcactgcaagctccgcctcccaggttcacgccattctcctgcctcagcctcccgagtagctgggactacaggcgcccgccaccgcgcccggctaattttttgtatttttagtagagacggggtttcaccgtgttagccaagatggtctcgatctcctgaccttgtgatccgcccgcctcggcctcccaaagtgctgggattacaggcgtgagccaccgcgcccagcccatttt
>00373
atcttggctcactgcaacctccacctcccgggttcaagtgattctcctacctcagcctcctgagtagctgaaactacaggtgtccaccaccacaccctactaatttttgtatttttagtagagacggggtttcaccgtattggccaagctggtctcgaactcctgacctcaggtgatccacctgcctcagcttctcaaagtgctgggattacgggtgtgagccaccacgcctggccAGTCAAATGCTGTGATTCTATGAGAAGGACAtttttttttttgagatggaatttggctcctgttgcccaggctggagtacagtgatacaatctcagctcactgcaacctccacctcccgggttcaagcgattctcctgcctcagcctcccaagtacctgggattacaggcacctgccaccatgcccagctaatttttgtatttttagtagagacggggtttcaccatgttggccaggctggtctcgaactcctgacctcaggtgatccgcccacctcagcctcccaaagtgttggcatgacaggcgtgagccactgagcctggccAGTGAAATGCTATGATTCTATGAGGACATTTTTTTAAGTTGAATGACCTTTGAGAAGCTGTTTTCTTAGGACCTCTTTCCAGAAAAAGTAACATCAGGACAAAGCGGTGGGCGGCTGGTTTGGGGCCCAGGGAGGGGGAAGGGCTACGGCTCAGCAGCATTCCAAGTGACTTGTTTTGAAAGAAATCCCTCCGTTTGAGAGTGTGTGCAGCACAAAACCACCGTCTTCCCTCTTGAAGAAACGCCAGGCAAATAGCAGCTTCGGGCTTGTGCAAATTAAGGCATCAGTAACTTTTGCTTATACAATTTGTTGAATAAATAGGGTTGAATCTATTGAATAAATGAGTCAACATAAGCTTTGAAAACAATGTCTGAAGGCATCCTGTTAAGGTCTATTTGCATAAGTGGTTAAGCTGTGAAAGGCAGTGGCGGCAGCCTCAAGTCCTAGGGaaaaaa
>00374
AAAAAAACAAAAAAAACACAAACCATAAGCAATCAGGCAGCCCAGCTGTTTTCAAATCGTGCCCCCAAAGAGGCTCCAGAAAAACCTGTCGTTTGATTCATTCCGTGAAGACACCAGCTTCCGAGGAGCCCTTGCATGCTTCGTAGGTACATTACGGACTGAGGGTCTAAGCAAGAGCACCCAGGCTTACAGAGTGTGGCTGAGCTTTTTGTTTTACAGCCCAGAAAAGATGACACTGGCCCAAATGTTTGAAATAAAACAGggccgggtgcggtggctcatgcctgtcatcccagcactttgggaggctgaggcgaggggatcacctgatgtcaggagtttgagagcagcctgaccaacatggtgaaaccccatctgtactaataatacaaaaattagccgggtgtggtggttgatgcctgtactcccagctactcaggaggctgagggaggagaatggcttgaacctgggaggcggaggttgcagtgagccaagaccgcgctgctgcactccagctggggcaagaaagaaagaaggaaggaaggaaggaaggaagga
>00375
aagggaaggaagggaagggaaggaaggaaatgaaaggaaaggaaaggaaggaagaaaCAGGAGCACCAAATATTCCCTTCTAAAGTCTCTTTGTTTCCCATGTATGCAtttattttttgagatggggtcttgctatgttgcccaggctggagtgcagtggagtcccatcatagctcactgcagcctcaaccccctgggctcaaaaggatcctcctgcctcagcctccggagcagctgggactacaggtgcatgcatcaccacacccagctaattttttattttttgtagagacgggatcttgctatgtggtccaggctggtctccaactgctgaactgaaatgatcctcccgtttcagcctctcctgagtcactgggactgcaggcacacaccaccacATACAGCTAAGTTTCTGGttttgtttttgagactgagtcacactctgtcacccaggctaaagtggagtgccgtgatccccactcactgcaacTGTTGACCTGCCCCAGGAGGCAGGACCGAGGGGGGTGATGGTGGCATAGGAGGACACTGGGAGACCTGGAGAGCTTTCTGTGGATCCAGACAAACAATGTCAATTTGGGTGTGTGTGTGCATGCATGCT
>00376
agggaaggaagggaagggaaggaaggaaatgaaaggaaaggaaaggaaggaagaaaCAGGAGCACCAAATATTCCCTTCTAAAGTCTCTTTGTTTCCCATGTATGCAtttattttttgagatggggtcttgctatgttgcccaggctggagtgcagtggagtcccatcatagctcactgcagcctcaaccccctgggctcaaaaggatcctcctgcctcagcctccggagcagctgggactacaggtgcatgcatcaccacacccagctaattttttattttttgtagagacgggatcttgctatgtggtccaggctggtctccaactgctgaactgaaatgatcctcccgtttcagcctctcctgagtcactgggactgcaggcacacaccaccacATACAGCTAAGTTTCTGGttttgtttttgagactgagtcacactctgtcacccaggctaaagtggagtgccgtgatccccactcactgcaacTGTTGACCTGCCCCAGGAGGCAGGACCGAGGGGGGTGATGGTGGCATAGGAGGACACTGGGAGACCTGGAGAGCTTTCTGTGGATCCAGACAAACAATGTCAATTTGGgtgtgtgtgtgcatgcatgct
>00377
tgtaaggaagggatccagtttcagctttctacatatggctagccagttttcccagcaccatttattaaatagggaatcctttccccattgcttgtttttgtcaggtttgtcaaagatcagatagttgtagatatgcggcgttatttctgagggctctgttctgttccattgatctatatctctgttttggtaccagtaccatgctgttttggttactgtagccttgtagtatagtttgaagtcaggtagtgtgatgcctccagctttgttcttttggcttaggattgacttggcgatgcgggctcttttttggttccatatgaactttaaagtagtt
>00378
agaactacaaaccactgctcaaggaaataaaagaggatacaaacaaatggaagaacattccatgctcatgggtaggaagaatcaatatcgtgaaaatggccatactgcccaaggtaatttacagattcaatgccatccccatcaagctaccaatgcctttcttcacagaattggaaaaaactactttaaagttcatatggaaccaaaaaagagcccgcatcgccaagtcaatcctaagccaaaagaacaaagctggaggcatcacactacctgacttcaaactatactacaaggctacagta
>00379
tgttggacatttgggttggttccaagtctttgctattgtgaatagtgccacaataaacatacgtgtgcatgtgtctttatagcagcatgatttatagtcctttgggtatatacccagtaatgggatggctgggtcaaatggtatttctagttctagatccctgaggaatcgccacactgacttccacaatggttgaactagtttacagtcccaccaacagtgtaaaagtgttcctatttctccacatcctctccagcacctgttgtttcctgactttttaatgatcgccattctaactggtgtgagatg
>00380
ttaaacgttagacctaaaaccataaaaaccctagaagaaaacctaggcattaccattcaggacataggcatgggcaaggacttcatgtccaaaacaccaaaagcaatggcaacaaaagccaaaattgacaaatgggatctaattcaactaaagagcttctgcacagcaaaagaaactaccatcagagtgaacaggcaacctacaaaatgggagaaaattttcacaacctactcatctgacaaagggctaatatccagaatctacaatgaactcaaacaaatttacaagaaaaaaacaaacaaccccatcaaaaagtgggc
>00381
tcagagaaatgcaaatcaaaaccactatgagataccatctcacaccagttagaatggcaatcattaaaaagtcaggaaacaacaggtgctggagaggatgtggagaaataggaacacttttacactgttggtgggactgtaaactagttcaaccattgtggaagtcagtgtggcgattcctcagggatctagaactagaaataccatttgacccagccatcccattactgggtatatacccaaaggactataaatcatgctgctataaagacacatgcacacgtatgtttattgcggcattattcacaata
>00382
gcaataaacatacgtgtgcatgtgtctttatagcagcatgatttatagtcctttgggtatatacccagtaatgggatggctgggtcaaatggtatttctagttctagatccctgaggaatcgccacactgacttccacaatggttgaactagtttacagtcccaccaacagtgtaaaagtgttcctatttctccacatcctctccagcacctgttgtttcctgactttttaatgattgccattctaactggtgtgaggtggtatctcattgtggttttgatttgcatttctctgatggccagtgat
>00383
ctctggttttcctaggcagaggaccctgcggccttccgcagtgtttgtgtccctgattacttgagattagggattggtgatgactcttaacgagcatgctgccttcaagcatctgtttaacaaagcacatcttgcaccgcccttaatccatttaaccctgagtggacacagcacatgtttcagagagcacagggttgggggtaaggtcacagatcaacaggatcccaaggcagaggaatttttcttagtgcagaacaaaatgaaaagtctcccatgtcttctactttctacacagacacggcaaccatccgatt
>00384
ttcctagatgtgatggcggctgggaagaggcgctcctcacttcctagatgggatggcggccgggcggagacgctcctcactttccagactgggcagccaggcagaggggctcctcacatcccagacgatgggcggccaggcagagacactcctcacttcccagacggggtggcggccgggcagaggctgcaatctcggcactttgggaggccaaggcaggcggctgCTCCTTGCCCTCGGGCCCCGCGGGGCCCGTCCGCTCCTCCAGCCGCTGCCTCCCGGGCGGCGCTCGCCGGCGCCGC
>00385
atgcggtgtttggttttttgttcttgcgatagtttactgagaatgatgatttccaatttcatccatgtccctacaaaggacatgaactcatcattttttatggctgcatagtattccatggtgtatatgtgccacattttcttaatccagtctatcattgttggacatttgggttggttccaagtctttgctattgtgaatagtgccgcaataaacatacgtgtgcatgtgtctttatagcagcatgatttataatcctttgggtatatacccagtaatgggatggctgggtcaaatggtatttctag
>00386
ATCGGGGCAGGCCCCACTGGACGTGCAGGGAGGAGGCTCGGAGGATGCATCCTTTGCAGGACCCGGTCTGGTACAGCAGCAGACGGAGCCATCTCCCGGGGCTTTCTGGCTTCTCCGAGGGTGTTCAGGAGTCTCCCAAGTGCACAGGGGCTCGTGCCCAAAGGGTGGAGGTCGGCACCGCTTCGCTCAATCCAGGAGTGGAGAAGGAAGCTAGAGGACCCTCTGGAGGTGGCAGGTTTAATGTCCTGCTTTtttatttatttatttatttatttatttatttatttatttatttatttTGTAATC
>00387
ATCGGGGCAGGCCCCACTGGACGTGCAGGGAGGAGGCTCGGAGGATGCATCCTTTGCAGGACCCGGTCTGGTACAGCAGCAGACGGAGCCATCTCCCGGGGCTTTCTGGCTTCTCCGAGGGTGTTCAGGAGTCTCCCAAGTGCACAGGGGCTCGTGCCCAAAGGGTGGAGGTCGGCACCGCTTCGCTCAATCCAGGAGTGGAGAAGGAAGCTAGAGGACCCTCTGGAGGTGGCAGGTTTAATGTCCTGCTTTtttatttatttatttatttatttatttatttatttatttatttatttTGTAATCAACTGAAAGAAGGCAGAAGGAGTCGATGGGCCTCTTAGGCCGGAAACCTTACAAGCATAGGACCAAGGCAGAAAAGGGCCAGAGGGTTCATGGTCCTCCGTTCCACCTGAATCCAGCTAGAGAGCGAGCCAGGGGGATAGGTGTGCCCCTCGTCGCCCGTGCGCTGAGGCACTGTCACGCAAAGAGACATTCACCTTCCACGTCAACGCACCTTTAAGGGCGAGAGCGGTCCGCCGTGCCCAAGAGGAACGGG
>00388
tttatttatttatttatttatttatttatttatttatttatttTGTAATCAACTGAAAGAAGGCAGAAGGAGTCGATGGGCCTCTTAGGCCGGAAACCTTACAAGCATAGGACCAAGGCAGAAAAGGGCCAGAGGGTTCATGGTCCTCCGTTCCACCTGAATCCAGCTAGAGAGCGAGCCAGGGGGATAGGTGTGCCCCTCGTCGCCCGTGCGCTGAGGCACTGTCACGCAAAGAGACATTCACCTTCCACGTCAACGCACCTTTAAGGGCGAGAGCGGTCCGCCGTGCCCAAGAGGAACGGG
>00389
TGTCCGGGTACTTGAGTTCATGGGCATCTCTCCCGCCGCCTCTCAGCCTATCTGCACCATGTCTCACACGTTCAGTTGCAGCTCTTACCGTTTTGAAGGCGCACGTGGGCAAGAAGTCCTGGGCAGCACAAGAAAGTCAATCACGTTGAGACAGAGAGAGCAGGAGAGGAAGTGGGCCCCAGTAGAAGTGGGCGAGAGAGCGTTGGGTGGGAACGTGGCACGAGAGAGAGAAATTATGAGATTgagagagagagagagagagagagagaaagagaaagagagagagaaagagaaagagacagagaaaagaaaCTATGTTGTTTAAAATGCCAGCGGAAAGTCCATGGGGGTGAAAGAGTCCGGCAATGGCCAGGGAGTTAGCAGCTTGGCGT
>00390
CAGGAGTGGAGAAGGAAGCTAGAGGACCCTCTGGAGGTGGCAGGTTTAATGTCCTGCTTTtttatttatttatttatttatttatttatttatttatttatttatttTGTAATCAACTGAAAGAAGGCAGAAGGAGTCGATGGGCCTCTTAGGCCGGAAACCTTACAAGCATAGGACCAAGGCAGAAAAGGTCCAGAGGGTTCATGGTCCTCCGTTCCACCTGAATCCAGCTAGAGAGCGAGCCAGGGGGATAGGTGTGCCCCTCGTCGCCCGTGCGCTGAGGCACTGTCACGCAAAGAGACATTCACCTTCCACGTCAACGCACCTTTAAGGGCGAGAGCGGTCCGCCGTGCCCAAGAGGAA
>00391
tttatttatttatttatttatttatttatttatttatttatttatttTGTAATCAACTGAAAGAAGGCAGAAGGAGTCGATGGGCCTCTTAGGCCGGAAACCTTACAAGCATAGGACCAAGGCAGAAAAGGTCCAGAGGGTTCATGGTCCTCCGTTCCACCTGAATCCAGCTAGAGAGCGAGCCAGGGGGATAGGTGTGCCCCTCGTCGCCCGTGCGCTGAGGCACTGTCACGCAAAGAGACATTCACCTTCCACGTCAACGCACCTTTAAGGGCGAGAGCGGTCCGCCGTGCCCAAGAGGAA
>00392
GGTACTTGAGTTCATGGGCATCTCTCCCGCCGCCTCTCAGCCTATCTGCACCATGTCTCACACGTTCAGTTGCAGCTCTTACCGTTTTGAAGGCGCACGTGGGCAAGAAGTCCTGGGCAGCACAAGAAAGTCAATCACGTTGAGACAGAGAGAGCAGGAGAGGAAGTGGGCCCCAGTAGAAGTGGGCGAGAGAGCGTTGGGTGGGAACGTGGCACGAGAGAGAGAAATTATGAGATTgagagagagagagagagagagagagagagagaaagagaaagagagagagaaagagaaagagacagagaAAAGAAACTATGTTGTTTAAAATGCCAGCGGAAAGTCCATGGGGGTGAAAGAGTCCGGCAATGGCCAGGGAGTTAGCAGCT
>00393
GTGCTCATTTCTGCCTGGGGGCCTTCCGGGGACCCCGCTTGTCTTTGGGGGTGCGCAGGCCCTTGCCCTGCGATCAGAGGCGCACCGACCGATGAGTTCGGTGGCAAAGCTTGAGAAATGGAGACTCTCTGGGCATCGGCTAAGGGGGCCTGGGGCCTTCCCAGGCCTGCTGGAGTCCGGGAAGCCGGGGGCACCCAGAAGGAAGGACCCGTCGGACTCTGCCTGGGGACAGCCTGCTCCGCGCCAGAAGGGTCCGCTGCTCAGGCAGCATCCCCGTGCCTCTCCTCCAGTGGCTCCCTCAGGTAGAATCGGGGCAGGCCCCACTGGACGTGCAGGGAGGAGGCTCGGAGGATGCATCCTTTGCAGGACCCGGTCTGGTACAGCAGCAGACGGAGCCATCTCCCGGGGCTTTCTGGCTTCTCCGAGGGTGTTCAGGAGTCTCC
>00394
GGTGGTAGAAGTGGAGGGCGTGTCCGGGTACTTGAGTTCATGGGCATCTCTCCCGCCGCCTCTCAGCCTATCTGCACCATGTCTCACACGTTCAGTTGCAGCTCTTACCGTTTTGAAGGCGCACGTGGGCAAGAAGTCCTGGGCAGCACAAGAAAGTCAATCACGTTGAGACAGAGAGAGCAGGAGAGGAAGTGGGCCCCAGTAGAAGTGGGCGAGAGAGCGTTGGGTGGGAACGTGGCACGAGAGAGAGAAATTATGAGATTgagagagagagagagagagagagagagagagagagaaagagaaagagagagagaaagagaaagagacagagaAAAGAAACTATGTTGTTTAAAATGCCAGCGGAAAGTCCATGGGGGTGAAAGAGTCCGGCAATGGCCAGGGAGTTAGCAGCTTGGCGTAGTGTCTTCCCACTGTTTTGTCTGTCTTGAGAATAGCATTCAACGCGACTGTGTTCCCGCAGCAGACGTTAGGCCGCTGCCCACGCCTTGAGTGCCGGACGAGGTCAACATAGGCTTTCCGTCACAGAATATGTTTGGGC
>00395
GTCTTGAGAATAGCATTCAACGCGACTGTGTTCCCGCAGCAGACGTTAGGCCGCTGCCCACGCCTTGAGTGCCGGACGAGGTCAACATAGGCTTTCCGTCACAGAATATGTTTGGGCAGGAAGATCGGAACACTTGGGGCTGGGCCATCTTCCGCTCCCCCACGGCACACACGAGTCGTCAGGGAAATGCCCGCCTCTGTGTGTGTTGTACGTGCAGCCTTCTGGGCAGAGCCGTGGAGAGTTGGACGTAGGCCAGGTGTGAGGAGGAGAGGTGTGTTTGGGGTGGCCACTGGCTCCCTT
>00396
tttatttatttatttatttatttatttatttatttatttatttTGTAATCAACTGAAAGAAGGCAGAAGGAGTCGATGGGCCTCTTAGGCCGGAAACCTTACAAGCATAGGACCAAGGCAGAAAAGGTCCAGAGGGTTCATGGTCCTCCGTTCCACCTGAATCCAGCTAGAGAGCGAGCCAGGGGGATAGGTGTGCCCCTCGTCGCCCGTGCGCTGAGGCACTGTCACGCAAAGAGACATTCACCTTCCACGTCAACGCACCTTTAAGGGCGAGAGCGGTCCGCCGTGCCCAAGAGGAACGGG
>00397
AAGTGCACAGGGGCTCGTGCCCAAAGGGTGGAGGTCGGCACCGCTTCGCTCAATCCAGGAGTGGAGAAGGAAGCTAGAGGACCCTCTGGAGGTGGCAGGTTTAATGTCCTGCTTTtttatttatttatttatttatttatttatttatttTGTAATCAACTGAAAGAAGGCAGAAGGAGTCGATGGGCCTCTTAGGCCGGAAACCTTACAAGCATAGGACCAAGGCAGAAAAGGTCCAGAGGGTTCATGGTCCTCCGTTCCACCTGAATCCAGCTAGAGAGCGAGCCAGGGGGATAGGTGTGCCCCTCGTCGCCCGTGCGCTGAGGCACTGTCACGCAAAGAGACATTCACCTT
>00398
GGTACTTGAGTTCATGGGCATCTCTCCCGCCGCCTCTCAGCCTATCTGCACCATGTCTCACACGTTCAGTTGCAGCTCTTACCGTTTTGAAGGCGCACGTGGGCAAGAAGTCCTGGGCAGCACAAGAAAGTCAATCACGTTGAGACAGAGAGAGCAGGAGAGGAAGTGGGCCCCAGTAGAAGTGGGCGAGAGAGCGTTGGGTGGGAACGTGGCACGAGAGAGAGAAATTATGAGATTgagagagagagagagagagagagagagagagaaagagaaagagagagagaaagagaaagagagagagaaagagaaagagacagagaAAAGAAACTATGTTGTTTAAAATGCCAGCGGAAAGTCCATGGGGGTGAAAGAGTCCGGCAATGGCCAGGGAGTTAGCAGCTTGGCGTAGTGTCTTCCCACTG
>00399
tttatttatttatttatttatttatttatttatttatttatttatttTGTAATCAACTGAAAGAAGGCAGAAGGAGTCGATGGGCCTCTTAGGCCGGAAACCTTACAAGCATAGGACCAAGGCAGAAAAGGTCCAGAGGGTTCATGGTCCTCCGTTCCACCTGAATCCAGCTAGAGAGCGAGCCAGGGGGATAGGTGTGCCCCTCGTCGCCCGTGCGCTGAGGCACTGTCACGCAAAGAGACATTCACCTTCCACGTCAACGCACCTTTAAGGGCGAGAGCGGTCCGCCGTGCCCAAGAGGAACGGG
>00400
GTGGGTTCACCTGAAGTTTGAGGCCAAACCCCCAGCGGTCAGTGGGACGCCAGTCGCCTTTGACCTCTTGGTCAAGCTGGCCTTGCCGTGACCCGTGAGAATGCCCAAGTGCCAATGTGTCCCGGGGGGCAGGGCCGGGGCTGGGATCCTAGTGTGTGCCCAGTCTCCTTCTCGTCCCTGCGGGTTCCACCATCCTCCCATCCTAACGCATCGTTAGGGATGCGGTTAGGTCGGGTCCATCCCCAGGGCGGTCCAAGGGGACCGCTTTCTGGTTTGTCAGGAAGGCAGGCTAGTAAGAAG
>00401
ggaaaactggctagccatatgtagaaagctgaaactggatcccttccttacaccttatacaaaaattaattcaagatggattaaagacttaaacgttagacctaaaaccataaaaaccctagaagaaaacctaggcattaccattcaggacataggcatgggcaaggacttcatgtctaaaacaccaaaagcaatggcaacaaaagccaaaattgacaaatgggatctaattaaactaaagagcttctgcacagcaaaagaaactaccatcagagtgaacaggcaacctacaaaatgggagaaaatttt
>00402
ggaaaactggctagccatatgtagaaagctgaaactggatcccttccttacaccttatacaaaaattaattcaagatggattaaagacttaaacgttagacctaaaaccataaaaaccctagaagaaaacctaggcattaccattcaggacataggcatgggcaaggacttcatgtctaaaacaccaaaagcaatggcaacaaaagccaaaattgacaaatgggatctaattaaactaaagagcttctgcacagcaaaagaaactaccatcagagtgaacaggcaacctacaaaatgggagaaaattttcacaacctactcatctgacaaag
>00403
ttcttttttttttttttttttttttttgagacggagtctcgctctgtcgcccaggccggactgcggactgcagtggcgcaatctcggctcactgcaagctccgcttcccgggttcacgccattctcctgcctcagcctccccagtagctgggactacaggcgcccgccaccgcgcccggctaattttttgtatttttagtagagacggggtttcaccttgttagccaggatggtctcgatctcctgacctcatgatccacccgcctcggcctcccaaagtgctgggattacaggcgtgag
>00404
tccttcacatcccttgtaagttggattcctaggtattttattctctttgaagcaattgtgaatgggagttcactcatgatttggctctctgtttgtctgttgttggtgtataagaatgcttgtgatttttgtacattgattttgtatcctgagactttgctgaagttgcttatcagcttaaggagattttgggctgagacaatggggttttctagatatacaatcatgtcgtctgcaaacagggacaatttgactttctcttttcctaattgaataccctttatttccttctcctgcctaattgccctggccagaacttcc
>00405
agtatgtggtcaattttggaataggtgtggtgtggtgctgaaaaaaatgtatattctgttgatttggggtggagagttctgtagatgtctattaggtccgcttggtgcagagctgagttcaattcctgggtatccttgttgactttctgtcttgttgatctgtctaatgttgacagtggggtgttaaagtctcccattattaatgtgtgggagtctaagtctctttgtaggtcactcaggacttgctttatgaatctgggtgctcctgtattgggtgcatatatatttaggatagttagct
>00406
gtcaattttggaataggtgtggtgtggtgctgaaaaaaatgtatattctgttgatttggggtggagagttctgtagatgtctattaggtccgcttggtgcagagctgagttcaattcctgggtatccttgttgactttctgtcttgttgatctgtctaatgttgacagtggggtgttaaagtctcccattattaatgtgtgggagtctaagtctctttgtaggtcactcaggacttgctttatgaatctgggtgctcctgtattgggtgcatatatatttaggatagttagctcttcttgttgaattgatccctttaccattatgtaatggcctt
>00407
ctttacttccaagtatgtggtcaattttggaataggtgtggtgtggtgctgaaaaaaataatgtatattctgttgatttggggtggagagttctgtagatgtctattaggtccgcttggtgcagagctgagttcaattcctgggtatccttgttgactttctgtctcgttgatctgtctaatgttgacagtggggtgttaaagtctcccattattattgtgtgggagtctaagtctctttgtaggtcactcaggacttgctttatgaatcttggtgctcctgtattgggtgcatatatatttaggata
>00408
aatgtatattctgttgatttggggtggagagttctgtagatgtctattaggtccgcttggtgcagagctgagttcaattcctgggtatccttgttgactttctgtctcgttgatctgtctaatgttgacagtggggtgttaaagtctcccattattattgtgtgggagtctaagtctctttgtaggtcactcaggacttgctttatgaatcttggtgctcctgtattgggtgcatatatatttaggatagttagctcttcttgttgaattgatccctttaccattatgtaatggccttctttgt
>00409
tgcttgtgatttttgcacattgattttgtatcctgagactttgctgaagttgcttatcagcttaaggagattttgggctgagacagtggggttttctagatatacaatcatgtcatctgcaaacagggacaatttgacttcctcttttcctaattgaataccctttatttccttctcctgcctaattgccctggccagaacttccaacactatgttgaataggagtggtgagagagggcatccctgtcttgtgccagttttcaaagggaatgcttccagtttttgcccattcagtatgatattggctgtgggtttgt
>00410
acattgattttgtatcctgagactttgctgaagttgcttatcagcttaaggagattttgggctgagacagtggggttttctagatatacaatcatgtcatctgcaaacagggacaatttgacttcctcttttcctaattgaataccctttatttccttctcctgcctaattgccctggccagaacttccaacactatgttgaataggagtggtgagagagggcatccctgtcttgtgccagttttcaaagggaatgcttccagtttttgcccattcagtatgatattggctgtgggtttgt
>00411
tttttttttttttttttttttttgagacggagtctcgctctgtcgcccaggctggagtgcagtggcgggatctcggctcactgcaagctccgcctcccgggttaacgccattctcctgcctcagcctcccaagtagctgggactacaggcgcccgccactacgcccggctaattttttgtatttttagtagagacggggtttcaccgttttagccgggatggtctcgatctcctgacctcgtgatccgcccgcctcggcctcccaaagtgctgggactacaggcgtgagccaccgcgcccggcc
>00412
ttttggttccatatgaactttaaagtagttttttccaattctgtgaagaaagtcattggtagcttgatagggatggcattgaatctgtaaattaccttgggcagtatggccattttcacgatattgattcttcctacccatgagcatggaatgttcttccatttgtttgtatcctcttttatttccttgagcagtggtttgtagttctccttgaagaggtccttcacatcccttgtaagttggattcctaggtattttattctctttgaagcaattgtgaatgggagttcactcatgatttggctctctgtttgtctgttg
>00413
tttttttttttttttttttttttttgagacggagtttcgctctgtcgcccaggctggagcgcagtggcgcgatctcgactcactgcaagctccgcctcccgggttcacgccattctcctgcctcagcctcccaagtagctgggactacaggcgcgcgccaccatgcccggctaatttttgtatttttagtagagacggggtttcaccgtgtcagccaggatggtctcgatctcctgacctcgtgatccgcccgtctcggcctcccaaagtgctgggattacaggcgtgagccaccgcgcccggcc
>00414
ctttgaagcaattgtgaatgggagttcactcatgatttggctctctgtttgtctgttgttggtgtataagaatgcttgtgatttttgtacattgattttgtatcctgagactttgctgaagttacttatcagcttaaggagattttgggctgagacaatggggttttctagatatacaatcatgtcgtctgcaaacagggacaatttgacttcctcttttcctaattgaataccctttatttccttctcctgcctaattgccctggccagaacttccaacactatgttgaataggagtggtgagagagggcatccctgtcttgtgccagttttcaaagggaatgcttccagttttt
>00415
tgtgctgtattcaggaaacccatctcacgtgcagagacacacataggctcaaaataaaaggatggaggaagatctaccaagcaaatggaaaacaaaaaaaggcaggggttgcaatcctagtctctgataaaacagactttaaaccaacaaagatcaaaagagacaaagaaggccattacataatggtaaagggatcaattcaacaagaagagctaactctcctaaatatatatgcacccaatacaggagcacccagattcataaagcaagtcctgagtgacctacaaagagacttagactcccacacattaataatgggagactttaacac
>00416
ccccgagcagcctaactgggaggcaccccccagcaggggcacactgacacctcacacggcagggtattccaacagacctgcagctgagggtcctgtctgttagaaggaaaactaacaaccagaaaggacatctacaccgaaaacccatctgtacatcaccatcatcaaagaccaaaagtagataaaaccacaaagatggggaaaaaacagaacagaaaaactggaaactctaaaacacagagcgcctctcctcctccaaaggaacgcagttcctcaccagcaacagaacaaagctggatggagaatgattttgacgagctgagagaagaaggcttcagacgatcaaattactctgagctacgggaggacatt
>00417
gcagggtattccaacagacctgcagctgagggtcctgtctgttagaaggaaaactaacaaccagaaaggacatctacaccgaaaacccatctgtacatcaccatcatcaaagaccaaaagtagataaaaccacaaagatggggaaaaaacagaacagaaaaactggaaactctaaaacacagagcgcctctcctcctccaaaggaacgcagttcctcaccagcaacagaacaaagctggatggagaatgattttgacgagctgagagaagaaggcttcagacgatcaaattactctgagctacgggaggacatt
>00418
ccagaaaggacatctacaccgaaaacccatctgtacatcaccatcatcaaagaccaaaagtagataaaaccacaaagatggggaaaaaacagaacagaaaaactggaaactctaaaacacagagcgcctctcctcctccaaaggaacgcagttcctcaccagcaacagaacaaagctggatggagaatgattttgacgagctgagagaagaaggcttcagacgatcaaattactctgagctacgggaggacattcaaaccaaaggcaaagaagttgaaaactttgaaaaaaatttagaagaatgtataactagaataacc
>00419
tgagagattttgtcaccaccaggcctgccctaaaagagctcctgaaggaagcgctaaacatggaaaggaacaaccagtaccagccgctgcaaaatcatgccaaaatgtaaagaccatcgagactaggaagaaactgcatcaactaatgagcaaaatcaccagctaacatcataatgacaggatcaaattcacacataacaatattaactttaaatataaatggactaaattctgcaattaaaagacacagactggcaagttggataaagagtcaagacccatcagtgtgctgtattcaggaaa
>00420
tgagagattttgtcaccaccaggcctgccctaaaagagctcctgaaggaagcgctaaacatggaaaggaacaaccagtaccagccgctgcaaaatcatgccaaaatgtaaagaccatcgagactaggaagaaactgcatcaactaatgagcaaaatcaccagctaacatcataatgacaggatcaaattcacacataacaatattaactttaaatataaatggactaaattctgcaattaaaagacacagactggcaagttggataaagagtcaagacccatcagtgtgctgtattcaggaaacccatctcacgtgcagagacacacataggctcaaaataaaaggatggaggaagatc
>00421
gctaaacatggaaaggaacaaccagtaccagccgctgcaaaatcatgccaaaatgtaaagaccatcgagactaggaagaaactgcatcaactaatgagcaaaatcaccagctaacatcataatgacaggatcaaattcacacataacaatattaactttaaatataaatggactaaattctgcaattaaaagacacagactggcaagttggataaagagtcaagacccatcagtgtgctgtattcaggaaacccatctcacgtgcagagacacacataggctcaaaataaaaggatggaggaagatc
>00422
ctcctgaatgactactgggtacataacgaaatgaaggcagaaataaagatgttctttgaaaccaacgagaacaaagacaccacataccagaatctctgggacgcattcaaagcagtgtgtagagggaaatttatagcactaaatgcctaccagagaaagcaggaaagatccaaaattgacaccctaacatcacaattaaaagaactagaaaagcaagagcaaacacattcaaaagctagcagaaggcaagaaataactaaaatcagagcagaactgaaggaaatagagacacaaaaaacc
>00423
gtctcagcccaaaatctccttaagctgataagcaacttcagcaaagtctcaggatacaaaatcaatgtacaaaaatcacaagcattcttatacaccaacaacagacaaacagagagccaaatcatgagtgaactcccattcacaattgcttcaaagagaataaaatacctaggaatccaacttacaagggatgtgaaggacctcttcaaggagaactacaaaccactgctcaaggaaataaaagaggagacaaacaaatggaagaacattccatgctcatgggtaggaagaatcaatatcgtgaaaatggccatactgcccaaggtaatttacagattcaatgccatccccatcaagctaccaatgactttcttcacagaattggaaaaaactactt
>00424
cacactacctgacttcaaactatactacaaggctacagtaaccaaaacagcatggtactggtaccaaaacagagatatagatcaatggaacagaacagagccctcagaaataatgccgcatatctacaactatctgatctttgacaaacctgagaaaaacaagcaatggggaaaggattccctgtttaataaatggtgctgggaaaactggctagccatatgtagaaagctgaaactggatcccttccttacaccttatacaaaaatcaattcaagatggattaaagatttaaacgttaaacctaaaaccataaaaaccctagaagaaaacctaggcattaccattcaggacataggcgtgggcaaggacttcatgtccaaaacaccaaaagcaatggcaacaaaagacaaaatt
>00425
ctgagaaaaacaagcaatggggaaaggattccctgtttaataaatggtgctgggaaaactggctagccatatgtagaaagctgaaactggatcccttccttacaccttatacaaaaatcaattcaagatggattaaagatttaaacgttaaacctaaaaccataaaaaccctagaagaaaacctaggcattaccattcaggacataggcgtgggcaaggacttcatgtccaaaacaccaaaagcaatggcaacaaaagacaaaattgacaaatgggatctaattaaactaaagagcttctgcacagcaaaagaaactaccatcagagtgaaca
>00426
caatggggaaaggattccctgtttaataaatggtgctgggaaaactggctagccatatgtagaaagctgaaactggatcccttccttacaccttatacaaaaatcaattcaagatggattaaagatttaaacgttaaacctaaaaccataaaaaccctagaagaaaacctaggcattaccattcaggacataggcgtgggcaaggacttcatgtccaaaacaccaaaagcaatggcaacaaaagacaaaattgacaaatgggatctaattaaactaaagagcttctgcacagcaaaagaaactaccatcagagtgaaca
>00427
accatcattctcagtaaactatcgcaagaacaaaaaaccaaacaccgcatattctcactcataggtgggaattgaacaatgagatcacatggacacaggaaggggaatatcacactctggggactgtggtggggtcgggggaggggggagggatagcattgggagatatacctaatgctagatgacacattagtgggtgcagcgcaccagcatggcacatgtatacatatgtaactaacctgcacaatgtgcacatgtaccctaaaacttagagtataataaaaaaaaaaaaaAAAAATA
>00428
cattgatggacacttagtttgattccgtaactttactattatgaatagtgctgtgataaacgtgagtataggtgtcttttggctataattatttcttttcctttgggtagtttcccagtgggattgctggatcaaatatagttttattgttaattctttgagGCCTTTCATTACGGTGGGGTTTTTTTGTTCTCCCTTTCCCCTCAAGTAGCCTCTGAACATTACATGCCTAATCATCCTCTCCCTGGCTCAGCTGATGGTCCTAGCATCTCCCACTGATGGGCTTTTTCTTATTCTCCTGAAGAGTTTCATATGGCTTCACAAGATA
>00429
GAAAAAACAAAATAGTGCATTTCTGATAATGAAACATGACAACCGTACCTAACCTTTTTAAATTAACAGTGGTGCATATATACTGTGATCTTTTCAAGGGCAGCAGGACCACATTTGAATCATTTTCTCCATAGGTTATCTTGAGGAACATGATAGTCAAATGTCCCTAGGCATCTCCACCCATCTGGGCTTTGGGTCATGAATTGATACTTATACAGGAACTAGCTGCCATTAGGTGGAGCAATTTGAAGTCTAATAGGCCATCTAGAAGGATATCAGATCAGGAGGTTTAAGAACTCCAGATGTTTTAATTTAGGTGAGTGCAGCCACAAGGCTGCTAGGACATTAACAAAGAACTGATTGATAGAGAAGAAAAAGTAGCTGGTATTAGATAATGGTATTAGATAAAAGTAGCTGGTATTAGATGATGGGAGGGGCCTGA
>00430
GTCTGGTTGCCAAGGCACCTAACTCTTCACTCGATAGTCCCCCAAGCACAGGATTCATGGCTTTTGTGGCCCCATCCCTTGGGCGTAGAGCATAATCCTTAGCTGACCTTTGAAAAATGCAACCTCAGGCTTGCCCGGCTTCTGGTACTTCCAACTCTTCTTTGCCATTATTATAAACACAATTATCAGTCTTTGAGGGGAGGCTGATCTTTTAGTTCAGATTTCCAGAGTTCAGATTGGCAGGTGTCCTTTGTCATCTCATAAAGGAATTAAAGTGACCTGAGAAAATGTCCTCTGGGTAAGATCAATGCCACCTGTACTCTGTCCTTGCCCAAACTCTTTCATCAGAGCTCTCATGTGCATCAGCCCTTCCCCACTCCCTTCAAGCCTGTACAGCCTGGGCATGACAA
>00431
aaaaaaaaaaaaaaaattagccaggagtggtggtgagcacttgtaatcccagctactcaggaggctgaggcagagaactgcttgaacccgggaggcggaggttgcagtgagctgagatcacgccattgcactccagcctgggtgacagagtgagactccgtctcaaaaaaaaaaaaGCTTCACCCTGCCTTTTGAATCCCAGAGAACCTGTTCTGGGCCAACAATGCACCACCAGGCTTTCCCAAGTGCACCAAACATAGTTTTGAATAGTTTTCCTTGGGCAAAGCTCCTCTTTCCTTTTGAACTTCAGCCAGAGGGCCCTCACAGGCAGAAGACTAAATTTCAGATGCTTCTGTCTTGCCCTCTCCCTCCCTCTCAATAAATTTTCTGAAAAAGTT
>00432
catcactggccatcagagaaatgcaaatcaaaaccacaatgagataccatctcacaccagttagaatggcaatcattaaaaagtcaggaaacaacaggtgctggagaggatgtggagaaataggaacacttttacactgttggtgggactgtaaaccagttcaaccattgtggaagtcagtgtggcgattcctcagggatctagaactagaaataccatttgacccagccatcccattactgggtatatacccaaaggactataaatcatgctgctataaagacacatgcacacgtatgtttattg
>00433
GATTGAACCAGCCCACTCCACGCTAGGCTGCGTTCTGCCATGTTCATTTCTCTCAATGCATGAGGTTACTCATGTTGAGCATCGGGCAATCTTCACGCAGAGATTGCTTTTCGCTCCTTCCTCTCTCTTTGGCAATTCTCTTTCCATCGTGCAGTGAAACACTGGGGAACTTTATTTGCCATGTTTTTATGAGTGGTACTCAGGTTTTATGAGAGTCCCACAACCTTCCTGACATATGTCTTTCTGCTTTCAGACACCCATTTTTGGCATCCTTTTTTTTTTAACGTTAATTCACTTGGTATTCAAAAGTATGTCTCAAACTCAGGGTTGTTTCGATTTAATTTGAATTTTGCCTCCAGGTGCCATGGGAGACCCCCGGGCTGCTCCTGGGGCGCTGTGAACGTGTGACGTGGGGAGGGAAACGAACTCCGTGTGCCAAGCCCTCCGGGTACGTAAAGCTTAGAGGAGCTAAGACCTGGTGATGGGCTTCATGGTGCCTTTGGAGGAAGCCCTTTGGGGAATGTGATATGTCCCTTTGAGCCAAAGAGAGTCTAAGGATTTGTGTTCTGCTCCAAGGAGTAGGTAGAGTTTGGGGGAGGGATTTGCTGAAAAGGGGAGCCATAGGGCTGGGACCTATAGCTGTAGGAATTATAGGCTGAGATCCACAGCTCTCTGGCATATAGATGGCTCGATCTGTGGGGCTAAGAGTTGTAGGGTTATGACCCATAGAGCTGGATTAGTAGGGTCGTAACCCATGGTACTGGGACTCATAGGGTTATAACCCAAAGGGATGGATTCGTAGGGTTGTGACTCAGAAGGCTGAATTTGTCGAGTTGTGACCCAGAGGGCTAGAATTTGTAGGGTTGTGGCCCAAAGGGCTGAGATTTGTAGGATTATGAGCTACAGGGCTAGATTCCTAGGGTTCTGACCCATGGGGCTGGGATTGATAGGGTTGACACCCAAAGGGCTGAATTCATAGGGTCGTGACTCATTGTGCTGGATTTGCTGGGTTTTGACTCAGAGGGCTAAGAGTTGCAGGATTATGCCCTAGAAAGCTAGATTGATTGGGTTGTGACCCATGGGGCTGGGATTCATAGGGTTGTGACCCAAATGGCTGCACTTGTAGATTTGTGACCCAGAAGGCTACAATTCATAGGGTTGTGACACAGAGGGCTAAGAGTTGTAGGGTTATGACGCATAGAGTTAGATTTGTATGGCTTTAGCCCATGGGGCTGGGATTCATAGGGTTGTCACCCAAAGGGCTGAATTCATAGGGTTGTGACTCATAGGGCTGGATTTGCTGGGTTTTGACTCAGAGGGCTAAGAGTTGTAGGATTATGCCCTAGAAAGCTAGATTGATTGGGTTGTGACCCATGGGGCTGGGATTCATAGGGTTGTGACCCAAATGGCTGCACTTGTAGATTTGTGACCCAGAAGGCTACAATTCATAGGGTTGTGACACAGAGGGCTAAGAGTTGTAGGGTTATGATGCATAGAGTTAGATTTGTATGGCTTTGGTCCATGGGGCTGGGATTCATAGGGTTGTCACCCAAAGGGCTGAATTCATAGGGTTGTGACTCATAGGGCTG
>00434
tctcagtaaactatcgcaagaacaaaaaaccaaacaccgcatattctcactcataggtgggaattgaacaatgagatcacatggacacaggaaggggaatatcacactctggggactgtggtggggtcgggggaggggggagggatagcattgggagatatacctaatgctagatgacacattagtgggtgcagcgcaccagcatggcacatgtatacatatgtaactaacctgcacaatgtgcacatgtaccctaaaacttagagtataataaaaaaaaaaaaaAAAAAAAaaaagaataaaa
>00435
TTTTATTCTTTTTTTTTTTtttttttttttttattatactctaagttttagggtacatgtgcacattgtgcaggttagttacatatgtatacatgtgccatgctggtgcgctgcacccactaatgtgtcatctagcattaggtatatctcccaatgctatccctcccccctcccccgaccccaccacagtccccagagtgtgatattccccttcctgtgtccatgtgatctcattgttcaattcccacctatgagtgagaatatgcggtgtttggttttttgttcttgcgatagtttactgagaat
>00436
TTCTTTTTTTTTTTtttttttttttttattatactctaagttttagggtacatgtgcacattgtgcaggttagttacatatgtatacatgtgccatgctggtgcgctgcacccactaatgtgtcatctagcattaggtatatctcccaatgctatccctcccccctcccccgaccccaccacagtccccagagtgtgatattccccttcctgtgtccatgtgatctcattgttcaattcccacctatgagtgagaatatgcggtgtttggttttttgttcttgcgatagtttactgagaat
>00437
attctcagtaaactatcgcaagaacaaaaaaccaaacaccgcatattctcactcataggtgggaattgaacaatgagatcacatggacacaggaaggggaatatcacactctggggactgtggtggggtcgggggaggggggagggatagcattgggagatatacctaatgctagatgacacattagtgggtgcagcgcaccagcatggcacatgtatacatatgtaactaacctgcacaatgtgcacatgtaccctaaaacttagagtataataaaaaaaaaaaaaAAAAAAAaaaaga
>00438
catgtccttcgcccactttttgatggggttgtttgtttttttcttgtaaatttgtttgagttcattgtagattctggatattagccctttgtcagatgagtaggttgcgaaaattttctcccatgttgtaggttgcctgttcactctgatggtagtttcttttgctgtgcagaagctctttagtttaattagatcccatttgtcaattttgtcttttgttgccattgcttttggtgttttggacatgaagtccttgcccatgcctatgtcctgaatggtaatgcctaggttttcttctagggtttttatg
>00439
tgatggggttgtttgtttttttcttgtaaatttgtttgagttcattgtagattctggatattagccctttgtcagatgagtaggttgcgaaaattttctcccatgttgtaggttgcctgttcactctgatggtagtttcttttgctgtgcagaagctctttagtttaattagatcccatttgtcaattttgtcttttgttgccattgcttttggtgttttggacatgaagtccttgcccatgcctatgtcctgaatggtaatgcctaggttttcttctagggtttttatggttttaggttt
>00440
ATTCGTAGGATTGTGACTCATAGGGCTGGATTTGCTGAGTTTTGACTCAGAGGGCTAAGAGTTGCAGGATTATGCCCTAGAAAGCTAGATTGATTGGGTTGTGACCCATGGGGCTGGGATATATAGGGTTGTGACCCAAATGGCTGGACTTGTAGATTTGTGACCCAGAAGGCTACAATTCATAGGGTTGTGACACAGAGGGCTAAGAGTTGTAGGGTTATGACGCATAGAGTTAGATTTGTATGGCTTTAGCCCATGGGGCTGGGATTCATAGGGGTGTCACCCAAAGGGCTGAATTCATAGGGTTGT
>00441
gtcattggtagcttgatggggatggcattgaatctataaattaccttgggcagtatggccattttcacgatattgattcttcctacccatgagcatggaatgttcttccatttctttgtatcctcttttatttcattgagcagtggtttgtagttctccttgaagaggtccttcacgtcccttgtaagttggattcctaggtattttattctctttgaagcaattgtgaatgggagttcactcatgatttggctctctgtttgtctgttattggtgtataagaatgcttgtgatttttgtac
>00442
TTGTAGATTTGTGACCCAGAAGGCTACAATTCATAGGGTTGTGACACAGAGGGCTAAGAGTTGTAGGGTTATGACGCATAGAGTTAGATTTGTATGGCTTTAGCCCATGGGGCTGGGATTCATAGGGGTGTCACCCAAAGGGCTGAATTCATAGGGTTGTGACTCATAGGGCTGGATTTGCTGAGTTTTGACTCAGAGGGCTAAGAGTTGCAGGATTATGCCCTAGAAAGCTAGATTGATTGGGTTGTGACCCATGGGGCTGGGATTCATAGGGTTGTGACCCAAATGGCTGGACTTGTAGATTTGTGACCCAGAAGGCTACAATTCATAGGGTTGTGACACAGAGGGCTAAGAGTTGTAGGGTTATGATGCATAGAGTTAGATTTGTATGGCTTTGGTCCATGGGGCTGGGATTCATAGGGTTGTCACCCAAAGGGCTGAA
>00443
CCCTAGAAAGCTAGATTGATTGGGTTGTGACCCATGGGGCTGGGATATATAGGGTTGTGACCCAAATGGCTGGACTTGTAGATTTGTGACCCAGAAGGCTACAATTCATAGGGTTGTGACACAGAGGGCTAAGAGTTGTAGGGTTATGACGCATAGAGTTAGATTTGTATGGCTTTGGCCCATGGGGCTGGGATTCATAGGGTTGTCACCCAAAGGGCTGAATTCGTAGGGTTGTGACTCATAGGGCTGGATTTGCTGAGTTGTGACTCAGAGGACTTAGAGGTGTAGGGTCATGCCCCATTGAGCTAGATTCATAGGGTTGTGATCCAAGGGACTGAATTCATAGGGTTGTGACTCATAGTGCTGGATTTGCTGAGTTGTGATTCAGAGGGCTAAGAGTTGTAGGATTATGACCCATAGGGCTGGATTCGTATGGTTGTGACCCATGGGGCTGGGATTCATAGGGCTGGCATCTATAGAGTTGTATTCATAGGGTTGGAATTCAGTGAATGGAGCTGATTAGGGCTCGGTCATATTTGCTTGATTTTATAAGGCTAGAACTCATAAGTCTGGGGTCTGTAGAGTTGGGAATTTTAGGGCTGGACTCTACAGGGTTGGAATCCGTACTGCTAGGACATGTATTGGTGTGTCTCATATAAATGGATTTCATGAGGTTGATATCATACATTGAACCCCTTAGGGTTGATATCCCTGAGTCTGAAAAGTATAGGGTTGTGACTCATGGGGATTACAGGCGTAGAATGGGTTTTAAACTGGACCACGAGTCATTTGAGTGATGCAGAGAAGAGCTcatagctgcagcggctggtgagggggtgggttggtgggcattagtgttctgctggtgtcttcttctttcacattctcaatgtcagaggagggtatcaggtgaggttggaggagatgttggaggctggcaggggaaacaaaaaatgtctgatactcctggaggagaggagaatgaatagaagaaaatatatgtatcatggttctggccagcaagaagcagaccgtaaggttggctgccattgatttgaagtgagactcctggttgggtgccattgaagtgaagctattgggggtgcccacaggatattcatgagttacattgagccctagaggtgtaggctaggagtgggttgagatttgggtcattccagaaatgtgcttcatttctggagcaagtaaaacaaagcaagcgtgggcgcgcgttgagaatctgtgcgagaaaatgatggtggctattgtccacatgatggggacaaggttgggagaggtcattagggAATGTGGCAGAAGACCTGGTCAAGGTATCAGTTTTTTGGGGTTTTTTGTTGTTGTTGTTGTTGTGTTGGtttattgtttgtgtgtttgtttttgagatggagtctcgctctgtcactgggctaaagtgcaatggcgtgatctctgctcaccgcaacctcctcctcccgggttcaagtgattctcctgcctcagcctcctgagtagctgggattacaggcgtccaccaccacgcctggctaatttttgtatttctagtacagacagggtttcactatgttggccaggctggtctcgaacgcctcacctcatgatccatctgcctcagattcccaaagtgctgggattacacgcgtgagccaccgggcccagccAAAAAATGTACACAAAtttttttttttttttgagacagagtctctctctgtcgcccaggctggagtgcagtggcccaaactcggctcactgcaagctccacctcctgggttcacgccattctcctgcctcagcctcccaagtaactgggactacaggcacccgctaccacgcccggctaatttttttgtatttttagtagagatggggttgcactatgttggccaggctggtctcgaactcctcacctcatgatccgtctgcctcagactcccaaagtgctgggattacaggcatgagccactgcacctggccAAAGAATGTGCACACtttctttctttttttttttttttgagacagagtctcgttctgttgcccaggctggagtgcagtggcacgatctcggctcactgcaagctccgccttccgggttcacgccattctcctgcctcagcctcccgagtagctgggactacaggcgcccgccaccacgcccggctaattttttgtatttttagtagagacggggtttcaccgtgttagccaggatggtctcgatctcctgaccgtgtgatccacctgcctcaccctcccaaagtgctgggattccaggcatgagccaccgcacctggccAAAGAATGTACACACTTTTTAGGGTTGAGGAATTCCATAGGTTTTTAGGGTTGAGCAAATGCATACCTTTCATCAGATCCTCAAACAGCCTTGTCAAACCTGACTCCTCTTCCTATAACTTGTGGTGGACGAATATTACAAAAGAAAAGAAAACTTTGGTCTTggccaggcgcggtggctcacacctgtaatcccagcactttgggtagccgaggggggcggatcatgaagtcaggagttcgagaccagcctgaccaacatggtgaaaccccatctctactaaaaatacaaaaaaatcagccaggtgtggtggtgggcgcctgtaatcccagctactcgggaggtcgaggcacgagaatcactggaacccgggaggcggaggtttcagtgagccgagattgtgccattgccctccagcttaggcaatgagagcaaaactctgcctcaattaaaaaaaaaaTTAGTCTTATAGAGCACCAAAGACCAACCCTAAACAATGAGATGCAATGTGGCAAAGTCAACCTTTGGAGAGCAAAGGATGCTATGAGCAGAATAGTATTACTGTAAATAAATAGCCACAGAGAAGCTGGTGGAGGCTCATCCAAGTCATCTTCATTCATTGCCTGAAATGTGGGTGTTTGTCTGTTTGCCAGATAACTCCGGCCAGAAATAATTTTGCATAAATAGCATTGATCTTCCAGGACCTCCCTTTGGGCTGAGTTTAGTGCAAAAGTCGCTGATGTTTTCACTTCCTTTGGTGGGGACTTATTCAAGCTCAGTGAATCTCCTTAAATAATAACCTGTAGCCGGTTCCTAGAAGCCTCCTTTCCTCCTTTTCGTCCTTTCCTGGAGAGACTGGATCCTCAGCCATTACATGAAGATACCATCACTGAAGGCATCTCGTTGGTGCCCTGTTGGGTGGATTTTTCTTGATACGGAAGTCCAGGCCATGTCTCTCTCAGGAATTCTGCCTCTGTGAGTGAGTGCTCATTCCAATGGGTAGCTGGGATCCCACAACTTTGCACTTTGCCTTATGTGTTGATACTGTTGACTGAGTTCAAACCTGCatgctggaaagaatgaggtttaaaccgggccattttgtctatgctagtgatataaaaatgacatgctctggaaaatagtttggcagtttcttttaaaagtagacattgagcaatcacctgactgttgcactcctgggtagttagcccagagaaatgaagacttttgctcacacaaaaacctttacgtcatgtttgtaacagattggtttgtaatactcaaaaactggaaacaatttagatgtccttcatcagctgagtaggtaaacaaactgtgatacatctctaccagagaatactatctgataacaaaaaagaacagattattaacatatgcaacaacctgggtgaatctccagggaattatgtcaagtgaaaaagtagcattctatgtaattctatgtatgtagcattcttgacctggtaaaattatagaaatggaaaacagattagttgttgccagggattaaggagggagtgggggcagaagggaagtgggtatggctacaaataggcaacagcaaggattcttgtagtgatagaaatgttttgtatcttggctatatcaatgtcaatatatgggtttgatattgtactatcaagatgttaccactgcaagatgttaccactgagggaaactcagtaaagagtatatgagaAAACATAAAAATAATAATAAAGGCAGACATTGCTACCTAGGGAGAAGGTTGAAACTCACAGAAGGGGATGGGGACATCTCTGGGGACCATTATCTCTGCAGTAAGAGAGAAAAATAGGTTGGGCATGGATCATGGTGGATcaggtggatcacctgaggtcaggagttcgagaccagcctggccaacatggtgaaacccgtcactactataaatacaaaaattagccttgtgtggtggcaggcacctgtaatcccagctactcgagaggctgaggcagaagaatcacttgaacctgggaggtggaggttgcagcaagttgagatcacaccacagcactgcagcctgggccacagagtgagaccctgtctcaaaacaaaaacaaacaaacaaaaaaaGACAGAGAGAAATAGAGAAATTGCAGCCATAACCAACTGAGTTCTGTCTTGGCACAGTGGGTTAAAtatcccatcaaaatccatatgttggaacccgcatctgcaatggggtgttatttggacacggaaactttggaagataattaaaattagattaaatcttgaggatatatccctcatgatgggattagcgttcttattttatttatttatgagacagagtctcacattgtcacccaggctggggtgcagtggcgggatctcagctcattgcaacctccacctcctgggttcacaccattttccagactcagcctcctgagtagtggggattacaggcacccaccaccgcgcccggctaattttttgtatttttagtaaagacagggtttcaccacattggtcaggctggtctccaactgctgacctcggggatccgcccacctcggcctcccgaagtgctgggattacaggcatgagccaccgtgctcagctgggattagcgttcttacgggaagtagaagagacaccagagctctctctctctctctctctatctgccatacgaggacacagggagaagatactgtctatccaccaagaagagaatcctcaccagtaactgaatctggtggcatgcaaactgcaggacttccagtgtccaaaactatgagaaataaatgtgtagtgtttgtgccccatagtggatgtttttttgtttgtatgtttgtttttgtttttgagacagagtttcactctgtcgcccaggctggcatgcagtggcgcgatctcgcttcatggcaacctccgcctcctgggttcaagtgattctcctgcctcagccccacgagtagctgggatgacaggcatgcgccaccatgcccagctaattttgtatttttagtagagatggggtttctccatattggtcaggctggtctcgaactcctgacctcaggcgatccacccgcctcgcctcggcttcccgaagtgctgggattacaggtgtgagctactggacctggcctagtggatggtattgtgtgatggcagccccagccgactaatacaCTCAGTTTGCAGCAGCAGAGTCAACCAGCCTTCTACCCAGGTTGGTGCTTAGCATGAAAGTTGGACCAGCACCCTTCCTTCTCCAAGTCATCATTCTTCACCAATTTCCCATCTCTGGGGAAGTCTAGATAATAGTTTGTAGATGCTGCTCACATTCTACGCAATACCAAGGAAGCATATGATTCAAGTAAGTAATTCAGCTTTATCATTTCCTTCGGCACCTGTTCGTAGATTCAGATCCATTCGTTCATTTCTTCACAGTCATCCGTCAGGCCAATGGGTATTTGCCACCTAAAAAgtagatcatcgcctgtcatcccagcactttgggaggcggaggagggtggatcaccaggtcaggagatcgagaccatcctggccaagatggtgaaaccctgtctctactaaaaatacaaaaaTTAgccgggtgtggtggctcacacctgtcatcccagcactttgggaggctgaggcaggtggatcacttgaggtcaggagtttgagaccagcctgggcaacatggtgaaaccccgtctctactaaaaatgcaaaaattagccgggcatggtggctcatgcctgtcatcccagcactttgggaggctgaggcaggtggatcacctgaggtcaggagTTTGAGACcagcctggccaagatggtgaaaccccgtctctactaaaaatacaaaaattagccaggcgcggtggctcacgtctgtaatcccagcactttgggaggccgaggtgggcagatcacgaggtcaggagttcaagaccagcctggccaacatggcgcaaccccatctctactaaaaatacaaaaattagccaggcacggtggctcacgtctgtaatcccagcactttgggaggctgaggcaggtggatcacctgaggtcaggagtttgagaccagcctgggcaacatggtgaaatcccatctctactaaaaatgcaaaaattagccgggcatggtgacgggtgcctgtaatcccagctactcgggaggctgaggcaggagaatcgcttgaacccaggaggtggaggttgcagcgagtcgagatggcaccattgcactccagcctgggaacagagtgagactccgtcttaaaaaaaaaaaaaaaaaaaaaGTAGATTATTTCCAGAATGACAACATCCTTCCTCACCGTTCGAAATAAACAGTTGCTGTAACATTTCCGTTCTCCTCTCGGTGAGTTCTTTTCTTCATTTCGGTTTTCTGAGAAAGCAGTGGGCTCAACACAGATAATCACACAGTGATTCTGAGCAGGAGACATCCGTTCGACACAGCGAGGTGGGGGGAGTGGAGCGGGAGGGTTTGTCTCTCAGGGACTGTGTGATGAAGACAGCTTTTCCCCAGCCAGGCTGGGTTAACGAGGCAGGAAGCGTTCGGTGACATCATGACACTGCTGTGCTGCCAGATAGAAAAGGAGAGATTTTCTGTCTCTGAAAACTCAAGACAAAATAAATTGACCTCTGAGCGGAAATCTTTGCCACGGCTTCTCAGCCCACATTTTCAACCAGGAGAATTGTTTCTTAATTAAAAGAAAAAAAAAAAATACTCCAGCAAAGGAAAATAAGGGCTTCCATCTCAAGCCACAAATACTGCAGTAAGGGAAGATAAGGGCTTCCATCTCAATCCACCAACCTGTGTGCGGTTGGTCCCCACTGACTGGGGGGACCCCGTCTTGGTCCTCACTGCCTGGGGACCAGTGACCCCGTCTTCAGGCACCGATGTTGTCTTTGATCTGGGACTCTGCACCTTCACCCTGACACGACCCAGGGGTGCAAGGCAGACAGCAGCCGGCTGGCGGGTTGACGTGTAGGGTGGCGGGGAGCAGGGAGAGGTGGGCTCCGCAGAGAGCTGCTACCTGAACCCGTTCCCTGACATCATTTTGTTACACCCCTCCGAGACGCGGAGGGGGGTGCCTGGGCCTCCCTGTCAGGGCTCCATACCAGACCCTGTGTCTGCAAATGGCAGCTTGTCAGCCTCATCAGGCAAGAGCGAGTCTAGCAGACGTTGCTTTTTTTTTTTTTTTTTTTCCAATCCTGCCCCAGAGTCAATTAAAATACAGTAAGGCTGACATTTGCAGAATACAGAATGATCAAAGCCAAAAATGCCCATACAGCTTCTGACATAAAAACAGTGTGTTTGGCGGAAGACAGACACAGTGTAACAGGTCAGGTAATTATGAGAAAATCTATGATATATCTGTTGCAGTTGGTTAGTTTGTACACACGATCACAGCCATCAAACAAAAGAGCGGGCTCTCTTCTCCTGACGGCTGCGAGAGCCGCTGACACCGTCTCGTGACGCTGATACAGATGGCTTCTGCAGACAGACTGAATTAATTTGACAGTAAATAGGGGGTAGCGGTTACTGCCTTCTTTAAATATCTATTTTTTAATTGCACCTGAGCAGGTTTTATTTTTGCCCTTCTGGGGATTTGCTGGCGAAGCATTTGGTGGTCTTATTAGCCATGCACTCTCCTCCCATTTCACGTTACAGCCCTGGGCACAGGTGTGTCCATGcacacacacacatactgtcacacacacacacacacgcatgcatgcatacaGCAAAGTTGTTTTTTGTTGTTTGTTTGTTTTTCTGCTGTGTGTAAATACAGCACGTGTACAAACACACTTTCTGCTGTTTTATCGTTTGCATGCTAATTGCTTGAAAGTAATGCATTTTCTCCCCTCTCTTCCCAGCTCCCTCCTCCCAGAATCCATCCCCAACACCCAAAGCTGAACAGATGTGTTCATTATGGTGATTAAGGAATTCTCCCATCTTTTTGCCTCGATGTGTTTATTAAATTAATGAGGGATGAGACAGATGAATCTGTGCGCTCAGGGTACAACCAGGCAAAAGCCACGGGTGTATTTCACGGGGCTGGGTACTCTCTGCCATGCTCACATCGTAATTGGCTTAATGGGTTTTCCGTGATGCGGAATGTCTCTTTCCTCCTCTCTCAGGCAAACTAATTACAGCTTTTTACATTAAATTCTAATAGATTTCAATTTATCTCTTCTAAATTATCACAATAATTACAGTAATAAATTAAGCACGTTGACACCATTCATGAACACACTTTGGGTCTGGCGTTACAGCAGCGTGGTGTTGCAGAGGCTGACTAAATAGACGTGCTGGCTGAGGATGATGGGGGCGGCGCTGGGAGAGAGTGTGTGTCTGTGTGTGTGCGAGCAGATTTGTGATGTTTTTCTGAAAGTCTGCAGAGAGTTCTCCCAAAAGAGAGTTGCATTAAAGGGTACGAATATTTAGAGAGAATCACTGTGTCTTCTCTCAAGTTCCCTGGTTGGTTGGttgtttttgtttttctgagacggagtttcactcttgttgcccaggctggagtgcggtggtgccatctcggctcactgcaacctccgcctcctgggttcaagcgatgctcctacctcagcctcccgagtagctcggattacagacatgcgccaccacgctcggttatttatttatttattatttattgattttttgtatttttagtagagacaggatttcaccacgttgtccaggttgctctcgaactcctgacctcaggtgatctgctcatcttggcctctcaaagtgctgggatgacaggtgtgagccaccgtgcctggcTTTTTTTTTTTTTTCTTTCCTATTTCCCCATTGGGTCcgattcccctgcctcagcctcccgagcagctgggactacaggcacccgccaccacgcccggctaatttttgtatttttagtagagacggggtttcaccatgttggccaggctggtcgcgaactcctgacctcaggtgatccgcccgcctcggcctcccaaagAGTGTGTTCATGTCTCACCAGCACAAATATGTAATCAACCGTGTCCCCTTTGCAGAGTAAGGTGGCCATGAGGTTTCAGGTATATTATCGGATCCTTCTATTCCATTTTAATGACCTCCCATTATTTCTGCAGAGAAGGTGAAAGTTCCCCTTCAACATCCTTCATCACAGCCATCGCCCCCCAACTCCACTCGCCACTGCCACCCAGACGTCAAATCCTAGAGAGACTTCAGATGGCCGGGGGAGGCCTTCCTGGCTTTCTTTGTCACTCCACGCCGAATCCGAGTGTCACACGTGGCCCACCTGTGAAGTTCCTGGCCGGTGCTGATATAAATGGTAACAGGGCCGATGGCCTGCGATTGTCAGAGATTGATTTAGACAGGTGACTTCTTCTGCTTTGTAAGGTAATGAGACCGAACTTTCAGACTAACTTTCCAAACTCTGGGGGTGACGGCTTCAGTGCAGTCAGTTGACGTAAAAGTTTATCGGCAGGCAGCGGTGGCTCACGCCTGGAATCCCACAACtttagtagagacagggtttcaccgtgttggccaggctggtctcaaacgcctgacctaacgtgatccacctgtcttggcctcccagagtgctggaattacgaccgtgagccaccacgcctggccCAACAAAACTTATTTAAtttttattttatttgtttattttttgagacagagtcccactctgtcgcctaggctggagtacagtggcgcaatctcggctcactgcaacctccgctcctgggttcaagcgattctcctgcctcagcctcccgagtagctgggactacacgtgcctgccaccacacctagctcatttttgtattttagtagagacagggtttcaccatgttggccaggctggtctcaaacgcctgacctaacgtgatccacctgccttggcctcccagagtgctgggattacaaacgtgagccaccacgcctggccCAACAAAACTTATTTTAAATTAAGTTTCCAGTTAAACTTATTGGAACACAGGCATGTGGTAAAATCTAAAATTTAATTTAAAATTCAAAAGCATTCCAATTAAAGTGAAATTAAATGCAACTAAATTGAAAATAAAATTAAAATGTATAATGTAgggcacagtggctcatgcctgtaatcccagcactttgggaggccgaggcgggtggatcatctgaggtcaggagttaaagaccagcctggccaacatggtgaaaccccgtctctaataaaaatacaaaacttagctatgcatggtggcagtcacctgtagtttcagctacttgggaggctgaggtgggagaatcacttgaacccaggagggggaaacgtgggtgtgatggctggagccccagcagctgtttctgactctgaggtgTTGCTGGAATAGACATAGGGGAAGCTTGACATTCTGCACCCATTTCTGCTTCTTGCTGGGAGAAAGGTGGGTGTGAGGGCAGGAGCCCCAGCATCCACGTTGGACTCTGAGGCAGTGCTGGAATTGACATAggggaagcttgccattcttcacccatttctgcttcttgctgggggaaaggtaggtgtgagggctggagtctcagcagccaccttggactctgaggtgATGCTGGAATGAATATATggggaagtttgccattcttcacccatttctgcttctctttgggggaaaggtgggtgtgagggctggagccatagcagctgttttggactctgaggtgATGCTGGAATGAACACATCagagagcttgccattcttcagccattcctgcttcttgctggaggaaaggtgggtgagagggctggagtctcagcagccaccttggactgtgaggtgATGCTGGAATGGACATAggggaagcttgacattcttcagccatttctgcttcttgctggtggaaaagtgggtgtgagggctggagccccagcagctgttttggactctgaggtgACACTGGAAGTGAAAATCTCATATGCAGAATCCTGGGTCCTGGGAGGAGCACACAGTCCTGGGGTGGCTTCTGCAAGTCCTCCTttttcttctacttcttcttcttctttttttaattgagatggagtctcactctgtcacccaggctggagttcagtgacgcgatctcggctcactatagcctccacctcccaggttcaagcgattctcctgcctcagcctcccgagtagctgggactacaagcacgtgccaccacgcctggctaatttctgtattttttttttttttgagacagagtctggctctgttacccaggctggAGTGCAGTGGCATGATCTCGGCTaatttaaaaattagccaggtatggtgacacatggttgtagtcccagctactcgggaggccgaggtagggggatcacttgagcccaggaggttgaggctgcagtgagctatgatatctcaaccctttgggaagtggaggtgagaggattacttgaggccaggagttcaagacctgcctggccaacatagcaagaccccatctctacaaaaaaaattagccgagcatcatgacctgttcctgtaatcccagctacttgggcagacaaggtgggtgattcacttgagcccaggagttcaagaccagcctgggtaacataacaagaccccatctctacaaaaaaTTAGCCAAGCATGATGGCGtgaggccaggagttcaagaccagcctgggcaagatagtaagaccctgtctctgcaaaaaattcaaaaattagtcaggtatggtgacgcatagttgcagtcccagctactcgggaggctgaagtagggggatcacttcagcccaggaggttgaggctgcagtgaactatgatatctcaaccctttgggaagtggaggtgagaagattccttgaggccaggagttcaagacctgcctggccaacatagcaagaccccatctctaaaaaaaaaaaTAgccgagcatgatgacctgttcctgtaatccctctgggctacttgggcagccaaggtgggtgaatcgcttgagcccaggagttcaagaccagcctatgcaacatagcaagaccctgtctctgaaaaaaacttaaaaattagccaggtatggtgatgcatggttatagtcccagctactcaggaggttgaggtgggggatcgcttgagcccaggaggtgaaggctgcagtgaactatgatggtgccattgcactccagtccgggtgacagagcaagaccctgtctaaaaaaaaaaaaaaTTAGAAAGGATCTTTAAAAAGGCAGAACAGAAAGACAGAGAGGAGTGACGCTTTAACATTCATGCAAGATGGTTAGAAATCCAAAGGGGAGTGAAAAATCAGGATCGAGACAGGTGGCTCACACCCATGGAATCTGCAGCCACCCCCAAAAAAACCCACATGGGCTGTGCCCTTTGGAAGCTCCAGGAGCAAGCAGCCCCCACGCCGGCTTCCTCATCCATCTGTGGCATTGGTTGTTGGGCATTTGAAATTGCAAGGTGTCTGCCTGCATTCCATAACGTGCCACAGAAACAAAAGGAGCAATCTCTCTCCCCTGATGGAAGCCAACAGCTGCTAAGAGGCCCGGAATGAGTGTGAGGAGATGATGAGCCTAGAGACCTGCTCCAGGATCAGGCAGCCGCCGAGTGGGAATGAGCCGGTCAGCAGGCATCTGCCATCATTGCTCCCCAAAGCAGGGGTTCCCCAGGTGCCCTCAGCCCCGCCCAGCCTCAAGGGTGGCTCTGAGACCACTGTGTGCTGGAATCAGCTGGACAGAAGGTGGCTGGCTGGAGAGGGTCATGGCTGGATGGGCACCTGGTAGCCTGTGGCCCTGGCCTGGGTTCAGGGAGGGTGTGGGCAGAGGGCAGGAGGAAGGTGGGGAGGAAGACACAGCAGGAGAAGGAGTAGGTGAAGGGAGCCAGGCTGGGggaagaagaggaggaggaggagatggaggaggaggagatggagatggagaagttagaggaggaggagatggagaagttaaaggaggaggagatggagaaggaggagatggaagaggaggacgagatggaggaggaggagattgaggaggaggagatggagaggaggagaaaatggaggaggaggaggagaagatggaggagaaggaggagatggcaaaggaggagatggtggagatggaggaggagatagaggagaaggaggagATGGTAGAGATAgaggaggaggagaagatggaggaggagcagatggaggaaatggagagggaggaggagatggagatggaggaggaggagctggaggaagagcagacagaggagatggagatggacaaggaggagagggaggaggaggagatggaggaggtggagtagatggaagaggaggaggaagagATGCAGGAGATAgaggaggaggaggaggagctggaggaagagcagatggagaaagaggagacagaggagatagagatggaagagatggtggcggaggaggaggagatggaagaggaggaggaagagatgcaggagatagaggaagagcaggaggagatggaggaggaggagacaaaggaggtagagatggaggagatagaggaggaggagatggaggaagtgcagaaggaggaagaggagacagaggggatagagatggaggagatggaggaggagatggaagaggaggaggaagagatgcaggagatagaggaggaggaggaggagatggaggaagaggagatggaggagagtggggagatTTTCCTGCTCGAAACAGTGCTCAGCTTTGGGTATGGTGATCAGCACCACGTGTTACTTTGTTTGACAAACATGCTTCAAAAAAAAAAAAAGACACAGGAACGTGATTTCCACACAATATTTTAAAATACCACTGTCAGGAATTAATCACATGCAAACAGATATTGTTTTCTGGACTTAAACAACTTTGAAAATGTCACATAATGTTGCTTTTCTGTATGGTTTTTTATTCCTTTTAAGTTTTATTCCAATGAGGTTTTAAGAGAGGTAAGTTGCATAAATATCATATCAAGGTATTATAAGTAACTACATTTAAAATGACAAATCTGTGATCAGAAATGTGAAGTTTGATCCAGATGAACAGGGACTCTCAAAGGGCACGAAACAACCACTCGTGAGGATCTGATTCAAATGCAAAATTGACCCCTGCAATTGAAACCACAGTTATAATAAAAAGATATCCTAAACCAATTGAAACCAAAATTTCCAAAAATATACTTTTTAAAAAGATCAGAAATGAAAAAGTGTGAGTAAAATAAAGCAACTCAGCTAATCTCCTTTGAAAGTGAATTTGGTATGAGATTTGAAGTATGATTTGTGGTCTGTGATGCTCAACTGGTGTGGATGGAGCTGATCTATGGTCTGTGATCCTCACCTGGTGTGGATGGAGCTGATCTATGGTCTGTGATGCTCCCCTGGTGTGGATGGAGCTGATCTATGGTCTGTGATGCTCCCCTGGTGTGGATGCAGCTCATCCATGGTCTGTGAGGCTCACCTGGGGTGGATGGAGCTAATCTATGGTCTGTGATAGTCACCTAGTGTGAATGGGGAAGGGCCATGGTCTGTGATGCTCCCCTGCTGTGCATGGAGCTGATCTATGGTCTGTGATGCTCACCTGGTGTGGAT
>00444
tcagagaaatgcaaatcaaaaccacaatgagataccatctcacaccagttagaatggcaatcattaaaaagtcaggaaacaacaggtgctggagaggatgtggagaaataggaacacttttacactgttggtgggactgtaaactagttcaaccattgtggaagtcagtgtggcgattcctcagggatctagaactagaaataccatttgacccagccatcccattactgggtatatacccaaaggactataaatcatgctgctataaagacacatgcacacgtatgtttactgcggcattattcac
>00445
acaatgagataccatctcacaccagttagaatggcaatcattaaaaagtcaggaaacaacaggtgctggagaggatgtggagaaataggaacacttttacactgttggtgggactgtaaactagttcaaccattgtggaagtcagtgtggcgattcctcagggatctagaactagaaataccatttgacccagccatcccattactgggtatatacccaaaggactataaatcatgctgctataaagacacatgcacacgtatgtttactgcggcattattcacaatagcaaagacttggaaccaacccaaatgtccaacaatgatagactggattaagaaaatgtggcacatatacaccatggaatactatgcagccataaaaaatgatgagttca
>00446
ggtgtatatgtgccacattttcttaatccagtctatcattgttggacatttgggttggttccaagtctttgctattgtgaataatgccgcagtaaacatacgtgtgcatgtgtctttatagcagcatgatttatagtcctttgggtatatacccagtaatgggatggctgggtcaaatggtatttctagttctagatccctgaggaatcgccacactgacttccacaatggttgaactagtttacagtcccaccaacagtgtaaaagtgttcctatttctccacatcctctccagcacctgttgtttcctgactttttaatgattgccattctaactggtgtgagatg
>00447
TGGTATTGGGGGAAAGGATATCAATTAAAGATGGATTTTAAAAATTGCTTCGCAGGAGGGAGGGCCCTCCTGTGGTTTCACTGGTTGATCTGGCTGAGGGATTTTCTCCAGCGACACTTGCAGCTTAGGGGCAAGAGgctcccacaacaccctgtgctacctcgacccttctgacattgtgcatcatgatctgattattgctatttgcctcttgccaatattgaaccatgagttcaacacagacaaggacttattttaatccttgaccccagggccgggcacacagtcagtgattggtacatgtttgctaaatgaatgaGCAAATGGAAGAAATTGAAGAGGGTGGGGTGGGGACGTGTGGTTTATCCAGAGCTGGACAGGCAAGGCAAGTAGAACAGAAGAGGGAGGTGCTGACGTGAAAACGGCCTTGAGATGGCTGGCAACAGGCTAGACAAAGAGGCAAGGGATGTCA
>00448
gtcagacccctgttggagccaccccatgtggaaaaatggaataatggaggagtcggtactttttctggttcagtcccttgcttatactatcaaaggcagttattaaagtctgactgttacttttattttgactcgtcttaatcgactactctgacacccagcagctcagctctctctagctcagctgagctcttgaAAaattggaatggcaagctgggtagttgattatgcacaatgtcgtttctgaagagcaaagagcctgaaaatctcgtggggcaattcactaatgatgggtgtaagcagaccttgcagggcactcctggaggatgctaatggattatttgccagagtcagaggatctgaccgggcactctgccagtgagtcctgggaagtgctagcagacctcacgtggcactttaccagccatgccagcaggtctcaggaattgctattgtaagtcacagggtatacttggaggatgatagaaaattgtttataaaagcttttggttccaaggtaaccatcggtcctcctgtttatccccatcacctcggctgagataacctagtggatcaaataagagatccagcagaggggctctaagaagccacagaaacaattccctggacaccgttctctgatgatggggccagaagtcgttggagaccctgtaaactgacctgtaccccaaaactattcctagatctaagcagttccctggggctgacggacaacatgccatgcagcatgttactgagactcatgcttctaataaaaataatgtagagctctttagaatcactttgtccagtgatctcactagatagggtcaatgcccagcagccaagccagaaggaagacttgcttaggggaagaaaccacagagacttggctagtttgcttccattacgaaaaaggtaatcttgttaaataaacttcataaaggaaagtggctccttgaggggtacatcactacagaccccctcctccatagtgccttgatagtggccactttctctgaggaggaggagcaaggtggggagatgagagtgtatgtataccaacgaccatctctttcctcagctgggtactatttggtctctgacagatttggtccacacataatgagtacctagtcactgaaaaacatgtctcaaccaccttcgcagagactatggaggtcctgcagccctcctggtggtctcttgggtctactacgagggagtgggaacggtagatgagaagattaaccagacttagatttacgggtttgttcatgctgctcctgcttgttgtcaagcccaattaagccacctcctgaggtcaagtccatcaatctgcagtgtgatccagatcttaactcagaaattctcaggcacagaagaaatggcttccgataaaatagcaaaatttgacccctcccctccaaaaagggagcataaaaatagtacttgagtgccctcttctggactgtctgggcaagggccttcccaaagagatctctgagtctgattactcaataatggaaccacgaaagcagattgatgggctccccactaaaaaattcagggccaagtaccaggccatggggatttgataagtggtcccgctagagtctgcacagtgatggccttccacctctcctggtggatttggagacaaatcagagatcctgagcaacttttgctctgacactcagctttcaaatataaacaagattaggggttacaaacaaaaatccaaagattttaggggttataaacaagatccttctgtactcaggggacccagaggccctatgccaaggttagagttcaactgaacagtggagaggaattgcacttcttaggccttttagataccagtacacaggtgactgtgatccccacaaacccttgcatcaagatgaggagaaaacagatcgtgttctctgactttgggctcctactaacctccgttgtcatggcccccactactgaatgaaatattggcagtgatgtgttttccatgtgcagccccacttgcctttgcctccaagccctgacaggaattgcaatagttatggccatcttagtgagaaatatagaagaccatggacccatctgatgaccaacacctagtactgttgtttcccaaaaaacaatgtcagctgcctaggggagaaaaagaataattgccatcattgctgagcttaaggaagccaaaatgtttcatgagactgtttctccattcaatagccccatctggcctgtgcacaagaccttggtttcttggagacttaccactgattttaggcagctcaatgcgtaataccacctttggcaccagcagtacctgacattgtgactattacagaggcccaaaacagagagaacttggtatgcagcaattgatattgcaaaGGcatatcaaattgtagtccccagtgttggagatggggcctggtgagaggcgattagatcataggggcagatttcccctctagttttgttctaatgatagtgagtaatcatgacatctggctgtttaaaagtgtagcatcggctgggcatg
>00449
tcatcatctcactgttaagggagccctgaacaagaggctcctgccattttatggacccaggggcaggaggaggtgacagggaagggctaggagtagaaaagtactgagtactgagtcagcttgaagaaaaaaatatttttaggcatcccccactcccaccatggcaacaagaggtcttagctcaggtgcttgagaaaggcctctgccaaaggctcctgataaggcggactccaaatggaggcatctggtctaggaatgccgacatgtgtgagagcatgatcagttcgggacgtctgagtccttgactgcaactccattcacagactgcaatgcacggctgtgcatcaggtctgatgtggggagggcacgtccccccatgatccctgccaggtaaagcttttgtaattgcctatggcgaggcctgaaagatcacccataggtttttggccaagagttgaattcACTCTCTCCAGTGGTCCTAGCACTTCCTGTGAGAGGTCTTGCTGTCATTGTCTCTAAAAGCATGAAACAAAGGAAGTCAGATCTCTGCCCCTTTGGAATGCAGCTACTGTGGGGCTACGTGTTTCTAGTTTCCATTACAGAAATACTGAATCCACCCGTGCCCCTACCACACCCACACCGGGAACTCAGGAGAAGGGGAGGCAGGGCTGTGGTTTCTGGCCTGCTGTGGCACTAGAAGGTTCATAGCGGTGAGTCTGATCGGCTTTCTGGGTGTCAGACCAGACGGAAGAACCAAAGCCAGTCACCATCATCAGTAGTATTCTAGCTCTGGAGCTTACGTGTTCACCAATGACAGTGTCTGCCCAAATCTTCCTTCTGGCTTGGCTGCTGGGCATTGACCCTACCTAGCGGAAGCTTAGGACACACCTATCCCTGGAATTCTGGGCAAATTCTCCCAGCTCAGGAGAGTGGTGGGCTGTTTTTGGTTCCTCTGCTTTTTAAATTCTATCTGTTATGGTTAGtatcaggcctctgagcccaagctaagccatcgtaacccctgtgacctgcacgtatacatccagatggcctgaagcaagtgaagaatcacaaaagaagtgaaaatggccggttcctgccttaactgatgacattccaccattgtgatttgttcctgccccaccttaactgagcaattaaccttgtgaaattccttcacctggctccaaacctcccccactgagcaccttgtggcccctgcccctgcccataagagaaaaacccactttgattgtaatttttcactacctacccaaatcctataaaacagccccacccacccctatctcccttcactgactctctttttggactcagcccgcctgcacccaggtaaaataaacagccccgttgctcacacaaagcctgtttggtggtctcttcacatggacgtgcatgaaaTTTAGTCCCTTAATCATCATCACTGTGGAAG
>00450
TaatgtttattaaacacctacagcatggcaggccttgttctgagtgttctacttgaatctcttcatttcatcttcttttcagccctatgaactaattactgtgaaaattccattgtacagatgaggctcagaaagctaaaacaacctgcctaaagtcacaaatccagtaagtggcagatctgtgacttgaaaccctctgtctgcattgagagtctctgttcctCCTATTTAGCCACACTGACTCCCATACTTCtgaaaccgcctttgcaaaattatgactaagacagtgaaagagatttaacttaaccaactccattttgcttctaacctccaagctgtccttgttcattcctgggcgtaggcccaactaaccttggagaaaaacttagtttatagtttgaacaaagatggtaatagcctttcccaaagcagacttccttcttgcctgggaactagattgcctttgtaggaccaacattggccacaaga
>00451
tagaaattatagtttaggagtcatgcagctggaggctacaagattctaacccttcctaaactgctcctaagatcagtggttgagatattttgtaaaccctgcacttgatggatcagctggcaccacccaaatggataaactggctcatctgatcttgtggccgccacccaggaactgactcagcacaagaagacagcttcgactcgctatgatttcatctccggccaatcagcactcctggctcactggcttccccccacccaccaagttatccttaaaaactctgctccctgaatgctcgagaagactgattta
>00452
gttagcttggcctaacccaggaataattaggggcagcttgaaggccaaaggcaagatgggactttggcatgatcagatctctttcactgctataattttctcagtgttgtaatttttgcaaaagccgtttcaGCctcactctgtcacccaggctggagtgcagtggtgcaatcacagctcactgcagcctcaacctcccaggctcaagtactcctcctgccttagcctcccaagtagctgggaccacaggcacacaccaccacacccagctaacttttttattatgtgtggagactagttcttcctatgctgcccaggctggtctcaaactcctgacctcaagtgatcctcctgcctcggcctcccaaagtgctgggattacaggtgtgagcaaccatgttcagtcTACTATTATTTtaatagtagtgtaaatggtgttgttttaaatgtccttaattagtgaaataaaaagataataacctatgtcaggacccaattttattaactttattagtccctgacatctccaagtatcagaacccctgCCTTTAACCACTATGCTTTGTATGTGGAGTAGTTTCCCACCTTAAGACAATTGGTCTTAATTGCAATACAGAAAGGGAAGTGCTTCGTT
>00453
ctgtctgacaccaatggcttcacctggacctgccagccactcctgtggccccacccagaagatattcagtgggcagaaggaccattcctgcacccttatgattgcacccccaaccaatcagcagcaagcacccattgcttagccaccctaactccctccctaaaactatctttggaaaaccctacccctaaatgctcaagaagattgatttgagtaacaattctatctcccatgtggcgtggccagccttgcatcaattaaattcttttatttactaccatgccatggtcttcatttgtgcagcaggcaggaagaacccatcaggtggttacaATCCTCTCTCAAAATATTTAATAACAGAaataatatctaaaccttgtaaagaaagattacaatgtggcaggttctgctctcagtctttcaatgaaatatctgattcaatcctcataaaaatcctgttcagtaagcttgttatccccattttataggcaaggaaattgaagaaaaagaaacaatatgtaaattgcTTCTGCCTCTGCTGATAACCATTATAGTTAGCATACTATAATATACTGTCTCTCTCTTTCATAAAAGACAAGAGTAACCTTTAGGCCCACAAGGGAGGCCCTGATCTCAGAATTTAGGAATAGCCAAGTAAAACACAGACACCTCTGAGTTTGAGCCTTGGGAAAATGAGCATTGTGtctgtttcctgaaatttaagatgaaaacactaatatctgttgtgaggagtaaatgacaacatataccgagtatttacacagtaactggcacataagaacctccgaatacataccagctgtaAGGCTTATTGTCACTCTTCCTCCTTGCACAGCCCTATGAGTTCATCTCTTGCTGGGAAGGAGCTGAGTATGGATACTACAGACTGGTCCTGTTATTGAGGTCAGATAAATTTGATGTTCCTCCTTCCCTCACTCTCTCCCATTTCCTCCTCCTTGACCGAACTGAAACGGGCAGAAATATTTGGGCTTTACTTCCCATTGGTTGAAATTGTTGCTATAACAGCATTCATAAGCATTCTTTCTGGGAACCCTGGGTAAGAGCTGCTTAAAGACTTCTGAGGCTTCTTCAGCTACTGCTGCTGGTACTCCAAACAAGGATCTGATCATTCATGTATCAGAGTTTGTTAGGAATGGGGACTGTCTACAAAAAAAAGTACCTACAGTGGTTCTCCCCATTCATCACCAAGACCCCACACTTGACCATGCTCCCAGCTCTTTCTGCCCATTCTGCCTACCTAGCATCTCATTAGGAAGGTACAGATAAAAAAAGAGCTAGAAAAGGTCATTGGGAGGATCAAGAATGATTTGTCCCCACAGATATGTAAGGATAAAATCCTAGTATTTTCCTTCTCCCGTTGGAACACAGGGCTCCATGGAGAAAGTTCTAAAGAGGGTCTTCCCATG
>00454
CCTTAATTGCTTGGTGTTGGCGGTCATGATTTTGACTCCTGGTTAATTCATCAAGAGCCATTTTGCCAAAATCCAAGTCACAGAATGACCAAGTGAACAAGTGAGCCATTCTTGGAGCAATCAAGTTGCCAATGACTAGTTCATGCAAGCTTAAGAAATTAACTGATTTACAAAACACTTTGTTGTTTTTGCAGAGTTTACTACAATTTACTCTGAGTGAATGGGCATGGCATAAGGGCTATGGAGAGCCAGTTCTATAATGTTCTGTGCCTTCAGACATATCCTCTCCCATCGGTCGGTCTTTCCCCAGTCTGGAATGGGCAGTTTCAGGAGACTGTTTTCCCCCAGTAGATGACCCTCTCTCCCATCCCCAACCCACAGCTACAGCAACAGGAACTTAGCTGAAGCCATCCAGCTGACGCCCAAGACCATTCCAGTCAATGAACTAAGGACAAGCGTATGAGTGTCCCCCCACCCCCATCCCAACCCCATGCTCCAGACCTACCCTCATGGCCACTGAGTGGGACACTGGAAACTTTGCCTTCCTGAGAGAACGGGGCTCTCTCTGAGAGTGGAAACATCTCTGTTGTCTTGGCTCCCAGACTGCTGCCACCACAGTGCAACCACCCAAAGCAAAGGGAATCATGGAAGCTATTTCACGTATGCTGACAAAGCCCTGCCCCAGTCCTAGGGGACCTCCCACCAATGTGAAGAGGTGTGTGTGTGTGTAATACAATTGTGGGGGCTTTTTTCtttttttttttttattgtactttaagttctagggtacatgtgcacaacatgcaggtttgttacatatgtatacatgtgccatgttggtgtgctgcacccattaactcgtcatttaatattcggtatatctcctaatgctatccctcccccctccccccaccccacaacaggccccggtgtgtgatgttccccttcctgtgtccatgtgttctcattgttcaattcccacctatgagtgagaatatgcggtgtttggtttttggccttgtgatagtttgctgagaatgatggtttccagctttatccatgtccctacaaaggacgtgaactcatcattttttatggctgcatagtattccatggtgtatatgtgccacgttttcttaatccagtctatcattgttggacatttgggttggttccaagtctttgctattgtgaatagtgccacaataaacatacgtgtgcatgtatctttatagcagcatgacttacaatcctttgtgtatacacccagtaatgggatggctgggtcaaatggtatttctagttctagatccctgaggaatcgccacactgtcttccaca
>00455
atttgtttgagttcattgtagattctggatattagccctttgtcagatgagtagattgcaaaaattttctcccattctgtaggttgcctgttcactctgatggtagtttcttttgctgtgcagaagctctttagtttaattagatcccatttgtcaattttggctttcgttgccattgcttttggtgttttagacatgaagtccttgaccatgcctatgtcctgaatggtattgcctggttttcttctagggtttttatggttttaggtctaacatttaagtctttaatccatcttgaattaatttttatataaggcgtaaggaagggatccagtttcagctttctacatatggcaagccagttttcccagcaccatttattaaatagggaatcctttccccatttcttgtttttgtcaggtttgtcaaagatcagatagttgtagataa
>00456
caatgtgcaaaaatcacaagcattcttatacactaataacagacaaacagagagccaaatcatgagtgaactcccattcagaattgcttcaaagagaataaaatacctaggaatccaacttacaagggatgtgaaggacctcttcaagcagaactacaaaccactgctcaatgaaataaaagaggatacaaacaaatggaagaacattccatgctcatgggtaggaagaatcaatatcgtgaaaatggccatactgcccaaggtaatttatagattcaatgccatccccatcaagctactaatgactttcttcacagaattggaaaaaactactttaaagttcatatggaaccaaaaaagagcttgcattgccaagtcaatcctaagccaaaagaacaaagctggaggcatcatgctacctgacttcaaactatactacaaggctacagtaatcaaaacagcatggtactggtaccaaaacagagatatagaccaatggaacagaacagagtcct
>00457
aggactctgttctgttccattggtctatatctctgttttggtaccagtaccatgctgttttgattactgtagccttgtagtatagtttgaagtcaggtagcatgatgcctccagctttgttcttttggcttaggattgacttggcaatgcaagctcttttttggttccatatgaactttaaagtagttttttccaattctgtgaagaaagtcattagtagcttgatggggatggcattgaatctataaattaccttgggcagtatggccattttcacgatattgattcttcctacccatgagcatggaatgttcttccatttgtttgtatcctcttttatttcattgagcagtggtttgtagttctgcttgaagaggtccttcacatcccttgtaagttggattcctaggtattttattctctttgaagcaattctgaatgggagttcactcatgatttggctctctgtttgtctgttattagtgtataagaatgcttgtgatttttgcacattgattttgtatcctgagactttgctgaagttgcctatcagcttaaggagatttggggctgagacgatggcgttttctaaatatacagtcatgtcatctgcaaacagggacaatttgacttcctcttttcctaattgaataccctttatttccttctcctgcctgattgccctggccagaacttccaacactatattgaataggagtggtgagagagggcatccctgtcttgtgccagttttcaaagggaatgcttccagtttttgcccattcagtatgatattggctgtgggtctgtcatagatagctcttattattttgagatacatcccatcaatacctaatttattgagagtttttagcatgaagggctgttgaattttgtcaaaggccttttctgcatctattgagataatcatgtggtttttgtcattggttctgtttatatgctggattacgtttagtgatttgcgtaagttgaaccagccttgcatcccagggatgaagcccacttgatcatggtggataagctttttgatgtgctgctggattcggtttgccagtattttattgaggatttttgcatcgatgttcatcagggatattggtctaaaattctcttttt
>00458
aaaaaagagaattttagaccaatatccctgatgaacatcgatgcaaaaatcctcaataaaatactggcaaaccgaatccagcagcacatcaaaaagcttatccaccatgatcaagtgggcttcatccctgggatgcaaggctggttcaacttacgcaaatcactaaacgtaatccagcatataaacagaaccaatgacaaaaaccacatgattatctcaatagatgcagaaaaggcctttgacaaaattcaacagcccttcatgctaaaaactctcaataaattaggtattgatgggatgtatctcaaaataataagagctatctatgacagacccacagccaatatcatactgaatgggcaaaaactggaagcattccctttgaaaactggcacaagacagggatgccctctctcaccactcctattcaatatagtgttggaagttctggccagggcaatcaggcaggagaaggaaataaagggtattcaattaggaaaagaggaagtcaaattgtccctgtttgcagatgacatgactgtatatttagaaaacgccatcgtctcagccccaaatctccttaagctgataggcaacttcagcaaagtctcaggatacaaaatcaatgtgcaaaaatcacaagcattcttatacactaataacagacaaacagagagccaaatcatgagtgaactcccattcagaattgcttcaaagagaataaaatacctaggaatccaacttacaagggatgtgaaggacctcttcaagcagaactacaaaccactgctcaatgaaataaaagaggatacaaacaaatggaagaacattccatgctcatgggtaggaagaatcaatatcgtgaaaatggccatactgcccaaggtaatttatagattcaatgccatccccatcaagcta
>00459
gcccacttgatcatggtggataagctttttgatgtgctgctggattcggtttgccagtattttattgaggatttttgcatcgatgttcatcagggatattggtctaaaattctctttttttgttgtgtctctgccaggctttggtatcagcatgatgctggcctcataaaatgagttagggaggattccctctttttctattgattggaacagtttcagaaggaatggtaccagctcctccttgtccctctggtagaattcggccatgaatccatctggtcctggactttttttggttggtaagctattaattattgcctcaatttcagagcctgttattggtctattcagagattcaacttcttcctggtttagtcttgggagggtgtaggtgtcgaggaatttatccatttcttctagattttccagtttatttgcgtagaggtgtttatagtattcgctgatggcagtttgtatttctgtgggatcagtggtgatatcccctttatcattttttattgcgtctatttgattctcctctcttttattctttattagtcttgctagcggtctatcaattttgttgatcttttcaaaaaaccagctcctggattcgttgattttttgaagggttttttgtgtctctatttccttcagttctgctctgatcttagttatttcttgccttctgctagcttttgaatgtgtttgctcttgcttctcaagtccttttaattgtgatgttagggtgtcaattttagatctttcctgctttctcttgtgggcatttagtgctataaatttccctctacacactgttttgaatgtgtcccagagattctggtatgttttgtctttgttctcgttggtttcaaagaacatctttatttctgccttcatttcattatgtacccagtagtcattcagaagcaggttgttcagtttccatgtagttgagtggt
>00460
accactcaactacatggaaactgaacaacctgcttctgaatgactactgggtacataatgaaatgaaggcagaaataaagatgttctttgaaaccaacgagaacaaagacaaaacataccagaatctctgggacacattcaaaacagtgtgtagagggaaatttatagcactaaatgcccacaagagaaagcaggaaagatctaaaattgacaccctaacatcacaattaaaaggacttgagaagcaagagcaaacacattcaaaagctagcagaaggcaagaaataactaagatcagagcagaactgaaggaaatagagacacaaaaaacccttcaaaaaatcaacgaatccaggagctggttttttgaaaagatcaacaaaattgatagaccgctagcaagactaataaagaataaaagagaggagaatcaaatagacgcaataaaaaatgataaaggggatatcaccactgatcccacagaaatacaaactgccatcagcgaatactataaacacctctacgcaaataaactggaaaatctagaagaaatggataaattcctcgacacctacaccctcccaagactaaaccaggaagaagttgaatctctgaatagaccaataacaggctctgaaattgaggcaataattaatagcttaccaaccaaaaaaagtccaggaccagatggattcatggccgaattctaccagagggacaaggaggagctggtaccattccttctgaaactgttccaatcaatagaaaaagagggaatcctccctaactcattttatgaggccagcatcatgctgataccaaagcctggcagagacacaacaaaaaaagagaattttagaccaatatccctgatgaacatcgatgcaaaaatcctcaataaaatactggcaaaccgaatccagcagcacatcaaaaagcttatccaccatgatcaagtggg
>00461
gagagacagtttgttataatttctgttcttttacatttgctgaggagtgctttacttccaactatgtggtcaattttggaataggtgtggtgtggtgctgaaaagaatgtatattctgttgatttggggtggagagttctgtagatgtctattaggtccgcttggtgcagagctgagttcaattcctgggtatccttgttaactttctgtctcgttgatctgtctaatgttgacagtggggtgttaaagtcttggagtctaagtctctttgtcggtctctaaggacttgctttatgaatctgggtgctcccgtattgggtgcatatatatttaggatagttagctctcttgttgaattgatccctttaccattatgtaatggccttctttgtctcttttgatctttgttggtttaaagtctgttttatcagagaatagggttgcaacccctgcctttttttgttttccatttgcttggtagatcttcctccatccctttattttgagcctatgtgtgtctctgcacgtgagatgggtttcctgaatacagcacactgatgggtgtgctctttatccaatttgccagtctgtgtcttttaattggagcatttagcccatttacatttaaggttaatattgttatgtgtgaatttgatcctgtcattatgatgttagctggttattttgctcattagttgatgcagtttcttcctagcctcgatggtctttacaatttggcatgtttttgcagtggctggtactggtt
>00462
ttcctttccatgtttagtgcttccttcaggagctcttttagggcaggcctggtggtgacaaaatctctcagcattttgcttgtctgtaaaggattttatttctccttcacctatgaagcttagtttggctggatatgaaattctgggttgaaaattcttttctttaagaatgttgaatattggcccccactctcttctggcttgtagagtttctgccaagagatcagctgttagtctgatgggcttccctttgtgggtaacccgacctttctctctggctgcccttaacattttttccttcatttcaactttggtgaatctgacaattatgtgtcttggagttgctcttctcgaggagtatctttgtggc
>00463
ttcacctatgaagcttagtttggctggatatgaaattctgggttgaaaattcttttctttaagaatgttgaatattggcccccactctcttctggcttgtagagtttctgccaagagatcagctgttagtctgatgggcttccctttgtgggtaacccgacctttctctctggctgcccttaacattttttccttcatttcaactttggtgaatctgacaattatgtgtcttggagttgctcttctcgaggagtatctttgtggcgttctctgtatttcctgaatttgaatgttggcctgc
>00464
gggagaatggaaccaagttggaaaacactctgcaggatattatccaagagaacttccccaatctagtaaggcaggccaacattcaaattcaggaaatacagagaacgccacaaagatactcctcgagaagagcaactccaagacacataattgtcagattcaccaaagttgaaatgaaggaaaaaatgttaagggcagccagagagaaaggtcgggttacccacaaagggaagcccatcagactaacagctgatctcttggcagaaactctacaagccagaagagagtgggggccaatattcaacattcttaaagaaaagaattttcaaccca
>00465
gtcactttcaggtacaccaatcaggtgtagatttggtcttttcacatagtcccatatttcttggaggctttgttcatttctttttattcttttttctctaaacttctcttctcgcttcatttcattcatttgatcttccgtcactgataccctttcttccagttgatggaatcagctactgaggcttgtgcattcatcatgtagttctcgggctgtggttttcagctccatcaggtcctttaaggacttctctgcattggttattctagttagccattcgtctaattttttttcaaggtttttaacttctttgccatgggttcgaacttcctcctttagctcagagtagtttgattgtctgaagccttcttctctcaagtc
>00466
ccgagtagcctaactgggaggcaccccccagtaggggcagactgacacctcacacggccgggtactcctctgagatgaaacttccagaggaattatcaggcagcaacattttctgttcaccaatatccgctgttctggagcctctgctgctgatacccaggcaaacagggtctggagtggacatccagcaaactccaaaagacctgcagctgagggtcctgactgttagaaggaaaaccaacaaacagaaaggacatccacaccaaaaccccatctgtacgtcaccatcatcaaagaccaaaggtagataaaaccacaaagatggggaaaaaacagagcagaaaaactggaaactctaaaaatcagagcgcctctcctcctccaaaggaacgcagctcctcaccagcaatggaacaaagctggatggagaatgactttga
>00467
ggccgctttgtttacctactcgagcctcagcaatggcaggcgcccctcccccagcctcgctgccgccttgcagtttgatctcagactgctgtgctagcaatgagcgaggctccgtgggcgtaggaccctccgagtcaggcgtgggacataatctcctggtgtgctgtttgctaagaccattggaaaagcgcagtattagggtgggagtgacctgattttccaggtgccatctgtcacccctttctttgactaggaaagggaattccccgaccccttgcgcttcccgggtgaggcgacgatgcctcaccctgctt
>00468
TCGACCGTGTGTTTTCTTGCTTATCTTTCTGTGTTAATTGAAATTCTGTTAAACCTAGAAAATTACTTGGAGTATGTGTTcagatgacgtggggcaggcaagcccccagactggggcttagcctgggagagttcttggctttgcccaggaaagaattcaagggtgacttggtggtattaaacagcaatcttttacttaactggagctgttccttgtgaagcagggctaactcattgacatagtgcccagagccacatttgtgggctgttggcaattgtatttatatccacttaTGGTCCCCTACCCACCTTAAATTTGGAGAGCCTCATGTAAAATCAGAAACAAGCAGGGGACTAGATTCCCTTATTGTCCTCTTTATGCCCATATTGTTTCATAATTATAAAATGTTAGACAGGAACATAGGGtccttggatggaaggataccacataaatatattcagatagatgaaaggcagaactctttgttacttacagctccaaatgagagaaggctgccaggtagagccacacctgaagttgtaacgcaggatagagctatacctgtaggaggcagtccaggtatggcaagggaggtttcatgggctccctgtggatttgttaatttgaaacttaggcaaaagggctgtccctagttgtctggtacctatccctgtggtgattagggcaggtacatagttgccaggaatgtgagagccccataagggaaatggttgagatgtggatttaatcagctgctcaagaagaggaactgactagcctctagccagggcctcaaaattgggtcaagatggcactgaagaaaacaAAACCCACAACTggtggagccaagatggccgaataggaacagctccagtctacagctcccagcgtgagcgacgcagaagatgggtgatttctgcattcccaactgaggtactggtttcatctcactggagagtgtcagacagtgggtacaggacagtgggtgcagcgcaccgagtatgagcc
>00469
AGCCCTCATCACGAGGCCAAGCAGTAAGACCAATTTCTCTTTACCTCTGATCCCTATCCTCCCTTTAACTCATCTGGTCACATTAAGGGGTTTCAGTGGGATTGAAATTATTTATAAGGAAGAAAGGAAAGTAAAGACTGAGTGGAGGTTTCACAATCTGATTTTCCCTGGCCCAGGTCCCCAACCCCAGCACCTCAAGGAGCACAAAATATGATTCTATTCATTTTAAGCACAAAGAATTTCCAAGGATTTCTCAGAAATTCCACAGGCCTACCCGCCACATCAAAAAGGTCAACTCCAAAAGTGAGTCCGACAGAAATATTGTAAGATGCTAAATCGTCTCTTCTATTTATTTAACATACAGACTTAGATTTAGGAGCCTCTTCTTGGCTCAACCCGTTAGGTGAACACATTCTATAGTATCAAAATTTTGCATAACTCTCCACTAAGTAAATGTTTAGTCCATTCATTCTGAACTGGAAGGAAGGAGACTAGCTGCCAGCTGTGATCCTAGTCAACATGCAGGATGTGATGAAATGAGGAAGTCTTCTTCATGGTCATCGAGTTACTGTCCAAGAGTAGCAACCACAGCCAACGACAGAGATCAAATTTCATTCATCTCACTCTGCTCCTTCTCACCATTCTTTCCCCTATGAACCATAGGAAAGACTCAATCCATAGGCAAAATAAAAATGATACTCTGAATAACTCTTTTAACACCCTCCTGATATTTAGGCACCATGCCCAAACTGTCTTGTTCCCTCTCACAATTGGTAGCATTCTAATATTGTACATCAATATCTCAGTTAAATAGAATAACACTAGGAGGGAACTTGAATTAATCATGATTGCATACTTATTGCAGGAAAAGATAAATAACCAAGAAAGCCACTTTTCCTCTGCTGAATCTTTTTCTTTGCTTAGCTGTTTTTTCCATATGTGTTGCTTTATATAACTATTTAGAGAAAGTCTCAGGGATCAGCACACATTCAATCTAATAGCCTAAGTGTTTTTCAGCTAACGCCATGGCAATAAAGTTTGCTCTTTGGAGTGATGGCTCTTAGACACtgtattagtctgttctcacactgctatgaagaaatgcccaagcccgggtaatttataaaggaaggaggtttaattgactcactgttctgcatggctggggaggcctcaggaaacttacaatcgtggcagaaggcaaaggagaagcaggcactttcttcacagggcagcaagatggaggaagtgcaagcaggggaaatgccagatgtttataaaaccatcagatcttgcgagactcattcacaatcatgaggacggaatgggggaaaccacccccgtgatccagttacctccacctggtcctgcccttgacacattgggattatggggattacaattcaagataagattttggatggggacacagccaaaccatattaGACACTACAAACTCACAGTGAATCTCTGGAATATACCATGCTCATTTCTGACTATCTTTGCTTGTGCTGTTCCTATACTCCTTTCCTCATCTAGCCAAATCATTCATGTCTGTTTTCCTCTCACATTTTCTGCCTCCTTTCACCCATCTTCTTCTTTTTCCTTCTGTTTCTCAACCTCACCTGCCCAATTGTCTCCCCTTCCAGACCCCCTGTAGACCTGAAGTCTCAATCGCTAATTAAGAGGCAACAGTCATGACTTATGGCCTCTCACTGAAACATAACTGTTTTGTGGGTGTAATTCTTATGTTCCCTACCTGCATGGTAAGCACTTGCATTTTCAGACTGGGTCTCCTACTCTTCTTGTTTCCTTCACGGAAGCTAGCAGTGGTGCTTTATGTGTAATTTTTAAAAGGGCAATGATTATCGTAACAGCTAAAATTTTTGGAAGGCTTAATGTGTGACAAGTACTGTGTGTGAATTAAGCttattgctatttcacaaatgaagaaataaagacagagagagattaaataatctgtccaaatcacagctgacaagtggcTATAATGGAATTCATTGACCAAACATCCCATTCTGTTCAGTAGACTCAAATGTGAGGGGAAAATAGACATACATAATCTCACATTTTTTTTCAACAGAAAATAAGGAAATAAgctgtgcacagtggctcatgcctgtaatcccagcactttgggaggctgaggtggggggattgcttgaggccaagagtttgagaccagcctgggcaacatagtgagaccccatctctaggaaaaaaatagctgggtgtggtggcatgcacctgtatgtagtcccagctctttgggaggctgagataggaggattgcttgagcccaggagttcaaagctgcagtgagctatgatcagaccgctgcactccagcctgggtaacagagcaggaccccatctctaaaTTAGTTAATTAAAATAAAAAGAAAATGAGGAAATAAACAATGACATGGGATTCTTGTTCAATCTCATTTCTTTAAAACAGTCCATTAACCAGACTAAATCTAACCCTTGGGTATTATGCTGAATTAAGGATTCATTTTAATATATAAGTACACAATATTTCTGGATACAAATTAAACAGAATAGACTGCTGGGTATGTACTAGATATTTTTCTTTCATTCTTCTATTTGCTCATTAGATTCCCTTTTCTGTGCTGCCATTTTTTTCTTTATAATCATTAACCCATCCATTTATTGTCTGTTAGGAAGTAAGGCAACATATATGCAATGAATATAATAAGAAAGGAAAACTGAAAAAATGTTGTTTTAGAAAATAACGTTAATAGTGtcacttgaacccagaagttcgaggctgtaataagctatgatcgcgctcctgcactccagcatgggcaacagagtgagatcctctctcttaaaaaaaaaaaaaa
>00470
GTGCTTTTAGAAGGGGTCTTTTGTATTACTAGATTCTAAAATATTGACAGAACAATTTCCAACCTGTTAGCCTGCTTTCTTAAAAAAGTTAATTCAACACCAAGCACCAAGCTAGTTATTGTTCATGTGTTGTGCTTCCAGCTTCAGGCACAGATTTGCAAGAAGATTGGGAGAAATGAGAGTTGTGAGGAGGGTACAAGTTGTATCACTCCCTCAAGGGCCTGTAAGAATGGACACCAAGATACTGAATGCCTTTAGGGGAGGTTGTTTACTATTCCTAGAGGTAAAATGGCCCAGTGCCATGATTGGGGAAGGGACTTGAATCTTCAACCCTTTAAGTGAAATAGTTCTGGGCTAGATAATGTGGTAGGTGCTGAAGAGCTGAACTTGGGCTGGTGTGTGTTTCTCTTAATTGAATGATCTCTGGCCCAGGGGAGGGCATGGCCATTCAGCGGCTGGCCTCTTCTAAGCTGAGCTATGTGTGTTCTCTTACGTAGGCCACTCCATTGCTCTGGGCCTGCAGAAAGCCCTCTACAGTGCTGTATAAAGGATATAGTCAAAAGCAGGTCAGTATAACAGAGTTCATTTTAGTGGAATTCAAATGTACCATTGGCCAAATCTCTACATCAGGATAACCGTGTTTTGGGTCCATATTCCCAATACTGTTTTCATAAAATAGTTTTAGTATATTTGCAAAAGGGAGGAGAGCATCTGCTAAAAGTTTCTTGGGGAAATTCATGCTATAGTTTGGAAATAGATAAAAACATACTTTGTTTTCACTTTAAAAAAAATCTTCggctgggtgcagtagcacacacctgtaatcccagcactttgggaggcagaggcaagaggatcacttgagcccaggagtttgagatcaacctgggcaacatggcaaaatcctatctctacaaagaatacagaaactaggtgagtgtggtgctgcatgcctgtagtccgagctactc
>00471
ggaggctgaggtggaaggatcacctgagcctgtgaggtcaaggctacagtgagccaagattgtgccactgcaccccagcctaagagatagagtgagaccctgtctcaaaaaaaaTATTTTGTTTGGTTCATTTTCCCTCCAGAACTCCATAGAGGACTGTATAAATTCACATAAGGAGAAAAAGCAACTCACCAAACCTtaagatggtttctcaaaattcccagaccctggtatacacacatattctcccaTACCAGGACACTGAATGCCTTTGGAGGAGGTTGATTACTTTCTTTAGAGGTAAAAAGGCTCAGGCTTAAGACAGAGCCTTGAGCCTGCAGGCCTTTGAAGGAAAGCATTCTGGGCAGGATGGACTTGGTAAGTGCTGAGGAGCTGAATCTGATATAGTGAGCACTTCCTGTATCTGGGTGACTGGGGAGCTAAGGAAGGGCATGGCCACTTAGAAGCTGGCCTTCTCCAGGGTGCAGTCTAtatgttctcttttgcagaccactcccttgctgtgggcctgtgttccttcatctgtaaagtgaaaagagtaggctcgatgttccctaaattctctccATTGTTTACGCAACACATCCTCCAGGAAGGACTCCCTAGCCAACACAGGTGGGACTGGGGACGAAGTGTGGGCTTGTCCCTTCAGATATCCCACCCTCAACAGACagattgtaccataagagcagaaaacatgcctgggtcatctttgtgaccccatcgtctagccaggagctgggaacagagcaggtATCTCCAACAGTCTGTGTAATATATACATGAGAAACTGTTCAGGCAAGTAATCTTGACAACCCCTCTAGCAAAGTTCTGCTGTTCTTTTCAAACCTCTCCATTCACGAAATCAAGTGGTGGCTAAGACATGGTCATCAGATAACACTGAGCTCAAATCCTGGCCCTTTCAGGATCTTTGGCAGGTCATCTATAGCAGATGTTGTCTGTGTCCTACTAGATCTCAGCCATATGTACTTGGCCCAATTTGCAACAGCTTGATgcttcctctggggtctgaagcccctctgcctgaacagggaaggctggggaataaatgcccccaggagcagccctcaaccaatgattattgggagttggtggataaatgcccaagcttccttgccccttagacagaataattacgaagtgattgttctacactgTGAGAAGGTGATAAGCAGTCtgtactagtccgttctcatactataaagaactacctgagactgggtaatttataaagaaaaaaaggtttaattcactcacagttccacaggcttaacgggaagcatgactgggaggcttcaggaaacttacaatcatggcaaaaggtgaaggggaagcaaggcatatcttttcatggtgacaggagagcaaaaaattaagggggaaagtgccacacacttttaa
>00472
tctttcccttaccatgcccaactattaaactccactaattgcctgctgatcattctattgttttcagcaatgctctaggacataaattgttctacaaactaattcaattaaattgtggtttatttgaaggaatagtttttgaggtccacgtctgatatttgttctgataccaggagtgctcttaccagccatcttatttcctggttttctcctgaaaactatccagcttacaggccatgctttatcttcattagatccacaaatctcaactgccttgtatgacaacgtccactgttcttgagagcactcttagctttgaactttacactctgttgcaaatgaagtcaatccctttgggaagagattaggagctacctgttttgtagcctgttcctcctccaaggcaaaatctttgagcaagagctctagagacaaggtggggacggtggcaagcttctgcctgaatggcaacccctttctatgggctgaggccttggcagagtggggtgcagcagcctaaggtgctctcggcttgcctcttcagcatgtaaccaccacctcatgagcgaggcaaggaaaacttgagccgcggtttcctcagtgtgttgcatctaaggtagagcctccattaaataactgggggacagagtcggcagattaaatgagccaccatcactcagctgtactcacctgatacttagcctcagaaacaagtagctggtgtcagtatgaatgatgctgaagtgctgctcctcttgggaagaaagtcctctggctgggagccagaggggagagggagccctatgctcttgtctgcagcagtctgaagtagaatctctgccttactgatctgggaggggaaaaggaagaagctgtagtgattcaaataccacagacttgcttttcttattgaatttttgtaggttctcttagaaagacgtttcttcatttgctgttttcccttaggaccatttccaggggctttaagttgttgttttaaaaataatatttaccactttcacttgggagtgcatcagcagagttcctcaagctgtcatgctggaagttgaactccGtgtttggtacttttttcatttgcacagtgatcttgttttttctatgcctagacaaggttatgaagtggtattttttttctcacttcgtcaagatcacagagtgattttgtctggcagtagtgctctgtgagactgtttatgttcaacaggaaaacatcaagacctagttgtgcgtaccaggccagtgctggctgtcagggactgcgatatggtttggatttgtgtccctacccaaatctgatgtcgaattggaggaggggcctgatgggaggtgattatatcatgggggaggatttccccattgctgttctcatgacagtgagtgagttctcataatatctgatgg
>00473
ttttttttattacttttgtagagatggggggtctctctgtattgcccaggctgttcttgatctcctgggctcaagtgattcttccaccttggcctctcaaagtgctgggattacaggtgtgaagcattatgcttggccacaaaatttttgataatatgttgtagcaactgcccccaaccctggcctctgggacttgttatttgctggtatattttttttagtgattggctggattattttaatgaagcttattccttctcctcatagtcttaagcctctgatgttgctcttcaggaagacatgactttgggtgtgtacaccgtcactctaggatggcagtggtgttagtagggctctct
>00474
aaaaaaaattagccaggtggaatggtgcacgctgatagtcccagctactcaggaggatgaggtggaaggatcacttgaacctaggaggtcgaggctgcagtgagccatgattgcaccactgcactccagcctgggtgacagagtgggaccatgtctcagaaatgatttcaatttccagcaaaaagtttatgaggcatgtgatatggtttgtctatgtctccacccaaaatctcatcttgaattgtaatccccttaatccccataatccccatgtgtcaaggatgggaccaggtggaggtaattggatcatgggggcggtttcccccatgctgtcctcgtgatagtgagtgagtcccacatgatctgatggttttataagcgtctagcatttctcctgcttgcacttctccttcctgctgccttgtgaagaaggtgccttgcttccccttcaccttctgccatgattgtatgtttcctgaggcctccccagccatgctgaactgtgagtcaattaaacctctttcctttataaattacccactctcggctatttccttataacaatgtgagaacagacaaatacagacctgcaaagaaacaggaaagtatgccccatacagcagaaaaaaagcagacaacaccaactgcctgtgagagcaaccacatgatggatttaacagagaaagacttcaaaatacccattataaatatgtttgcaggccaggtgtggtggctcatacctgtaatcccagcactttggaaagctgaagcgggaggattgcctgaggccaggagtttgagaccagcctggtcagcatagcaagacctccatctctacagagaaaaaaaAtaatatgtttactgaactaaaagaaagcatgattcagaaaataaaggtatgataacaatgttgcatccagtagaaaatatcattaaagagatagaaattattttaaaagaaccaaatggaaattctgaatctgaaaagtacaataactgacatgaaaaaatcactagcaggttcaatagcacatttaaactggcagaagaaagaattagcagatttgaaacaggattgatagtgattatgcaagatgaagactagagagaagaaagagtgaagaaaaataaatagagcttcagacaaatgtaggacaccatcagccacacaaacctaagtgggatctactagaagaaaggaagagatagagaggagatgaaaggaagagatagagaggagcagaaaaaatagtcaaagaaataatggcagaaaatttcccaaatttattttaaaaacaataacctacacactcaggaagctcagtgaattctaagaaggatatatgtaaagaatccacaaacagattacatcatagtaaaaccggctaagatcaaggagaaaatcttgaaagtggcaagagaaaaatgtctcatcacttaccccagtaagattggtagttgacttctcagcagaaacaatgaaggccaggaggcagtaagattaaatactcaaaatgcttaaagaaaaaactatcaaccaagaatcctacatccagcaaagctacctttcagaaatgaaggcaaagacattcccagttaaataaaaatgggaggatttgttgttagtagatccacctcacaagaaataatgaagttcttcaggttgaaagcaagtgcttcagatgttaattGCAACCTATGAGAACAAGCCAAGGCCCACTTTATCCACTGCCTCTTTCCCTTCCAGCCTCACAAGTGTCAGAAAGTCTCAGCCACAAGTCTGACATACCAGGATAAAAACCCCACTTTATCAATTACAGACTGAATATTTTTGGGAAGTAACAGCCACTCTGGGtatgacagttaatactgagtgtcaacttgattagatagaaggatacaaaatattgatcctaggtgttctctgagggtgttgccaaaagagattaacatttgagtcagtgggctgcacagggcaaatccacccttaatctggtgggcacaatctaatcagctgccagtgaatatgaagcaggcagaaaaatgtgaaaaggagagactggcctagcctcccagcctacctctttctcccatgctggacacttcctgcccttgaacatcggactcccaagttcttcagttttgagactcagaccggatctctttgctcctcaagcttgcagacagcctactgtaggacctcgtgatcatgtaagttaatgcttaattaactccatatatatatacatggaggatatatatatatatat
>00475
tatatatctatatctatatcctatttgttctgtccctctagggaaccctaaTGCACTGGATCTCAAAGTTTCTATGGTGAGACCAAATGTTTAAAGATGTCTGATGTCCCCAAGACCAGGAGAACAAGGGAGTAAGGAAAGAGAGTGCTGGAActttatgacttcaggcagtcactgtctctctctgggcctcaacttcccctttgaaaaatgagaatgtttgccctctctaagAATACCAGACCCAAAGTGCTCAGGAGCATTTCTCAAGATTATTGGAAGtgtcaaaatgagaatcagatcaagttaggaaacattttaaagtttattgttatacagtaagagaaagtacagctcatgacccaggagacttcaaacaaagtggtagaaagctcaccttatggcagtcatagcacactttataaagcataaaggagaatattttgatttttttttgtggttggctgttttacgttatcattctttttaaggtaaacagagctgtttaaactgatttgcctatagctgattggtttaatttcactgaatca
>00476
gaaattaaaaccaggtactgtaagtgctcacctgatttttggtttttaagaaggtgtttttttctgtgtaggtagttgttaacttggtgtccttgcacagagtggcaggaggacgatcagcggagctttctattctgccatcttcgtctgcctccttTCctagcctcatttccccctgcttcctcctctgccccctgggtcctgagcacatgggtcttgagaacacaccaagctccttcccaccttggggcctttgcactggctgttctctctgcctggaatgctcttcctacaggtttttgcatggctgcctcctttactgcattcatgattctgctcaaatgccctctctaagcacctgagctaaaatccctaaccccgcagTCTCTCTACTTTTTTGTTTGGTTATTGGCTCTCTTGTTTAATCTCTGTCTTCCTACCAGAGGGCAGGATTCAGAATTTAAACAGTGCCCTAGCACATAATGAGAGCTCAGTTATCTTCTGTTAaagataaaaatgaagccacactttaggtgtacccgaaggccaaccactcataaccaggtaaccaaaatttaattcttcccaatttccccaaaacactgtctctaatcataaatatcaaacataacctttacatctttgtcagc
>00477
tatcactgaaagaggcactgaagagatatagaaaacaatcctgaatcaccaatgctaccccttccccaccctggcagccatggcatggtgtggagagtgtttctgggcactggggaagagagaacacagttcttttgcttcacaattcaattgtgaagcattgcactcagcaatgtcctgttacagcagaaaggaaaaccagatcaaactcagttgatgcccactcacagagggagcatttaaaccagccctagccagaggggaatcactgatcccagcagtctgaacttgagtacctgcaaacctcaccatgaagggccaaagtgctgtcagtctctaagtaaacttgaaaggcagcctaggccataaggactgcaacttttaggtaagtcctaggg
>00478
cttctgactaggaatttcaacacgtccctgggcaagatggtcaccctgagtaatagaaaagataagaaagggaaaggagagagagaaaagcattgcctgtggcagggtggggaaggtgaagagctcacagaggccagagaaggacccactcattcattgcagtgacactgaaaatgaaaagttcaggggaccacttgccagtagtgaagggatcttttccagcagttccatcagctgtcaggattccccttctggggaggaaaaagctccccatctcccacggtcctgcacatgcctaatcctgtcacccatagccgtcagcaaaaagtgtaagaccgattaatccaaagagaatagcacttaacattccatagtgccaaacccgtccttagccaaaagggattttaccaagagccctcatttttaaatgtatttcaatgtgttgttgttcatttggaacgttccactgtaagtAcaagcgattctactgcctcagcctcccgagtagctgggactacaggtgcatgccaccacgcccagctaattttttgtatttttagtagagatggggtttcactgtgtttagccaggatggtctcggtctcctgaccttgtgattcacctgcctcgacctcccaaagtactgggattacaggcttgagccaccgcacctggcctcttgttctcttattttctcccgaacatacagaatcgctctctctgttctgagccaactaaagctgggggtggagtgacataggtattaacacccctgtggtcaccaccactatgactgtgctgggtcagacctgaagccagcacagcactgggtctcacccaaggcctgctgtaaccactccctggctactgtctctatgtttgcttaagaccctgggctctacaatgagcaggtggcaaagccagccaggcctgtgtccttccctccaggtcagtgagttcccccaggccccaggtgggtctagaagtatcatccaggagtcagggactagagtcaaaaaccttctaagtctacctggtgttctattgtattgcagctgagctggcactgaaaccataagacctagtccttcctgcttttccctcccctttccaaaggcaaaggagcctcactccacagccactgccacccctggccacaaggagcactgacagactaccatcaatgttccgttaaggcccaaggtctcttaagttagcttgtggtgaatgctgcctggtctgggactcatccttcagggcagtgggctcccctctggcctggggcaggtccagaaatgctgtcaagtcctggaatctggaacctcaagaacctgcttggtgctctagcccccgtggtggtgttggtacctgaagccagcaagtctcagaggctcatgatggccctcaatgtagtgcctgtgcattgctgttggttattcagggcccaagggctcttcagttagcgggtgatgaatgctggcaggatggggtcctttccttcaaggcagtgggttcccttctggcccacagtttgtctagaaatgtcatttgggaactagggctggaacaggggcctgttgactctgactggagccctatcttgctgtggctgagttggtatccaagatgcaagacaaagtcctcccaactcttccctctcctctcctcaagcagaaggaagggctctcttttagagccacaagctgtgcatcctggggttaggggaaaagtgatgccagcattcccttggctgtcctagctagtgtctcagcatgttgtgttccccgccccgccacccccaatccactgtgtctgggcctagttca
>00479
ttaaaggagtttaattgagcaatggacgatttgcaaatcgggcagcccccagaatgacagcagattcacagagactccagtgcagccatgtggtgggagagttatagacaaaaaagggaaactacatacagaaatcagaagtgagatagagaatggctggattggttacagctcgacgtttgccttatttgacattttcattttaccaataatttttaaaactctctttatttcccaaaaattacttaagacacatgaactaaaaggcattacactttttacttttctgacaaaatatgttatttaagcttttattatttttaaaccaattagtgaaagctcttttatatataaacatcaaacacataatacatataaatccatagacagaagttaaaggactcattttccaagccaggaattgaac
>00480
CCCCATTTTCCCAGATCAACAATTACTGTTTGTCCTTTCTTGACAGAGAAAAGGAATCAAATGAAGTGAATAATATGGAGAGGAATTTTTTAAAGTGAGCAGAGTGGATATTTGTAAAGGCTTTTCCATGttttcgctatggtagtgataactgtggctgtctgtataaaaagggtgtatcatttaaacatgccctgaaatggttaatgatgaaattatgtgatgtctcgatgtgcttccaaataatcccaggttgggtgcagggatgttggagaaatcagcaaggctactgatgaaacaagactggatattaataattgttgaatgtgggtggtggctatatgagtgttcatcttatgtttgttttatatattttggacatttcctataatttttaaaaaaataGTaagggtcgaaaacctagctgctaacagggccgggaaggtaacataaatgaagaaaacaagcagagtggggactggtaaactgggaaagg
>00481
CGAGCATGCATATAAACATGAATGGTACTCCCCACACTCTAGAAAACAATGCGTGAAATGATTTTTTTCATAAGGCATTCATTCCTATTTTTTCTGATTTTTTGAAATATGCCTGATAAACTTTTACCACTAAACCTACTCCAAATACATGAGTCATGCtattactgtcatgattccataggtgagatgatatggttgggatatttgtctctgcccaaatctcatgttgaaatgtaatccttattttccccaatgttggaggtgaggcctgttgggacgtgtttgggtcatgggggtggaaacctcatggcttgatgctgtccttgcaatagtgagcgagttatcacaagatctggttgtttaaaagtgtgtggcacctcccacacccactctctcgctcctgctctcaccatgtgagatgcctgctcccagtctgtcttccaccatgactgtaagcttcctgaggtcctcaccagaagcagatgccagcatcacacttcctgttaagcctgcagaactgtgagccaactaaacctcttttctttataaattactcagcctcaggcatttccttatagcaaaacaagaatggcctaacacatgagaca
>00482
GTAGAATTATAGTTAGGATGTCATTTACTGACCTTGAACAACACATTGTTTAGGTAGCATACAATGGGACTAGTTCAAGGGGCTGGGTGGAGAACAAGTTACAATTTTTTCTGATGGAGAACATTACTGGAGACAGTACCCTTTAAAACTTTCATTCCCTTTTTATTAGCagctaacgtcttgtatgcctttactatgtgacaagcaataaaataatgtccttggatgattttgtttgatgctcaaatgaatcctaatagtgaggttctagcatcttcattgaaagaagaggaaacttatccatggtgcaaagctaatcagaggaacaggatctgaagccaaatttgtctgcctccagagcccatgctttgtcAAGTTTAATTcagcggtggtgcactgggatgccacagttagggcaatctggcttccaatcccagatgcaccacttcccagctgtttccccctgggcattttacttaagctctgtagtatcattattattctctataagatgataatattatatcacagaattgatgagagggataaataacatatgtaagtggccttccacaatgcccagccagagtaagcacacagaaatgttttctactattattCTATATTATCTCCTATCATCATATTATTATAACCTGTTGTTCCACCTTTCCTAtgtggtataacagaaagagatctgattaaaaataaggtggtctgggttcttgctgcagctctacgctgtctttgttaccttgaatgagtcgcttaacctactatatctctg
>00483
GCCAGAGCGTACGTAGCACATACTTGGAGCTCACTAGGGGAAAGGTGTGGTGGTCACCTTTCTAAGATATTTTAGTAGTAAGGAAGTAGCTTGTCTTGATACACCCGAAAAGGTTAAGGACATAGAGAGTTGCTTGTTGTGTTTTTTTCCATGATGAAATTAAATGCTCAGTATACTAAACCTGTTTCTTTTTTCCTCTGATTGAAGATTTGGTTTGAGAATAGAAGAGCCAAATGGAGGAGACATCAGAGGGCATTAATGGCAAGAAACATGCTGCCCTTCATGGCAGTGGGCCAGCCTGTCATGGTAACCGCAGCTGAGGCCATAACGGCACCCTTGTTCATCAGCGGGATGAGAGATGATTACTTCTGGGACCACAGCCATTCCAGCAGCCTGTGTTTCCCCATGCCACCCTTTCCTCCTCCGTCCTTGCCCCTTCCACTCATGCTTCTTCCACCTATGCCACCCGCTGGCCAGGCTGAATTTGGCCCATTCCCTTTTGTTATCGTGCCTTCTTTCACATTCCCCAATGTCTAAGGGATAGCCTCTGTGCCACTTTTTGCCAGAGTGTCTTTGAGCCAGATTCATATTTTGCATAGCACCCCATCAAAAGTAGTTCATCAAATGTCTATTAAACGTTTTAAAGAAAAGTACATCATTGACCCATTTTTAGGGCACTTGTAAAAATGTTTCTATAAATATGTGAAGGGTATGTACATTTGTTTTGTGTGTCACATGGGGTCAGTAAGTTCTCAATAAAAATTGTTAAGAAATGCCATTCAAACCGAATGTCACGGACTCTCGTCTCATGCAGTAATCTTGAGTCACCATCTGGGGGCTGTGCATGTCACAGAATTTTCCCATGTGCCCATGGCAGGCTTACACCGACCCAGACATTCTCTTCCACCCCCACCCCCAACACCCCATACTCATCTCCTCTCTGCCCCCATTGATACCAGGTACATGTGCAGGATGGGGTGGTGTGAGTCCCTAATGAGAGAATAGTGTGTTTCAAGTTACTGCCAGGGTGGAAAACAGCAAAACCAAAATGGTATCGGGAAGGAAGCCATGCCCACTCTTAAAAATTCATTAAGTTTTTTCTTGCTATGGAAGACTTCTTTAAAGTAATTTTCTTGTaaaagtgtaagtgtaaataatgccatgaaattatacacttatttaatggctaaaatggcaaatttttatatggtttaccacaacaaaagaAAAGAAAAAATATACCAAAAAGTTTTTAAAAAGTGATCATGAACATTGTGGTCATCCTGTGAAGTGATTGCAATGCCTGCAGATAAGGAGTGATGGTTACAACAGTATTTTCTCTGAAAATTATTTGATGGCCAGTTTCATAATGATTATGTTTTCAGCCTGAAGGAAAATTCCATTTTCTTGGGTGAGCATGAACTTTCTGTCAGGCTGTCTGCTGCTTTTCATTCCCCACTTCTCTCTTCACAATTGTGGGTGTCAAGCTTCAGCCACGCAATTGCATTTGGTGTGAGGGTTTTGCAAGGAGAAGGAGGTTTATTCATACCCCTGAAGCCACAAGCCTTGGTGGGAATAAGGAAAGTCCATGAATTCACTATGCATTAATGCATGCCTCTTGGCCAAGTGGATTCTTTTTTCTTCTCCGATTGAGAttttcctttttttttttttttttttttttt
>00484
TGGCTTATTTCTTTGTCTCTCTCCTTTTATCTGTAATATTACTTTTTCCACTCTTGGGTGCAGGTGTAGCTGATGAGTGGGACTCGATCCCTGCTGGTATTGCTATGTGTGGCATGTCTGCTTGCAGATACTTGACCATCAGCTACCCAGCTGCCCACCAACTCCTACTTACTAGGCCACTGTCACCCTGGTCGTGGGGGAAGCTGAGCTTGGAAAAAAAGGCGGGGGTGCCTTTTAAAGTCATACCAAGAAGATGAGGCCCCCGTTTTGAAAAGCCCATCTTCAGTGTAAAGTAAAAAATCGGTAAGAGTACATTGTATTTTAAAACAAGTTTTCTTTCCTTCAAGAAATTCTAAGGGGTCATTCATCTTCTGAAACTCCTTGAGAATTAAAAAGATGGTATATTGCAAGGCAAGTCTCGTTATAGGGGGCCCAGGGAGTTTGTGGATTGTCTTGCTGGGAAATGAGGGTATCTGAAGCCCTGGACACTCTTCACACTTCAGCTTGAAGCTTTGTGGAAGGAGGACACAAATGTTGTCCAAATTCACAAAAATTCTCAAAAAGCTTTGCCCAGTTGAGAGTTTG
>00485
GAGACTAGGGACCTAATGTTGTCCCATAGCACATTTGGCCCACTTTTGGCATTGCTTATGTTTATGAACCTTTGACCACAGGTACATTGGAATTGTCTCTAAACAAGCACTATTACGGTAGGCTTAAAATTTAGACTATGTATTCATGAGGGAGAAGGACTCCAAATAGTAAGATGGGAGAAGGAAATGGGGCATCAAACAGGGAGAAGAGTCCCTTTGTCCCATAAAATTTGCAGTTTGGGAACTTCCAGAAGGATCAAAATACAATGGAAATGTCATTAACTAGAAGCTTGGGGGATAGTGTTGTTTAATTGACAGGTTTTATTTTTTGGTCTTTTAACAATTGGCAGGTGTTTGGGGAGTAGTGTTTTTTGATACCTCCTCCACATTACTACTGAACGTGTTCAGAGTTGCCTATTTGGACACTCCCGCTTTGGGAATGCTGATGAGATTGGGATCTTCTGCTCGAGTAGTGAGGCTAGATGGCTGAAGGCGTCCCATGGAACTGGGCAACCAAGTCTCTGTCCCATATCCCAGGACTATAGGGAGAACAAAGTGAGCTGACCTTGTCCTTAGCCCAGGAAGATTTGGAGGGAGGGATGAGTTGGAGCGTGCAGAATTAGCAATGCTTCCTTTCTC
>00486
AGCTTTTCTGCAGAGCTCATGTGTGTGAGTGCAGTGAGGGAACTATGCTGCGGTTCTGTCAATGGTGGCATGCAGAAAAGCTGCCTGACAAAACGGGGCACTGAGTGTTGGCATCCTGTTGCCCTCCATTTTCTCAGGCAGGCAATGCCAATTTGGGGGAGATGAAATATTGACGTTTTGGTGAATTGCCTTTCCCCTCCCTGGGTTTACATAGCATTCACTCAATGCAGTTCTGAAGGCAAAAGGACCACTCTCACTCAGCAAATAAGGAAAAAGGCATGATGTTCTCATCTATTGCCAAACATTTCAGCATGAATATCTCCAAAAATTTTTAATAGATGTTTCCCCCCTCTGTTTTGTAAAGATAGTAAGGGCTGGTTTATGAAACCGATAC
>00487
TTAAGGTCATCCCGATTTTTCTTTCTTTTCTTCCTTTTTTGCAAATACTCCTTTGGATCCACTGACCTACAAATTTATTATCACAGCCTGAGCAAATAAATAAAAAGGTATTTCAAATTACCACAGGTAAGAGTCTAGCCTGACCTGACAGCCATCCCCCACTATCAACACATTCCACAAAACACATCTCTTCCTGTTAGTACAACAAACTGGAAGAAACAAAAAATCTCTTAAATGCTAGAAATTGATCAAGAAAATATTCACTGATGCATTTGGTAGCTTCAAAAGTTGAATGGGGGCAGCTTCCCCAAGCCATGAGTGTGACTGTATACAATTCTTGCCTAACACTTCCATCCTTAGGTTGGTGGAAATTTATGAAAAATTGATCTTGTAGTTTGTTTTGGTTTCTAGATAAACTTGCAAAGGTTGCAAGCCTTTTCGCTATCTCTACCATAATGCAAAACCAACTATGTCAGCAATGTTTTCAGCCTGCCATATCAAAGTATTCCAGAAAATTAAAATTTAGAGCTGCCACTCTCTACAAGGCTTCACCAAATACTTAAAAACAATAGTAGGAGGGCCAGGC
>00488
GTAAGGAAAGCTCAGCTTGTGGAAATTTCCCATTACCAGAGGGAACATGACAATCCACGGAAAAAAAAATGAGTACTGAACTGTTTCCTTTATTCCTTGTGtataaaatatattatacacttgaataaattacaaatatataaatatatgtattccaaattacaaatatatataatatataacagtataaattaaatataGCATAATATATAAGATTGAATTCCTAGCACTGGTATCCTTTAGGTAGCACTTCCATGTGGAGGCATCCTGGGGTTTTCTGACATGGGGATTATTCGAACTAATGCTCCAAAGAGCTCCATTAAACTAAACTATTTAATATATTTAAAACCAAGCATAAACTCTTTGGTTAAGAATTTATAAATGTTTAGGCATTGGGGTAAAGGAATAATTCCCAACCAGAACGTATGTTTCCTTAAGCTGAGACTGATGGCGGGGGATAGCATAAAGTTCAAG
>00489
[truncated: 43,839,506 more chars]
