# Supplementary material for: The Biological Significance of Multi-copy Regions and Their Impact on Variant Discovery
Source: Genomics Proteomics Bioinformatics. 2020 Aug 19;18(5):516–24. doi: 10.1016/j.gpb.2019.05.004 (PMC8377240; doi:10.1016/j.gpb.2019.05.004)
Supplement: Supplementary File 2 — Python script for extracting variants that fall in the MCRs [file mmc2.zip › Supplementary file 2.py]

#!/usr/bin/env python
# encoding: utf-8
"""
Created by SunJing in 2018.
Copyright (c) 2018 __zzhlab__. All rights reserved.

Usage: python vcf_annotate_mcr.py -i vcf_name -o out_name

"""
import argparse
import csv,sys
# MCR: chromsome_start_end_length, 0 base, ucsc-hg19
# MCS: MCR group
# vcf: standard format

def handle_mcr(m_file):
    dict_mcr = dict()
    for mcs in csv.reader(open(m_file,'r'),delimiter = '\t'):
        chrom = mcs[1] #chromsome
        mcr = '_'.join(mcs[1:])
        dict_mcr.setdefault(chrom,[]).append(mcr)
    return dict_mcr

def handle_vcf(v_file,o_file):
    dict_vcf = dict()
    for record in csv.reader(open(v_file,'r'),delimiter = '\t'):
        if '#' in record[0]:
            o_file.writerow(record)
        else:
            chr = record[0]
            dict_vcf.setdefault(chr,[]).append(record)
    return dict_vcf

def overlap(vcf,outname):
    m_file = 'Additional file 2.txt'
    mcr_region = handle_mcr(m_file)
    out = csv.writer(open('%s'%outname,'w'),delimiter = '\t')
    vcf_record = handle_vcf(vcf,out)
    total_overlap = 0
    for i, js in mcr_region.items():
        if vcf_record.has_key(i) == True:
            for j in js: #mcr
                for item in vcf_record[i]: #record
                    a = int(item[1]) #record start
                    a2 = int(j.split('_')[1])+1 #mcr start
                    b2 = int(j.split('_')[2])+1 #mcr end
                    if a2 <= a <= b2:
                        if 'MCR=Y' not in item[7]:
                            total_overlap+=1
                            item[7] = item[7]+';MCR=Y'
                            out.writerow(item)
                    else:
                        pass
             
    print 'Total_overlap',total_overlap

def main():
    print "######vcf_annotate_mcr######"
    overlap(infile,outfile)

if __name__ == '__main__':
    parser = argparse.ArgumentParser(description="mark vcf records in MCRs")
    parser.add_argument('-i', "--input", help="input the vcf file")
    parser.add_argument('-o', "--output", help="input the name of output file")
    args = parser.parse_args()
    infile = args.input
    outfile = args.output
    main()
