# Supplementary material for: The Biological Significance of Multi-copy Regions and Their Impact on Variant Discovery
Source: Genomics Proteomics Bioinformatics. 2020 Aug 19;18(5):516–24. doi: 10.1016/j.gpb.2019.05.004 (PMC8377240; doi:10.1016/j.gpb.2019.05.004)
Supplement: Supplementary Table S1 [file mmc7.xlsx]

## Sheet: Supplementary table 1
Table S1 The IDs and genome coordinates of the MCRs
ID	Chromosome	Start position	End position	Length
1	ChrM	5500	5821	322
2	ChrX	100215803	100216104	302
3	ChrX	100225998	100226389	392
4	ChrX	100226568	100227005	438
5	ChrX	100727093	100727408	316
6	ChrX	100727457	100727796	340
7	ChrX	100836496	100836813	318
8	ChrX	100852522	100857177	4656
9	ChrX	100866580	100871235	4656
10	ChrX	100966990	100967314	325
11	ChrX	100966996	100967314	319
12	ChrX	100967080	100967380	301
13	ChrX	1010213	1010592	380
14	ChrX	1010214	1010592	379
15	ChrX	101033189	101033495	307
16	ChrX	101036759	101037058	300
17	ChrX	101036761	101037060	300
18	ChrX	101036775	101037075	301
19	ChrX	101036775	101037076	302
20	ChrX	1010476	1010855	380
21	ChrX	1010477	1010855	379
22	ChrX	101093122	101093423	302
23	ChrX	101093582	101093939	358
24	ChrX	101093941	101094398	458
25	ChrX	101094454	101094762	309
26	ChrX	101094454	101094845	392
27	ChrX	101095483	101095837	355
28	ChrX	101096008	101096366	359
29	ChrX	101250942	101251246	305
30	ChrX	101251327	101251647	321
31	ChrX	101251346	101251647	302
32	ChrX	101452813	101458052	5240
33	ChrX	101458054	101459342	1289
34	ChrX	101459320	101460135	816
35	ChrX	101460193	101462005	1813
36	ChrX	101462005	101465023	3019
37	ChrX	101465025	101468751	3727
38	ChrX	101468739	101473116	4378
39	ChrX	101473118	101475669	2552
40	ChrX	101475681	101477855	2175
41	ChrX	101477857	101479505	1649
42	ChrX	101479507	101480790	1284
43	ChrX	101480790	101486227	5438
44	ChrX	101485944	101486591	648
45	ChrX	101485944	101486592	649
46	ChrX	101486314	101486619	306
47	ChrX	101486325	101486672	348
48	ChrX	101486326	101486672	347
49	ChrX	101486386	101486814	429
50	ChrX	101486975	101487642	668
51	ChrX	101487467	101487779	313
52	ChrX	101487529	101488199	671
53	ChrX	101487530	101488199	670
54	ChrX	101488201	101488753	553
55	ChrX	101488476	101488857	382
56	ChrX	101488477	101488857	381
57	ChrX	101488870	101489343	474
58	ChrX	101488870	101489344	475
59	ChrX	101489421	101490858	1438
60	ChrX	101490860	101491951	1092
61	ChrX	101491950	101495446	3497
62	ChrX	101495448	101497989	2542
63	ChrX	101497991	101499329	1339
64	ChrX	101499331	101501513	2183
65	ChrX	101501515	101502307	793
66	ChrX	101502287	101503554	1268
67	ChrX	101503554	101505291	1738
68	ChrX	101505293	101506383	1091
69	ChrX	101506385	101506973	589
70	ChrX	101506968	101509417	2450
71	ChrX	101509410	101512587	3178
72	ChrX	101512622	101513835	1214
73	ChrX	101513797	101515088	1292
74	ChrX	101515090	101517416	2327
75	ChrX	101517561	101519819	2259
76	ChrX	101519811	101522579	2769
77	ChrX	101522286	101522909	624
78	ChrX	101522911	101523478	568
79	ChrX	101522911	101523479	569
80	ChrX	101523183	101523503	321
81	ChrX	101523183	101523504	322
82	ChrX	101523224	101524072	849
83	ChrX	101523820	101524300	481
84	ChrX	101523821	101524300	480
85	ChrX	101524302	101524618	317
86	ChrX	101524620	101528479	3860
87	ChrX	101528481	101529482	1002
88	ChrX	101529536	101531666	2131
89	ChrX	101531668	101532008	341
90	ChrX	101532010	101536438	4429
91	ChrX	101536688	101537305	618
92	ChrX	101537328	101541177	3850
93	ChrX	101541256	101542209	954
94	ChrX	101542288	101544750	2463
95	ChrX	101544752	101545139	388
96	ChrX	101545251	101545566	316
97	ChrX	101545252	101545567	316
98	ChrX	101545284	101545722	439
99	ChrX	101545440	101546522	1083
100	ChrX	101545441	101546522	1082
101	ChrX	101546511	101547352	842
102	ChrX	101547354	101548548	1195
103	ChrX	101548550	101549163	614
104	ChrX	101549419	101551008	1590
105	ChrX	101551010	101552427	1418
106	ChrX	101552435	101553152	718
107	ChrX	101553717	101554296	580
108	ChrX	101554298	101559248	4951
109	ChrX	101559246	101560354	1109
110	ChrX	101560356	101562551	2196
111	ChrX	101562553	101563881	1329
112	ChrX	101563883	101564926	1044
113	ChrX	101565074	101567150	2077
114	ChrX	101567264	101569053	1790
115	ChrX	101569054	101569690	637
116	ChrX	101569692	101572241	2550
117	ChrX	101572243	101573313	1071
118	ChrX	101573368	101573726	359
119	ChrX	101573368	101574416	1049
120	ChrX	101573897	101574251	355
121	ChrX	101574394	101574976	583
122	ChrX	101574975	101575283	309
123	ChrX	101574975	101576170	1196
124	ChrX	101575339	101575796	458
125	ChrX	101575798	101576155	358
126	ChrX	101576172	101576825	654
127	ChrX	101576315	101576616	302
128	ChrX	101576827	101579158	2332
129	ChrX	101579160	101581403	2244
130	ChrX	101581405	101582445	1041
131	ChrX	101582594	101582965	372
132	ChrX	101583160	101584654	1495
133	ChrX	101584631	101586128	1498
134	ChrX	101586126	101587704	1579
135	ChrX	101587655	101593093	5439
136	ChrX	101603858	101609296	5439
137	ChrX	101609255	101610833	1579
138	ChrX	101610827	101612324	1498
139	ChrX	101612299	101613793	1495
140	ChrX	101613985	101614356	372
141	ChrX	101614505	101615545	1041
142	ChrX	101615547	101617790	2244
143	ChrX	101617792	101620123	2332
144	ChrX	101620125	101620778	654
145	ChrX	101620334	101620635	302
146	ChrX	101620780	101621975	1196
147	ChrX	101620795	101621152	358
148	ChrX	101621154	101621611	458
149	ChrX	101621667	101622058	392
150	ChrX	101621975	101622557	583
151	ChrX	101622537	101623585	1049
152	ChrX	101622702	101623056	355
153	ChrX	101623227	101623585	359
154	ChrX	101623680	101624750	1071
155	ChrX	101624752	101627301	2550
156	ChrX	101627303	101627939	637
157	ChrX	101627941	101629730	1790
158	ChrX	101629846	101631922	2077
159	ChrX	101632072	101633115	1044
160	ChrX	101633117	101634445	1329
161	ChrX	101634447	101636642	2196
162	ChrX	101636644	101637752	1109
163	ChrX	101637749	101642699	4951
164	ChrX	101642701	101643280	580
165	ChrX	101643845	101644562	718
166	ChrX	101644570	101645987	1418
167	ChrX	101645989	101647578	1590
168	ChrX	101647833	101648446	614
169	ChrX	101648448	101649642	1195
170	ChrX	101649644	101650485	842
171	ChrX	101650473	101651554	1082
172	ChrX	101650473	101651555	1083
173	ChrX	101651273	101651711	439
174	ChrX	101651428	101651743	316
175	ChrX	101651429	101651744	316
176	ChrX	101651856	101652243	388
177	ChrX	101652245	101654707	2463
178	ChrX	101654786	101655739	954
179	ChrX	101655818	101659667	3850
180	ChrX	101659690	101660307	618
181	ChrX	101660556	101664984	4429
182	ChrX	101664986	101665326	341
183	ChrX	101665328	101667458	2131
184	ChrX	101667559	101668560	1002
185	ChrX	101668562	101672421	3860
186	ChrX	101672423	101672739	317
187	ChrX	101672740	101673219	480
188	ChrX	101672740	101673220	481
189	ChrX	101672968	101673816	849
190	ChrX	101673536	101673857	322
191	ChrX	101673537	101673857	321
192	ChrX	101673561	101674129	569
193	ChrX	101673562	101674129	568
194	ChrX	101674131	101674754	624
195	ChrX	101674461	101677229	2769
196	ChrX	101677220	101679478	2259
197	ChrX	101679615	101681941	2327
198	ChrX	101681943	101683234	1292
199	ChrX	101683198	101684411	1214
200	ChrX	101684448	101687625	3178
201	ChrX	101687617	101690066	2450
202	ChrX	101690051	101690639	589
203	ChrX	101690641	101691731	1091
204	ChrX	101691733	101693470	1738
205	ChrX	101693471	101694738	1268
206	ChrX	101694716	101695508	793
207	ChrX	101695510	101697692	2183
208	ChrX	101697694	101699032	1339
209	ChrX	101699034	101701575	2542
210	ChrX	101701577	101705073	3497
211	ChrX	101705073	101706164	1092
212	ChrX	101706166	101707603	1438
213	ChrX	101707680	101708154	475
214	ChrX	101707681	101708154	474
215	ChrX	101708167	101708547	381
216	ChrX	101708167	101708548	382
217	ChrX	101708271	101708823	553
218	ChrX	101708825	101709494	670
219	ChrX	101708825	101709495	671
220	ChrX	101709245	101709557	313
221	ChrX	101709382	101710049	668
222	ChrX	101710211	101710639	429
223	ChrX	101710353	101710699	347
224	ChrX	101710353	101710700	348
225	ChrX	101710406	101710711	306
226	ChrX	101710433	101711081	649
227	ChrX	101710434	101711081	648
228	ChrX	101710798	101716235	5438
229	ChrX	101716234	101717517	1284
230	ChrX	101717519	101719167	1649
231	ChrX	101719169	101721343	2175
232	ChrX	101721343	101723894	2552
233	ChrX	101723896	101728273	4378
234	ChrX	101728260	101731986	3727
235	ChrX	101731988	101735006	3019
236	ChrX	101735007	101736819	1813
237	ChrX	101736876	101737691	816
238	ChrX	101737668	101738956	1289
239	ChrX	101738958	101744197	5240
240	ChrX	101925882	101926237	356
241	ChrX	101925905	101926237	333
242	ChrX	101925938	101926237	300
243	ChrX	101926296	101926596	301
244	ChrX	101944515	101944854	340
245	ChrX	102032489	102032792	304
246	ChrX	102032526	102032832	307
247	ChrX	102035750	102036089	340
248	ChrX	102192391	102192692	302
249	ChrX	102490229	102490706	478
250	ChrX	102755239	102755540	302
251	ChrX	103146801	103147104	304
252	ChrX	103147650	103147968	319
253	ChrX	103147652	103147968	317
254	ChrX	103147917	103148238	322
255	ChrX	103148930	103149247	318
256	ChrX	103148930	103149267	338
257	ChrX	103148982	103149302	321
258	ChrX	103150609	103150916	308
259	ChrX	103150645	103150944	300
260	ChrX	103153523	103153844	322
261	ChrX	103223827	103224152	326
262	ChrX	103224447	103225540	1094
263	ChrX	103225497	103228941	3445
264	ChrX	103228963	103231098	2136
265	ChrX	103231098	103231419	322
266	ChrX	103231580	103232028	449
267	ChrX	103232021	103233225	1205
268	ChrX	103233227	103236106	2880
269	ChrX	103236108	103236776	669
270	ChrX	103236778	103237500	723
271	ChrX	103237502	103241143	3642
272	ChrX	103241145	103241640	496
273	ChrX	103241640	103241963	324
274	ChrX	103242164	103242526	363
275	ChrX	103258088	103258388	301
276	ChrX	103282979	103283289	311
277	ChrX	103284074	103284414	341
278	ChrX	103284117	103284459	343
279	ChrX	103284351	103284652	302
280	ChrX	103284433	103284741	309
281	ChrX	103284433	103284744	312
282	ChrX	103284433	103284746	314
283	ChrX	103284443	103284746	304
284	ChrX	103284802	103285116	315
285	ChrX	103284822	103285150	329
286	ChrX	103305477	103305839	363
287	ChrX	103305811	103306111	301
288	ChrX	103306042	103306365	324
289	ChrX	103306364	103306859	496
290	ChrX	103306861	103310502	3642
291	ChrX	103310504	103311226	723
292	ChrX	103311228	103311896	669
293	ChrX	103311898	103314777	2880
294	ChrX	103314779	103315983	1205
295	ChrX	103315974	103316422	449
296	ChrX	103316583	103316904	322
297	ChrX	103316906	103319041	2136
298	ChrX	103319061	103322505	3445
299	ChrX	103322466	103323559	1094
300	ChrX	103323854	103324179	326
301	ChrX	1035211	1036260	1050
302	ChrX	1035212	1036260	1049
303	ChrX	1036507	1036998	492
304	ChrX	1036508	1036998	491
305	ChrX	1037016	1037425	410
306	ChrX	1037669	1038205	537
307	ChrX	1037670	1038205	536
308	ChrX	103775690	103776350	661
309	ChrX	103794382	103794686	305
310	ChrX	1038404	1038866	463
311	ChrX	1038405	1038866	462
312	ChrX	1038993	1039978	986
313	ChrX	1038994	1039978	985
314	ChrX	1040778	1041079	302
315	ChrX	1040779	1041079	301
316	ChrX	1041097	1041411	315
317	ChrX	1041098	1041411	314
318	ChrX	1041689	1042719	1031
319	ChrX	1041690	1042719	1030
320	ChrX	104191397	104191729	333
321	ChrX	104191412	104191725	314
322	ChrX	104285455	104285755	301
323	ChrX	104285503	104285807	305
324	ChrX	104287039	104287351	313
325	ChrX	1042972	1043391	420
326	ChrX	1043644	1044195	552
327	ChrX	1043645	1044195	551
328	ChrX	104461605	104461904	300
329	ChrX	104461609	104461915	307
330	ChrX	104461619	104461919	301
331	ChrX	1045297	1045632	336
332	ChrX	1045298	1045632	335
333	ChrX	104597179	104597491	313
334	ChrX	1045974	1046329	356
335	ChrX	1045975	1046329	355
336	ChrX	1046052	1046386	335
337	ChrX	1046053	1046386	334
338	ChrX	104636345	104636658	314
339	ChrX	104636345	104636668	324
340	ChrX	104636367	104636668	302
341	ChrX	1046503	1046847	345
342	ChrX	1046843	1047267	425
343	ChrX	1047216	1047557	342
344	ChrX	105043181	105043500	320
345	ChrX	105043181	105043507	327
346	ChrX	105043202	105043507	306
347	ChrX	105323796	105324106	311
348	ChrX	105324744	105325049	306
349	ChrX	105378084	105378428	345
350	ChrX	105509713	105511825	2113
351	ChrX	105511827	105513133	1307
352	ChrX	105513135	105521493	8359
353	ChrX	105531300	105539658	8359
354	ChrX	105539660	105540966	1307
355	ChrX	105540968	105543080	2113
356	ChrX	105625951	105626315	365
357	ChrX	105713106	105713508	403
358	ChrX	105713107	105713508	402
359	ChrX	105716158	105716475	318
360	ChrX	105716315	105716616	302
361	ChrX	105716340	105716649	310
362	ChrX	105716340	105716716	377
363	ChrX	105716391	105716716	326
364	ChrX	105717079	105717400	322
365	ChrX	105717264	105717569	306
366	ChrX	106000145	106000445	301
367	ChrX	106000151	106000465	315
368	ChrX	106000151	106000476	326
369	ChrX	106252635	106253232	598
370	ChrX	106279137	106279437	301
371	ChrX	106279227	106279529	303
372	ChrX	106279242	106279546	305
373	ChrX	106279251	106279551	301
374	ChrX	106569942	106570539	598
375	ChrX	106608305	106608604	300
376	ChrX	106609067	106609371	305
377	ChrX	106609067	106609407	341
378	ChrX	106609082	106609383	302
379	ChrX	106609089	106609407	319
380	ChrX	106609111	106609412	302
381	ChrX	106611788	106612095	308
382	ChrX	106611788	106612111	324
383	ChrX	106611814	106612135	322
384	ChrX	106855753	106856063	311
385	ChrX	106855753	106856071	319
386	ChrX	106855766	106856071	306
387	ChrX	106855848	106856147	300
388	ChrX	107211427	107211747	321
389	ChrX	107284130	107284501	372
390	ChrX	107284836	107285207	372
391	ChrX	107524224	107524547	324
392	ChrX	107524463	107524776	314
393	ChrX	108278636	108278946	311
394	ChrX	108278640	108278945	306
395	ChrX	108278640	108278946	307
396	ChrX	108299193	108299494	302
397	ChrX	108301248	108301566	319
398	ChrX	108301275	108301574	300
399	ChrX	108358818	108359120	303
400	ChrX	108440512	108440860	349
401	ChrX	108782602	108782950	349
402	ChrX	108892014	108892322	309
403	ChrX	109465290	109465590	301
404	ChrX	1097558	1108868	11311
405	ChrX	1097575	1098624	1050
406	ChrX	1097576	1098624	1049
407	ChrX	10985384	10985693	310
408	ChrX	10985413	10985787	375
409	ChrX	10985448	10985747	300
410	ChrX	1098871	1099362	492
411	ChrX	1098872	1099362	491
412	ChrX	1099381	1099790	410
413	ChrX	1099382	1099790	409
414	ChrX	1100033	1100569	537
415	ChrX	1100034	1100569	536
416	ChrX	1100768	1101230	463
417	ChrX	1100769	1101230	462
418	ChrX	1101370	1102355	986
419	ChrX	11018743	11019074	332
420	ChrX	11018775	11019074	300
421	ChrX	11018778	11019077	300
422	ChrX	11018778	11019090	313
423	ChrX	11018778	11019121	344
424	ChrX	11018784	11019096	313
425	ChrX	11018816	11019121	306
426	ChrX	11018817	11019121	305
427	ChrX	11018835	11019147	313
428	ChrX	11018835	11019169	335
429	ChrX	11018835	11019183	349
430	ChrX	11019395	11019769	375
431	ChrX	11019435	11019734	300
432	ChrX	11019489	11019798	310
433	ChrX	1103158	1103459	302
434	ChrX	1103159	1103459	301
435	ChrX	1103477	1103791	315
436	ChrX	1103478	1103791	314
437	ChrX	1104069	1105099	1031
438	ChrX	1104070	1105099	1030
439	ChrX	1105352	1105771	420
440	ChrX	110558919	110559229	311
441	ChrX	1106024	1106575	552
442	ChrX	1106025	1106575	551
443	ChrX	1107145	1107480	336
444	ChrX	1107146	1107480	335
445	ChrX	1107899	1108233	335
446	ChrX	1107900	1108233	334
447	ChrX	110790932	110791240	309
448	ChrX	110817460	110817808	349
449	ChrX	110817502	110817808	307
450	ChrX	110832329	110832635	307
451	ChrX	110834111	110834410	300
452	ChrX	110834117	110834424	308
453	ChrX	110835015	110835345	331
454	ChrX	110835015	110835347	333
455	ChrX	110835015	110835377	363
456	ChrX	110835710	110836021	312
457	ChrX	110835710	110836024	315
458	ChrX	110835718	110836056	339
459	ChrX	110835827	110836133	307
460	ChrX	110835913	110836227	315
461	ChrX	110835928	110836260	333
462	ChrX	110835941	110836260	320
463	ChrX	110836021	110836364	344
464	ChrX	110836043	110836364	322
465	ChrX	1108619	1108966	348
466	ChrX	110881524	110881834	311
467	ChrX	110881836	110882179	344
468	ChrX	110881874	110882175	302
469	ChrX	110882302	110882632	331
470	ChrX	1109415	1109739	325
471	ChrX	1109530	1109879	350
472	ChrX	11096430	11096730	301
473	ChrX	11096430	11096732	303
474	ChrX	1109677	1110029	353
475	ChrX	1110058	1110611	554
476	ChrX	1110405	1125704	15300
477	ChrX	1110463	1110998	536
478	ChrX	1110464	1110998	535
479	ChrX	1111000	1111827	828
480	ChrX	1111001	1111827	827
481	ChrX	1112721	1113222	502
482	ChrX	1112722	1113222	501
483	ChrX	1113414	1114791	1378
484	ChrX	1113415	1114791	1377
485	ChrX	1115054	1115421	368
486	ChrX	1115055	1115421	367
487	ChrX	111570605	111570910	306
488	ChrX	111573093	111573393	301
489	ChrX	111573093	111573456	364
490	ChrX	111573133	111573433	301
491	ChrX	111573141	111573456	316
492	ChrX	111573154	111573456	303
493	ChrX	111592734	111593091	358
494	ChrX	111592803	111593105	303
495	ChrX	111675741	111676043	303
496	ChrX	111676502	111676804	303
497	ChrX	111728716	111729035	320
498	ChrX	111728744	111729063	320
499	ChrX	1117307	1117671	365
500	ChrX	1117308	1117671	364
501	ChrX	1117695	1118254	560
502	ChrX	1117696	1118254	559
503	ChrX	1118324	1118778	455
504	ChrX	1118764	1119813	1050
505	ChrX	111962911	111963217	307
506	ChrX	1119963	1120306	344
507	ChrX	1121203	1121531	329
508	ChrX	1121204	1121531	328
509	ChrX	1121533	1122312	780
510	ChrX	1122301	1122864	564
511	ChrX	1122302	1122864	563
512	ChrX	1123007	1124658	1652
513	ChrX	1124660	1125704	1045
514	ChrX	1125483	1125904	422
515	ChrX	1125633	1134113	8481
516	ChrX	112581064	112581363	300
517	ChrX	112581242	112581548	307
518	ChrX	112581242	112581578	337
519	ChrX	112581242	112581579	338
520	ChrX	112582535	112582848	314
521	ChrX	112585514	112585838	325
522	ChrX	1125895	1127546	1652
523	ChrX	1125896	1127546	1651
524	ChrX	1128143	1128453	311
525	ChrX	1128144	1128453	310
526	ChrX	1128494	1128797	304
527	ChrX	1128495	1128797	303
528	ChrX	112877026	112877325	300
529	ChrX	112877031	112877330	300
530	ChrX	112877031	112877338	308
531	ChrX	1129453	1129786	334
532	ChrX	1129454	1129786	333
533	ChrX	1129788	1130097	310
534	ChrX	1129789	1130097	309
535	ChrX	1130855	1131799	945
536	ChrX	113143987	113144288	302
537	ChrX	113143989	113144288	300
538	ChrX	113144001	113144302	302
539	ChrX	1131830	1132845	1016
540	ChrX	1132848	1133406	559
541	ChrX	1133495	1134113	619
542	ChrX	1133496	1134113	618
543	ChrX	113704996	113705304	309
544	ChrX	114066444	114066780	337
545	ChrX	114090851	114091152	302
546	ChrX	114315401	114315709	309
547	ChrX	114354600	114354919	320
548	ChrX	114355003	114355313	311
549	ChrX	114476564	114476869	306
550	ChrX	114581199	114581512	314
551	ChrX	114582666	114582967	302
552	ChrX	114903266	114903573	308
553	ChrX	114961621	114961926	306
554	ChrX	114961621	114962179	559
555	ChrX	114961877	114962179	303
556	ChrX	114962277	114962668	392
557	ChrX	114964602	114964907	306
558	ChrX	114964602	114965160	559
559	ChrX	114964858	114965160	303
560	ChrX	114965258	114965649	392
561	ChrX	114967775	114968137	363
562	ChrX	114967835	114968137	303
563	ChrX	114971220	114971605	386
564	ChrX	114973238	114973680	443
565	ChrX	114973545	114973850	306
566	ChrX	114974181	114974742	562
567	ChrX	114974626	114974925	300
568	ChrX	114976536	114976841	306
569	ChrX	114976536	114977094	559
570	ChrX	114976792	114977094	303
571	ChrX	114977172	114977733	562
572	ChrX	114979779	114980081	303
573	ChrX	114980185	114980570	386
574	ChrX	114982647	114983000	354
575	ChrX	114986149	114986534	386
576	ChrX	114988726	114989028	303
577	ChrX	114989106	114989667	562
578	ChrX	114989551	114989850	300
579	ChrX	114991598	114991951	354
580	ChrX	114994567	114994920	354
581	ChrX	114995080	114995504	425
582	ChrX	114997679	114997981	303
583	ChrX	114997679	114997985	307
584	ChrX	114997683	114997985	303
585	ChrX	114998089	114998513	425
586	ChrX	115000125	115000567	443
587	ChrX	115000624	115000986	363
588	ChrX	115000684	115000990	307
589	ChrX	115000688	115000990	303
590	ChrX	115001908	115002207	300
591	ChrX	115003990	115004289	300
592	ChrX	115295376	115295684	309
593	ChrX	115295376	115295707	332
594	ChrX	115318594	115318893	300
595	ChrX	115647474	115647794	321
596	ChrX	115649186	115649486	301
597	ChrX	115649194	115649528	335
598	ChrX	116078656	116078963	308
599	ChrX	116078715	116079018	304
600	ChrX	116100610	116100926	317
601	ChrX	116100626	116100926	301
602	ChrX	116102187	116102494	308
603	ChrX	116491816	116492119	304
604	ChrX	116863383	116863703	321
605	ChrX	11693010	11693314	305
606	ChrX	117009713	117010068	356
607	ChrX	117143040	117143359	320
608	ChrX	117167788	117168118	331
609	ChrX	117205660	117205973	314
610	ChrX	11726079	11726450	372
611	ChrX	11726137	11726450	314
612	ChrX	11726197	11726516	320
613	ChrX	11727181	11727483	303
614	ChrX	11727181	11727539	359
615	ChrX	11727233	11727539	307
616	ChrX	11728119	11728418	300
617	ChrX	11729490	11729886	397
618	ChrX	11729963	11730377	415
619	ChrX	11730112	11730444	333
620	ChrX	11730126	11730444	319
621	ChrX	11731107	11731406	300
622	ChrX	117619227	117619554	328
623	ChrX	117620059	117620500	442
624	ChrX	117620502	117620911	410
625	ChrX	117986981	117987378	398
626	ChrX	118171678	118172005	328
627	ChrX	118172479	118172920	442
628	ChrX	118172922	118173331	410
629	ChrX	118299390	118299695	306
630	ChrX	1184114	1185702	1589
631	ChrX	1184507	1184862	356
632	ChrX	1184508	1184862	355
633	ChrX	1185453	1185800	348
634	ChrX	118569413	118569716	304
635	ChrX	118569413	118569718	306
636	ChrX	118569418	118569718	301
637	ChrX	118569419	118569718	300
638	ChrX	118570250	118570559	310
639	ChrX	118570270	118570570	301
640	ChrX	1185970	1186278	309
641	ChrX	11860407	11860708	302
642	ChrX	1186119	1186560	442
643	ChrX	1186634	1201636	15003
644	ChrX	1186707	1187242	536
645	ChrX	1187244	1188071	828
646	ChrX	1187245	1188071	827
647	ChrX	1188649	1189150	502
648	ChrX	1188650	1189150	501
649	ChrX	1189342	1190719	1378
650	ChrX	118939715	118940021	307
651	ChrX	118939738	118940134	397
652	ChrX	118939750	118940097	348
653	ChrX	118942250	118942721	472
654	ChrX	118958028	118958499	472
655	ChrX	1190982	1191349	368
656	ChrX	1190983	1191349	367
657	ChrX	119172168	119174721	2554
658	ChrX	119174737	119176189	1453
659	ChrX	119176191	119176679	489
660	ChrX	119176681	119176995	315
661	ChrX	119177263	119177896	634
662	ChrX	119178155	119179602	1448
663	ChrX	119179616	119180956	1341
664	ChrX	119181230	119181679	450
665	ChrX	119181681	119182195	515
666	ChrX	119181681	119182817	1137
667	ChrX	119181898	119182818	921
668	ChrX	119182699	119183660	962
669	ChrX	119182700	119183660	961
670	ChrX	119183711	119184476	766
671	ChrX	119184478	119184847	370
672	ChrX	119184583	119184883	301
673	ChrX	119184621	119184953	333
674	ChrX	119184955	119185335	381
675	ChrX	119185337	119185776	440
676	ChrX	119185999	119186312	314
677	ChrX	119186314	119187321	1008
678	ChrX	119187845	119190734	2890
679	ChrX	119191265	119192235	971
680	ChrX	119192237	119193679	1443
681	ChrX	119193681	119195102	1422
682	ChrX	119195104	119195462	359
683	ChrX	119195456	119197725	2270
684	ChrX	119198035	119198585	551
685	ChrX	119198587	119199236	650
686	ChrX	119199238	119199635	398
687	ChrX	119199637	119201462	1826
688	ChrX	119202131	119202557	427
689	ChrX	119202973	119203468	496
690	ChrX	119203470	119204077	608
691	ChrX	119204079	119204862	784
692	ChrX	119205333	119207017	1685
693	ChrX	119207019	119207603	585
694	ChrX	119207605	119208243	639
695	ChrX	119208245	119208638	394
696	ChrX	119208640	119209225	586
697	ChrX	119209227	119209700	474
698	ChrX	119209702	119210326	625
699	ChrX	119210328	119210881	554
700	ChrX	119211057	119212189	1133
701	ChrX	119212196	119212499	304
702	ChrX	119212501	119217035	4535
703	ChrX	119217019	119218494	1476
704	ChrX	119218496	119219781	1286
705	ChrX	119219894	119220461	568
706	ChrX	119283706	119284273	568
707	ChrX	119284386	119285671	1286
708	ChrX	119285673	119287148	1476
709	ChrX	119287133	119291667	4535
710	ChrX	119291669	119291972	304
711	ChrX	119291985	119293117	1133
712	ChrX	119293293	119293846	554
713	ChrX	119293848	119294472	625
714	ChrX	119294474	119294947	474
715	ChrX	119294949	119295534	586
716	ChrX	119295536	119295929	394
717	ChrX	119295931	119296569	639
718	ChrX	119296571	119297155	585
719	ChrX	119297157	119298841	1685
720	ChrX	119299311	119300094	784
721	ChrX	119300096	119300703	608
722	ChrX	119300705	119301200	496
723	ChrX	119301616	119302042	427
724	ChrX	119302711	119304536	1826
725	ChrX	119304538	119304935	398
726	ChrX	119304937	119305586	650
727	ChrX	119305588	119306138	551
728	ChrX	119306449	119308718	2270
729	ChrX	119308711	119309069	359
730	ChrX	119309071	119310492	1422
731	ChrX	119310494	119311936	1443
732	ChrX	119311938	119312908	971
733	ChrX	119313438	119316327	2890
734	ChrX	119316849	119317856	1008
735	ChrX	119317858	119318171	314
736	ChrX	119318394	119318833	440
737	ChrX	119318835	119319215	381
738	ChrX	119319217	119319549	333
739	ChrX	119319287	119319587	301
740	ChrX	119319323	119319692	370
741	ChrX	119319694	119320459	766
742	ChrX	119320510	119321470	961
743	ChrX	119320510	119321471	962
744	ChrX	119321352	119322272	921
745	ChrX	119321353	119322489	1137
746	ChrX	119321975	119322489	515
747	ChrX	119322505	119322954	450
748	ChrX	119323228	119324568	1341
749	ChrX	1193242	1193606	365
750	ChrX	1193243	1193606	364
751	ChrX	119324582	119326029	1448
752	ChrX	119326288	119326921	634
753	ChrX	119327189	119327503	315
754	ChrX	119327505	119327993	489
755	ChrX	119327995	119329447	1453
756	ChrX	119329460	119332013	2554
757	ChrX	1193630	1194189	560
758	ChrX	1194260	1194714	455
759	ChrX	1194698	1195747	1050
760	ChrX	119479939	119480454	516
761	ChrX	119479940	119480454	515
762	ChrX	119522728	119523242	515
763	ChrX	119522728	119523243	516
764	ChrX	11953389	11953703	315
765	ChrX	11953398	11953703	306
766	ChrX	11953782	11954250	469
767	ChrX	11954322	11954774	453
768	ChrX	11956889	11957207	319
769	ChrX	11956889	11957357	469
770	ChrX	11956910	11957357	448
771	ChrX	1195897	1196240	344
772	ChrX	1195898	1196240	343
773	ChrX	11959135	11959435	301
774	ChrX	1197137	1197465	329
775	ChrX	1197138	1197465	328
776	ChrX	1197467	1198246	780
777	ChrX	1198233	1198796	564
778	ChrX	1198234	1198796	563
779	ChrX	1198939	1200590	1652
780	ChrX	1198940	1200590	1651
781	ChrX	119906931	119907232	302
782	ChrX	119906933	119907232	300
783	ChrX	119906950	119907249	300
784	ChrX	120009499	120010476	978
785	ChrX	120012537	120012836	300
786	ChrX	1200592	1201636	1045
787	ChrX	1200593	1201636	1044
788	ChrX	120063467	120063766	300
789	ChrX	120063601	120063916	316
790	ChrX	120063750	120064049	300
791	ChrX	120064521	120064820	300
792	ChrX	120067738	120068037	300
793	ChrX	120068328	120068627	300
794	ChrX	120069382	120069681	300
795	ChrX	120071614	120071913	300
796	ChrX	120072599	120072898	300
797	ChrX	120073189	120073488	300
798	ChrX	120073323	120073638	316
799	ChrX	120073472	120073771	300
800	ChrX	120074243	120074542	300
801	ChrX	120076475	120076774	300
802	ChrX	120077459	120077758	300
803	ChrX	120078049	120078348	300
804	ChrX	120078183	120078498	316
805	ChrX	120078332	120078631	300
806	ChrX	120079103	120079402	300
807	ChrX	120081335	120081634	300
808	ChrX	120082320	120082619	300
809	ChrX	120082910	120083209	300
810	ChrX	120083044	120083359	316
811	ChrX	120083193	120083492	300
812	ChrX	120083964	120084263	300
813	ChrX	120086196	120086495	300
814	ChrX	120087180	120087479	300
815	ChrX	120088053	120088352	300
816	ChrX	120088824	120089123	300
817	ChrX	120090174	120091151	978
818	ChrX	120093212	120093511	300
819	ChrX	120093672	120094006	335
820	ChrX	120098533	120098867	335
821	ChrX	120103393	120103727	335
822	ChrX	120105952	120106251	300
823	ChrX	120106006	120106401	396
824	ChrX	120108253	120108587	335
825	ChrX	120110812	120111111	300
826	ChrX	120110866	120111261	396
827	ChrX	120113113	120113447	335
828	ChrX	120117513	120117812	300
829	ChrX	120117973	120118307	335
830	ChrX	1201415	1201836	422
831	ChrX	120151562	120151866	305
832	ChrX	1201565	1246720	45156
833	ChrX	1201947	1203598	1652
834	ChrX	12023422	12023804	383
835	ChrX	120397653	120397969	317
836	ChrX	120397838	120398143	306
837	ChrX	120397839	120398143	305
838	ChrX	120400615	120400921	307
839	ChrX	1204195	1204505	311
840	ChrX	1204196	1204505	310
841	ChrX	1204546	1204849	304
842	ChrX	1204547	1204849	303
843	ChrX	1205509	1205842	334
844	ChrX	1205510	1205842	333
845	ChrX	1205844	1206153	310
846	ChrX	1205845	1206153	309
847	ChrX	1207101	1208045	945
848	ChrX	1207102	1208045	944
849	ChrX	1208076	1209091	1016
850	ChrX	120825622	120825927	306
851	ChrX	120825771	120826092	322
852	ChrX	120825771	120826095	325
853	ChrX	120825800	120826105	306
854	ChrX	120825805	120826116	312
855	ChrX	120825819	120826125	307
856	ChrX	120825854	120826260	407
857	ChrX	120825929	120826228	300
858	ChrX	120830882	120831206	325
859	ChrX	120830882	120831213	332
860	ChrX	1209094	1209652	559
861	ChrX	1209745	1210363	619
862	ChrX	1209746	1210363	618
863	ChrX	121015903	121016218	316
864	ChrX	121680808	121681126	319
865	ChrX	122185513	122185824	312
866	ChrX	122932146	122932584	439
867	ChrX	122949349	122949787	439
868	ChrX	123628626	123628930	305
869	ChrX	123628635	123628946	312
870	ChrX	124185404	124185710	307
871	ChrX	124185425	124185724	300
872	ChrX	124185445	124185744	300
873	ChrX	124185455	124185754	300
874	ChrX	124185459	124185778	320
875	ChrX	124185474	124185778	305
876	ChrX	124185485	124185785	301
877	ChrX	1246475	1246861	387
878	ChrX	1246573	1247148	576
879	ChrX	1246942	1247287	346
880	ChrX	1247018	1264234	17217
881	ChrX	124745031	124745341	311
882	ChrX	124745956	124746271	316
883	ChrX	124745962	124746271	310
884	ChrX	124913493	124913922	430
885	ChrX	124913572	124913922	351
886	ChrX	124913620	124913922	303
887	ChrX	124914088	124914427	340
888	ChrX	124976969	124977271	303
889	ChrX	124977181	124977481	301
890	ChrX	124977181	124977484	304
891	ChrX	124977203	124977511	309
892	ChrX	125185869	125186169	301
893	ChrX	125365802	125366116	315
894	ChrX	125367764	125368083	320
895	ChrX	125397828	125398139	312
896	ChrX	125397836	125398137	302
897	ChrX	125397836	125398139	304
898	ChrX	125397840	125398139	300
899	ChrX	126048414	126048717	304
900	ChrX	126049396	126049698	303
901	ChrX	126253018	126253383	366
902	ChrX	126255946	126256266	321
903	ChrX	126255946	126256330	385
904	ChrX	126256042	126256420	379
905	ChrX	126256042	126256421	380
906	ChrX	126294940	126295245	306
907	ChrX	12639513	12640047	535
908	ChrX	12640139	12640690	552
909	ChrX	12640701	12641235	535
910	ChrX	12641323	12641874	552
911	ChrX	126497182	126497500	319
912	ChrX	126497212	126497530	319
913	ChrX	126498104	126498403	300
914	ChrX	126498678	126498992	315
915	ChrX	126500608	126500909	302
916	ChrX	126642742	126643041	300
917	ChrX	126934355	126934660	306
918	ChrX	126934355	126934693	339
919	ChrX	126934380	126934693	314
920	ChrX	126934404	126934705	302
921	ChrX	127801511	127801823	313
922	ChrX	127801546	127801858	313
923	ChrX	127801581	127801893	313
924	ChrX	127801616	127801928	313
925	ChrX	127801651	127801963	313
926	ChrX	127882706	127883030	325
927	ChrX	127882744	127883068	325
928	ChrX	128077957	128078304	348
929	ChrX	128078002	128078315	314
930	ChrX	128180705	128181006	302
931	ChrX	128180705	128181032	328
932	ChrX	128180743	128181052	310
933	ChrX	128182848	128183155	308
934	ChrX	128182848	128183173	326
935	ChrX	128182893	128183192	300
936	ChrX	128219073	128219408	336
937	ChrX	128300822	128301127	306
938	ChrX	128301591	128301892	302
939	ChrX	128380377	128380753	377
940	ChrX	128476443	128476819	377
941	ChrX	128540383	128540690	308
942	ChrX	128541085	128541403	319
943	ChrX	128985553	128985936	384
944	ChrX	128985650	128985965	316
945	ChrX	129630028	129630486	459
946	ChrX	129630733	129631066	334
947	ChrX	129653578	129653881	304
948	ChrX	129653578	129653918	341
949	ChrX	129653603	129653918	316
950	ChrX	129703813	129704113	301
951	ChrX	129703814	129704113	300
952	ChrX	129703829	129704130	302
953	ChrX	129703857	129704169	313
954	ChrX	129703857	129704171	315
955	ChrX	129920727	129921086	360
956	ChrX	129955229	129955528	300
957	ChrX	129955230	129955562	333
958	ChrX	129955234	129955562	329
959	ChrX	130093946	130094247	302
960	ChrX	130093953	130094288	336
961	ChrX	130095794	130096096	303
962	ChrX	130095832	130096142	311
963	ChrX	130095832	130096177	346
964	ChrX	130096186	130096532	347
965	ChrX	130096222	130096548	327
966	ChrX	130098493	130098792	300
967	ChrX	130098493	130098825	333
968	ChrX	130098493	130098848	356
969	ChrX	130098578	130098896	319
970	ChrX	130098587	130098896	310
971	ChrX	130098621	130098920	300
972	ChrX	130098621	130098921	301
973	ChrX	130098621	130098931	311
974	ChrX	130137142	130137550	409
975	ChrX	130137163	130137478	316
976	ChrX	130137459	130137768	310
977	ChrX	130137459	130137769	311
978	ChrX	130138614	130138950	337
979	ChrX	130139421	130139807	387
980	ChrX	130139482	130139807	326
981	ChrX	130139788	130140130	343
982	ChrX	130139949	130140289	341
983	ChrX	130139949	130140325	377
984	ChrX	130139998	130140325	328
985	ChrX	130251594	130251896	303
986	ChrX	130258861	130259168	308
987	ChrX	130258873	130259215	343
988	ChrX	130258926	130259257	332
989	ChrX	130259585	130259887	303
990	ChrX	130259626	130259929	304
991	ChrX	130259626	130259930	305
992	ChrX	130260787	130261110	324
993	ChrX	130260810	130261110	301
994	ChrX	130381681	130381986	306
995	ChrX	130382933	130383233	301
996	ChrX	130461732	130462132	401
997	ChrX	130461801	130462132	332
998	ChrX	130512987	130513320	334
999	ChrX	130513019	130513320	302
1000	ChrX	130513029	130513332	304
1001	ChrX	130513029	130513337	309
1002	ChrX	130513067	130513366	300
1003	ChrX	130513067	130513385	319
1004	ChrX	130513082	130513385	304
1005	ChrX	130513796	130514110	315
1006	ChrX	130513796	130514117	322
1007	ChrX	130513856	130514203	348
1008	ChrX	130513876	130514210	335
1009	ChrX	130621636	130621935	300
1010	ChrX	130621740	130622052	313
1011	ChrX	130621740	130622065	326
1012	ChrX	130621760	130622060	301
1013	ChrX	130621762	130622062	301
1014	ChrX	130621784	130622098	315
1015	ChrX	130630722	130631021	300
1016	ChrX	130713204	130713553	350
1017	ChrX	130760262	130760565	304
1018	ChrX	130760265	130760564	300
1019	ChrX	130812779	130813097	319
1020	ChrX	130814222	130815058	837
1021	ChrX	130973403	130974239	837
1022	ChrX	130974417	130974735	319
1023	ChrX	131145233	131145532	300
1024	ChrX	131145235	131145538	304
1025	ChrX	131145235	131145556	322
1026	ChrX	131269610	131269917	308
1027	ChrX	131270978	131271304	327
1028	ChrX	131271710	131272009	300
1029	ChrX	131293091	131293433	343
1030	ChrX	131331123	131331451	329
1031	ChrX	1314235	1355921	41687
1032	ChrX	131440625	131440956	332
1033	ChrX	131453461	131453792	332
1034	ChrX	132000493	132000801	309
1035	ChrX	132949075	132949412	338
1036	ChrX	132951615	132951952	338
1037	ChrX	132997686	132997985	300
1038	ChrX	133343859	133344244	386
1039	ChrX	133360041	133360426	386
1040	ChrX	134250051	134251231	1181
1041	ChrX	134251233	134252666	1434
1042	ChrX	134252959	134253332	374
1043	ChrX	134253336	134253728	393
1044	ChrX	134253730	134254224	495
1045	ChrX	134254261	134255848	1588
1046	ChrX	134256065	134256878	814
1047	ChrX	134257475	134258304	830
1048	ChrX	134258379	134258690	312
1049	ChrX	134258752	134260667	1916
1050	ChrX	134260761	134261559	799
1051	ChrX	134261605	134269613	8009
1052	ChrX	134269615	134276808	7194
1053	ChrX	134276810	134279847	3038
1054	ChrX	134279822	134281441	1620
1055	ChrX	134281400	134282640	1241
1056	ChrX	134282624	134287518	4895
1057	ChrX	134285412	134286182	771
1058	ChrX	134285576	134285906	331
1059	ChrX	134287502	134288971	1470
1060	ChrX	134288973	134292037	3065
1061	ChrX	134308396	134309166	771
1062	ChrX	134308560	134308890	331
1063	ChrX	134332043	134332373	331
1064	ChrX	134348363	134351427	3065
1065	ChrX	134351429	134352898	1470
1066	ChrX	134352883	134357777	4895
1067	ChrX	134354219	134354989	771
1068	ChrX	134354495	134354825	331
1069	ChrX	134357771	134359011	1241
1070	ChrX	134358968	134360587	1620
1071	ChrX	134360564	134363601	3038
1072	ChrX	134363603	134370796	7194
1073	ChrX	134370798	134378806	8009
1074	ChrX	134378852	134379650	799
1075	ChrX	134379750	134381665	1916
1076	ChrX	134381727	134382038	312
1077	ChrX	134382113	134382942	830
1078	ChrX	134383535	134384348	814
1079	ChrX	134384566	134386153	1588
1080	ChrX	134386190	134386684	495
1081	ChrX	134386686	134387078	393
1082	ChrX	134387080	134387453	374
1083	ChrX	134387746	134389179	1434
1084	ChrX	134389181	134390361	1181
1085	ChrX	134732432	134732960	529
1086	ChrX	134749558	134750222	665
1087	ChrX	134750224	134750865	642
1088	ChrX	134750867	134752090	1224
1089	ChrX	134752091	134753306	1216
1090	ChrX	134755243	134755778	536
1091	ChrX	134755799	134756157	359
1092	ChrX	134758167	134758528	362
1093	ChrX	134792258	134792619	362
1094	ChrX	134800500	134800858	359
1095	ChrX	134800879	134801414	536
1096	ChrX	134803352	134804567	1216
1097	ChrX	134804571	134805794	1224
1098	ChrX	134805796	134806437	642
1099	ChrX	134806439	134807103	665
1100	ChrX	134819758	134820286	529
1101	ChrX	134839450	134839760	311
1102	ChrX	134852480	134852864	385
1103	ChrX	134852480	134852889	410
1104	ChrX	134852480	134853059	580
1105	ChrX	134852481	134852863	383
1106	ChrX	134852481	134852889	409
1107	ChrX	134852481	134853059	579
1108	ChrX	134852866	134853411	546
1109	ChrX	134853111	134853433	323
1110	ChrX	134853112	134853433	322
1111	ChrX	134853677	134854006	330
1112	ChrX	134853677	134854007	331
1113	ChrX	134854048	134856500	2453
1114	ChrX	134854236	134854682	447
1115	ChrX	134855047	134855404	358
1116	ChrX	134855047	134855405	359
1117	ChrX	134855976	134856282	307
1118	ChrX	134855976	134856283	308
1119	ChrX	134855977	134856283	307
1120	ChrX	134856001	134856500	500
1121	ChrX	134856733	134857707	975
1122	ChrX	134856843	134857309	467
1123	ChrX	134856844	134857309	466
1124	ChrX	134857709	134858104	396
1125	ChrX	134857719	134858045	327
1126	ChrX	134857719	134858146	428
1127	ChrX	134857720	134858045	326
1128	ChrX	134858047	134858755	709
1129	ChrX	134858329	134858755	427
1130	ChrX	134858329	134858756	428
1131	ChrX	134858330	134858755	426
1132	ChrX	134858499	134858972	474
1133	ChrX	134859246	134859616	371
1134	ChrX	134859309	134859616	308
1135	ChrX	134859681	134860309	629
1136	ChrX	134859767	134860309	543
1137	ChrX	134860311	134861016	706
1138	ChrX	134860311	134861396	1086
1139	ChrX	134860439	134861017	579
1140	ChrX	134861019	134861338	320
1141	ChrX	134861019	134861396	378
1142	ChrX	134861570	134862097	528
1143	ChrX	134861570	134862325	756
1144	ChrX	134862327	134862730	404
1145	ChrX	134862327	134863143	817
1146	ChrX	134862732	134863214	483
1147	ChrX	134862732	134863314	583
1148	ChrX	134862733	134863314	582
1149	ChrX	134863145	134865799	2655
1150	ChrX	134863216	134863541	326
1151	ChrX	134863560	134864050	491
1152	ChrX	134863560	134865491	1932
1153	ChrX	134863561	134864050	490
1154	ChrX	134864052	134864685	634
1155	ChrX	134864687	134865799	1113
1156	ChrX	134865587	134867485	1899
1157	ChrX	134865587	134867486	1900
1158	ChrX	134866100	134866610	511
1159	ChrX	134866101	134866610	510
1160	ChrX	134867097	134867486	390
1161	ChrX	134867097	134867924	828
1162	ChrX	134867098	134867486	389
1163	ChrX	134867768	134868521	754
1164	ChrX	134867926	134868331	406
1165	ChrX	134867926	134868521	596
1166	ChrX	134867927	134868331	405
1167	ChrX	134867928	134868331	404
1168	ChrX	134868524	134869006	483
1169	ChrX	134868524	134869216	693
1170	ChrX	134868906	134869216	311
1171	ChrX	134869008	134869827	820
1172	ChrX	134869194	134869504	311
1173	ChrX	134869194	134869505	312
1174	ChrX	134869195	134869505	311
1175	ChrX	134869507	134869827	321
1176	ChrX	134869593	134869926	334
1177	ChrX	134869742	134870126	385
1178	ChrX	134869742	134870226	485
1179	ChrX	134869742	134870777	1036
1180	ChrX	134869743	134870126	384
1181	ChrX	134869743	134870777	1035
1182	ChrX	134870312	134871036	725
1183	ChrX	134870377	134870677	301
1184	ChrX	134870377	134870699	323
1185	ChrX	134870378	134870677	300
1186	ChrX	134870378	134870699	322
1187	ChrX	134870596	134871036	441
1188	ChrX	134870732	134871036	305
1189	ChrX	134870779	134871091	313
1190	ChrX	134870779	134871092	314
1191	ChrX	134870824	134871241	418
1192	ChrX	134870973	134872670	1698
1193	ChrX	134870973	134873798	2826
1194	ChrX	134870974	134872670	1697
1195	ChrX	134870974	134873798	2825
1196	ChrX	134871031	134871369	339
1197	ChrX	134871502	134871948	447
1198	ChrX	134871503	134871948	446
1199	ChrX	134872313	134872671	359
1200	ChrX	134872314	134872671	358
1201	ChrX	134872663	134873143	481
1202	ChrX	134873112	134873798	687
1203	ChrX	134873240	134873547	308
1204	ChrX	134873241	134873547	307
1205	ChrX	134873800	134874101	302
1206	ChrX	134873800	134874747	948
1207	ChrX	134874103	134874569	467
1208	ChrX	134874104	134874569	466
1209	ChrX	134874713	134875317	605
1210	ChrX	134874991	134875317	327
1211	ChrX	134874992	134875317	326
1212	ChrX	134875319	134876027	709
1213	ChrX	134875601	134876027	427
1214	ChrX	134875601	134876028	428
1215	ChrX	134875602	134876027	426
1216	ChrX	134875733	134876177	445
1217	ChrX	134875882	134876347	466
1218	ChrX	134875883	134876347	465
1219	ChrX	134876584	134876891	308
1220	ChrX	134876584	134878291	1708
1221	ChrX	134876956	134877584	629
1222	ChrX	134877042	134877712	671
1223	ChrX	134877586	134878291	706
1224	ChrX	134877714	134878291	578
1225	ChrX	134878293	134878613	321
1226	ChrX	134878294	134878671	378
1227	ChrX	134878294	134880005	1712
1228	ChrX	134878840	134879372	533
1229	ChrX	134878845	134879600	756
1230	ChrX	134879374	134879795	422
1231	ChrX	134879602	134880418	817
1232	ChrX	134880007	134880418	412
1233	ChrX	134880008	134880418	411
1234	ChrX	134880420	134883074	2655
1235	ChrX	134880491	134880816	326
1236	ChrX	134880835	134881325	491
1237	ChrX	134880835	134882766	1932
1238	ChrX	134881327	134881960	634
1239	ChrX	134881962	134883086	1125
1240	ChrX	134883075	134884755	1681
1241	ChrX	134883075	134884756	1682
1242	ChrX	134883374	134883884	511
1243	ChrX	134883375	134883884	510
1244	ChrX	134883605	134886278	2674
1245	ChrX	134884367	134884756	390
1246	ChrX	134884367	134884927	561
1247	ChrX	134884368	134884756	389
1248	ChrX	134884916	134885602	687
1249	ChrX	134885197	134885602	406
1250	ChrX	134885199	134885602	404
1251	ChrX	134885796	134886488	693
1252	ChrX	134886178	134887096	919
1253	ChrX	134886280	134887096	817
1254	ChrX	134886463	134886774	312
1255	ChrX	134886776	134887096	321
1256	ChrX	134886777	134887096	320
1257	ChrX	134886862	134887195	334
1258	ChrX	134887011	134887395	385
1259	ChrX	134887011	134887495	485
1260	ChrX	134887012	134887395	384
1261	ChrX	134887012	134887495	484
1262	ChrX	134887397	134887942	546
1263	ChrX	134887642	134887942	301
1264	ChrX	134887643	134887942	300
1265	ChrX	134887997	134888301	305
1266	ChrX	134888044	134888356	313
1267	ChrX	134888044	134888357	314
1268	ChrX	134888089	134888537	449
1269	ChrX	134888089	134888538	450
1270	ChrX	134888208	134888537	330
1271	ChrX	134888336	134888727	392
1272	ChrX	134888336	134888728	393
1273	ChrX	134888389	134888727	339
1274	ChrX	134888389	134888728	340
1275	ChrX	134888579	134891031	2453
1276	ChrX	134888767	134889212	446
1277	ChrX	134888767	134889213	447
1278	ChrX	134888768	134889213	446
1279	ChrX	134889578	134889935	358
1280	ChrX	134889578	134889936	359
1281	ChrX	134889579	134889936	358
1282	ChrX	134890507	134890813	307
1283	ChrX	134890507	134890814	308
1284	ChrX	134890508	134890814	307
1285	ChrX	134890532	134892006	1475
1286	ChrX	134892364	134894059	1696
1287	ChrX	134893764	134894070	307
1288	ChrX	134893788	134895441	1654
1289	ChrX	134893788	134895442	1655
1290	ChrX	134895299	134903123	7825
1291	ChrX	134895300	134903123	7824
1292	ChrX	134906904	134907214	311
1293	ChrX	134917058	134924881	7824
1294	ChrX	134917058	134924882	7825
1295	ChrX	134924739	134926393	1655
1296	ChrX	134924740	134926393	1654
1297	ChrX	134926111	134926417	307
1298	ChrX	134926122	134927817	1696
1299	ChrX	134928210	134929684	1475
1300	ChrX	134929185	134929684	500
1301	ChrX	134929806	134930286	481
1302	ChrX	134930119	134930555	437
1303	ChrX	134930278	134930635	358
1304	ChrX	134930278	134931974	1697
1305	ChrX	134930278	134931975	1698
1306	ChrX	134931000	134931445	446
1307	ChrX	134931000	134931446	447
1308	ChrX	134931001	134931446	446
1309	ChrX	134931579	134931917	339
1310	ChrX	134931707	134932124	418
1311	ChrX	134931856	134932169	314
1312	ChrX	134931857	134932169	313
1313	ChrX	134931912	134932216	305
1314	ChrX	134931912	134932352	441
1315	ChrX	134932796	134933204	409
1316	ChrX	134932796	134933205	410
1317	ChrX	134932821	134933204	384
1318	ChrX	134932821	134933205	385
1319	ChrX	134932822	134933204	383
1320	ChrX	134933021	134933354	334
1321	ChrX	134933120	134933440	321
1322	ChrX	134933120	134933936	817
1323	ChrX	134933442	134933753	312
1324	ChrX	134933443	134933753	311
1325	ChrX	134933728	134934038	311
1326	ChrX	134933938	134934256	319
1327	ChrX	134934390	134935023	634
1328	ChrX	134934428	134935181	754
1329	ChrX	134934618	134935023	406
1330	ChrX	134934619	134935023	405
1331	ChrX	134935292	134935852	561
1332	ChrX	134935463	134935852	390
1333	ChrX	134935463	134937362	1900
1334	ChrX	134935464	134937362	1899
1335	ChrX	134936339	134936848	510
1336	ChrX	134936339	134936849	511
1337	ChrX	134936340	134936849	510
1338	ChrX	134937458	134938262	805
1339	ChrX	134937458	134939389	1932
1340	ChrX	134938264	134938897	634
1341	ChrX	134938899	134939632	734
1342	ChrX	134939407	134939732	326
1343	ChrX	134939734	134940216	483
1344	ChrX	134939734	134940426	693
1345	ChrX	134939805	134940216	412
1346	ChrX	134940218	134940621	404
1347	ChrX	134940218	134941929	1712
1348	ChrX	134940428	134940849	422
1349	ChrX	134940623	134941378	756
1350	ChrX	134940851	134941383	533
1351	ChrX	134941552	134942637	1086
1352	ChrX	134941610	134941929	320
1353	ChrX	134941931	134942509	579
1354	ChrX	134941932	134943639	1708
1355	ChrX	134942511	134943181	671
1356	ChrX	134942639	134943267	629
1357	ChrX	134943332	134943702	371
1358	ChrX	134943976	134944449	474
1359	ChrX	134944192	134944619	428
1360	ChrX	134944192	134944628	437
1361	ChrX	134944193	134944618	426
1362	ChrX	134944193	134944619	427
1363	ChrX	134944802	134945229	428
1364	ChrX	134944844	134945229	386
1365	ChrX	134944903	134945507	605
1366	ChrX	134945465	134946412	948
1367	ChrX	134945643	134946108	466
1368	ChrX	134945643	134946109	467
1369	ChrX	134945644	134946109	466
1370	ChrX	134946111	134947100	990
1371	ChrX	134946414	134947100	687
1372	ChrX	134946665	134946971	307
1373	ChrX	134946665	134946972	308
1374	ChrX	134946666	134946972	307
1375	ChrX	134947382	134947818	437
1376	ChrX	134948698	134949037	340
1377	ChrX	134948747	134949086	340
1378	ChrX	134948748	134949086	339
1379	ChrX	134948841	134949179	339
1380	ChrX	134949433	134949898	466
1381	ChrX	134949433	134950467	1035
1382	ChrX	134949433	134950468	1036
1383	ChrX	134949511	134949832	322
1384	ChrX	134949511	134949833	323
1385	ChrX	134949533	134949832	300
1386	ChrX	134949533	134949833	301
1387	ChrX	134949984	134950467	484
1388	ChrX	134949984	134950468	485
1389	ChrX	134950084	134950467	384
1390	ChrX	134950084	134950468	385
1391	ChrX	134950085	134950467	383
1392	ChrX	134950284	134950617	334
1393	ChrX	134950383	134950703	321
1394	ChrX	134950383	134951199	817
1395	ChrX	134950383	134951301	919
1396	ChrX	134950705	134951015	311
1397	ChrX	134950705	134951016	312
1398	ChrX	134950707	134951016	310
1399	ChrX	134950991	134951301	311
1400	ChrX	134951201	134951519	319
1401	ChrX	134951653	134952286	634
1402	ChrX	134951691	134952286	596
1403	ChrX	134951881	134952567	687
1404	ChrX	134951882	134952567	686
1405	ChrX	134952288	134953115	828
1406	ChrX	134952726	134953115	390
1407	ChrX	134952726	134953877	1152
1408	ChrX	134952726	134954407	1682
1409	ChrX	134952727	134954407	1681
1410	ChrX	134952728	134953877	1150
1411	ChrX	134953598	134954107	510
1412	ChrX	134953598	134954108	511
1413	ChrX	134953599	134954108	510
1414	ChrX	134954393	134955517	1125
1415	ChrX	134954405	134955517	1113
1416	ChrX	134954713	134955517	805
1417	ChrX	134955519	134956152	634
1418	ChrX	134956154	134956643	490
1419	ChrX	134956154	134956644	491
1420	ChrX	134956154	134956887	734
1421	ChrX	134956889	134957470	582
1422	ChrX	134956889	134957471	583
1423	ChrX	134956989	134957681	693
1424	ChrX	134957060	134957470	411
1425	ChrX	134957060	134957471	412
1426	ChrX	134957683	134958104	422
1427	ChrX	134958106	134958633	528
1428	ChrX	134958106	134958638	533
1429	ChrX	134958865	134959184	320
1430	ChrX	134958865	134959185	321
1431	ChrX	134959186	134959764	579
1432	ChrX	134959187	134959764	578
1433	ChrX	134959766	134960436	671
1434	ChrX	134959894	134960436	543
1435	ChrX	134961127	134961591	465
1436	ChrX	134961127	134961592	466
1437	ChrX	134961297	134961741	445
1438	ChrX	134961446	134961873	428
1439	ChrX	134961446	134961882	437
1440	ChrX	134961447	134961872	426
1441	ChrX	134961447	134961873	427
1442	ChrX	134962099	134962484	386
1443	ChrX	134962099	134962494	396
1444	ChrX	134962158	134962483	326
1445	ChrX	134962158	134962484	327
1446	ChrX	134962496	134963470	975
1447	ChrX	134962894	134963360	467
1448	ChrX	134962895	134963360	466
1449	ChrX	134963362	134963663	302
1450	ChrX	134963362	134964351	990
1451	ChrX	134963665	134966489	2825
1452	ChrX	134963665	134966490	2826
1453	ChrX	134963916	134964223	308
1454	ChrX	134963917	134964223	307
1455	ChrX	134964320	134964800	481
1456	ChrX	134964792	134965150	359
1457	ChrX	134964793	134966489	1697
1458	ChrX	134965515	134965961	447
1459	ChrX	134966094	134966432	339
1460	ChrX	134966222	134966639	418
1461	ChrX	134966371	134966684	314
1462	ChrX	134966372	134966684	313
1463	ChrX	134966427	134966731	305
1464	ChrX	134966427	134966867	441
1465	ChrX	134966427	134967151	725
1466	ChrX	134966686	134967151	466
1467	ChrX	134966764	134967086	323
1468	ChrX	134966786	134967086	301
1469	ChrX	134967139	134967717	579
1470	ChrX	134967139	134967718	580
1471	ChrX	134967309	134967717	409
1472	ChrX	134967334	134967717	384
1473	ChrX	134967334	134967718	385
1474	ChrX	134967534	134967867	334
1475	ChrX	134967633	134967952	320
1476	ChrX	134967633	134967953	321
1477	ChrX	134967633	134968452	820
1478	ChrX	134967955	134968266	312
1479	ChrX	134967956	134968266	311
1480	ChrX	134967957	134968266	310
1481	ChrX	134968244	134968554	311
1482	ChrX	134968454	134968936	483
1483	ChrX	134968454	134971127	2674
1484	ChrX	134969130	134969534	405
1485	ChrX	134969130	134969535	406
1486	ChrX	134969130	134969816	687
1487	ChrX	134969131	134969535	405
1488	ChrX	134969131	134969816	686
1489	ChrX	134969805	134970365	561
1490	ChrX	134969976	134970365	390
1491	ChrX	134969976	134971127	1152
1492	ChrX	134969978	134971127	1150
1493	ChrX	135027736	135028075	340
1494	ChrX	135027785	135028124	340
1495	ChrX	135027785	135028177	393
1496	ChrX	135027786	135028177	392
1497	ChrX	135027975	135028305	331
1498	ChrX	135027975	135028424	450
1499	ChrX	135027976	135028305	330
1500	ChrX	135027976	135028424	449
1501	ChrX	135028156	135028469	314
1502	ChrX	135028157	135028469	313
1503	ChrX	135414412	135414711	300
1504	ChrX	135522562	135522877	316
1505	ChrX	135522574	135522876	303
1506	ChrX	135522591	135522890	300
1507	ChrX	135522642	135522941	300
1508	ChrX	135522675	135522974	300
1509	ChrX	135525596	135525906	311
1510	ChrX	135525596	135525927	332
1511	ChrX	135525608	135525907	300
1512	ChrX	135525643	135525948	306
1513	ChrX	135525643	135525981	339
1514	ChrX	135525668	135525981	314
1515	ChrX	135525692	135525993	302
1516	ChrX	135525692	135526017	326
1517	ChrX	135526334	135526666	333
1518	ChrX	135526492	135526800	309
1519	ChrX	135526672	135526971	300
1520	ChrX	135526672	135527008	337
1521	ChrX	135526685	135527008	324
1522	ChrX	135526711	135527011	301
1523	ChrX	135526711	135527015	305
1524	ChrX	135526711	135527068	358
1525	ChrX	135526727	135527068	342
1526	ChrX	135526762	135527068	307
1527	ChrX	135526771	135527121	351
1528	ChrX	135526830	135527141	312
1529	ChrX	135526830	135527162	333
1530	ChrX	135526847	135527162	316
1531	ChrX	135526866	135527165	300
1532	ChrX	135526866	135527171	306
1533	ChrX	135527308	135527609	302
1534	ChrX	135527308	135527652	345
1535	ChrX	135527308	135527653	346
1536	ChrX	135527365	135527670	306
1537	ChrX	135527403	135527706	304
1538	ChrX	135527403	135527724	322
1539	ChrX	135527409	135527744	336
1540	ChrX	135527434	135527744	311
1541	ChrX	1355681	1487957	132277
1542	ChrX	136031246	136031545	300
1543	ChrX	13630306	13630615	310
1544	ChrX	13630342	13630653	312
1545	ChrX	136756262	136756569	308
1546	ChrX	136756276	136756577	302
1547	ChrX	136756278	136756577	300
1548	ChrX	137146115	137146475	361
1549	ChrX	137146115	137146482	368
1550	ChrX	138151225	138151539	315
1551	ChrX	138151304	138151621	318
1552	ChrX	138384908	138385207	300
1553	ChrX	13899555	13900727	1173
1554	ChrX	13900723	13901895	1173
1555	ChrX	139091928	139092246	319
1556	ChrX	139094716	139095117	402
1557	ChrX	139095119	139095680	562
1558	ChrX	139095920	139096597	678
1559	ChrX	139099458	139099765	308
1560	ChrX	139100154	139100525	372
1561	ChrX	139156165	139156632	468
1562	ChrX	139156801	139157460	660
1563	ChrX	139219367	139219834	468
1564	ChrX	139220003	139220662	660
1565	ChrX	139297858	139298229	372
1566	ChrX	139298618	139298925	308
1567	ChrX	139301314	139301991	678
1568	ChrX	139302229	139302790	562
1569	ChrX	139302792	139303193	402
1570	ChrX	139305673	139305991	319
1571	ChrX	139494033	139494352	320
1572	ChrX	139494033	139494386	354
1573	ChrX	139494033	139494420	388
1574	ChrX	139494067	139494454	388
1575	ChrX	139494101	139494454	354
1576	ChrX	139494135	139494454	320
1577	ChrX	139501777	139502088	312
1578	ChrX	139501843	139502144	302
1579	ChrX	139501880	139502225	346
1580	ChrX	139650081	139650390	310
1581	ChrX	140077638	140078256	619
1582	ChrX	140078313	140078684	372
1583	ChrX	140082642	140082949	308
1584	ChrX	140082761	140083743	983
1585	ChrX	140083745	140087383	3639
1586	ChrX	140085095	140085498	404
1587	ChrX	140085095	140085499	405
1588	ChrX	140085096	140085499	404
1589	ChrX	140085097	140085499	403
1590	ChrX	140085193	140085499	307
1591	ChrX	140087385	140092156	4772
1592	ChrX	140087628	140088047	420
1593	ChrX	140087629	140088047	419
1594	ChrX	140088049	140088381	333
1595	ChrX	140088383	140088690	308
1596	ChrX	140088766	140089251	486
1597	ChrX	140088862	140089250	389
1598	ChrX	140088862	140089251	390
1599	ChrX	140089279	140089620	342
1600	ChrX	140089279	140089693	415
1601	ChrX	140089280	140089693	414
1602	ChrX	140089985	140090439	455
1603	ChrX	140090441	140091095	655
1604	ChrX	140090568	140090874	307
1605	ChrX	140091387	140092074	688
1606	ChrX	140092118	140093031	914
1607	ChrX	140092118	140094766	2649
1608	ChrX	140093033	140093585	553
1609	ChrX	140093713	140094471	759
1610	ChrX	140093978	140094365	388
1611	ChrX	140094766	140095748	983
1612	ChrX	140095750	140099388	3639
1613	ChrX	140097100	140097504	405
1614	ChrX	140097101	140097504	404
1615	ChrX	140097198	140097503	306
1616	ChrX	140097198	140097504	307
1617	ChrX	140099390	140104161	4772
1618	ChrX	140099633	140100052	420
1619	ChrX	140100054	140100386	333
1620	ChrX	140100388	140100695	308
1621	ChrX	140100771	140101256	486
1622	ChrX	140100867	140101256	390
1623	ChrX	140101284	140101625	342
1624	ChrX	140101284	140101698	415
1625	ChrX	140101990	140102444	455
1626	ChrX	140102446	140103100	655
1627	ChrX	140102573	140102879	307
1628	ChrX	140103392	140104079	688
1629	ChrX	140104085	140105032	948
1630	ChrX	140104119	140106767	2649
1631	ChrX	140105034	140105586	553
1632	ChrX	140105714	140106472	759
1633	ChrX	140105979	140106366	388
1634	ChrX	140106712	140107249	538
1635	ChrX	140106920	140107240	321
1636	ChrX	140106920	140107249	330
1637	ChrX	140107514	140107961	448
1638	ChrX	140107859	140109149	1291
1639	ChrX	140107963	140108786	824
1640	ChrX	140108126	140108439	314
1641	ChrX	140108801	140109130	330
1642	ChrX	140109142	140110044	903
1643	ChrX	140109574	140109900	327
1644	ChrX	140109596	140109900	305
1645	ChrX	140109903	140110307	405
1646	ChrX	140110046	140111690	1645
1647	ChrX	140110745	140111133	389
1648	ChrX	140111692	140112371	680
1649	ChrX	140112373	140114081	1709
1650	ChrX	140114083	140115215	1133
1651	ChrX	140115004	140115316	313
1652	ChrX	140115020	140115360	341
1653	ChrX	140115084	140116725	1642
1654	ChrX	140115085	140116725	1641
1655	ChrX	140116727	140119261	2535
1656	ChrX	140119263	140119648	386
1657	ChrX	140119877	140120934	1058
1658	ChrX	140120936	140121285	350
1659	ChrX	140121287	140122329	1043
1660	ChrX	140122705	140123026	322
1661	ChrX	140123102	140123459	358
1662	ChrX	140124169	140124789	621
1663	ChrX	140125410	140126388	979
1664	ChrX	140126604	140127700	1097
1665	ChrX	140127814	140128141	328
1666	ChrX	140128305	140129130	826
1667	ChrX	140129132	140129538	407
1668	ChrX	140129540	140129916	377
1669	ChrX	140129918	140130272	355
1670	ChrX	140130379	140130991	613
1671	ChrX	140130990	140131345	356
1672	ChrX	140131347	140132573	1227
1673	ChrX	140132575	140133112	538
1674	ChrX	140133114	140133491	378
1675	ChrX	140133493	140134073	581
1676	ChrX	140134075	140134672	598
1677	ChrX	140134674	140136130	1457
1678	ChrX	140136132	140137489	1358
1679	ChrX	140137466	140138237	772
1680	ChrX	140138239	140139657	1419
1681	ChrX	140139659	140143014	3356
1682	ChrX	140143016	140144097	1082
1683	ChrX	140144099	140144477	379
1684	ChrX	140144700	140145055	356
1685	ChrX	140145039	140145674	636
1686	ChrX	140145136	140145461	326
1687	ChrX	140146128	140147679	1552
1688	ChrX	140147672	140148093	422
1689	ChrX	140148093	140149162	1070
1690	ChrX	140149151	140149463	313
1691	ChrX	140149465	140150178	714
1692	ChrX	140150180	140152753	2574
1693	ChrX	140152755	140153679	925
1694	ChrX	140153679	140154095	417
1695	ChrX	140154097	140154722	626
1696	ChrX	140154724	140157176	2453
1697	ChrX	140157178	140158285	1108
1698	ChrX	140158287	140159166	880
1699	ChrX	140159979	140160871	893
1700	ChrX	140160873	140161269	397
1701	ChrX	140161271	140161619	349
1702	ChrX	140161621	140162975	1355
1703	ChrX	140162963	140163448	486
1704	ChrX	140163450	140163892	443
1705	ChrX	140163893	140164210	318
1706	ChrX	140164891	140165294	404
1707	ChrX	140165745	140166639	895
1708	ChrX	140167485	140167814	330
1709	ChrX	140167817	140168518	702
1710	ChrX	140168520	140169527	1008
1711	ChrX	140169529	140171384	1856
1712	ChrX	140171362	140171887	526
1713	ChrX	140171895	140173478	1584
1714	ChrX	140173580	140174655	1076
1715	ChrX	140174657	140175283	627
1716	ChrX	140175285	140176089	805
1717	ChrX	140176091	140178483	2393
1718	ChrX	140178483	140180827	2345
1719	ChrX	140180829	140181750	922
1720	ChrX	140181752	140182242	491
1721	ChrX	140182244	140182939	696
1722	ChrX	140182941	140183767	827
1723	ChrX	140183835	140184753	919
1724	ChrX	140185444	140186109	666
1725	ChrX	140186149	140186976	828
1726	ChrX	140187219	140187707	489
1727	ChrX	140187809	140188289	481
1728	ChrX	140188537	140189392	856
1729	ChrX	140189394	140189769	376
1730	ChrX	140189771	140190887	1117
1731	ChrX	140190884	140191771	888
1732	ChrX	140192000	140192311	312
1733	ChrX	140192358	140193002	645
1734	ChrX	140193004	140193714	711
1735	ChrX	140193787	140194142	356
1736	ChrX	140194224	140194763	540
1737	ChrX	140194765	140195413	649
1738	ChrX	140195626	140196023	398
1739	ChrX	140196028	140196580	553
1740	ChrX	140196582	140196883	302
1741	ChrX	140197362	140198997	1636
1742	ChrX	140198999	140199405	407
1743	ChrX	140199486	140200034	549
1744	ChrX	140200220	140201062	843
1745	ChrX	140201275	140202517	1243
1746	ChrX	140202690	140203470	781
1747	ChrX	140203475	140204060	586
1748	ChrX	140204471	140205282	812
1749	ChrX	140205479	140206088	610
1750	ChrX	140206734	140207070	337
1751	ChrX	140207411	140207718	308
1752	ChrX	140208124	140208436	313
1753	ChrX	140211634	140211952	319
1754	ChrX	140217352	140217652	301
1755	ChrX	140217352	140217653	302
1756	ChrX	140217352	140217657	306
1757	ChrX	140324208	140324612	405
1758	ChrX	140324582	140324919	338
1759	ChrX	140324615	140324941	327
1760	ChrX	140324616	140324941	326
1761	ChrX	140325386	140325715	330
1762	ChrX	140325429	140325728	300
1763	ChrX	140325730	140326553	824
1764	ChrX	140326077	140326390	314
1765	ChrX	140326555	140327111	557
1766	ChrX	140326779	140327111	333
1767	ChrX	140326797	140327111	315
1768	ChrX	140327401	140327745	345
1769	ChrX	140327827	140328205	379
1770	ChrX	140327936	140328298	363
1771	ChrX	140332136	140332463	328
1772	ChrX	140332574	140333049	476
1773	ChrX	140333405	140333839	435
1774	ChrX	140333415	140333834	420
1775	ChrX	140335253	140335766	514
1776	ChrX	140335860	140336274	415
1777	ChrX	140335946	140336274	329
1778	ChrX	140335947	140336274	328
1779	ChrX	140335968	140336274	307
1780	ChrX	140335969	140336274	306
1781	ChrX	140336852	140337168	317
1782	ChrX	140336852	140337200	349
1783	ChrX	140337379	140337733	355
1784	ChrX	140337442	140337767	326
1785	ChrX	140338913	140339557	645
1786	ChrX	140342738	140343109	372
1787	ChrX	140343166	140343784	619
1788	ChrX	140561153	140561465	313
1789	ChrX	140561871	140562178	308
1790	ChrX	140562520	140562856	337
1791	ChrX	140563498	140564107	610
1792	ChrX	140564304	140565115	812
1793	ChrX	140565527	140566112	586
1794	ChrX	140566129	140566909	781
1795	ChrX	140567081	140568323	1243
1796	ChrX	140568536	140569378	843
1797	ChrX	140569572	140570120	549
1798	ChrX	140570201	140570607	407
1799	ChrX	140570609	140572244	1636
1800	ChrX	140572727	140573028	302
1801	ChrX	140573030	140573582	553
1802	ChrX	140573587	140573984	398
1803	ChrX	140574197	140574845	649
1804	ChrX	140574847	140575386	540
1805	ChrX	140575468	140575823	356
1806	ChrX	140575903	140576613	711
1807	ChrX	140576615	140577259	645
1808	ChrX	140577274	140577585	312
1809	ChrX	140577814	140578701	888
1810	ChrX	140578695	140579811	1117
1811	ChrX	140579813	140580188	376
1812	ChrX	140580190	140581045	856
1813	ChrX	140581293	140581773	481
1814	ChrX	140581875	140582363	489
1815	ChrX	140582606	140583433	828
1816	ChrX	140583473	140584138	666
1817	ChrX	140584829	140585747	919
1818	ChrX	140585815	140586641	827
1819	ChrX	140586640	140587335	696
1820	ChrX	140587337	140587827	491
1821	ChrX	140587837	140588758	922
1822	ChrX	140588760	140591104	2345
1823	ChrX	140591105	140593497	2393
1824	ChrX	140593499	140594303	805
1825	ChrX	140594305	140594931	627
1826	ChrX	140594933	140596008	1076
1827	ChrX	140596184	140597767	1584
1828	ChrX	140597767	140598292	526
1829	ChrX	140598269	140600124	1856
1830	ChrX	140600126	140601133	1008
1831	ChrX	140601135	140601836	702
1832	ChrX	140601836	140602165	330
1833	ChrX	140603015	140603909	895
1834	ChrX	140604364	140604767	404
1835	ChrX	140605448	140605765	318
1836	ChrX	140605764	140606206	443
1837	ChrX	140606208	140606693	486
1838	ChrX	140606682	140608036	1355
1839	ChrX	140608038	140608386	349
1840	ChrX	140608388	140608784	397
1841	ChrX	140608786	140609678	893
1842	ChrX	140610491	140611370	880
1843	ChrX	140611372	140612479	1108
1844	ChrX	140612481	140614933	2453
1845	ChrX	140614935	140615560	626
1846	ChrX	140615562	140615978	417
1847	ChrX	140615979	140616903	925
1848	ChrX	140616905	140619478	2574
1849	ChrX	140619480	140620193	714
1850	ChrX	140620195	140620507	313
1851	ChrX	140620493	140621562	1070
1852	ChrX	140621558	140621979	422
1853	ChrX	140621973	140623524	1552
1854	ChrX	140623977	140624612	636
1855	ChrX	140624190	140624515	326
1856	ChrX	140624584	140624939	356
1857	ChrX	140625162	140625540	379
1858	ChrX	140625542	140626623	1082
1859	ChrX	140626625	140629980	3356
1860	ChrX	140629982	140631400	1419
1861	ChrX	140631402	140632173	772
1862	ChrX	140632152	140633509	1358
1863	ChrX	140633511	140634967	1457
1864	ChrX	140634969	140635566	598
1865	ChrX	140635568	140636148	581
1866	ChrX	140636150	140636527	378
1867	ChrX	140636529	140637066	538
1868	ChrX	140637068	140638294	1227
1869	ChrX	140638296	140638651	356
1870	ChrX	140638652	140639264	613
1871	ChrX	140639372	140639726	355
1872	ChrX	140639728	140640104	377
1873	ChrX	140640106	140640512	407
1874	ChrX	140640514	140641339	826
1875	ChrX	140641503	140641830	328
1876	ChrX	140641944	140643040	1097
1877	ChrX	140643256	140644234	979
1878	ChrX	140644853	140645473	621
1879	ChrX	140646175	140646532	358
1880	ChrX	140646608	140646929	322
1881	ChrX	140647305	140648347	1043
1882	ChrX	140648349	140648698	350
1883	ChrX	140648700	140649757	1058
1884	ChrX	140649986	140650371	386
1885	ChrX	140650373	140652907	2535
1886	ChrX	140652909	140654549	1641
1887	ChrX	140652909	140654550	1642
1888	ChrX	140654274	140654614	341
1889	ChrX	140654318	140654630	313
1890	ChrX	140654419	140655551	1133
1891	ChrX	140655553	140657261	1709
1892	ChrX	140657263	140657942	680
1893	ChrX	140657944	140659588	1645
1894	ChrX	140658501	140658889	389
1895	ChrX	140659590	140660492	903
1896	ChrX	140659734	140660038	305
1897	ChrX	140659734	140660060	327
1898	ChrX	140659735	140660038	304
1899	ChrX	140659735	140660060	326
1900	ChrX	140660486	140661776	1291
1901	ChrX	140660505	140660834	330
1902	ChrX	140660849	140661672	824
1903	ChrX	140661196	140661509	314
1904	ChrX	140661674	140662230	557
1905	ChrX	140661898	140662283	386
1906	ChrX	140661916	140662360	445
1907	ChrX	140662362	140662764	403
1908	ChrX	140662362	140662765	404
1909	ChrX	140662436	140662973	538
1910	ChrX	140662445	140662765	321
1911	ChrX	140662939	140663317	379
1912	ChrX	140663213	140663971	759
1913	ChrX	140663319	140663706	388
1914	ChrX	140663708	140664097	390
1915	ChrX	140664099	140664651	553
1916	ChrX	140664653	140665566	914
1917	ChrX	140664653	140665600	948
1918	ChrX	140665602	140666289	688
1919	ChrX	140666581	140667235	655
1920	ChrX	140666802	140667108	307
1921	ChrX	140667237	140667691	455
1922	ChrX	140667983	140668396	414
1923	ChrX	140667983	140668397	415
1924	ChrX	140668056	140668814	759
1925	ChrX	140668425	140668814	390
1926	ChrX	140668426	140668814	389
1927	ChrX	140669053	140669384	332
1928	ChrX	140669412	140673378	3967
1929	ChrX	140669619	140670053	435
1930	ChrX	140669629	140670047	419
1931	ChrX	140669629	140670048	420
1932	ChrX	140670607	140670971	365
1933	ChrX	140671463	140671976	514
1934	ChrX	140672156	140672484	329
1935	ChrX	140672156	140672826	671
1936	ChrX	140672157	140672826	670
1937	ChrX	140672178	140672580	403
1938	ChrX	140672178	140672581	404
1939	ChrX	140672178	140672582	405
1940	ChrX	140673062	140673378	317
1941	ChrX	140674918	140675562	645
1942	ChrX	140675677	140675984	308
1943	ChrX	140675855	140676532	678
1944	ChrX	140676718	140677043	326
1945	ChrX	140677285	140677633	349
1946	ChrX	140677317	140681283	3967
1947	ChrX	140677869	140678539	671
1948	ChrX	140678113	140678517	405
1949	ChrX	140678114	140678517	404
1950	ChrX	140678211	140678538	328
1951	ChrX	140678211	140678539	329
1952	ChrX	140678719	140679232	514
1953	ChrX	140679724	140680088	365
1954	ChrX	140680642	140681076	435
1955	ChrX	140680647	140681066	420
1956	ChrX	140681068	140681400	333
1957	ChrX	140681311	140681642	332
1958	ChrX	140681402	140681709	308
1959	ChrX	140681785	140682270	486
1960	ChrX	140681881	140682639	759
1961	ChrX	140682298	140682639	342
1962	ChrX	140683585	140683891	307
1963	ChrX	140686399	140686792	394
1964	ChrX	140686580	140686969	390
1965	ChrX	140686971	140687358	388
1966	ChrX	140687267	140687629	363
1967	ChrX	140687875	140688232	358
1968	ChrX	140687912	140688241	330
1969	ChrX	140687912	140688315	404
1970	ChrX	140687913	140688315	403
1971	ChrX	140688317	140688761	445
1972	ChrX	140688394	140688761	368
1973	ChrX	140688447	140688761	315
1974	ChrX	140688556	140689003	448
1975	ChrX	140689169	140689482	314
1976	ChrX	140765667	140765992	326
1977	ChrX	140772262	140772650	389
1978	ChrX	140773473	140773810	338
1979	ChrX	140773506	140773810	305
1980	ChrX	140773507	140773810	304
1981	ChrX	140774320	140774619	300
1982	ChrX	140775671	140776003	333
1983	ChrX	140775671	140776056	386
1984	ChrX	140775689	140776056	368
1985	ChrX	140776225	140776545	321
1986	ChrX	140776225	140776582	358
1987	ChrX	140776293	140776637	345
1988	ChrX	140777665	140778058	394
1989	ChrX	140782116	140782443	328
1990	ChrX	140782554	140783029	476
1991	ChrX	140784374	140784738	365
1992	ChrX	140785832	140786246	415
1993	ChrX	140785918	140786588	671
1994	ChrX	140785919	140786588	670
1995	ChrX	140785940	140786343	404
1996	ChrX	140785940	140786344	405
1997	ChrX	140785941	140786344	404
1998	ChrX	140787352	140787706	355
[truncated: 149,751 more rows]
