# Supplementary material for: The Biological Significance of Multi-copy Regions and Their Impact on Variant Discovery
Source: Genomics Proteomics Bioinformatics. 2020 Aug 19;18(5):516–24. doi: 10.1016/j.gpb.2019.05.004 (PMC8377240; doi:10.1016/j.gpb.2019.05.004)
Supplement: Supplementary Table S2 [file mmc8.xlsx]

## Sheet: Supplementary table 2
Table S2 The mapping information of the MCSs and the MCRs
MCS ID	MCR ID
1	000001|029096
2	000002|118544
3	000003|041815
4	000004|041814
5	007768|000005|109497|056699
6	000006|056422
7	000007|042081|042065
8	000009|000008
9	000010|048596
10	000942|000011|048597
11	000012|043114|042776
12	016873|016875|000013|000020
13	000021|000014|016874
14	000015|003455
15	000016|125779
16	000017|125778
17	061964|043083|000018
18	000019|043084
19	000022|000127|000145
20	000023|000125|000147
21	000024|000148|000124
22	000025|000122
23	000149|000026
24	000027|000120|000152
25	000028|000153|000118
26	000029|045228
27	000030|058646|114567
28	029341|058647|000031|114566
29	000032|000239
30	000238|000033
31	000237|000034
32	000035|000236
33	000036|000235
34	000234|000037
35	000233|000038
36	000039|000232
37	000040|000231
38	000230|000041
39	000229|000042
40	000228|000043
41	000044|000227
42	000226|000045
43	000046|000225
44	000047|000224
45	000223|000048
46	000049|000222
47	000221|000050
48	000051|000220
49	000052|000219
50	000218|000053
51	000054|000217
52	000055|000216
53	000215|000056
54	000057|000214
55	000213|000058
56	000059|000212
57	000211|000060
58	000061|000210
59	000209|000062
60	000063|000208
61	000064|000207
62	000065|000206
63	000205|000066
64	000067|000204
65	000068|000203
66	000202|000069
67	000070|000201
68	000071|000200
69	000199|000072
70	000198|000073
71	000197|000074
72	000075|000196
73	000195|000076
74	000194|000077
75	000078|000193
76	000192|000079
77	000080|000191
78	000190|000081
79	000082|000189
80	000083|000188
81	000187|000084
82	000186|000085
83	000185|000086
84	000184|000087
85	000088|000183
86	000182|000089
87	000090|000181
88	000091|000180
89	000092|000179
90	000093|000178
91	000177|000094
92	000176|000095
93	000096|000175
94	000174|000097
95	000173|000098
96	000099|000172
97	000171|000100
98	000170|000101
99	000169|000102
100	000103|000168
101	000104|000167
102	000105|000166
103	000106|000165
104	000164|000107
105	000163|000108
106	000162|000109
107	000161|000110
108	000160|000111
109	000159|000112
110	000113|000158
111	000114|000157
112	000156|000115
113	000116|000155
114	000154|000117
115	000151|000119
116	000150|000121
117	000123|000146
118	000144|000126
119	000143|000128
120	000142|000129
121	000130|000141
122	000131|000140
123	000139|000132
124	000133|000138
125	000137|000134
126	000135|000136
127	000240|000968
128	118644|000241|000967
129	030505|000242|000966|118643
130	000243|002257|061365|061978
131	000244|000247
132	000245|056556|114139|035854
133	000246|057162|039741
134	000250|000248
135	000249|112299
136	000251|034943
137	000252|042514
138	000253|113559
139	000254|000260
140	000255|058476
141	000256|115541
142	000257|042117
143	000258|061637
144	000259|002473
145	000300|000261
146	000299|000262
147	000263|000298
148	000264|000297
149	000265|000296
150	000266|000295
151	000294|000267
152	000293|000268
153	000292|000269
154	000291|000270
155	000290|000271
156	000272|000289
157	000288|000273
158	000274|000286
159	000287|000275
160	000276|045592
161	000277|142596
162	000278|142597
163	005600|000279|056504
164	040176|000280|109511|125593
165	109512|125592|000281
166	000282|125591
167	000283|056469
168	000284|043072|033133
169	000285|033134|043071
170	000405|016988|007245|000301
171	007246|000406|016989|000302
172	007247|016990|000303|000410
173	000411|016991|000304
174	016994|000305|000412|007248
175	007249|000306|016996|000414
176	000307|007250|000415|016997
177	000308|042171
178	000309|058473
179	000310|016998|007251|000416
180	007252|000311|016999|000417
181	000418|000312|017000|007253
182	007254|000313
183	000314|000433|017001|007255
184	000434|007256|017002|000315
185	017003|007257|000316|000435
186	000317|000436|017004|007258
187	017005|000318|007259|000437
188	007260|000438|000319
189	000320|061315
190	118874|061316|000321
191	000322|042909
192	000323|110587
193	000324|000333
194	017006|000325|007261|000439
195	000326|000441|017008|007263
196	007264|017009|000327|000442
197	000328|118425|035528|005773
198	000329|035529|005774|118424
199	000330|118423|111385
200	017010|000443|007265|000331
201	000332|017011|000444
202	007333|000334|000631|017012
203	017013|000632|007334|000335
204	000336|007266|017014|000445
205	000446|000337
206	114335|115617|000338
207	000339|115616
208	073079|115615|143043|000340
209	017015|000341
210	017017|000342
211	017019|000343
212	000344|047930
213	000345|118510|116107
214	043110|000346|116106|118511
215	000347|045585|025881
216	000348|003463
217	000349|005113
218	000355|000350
219	000351|000354
220	000352|000353
221	000356|113329
222	000357|041994
223	041993|000358
224	000359|058678
225	000360|040380|147482|067436
226	067437|000361|040379
227	000362|040378
228	000363|045684
229	000364|061510
230	000365|118685|047756
231	000366|063906|131975|111629
232	063907|111628|131976|000367
233	000368|131977|111627
234	000374|000369
235	000370|068501|103897|029932
236	000371|039707|103896|068502
237	000372|103895|068503|118379
238	000373|118378|068504
239	000375|114528
240	146899|000376|112760|114321
241	000377|114322|112758
242	071942|112759|114323|000378
243	126287|000379|112757|114324
244	000380|112756|114325
245	041963|000381|030488
246	000382|030489
247	000383|029507
248	000384|045536
249	000385|143408|003064
250	113324|003065|000386|143409
251	003066|000387|072003|143410
252	000388|026431|044348
253	000389|000390
254	000391|115079
255	000392|102622
256	005073|000393
257	040371|005074|000394
258	000395|030039
259	000396|040015|118332|072299
260	000397|147485
261	000398|004850
262	000399|118215|113832|112549
263	000400|000401
264	000402|040556
265	000403|045356
266	007244|000404
267	000407|000432
268	000408|000430
269	034644|000431|139724|000409
270	000413|016995
271	000419|114394
272	102689|114395|000420
273	114396|057171|000421|102688
274	057170|102687|000422
275	000423|102685
276	114026|000424|102686
277	026978|102684|000425
278	112495|026977|000426|102683
279	026976|071309|000427|112496
280	071308|112497|000428
281	000429|112498
282	000440|026005
283	000447|000543
284	000448|137267
285	000449|045293
286	000450|115786
287	000451|040103
288	000452|034899|045611
289	000469|145653|027262|000453
290	145652|027263|000454
291	000455|027264
292	115982|000456|067577
293	000457|067576
294	000458|114066
295	000459|061358
296	000460|111961
297	000461|059629
298	146301|059630|000462
299	000463|056846
300	000464|035645
301	007267|007338|000633|000465
302	000466|112674
303	000467|044172
304	103087|044173|000468
305	007268|000470
306	007269|000471
307	048135|000472|103139
308	000473|103138
309	007270|000474
310	007271|000475
311	007272|000476
312	007273|007342|000644|000477
313	007274|007343|000478
314	007346|007275|000645|000479
315	007347|007276|000646|000480
316	000647|007348|000481|007277
317	000482|007349|007278|000648
318	000649|007350|000483|007279
319	000484|007280|007351
320	000655|007281|000485|007352
321	000486|000656
322	000487|115418
323	005542|000488|123801
324	000489|123799
325	109515|123800|000490
326	146319|000491|123798
327	142261|000492|146320|123797
328	000493|032924
329	000494|032925
330	000495|034564|044956|030167
331	000496|114315
332	000498|000497
333	000499|007282|000749|007353
334	007283|000750|000500|007354
335	000757|007355|007284|000501
336	007356|007285|000502
337	007286|000503|007357|000758
338	007359|000759|007288|000504
339	000505|040244
340	000506|000771|007361|007290
341	007363|000507|000774|007293
342	000775|000508|007294
343	000776|007295|007364|000509
344	000777|000510|007366|007297
345	000778|007298|007367|000511
346	000512|000779|007368|007299
347	007370|007301|000513|000786
348	007372|000514|007303|000830
349	007304|000515
350	000516|109477
351	044443|000517|034074|113268
352	113267|000518|034075
353	000519|034076
354	000520|000609
355	000521|042031
356	007374|007305|000522|000833
357	000523|007375
358	007306|000524|000839|007376
359	007307|000840|000525|007377
360	007378|000526|007308|000841
361	000842|007309|000527
362	000528|056323|118802
363	040358|113523|000529
364	000530|113524
365	000843|007379|007310|000531
366	000532|000844|007380|007311
367	007381|000845|000533|007312
368	000534|007382|000846|007313
369	000847|007383|000535|007314
370	000536|039387|071899
371	060025|071898|039388|000537
372	000538|045481
373	007316|000849|007385|000539
374	000860|007387|000540|007318
375	000541|007320|000861|007389
376	000862|007321|007390|000542
377	000544|044442|067479
378	000545|034761|067617|036045
379	000546|103936
380	000547|000607
381	000548|146391|002000|118642
382	000549|041329
383	000550|003393
384	000551|151575
385	000552|041300
386	000565|000553|000568|000557
387	000554|000569|000558
388	000576|000570|000555|000559
389	000560|000556
390	000587|000561
391	000562|000582
392	000575|000563|000573
393	000564|000586
394	000571|000577|000566
395	000567|000578
396	000572|000589|000584
397	000579|000580|000574
398	000585|000581
399	000588|000583
400	000590|000591
401	000592|126236
402	000593|017458|103144
403	000594|147495
404	000595|017039
405	000596|060041|089359
406	000597|089356|060042
407	000602|000598
408	000599|045014
409	000600|110885
410	000601|061515|059743|110884
411	000603|069566
412	000604|143304
413	000605|035932
414	000606|041431
415	000608|018007
416	000610|072227|071827
417	071852|000611|071828|072226
418	000612|071853|039666|071829
419	000613|114205
420	000614|143179|005049
421	143451|005048|000615|143180
422	000616|039669
423	000617|039670
424	000618|039671
425	000619|039672
426	068785|039673|000620
427	000621|041516
428	000622|000626
429	000623|000627
430	000628|000624
431	000625|142879
432	000629|039362
433	007332|000630
434	043629|000634
435	000635|043628
436	000636|043627|061401|068374
437	043626|061402|068375|000637
438	000638|143393
439	000639|056939
440	007339|000640
441	000641|045378
442	007340|000642
443	007341|000643
444	000650|114805|067205
445	000651|067206
446	007098|067207|000652
447	000654|000653
448	000756|000657
449	000658|000755
450	000659|000754
451	000660|000753
452	000752|000661
453	000662|000751
454	000663|000748
455	000664|000747
456	000746|000665
457	000666|000745
458	000744|000667
459	000668|000743
460	000742|000669
461	000670|000741
462	000671|000740
463	000672|000739
464	000738|000673
465	000674|000737
466	000736|000675
467	000676|000735
468	000734|000677
469	000733|000678
470	000679|000732
471	000680|000731
472	000730|000681
473	000729|000682
474	000683|000728
475	000684|000727
476	000726|000685
477	000686|000725
478	000724|000687
479	000723|000688
480	000722|000689
481	000690|000721
482	000720|000691
483	000719|000692
484	000693|000718
485	000717|000694
486	000716|000695
487	000696|000715
488	000714|000697
489	000698|000713
490	000699|000712
491	000711|000700
492	000710|000701
493	000709|000702
494	000703|000708
495	000704|000707
496	000705|000706
497	000760|000763
498	000762|000761
499	000764|044566
500	058454|000765|044567
501	000766|044568
502	000767|044569
503	000768|058453|044570
504	058452|000769|044571
505	000770|044572|058451
506	007291|007362|000772
507	000773|068381
508	007369|000780|007300
509	000781|072998|147476
510	118231|147477|000782|072997
511	000783|035832|032594
512	000784|000817
513	000828|000818|000785
514	007371|007302|000787
515	000793|000797|000788|000803|000809
516	000804|000789|000810|000798
517	000811|000799|000790|000805|000815
518	000794|000816|000791|000800|000812|000806
519	000792|000802|000808|000814|000796
520	000801|000813|000807|000795
521	000827|000819|000821|000824|000829|000820
522	000825|000822
523	000826|000823
524	000831|111448
525	007373|000832
526	006234|000834
527	000835|034776
528	000836|005736
529	005735|000837
530	000838|109453|045916
531	007384|000848|007315
532	000850|111617
533	103974|000851|113404
534	000852|113405
535	000853|110726
536	000854|110724
537	000855|039561
538	000856|039559
539	056377|000857|039560
540	000858|035846
541	000859|056565|042741
542	000863|056655
543	000864|142264
544	000865|111458
545	000867|000866
546	000868|067322
547	000869|111780
548	000870|137431
549	000871|125824|103267|137343
550	000872|137342|045567
551	000873|045566|115584|137341
552	000874|137340|115583
553	035525|000875|137339|115582
554	000876|115581|118427|035526
555	007395|000877
556	007396|000878
557	007397|000879
558	007398|000880
559	000881|041648
560	000882|113274|061415
561	000883|118916
562	000884|040423|040401
563	146620|040422|000885|040400
564	145095|000886|146621|040421|040399
565	000887|069305|102491|035478
566	000888|039801
567	059904|000889|128799
568	000890|128800
569	000891|034278|034288
570	000892|058089
571	000893|035957|040283
572	000894|056052|047835
573	000895|068225
574	041797|034501|000896|068226
575	034500|068224|000897
576	039596|068223|034499|000898
577	000899|045527|118262|069267
578	000900|036002
579	000901|115980
580	000902|128676
581	000903|118629
582	000904|118628
583	118627|000905
584	000906|005628
585	000907|000909
586	000908|000910
587	000911|042459|040130|045468
588	000912|042458|103510|045469
589	000913|125825
590	000914|114219
591	000915|039374
592	000916|027800
593	048247|000917|001512
594	000918|001513
595	058691|000919|001514
596	000920|058690|001515|034041
597	000921|000924|000922|000925|000923
598	000926|000927
599	000928|034663
600	007055|000929
601	000930|125757
602	000931|034455|042752
603	000932|042753|034454
604	000933|061540
605	000934|151533|109666
606	000935|151532|109667
607	000936|056683
608	000937|041468
609	000938|147463|111372|042116
610	000940|000939
611	000941|118520
612	000943|039340
613	000944|039339
614	000945|103191
615	000946|103192
616	102981|039298|000947|030246
617	000948|039299|030247
618	118308|039300|000949|030248
619	000950|058156
620	035607|000951|058155
621	000952|058154
622	111157|000953|025083
623	000954|025082
624	000955|041646
625	000956|071307
626	000957|148808
627	000958|003372
628	000959|043445
629	000960|043446
630	000961|072315|147430|005785
631	005783|072316|118590|000962
632	005782|000963
633	000964|142927
634	000965|030906
635	000969|061367
636	040151|000970|061368
637	044332|000971
638	147435|061369|000972|044331
639	000973|147436
640	000974|138557
641	044184|000975|138558
642	055813|000976|030208|057875
643	000977|030209|057876
644	000978|071301
645	007060|000979
646	044185|007059|000980
647	000981|114060
648	028521|007061|000982|112607
649	000983|112606|007062
650	145063|007063|000984|112605
651	000985|128762|056582
652	000986|042160
653	000987|042159
654	000988|042158
655	000989|113903|044201|030079
656	113902|000990
657	000991|030081|044199|113901
658	000992|103513
659	000993|114255
660	000994|060772
661	000995|034460|143374|030023
662	000996|034413
663	000997|059585
664	000998|110463
665	043979|110462|000999
666	029271|001000|110461
667	001001|110460
668	001002|114570|103186
669	001003|058643
670	001004|116283
671	001005|113984
672	001006|032941
673	001007|058325
674	001008|110642
675	001015|001009
676	068858|034066|001010
677	001011|034067
678	039358|034068|001012
679	068966|001013|034069
680	001014|058520
681	001016|067959
682	001017|042914
683	004744|001018|042915
684	001022|001019
685	001020|001021
686	001023|039555|118597|113612
687	039553|118446|001024|113613
688	001025|118447
689	001026|126272
690	001027|056512
691	001028|055902|042401
692	001029|043050
693	003434|001030
694	007399|001031
695	001033|001032
696	001034|125840
697	001036|001035
698	001037|103090|034712
699	001039|001038
700	001040|001084
701	001041|001083
702	001042|001082
703	001043|001081
704	001044|001080
705	001079|001045
706	001078|001046
707	001047|001077
708	001076|001048
709	001049|001075
710	001074|001050
711	001073|001051
712	001052|001072
713	001053|001071
714	001070|001054
715	001069|001055
716	001056|001066
717	001061|001057|001067
718	001063|001068|001062|001058
719	001059|001065
720	001064|001060
721	001100|001085
722	001099|001086
723	001087|001098
724	001088|001097
725	001089|001096
726	001095|001090
727	001094|001091
728	001092|001093
729	001292|001101
730	001390|001102|001258|001473|001318|001177
731	001103|001316
732	001104|001470
733	001391|001105|001319
734	001315|001106|001471
735	001469|001107
736	001108|001262
737	001467|001109|001184|001384
738	001110|001383|001186
739	001111|001499|001270
740	001497|001112
741	001113|001275
742	001114|001307|001458|001277|001197
743	001303|001279|001115
744	001116|001199|001456|001280
745	001374|001117
746	001373|001283|001453|001118|001203
747	001119|001372|001284|001204
748	001300|001120
749	001121|001446
750	001122|001368|001447|001207
751	001208|001123|001367
752	001443|001124
753	001125|001445|001210
754	001126|001363
755	001127|001444|001211
756	001128|001212
757	001129|001362
758	001130|001359|001214|001438
759	001131|001440
760	001358|001132
761	001357|001133
762	001219|001134
763	001135|001221|001356
764	001136|001434
765	001137|001223
766	001351|001138
767	001431|001353|001139
768	001429|001140|001352
769	001226|001141
770	001427|001142
771	001143|001229|001349
772	001346|001144
773	001145|001231
774	001343|001146
775	001422|001147
776	001148|001421
777	001149|001234
778	001342|001150|001235
779	001419|001236|001151
780	001339|001152|001237
781	001153|001418
782	001417|001340|001238|001154
783	001155|001415
784	001334|001156
785	001157|001333
786	001158|001336|001412|001242
787	001159|001411
788	001245|001490|001160
789	001161|001405
790	001162|001247
791	001163|001328
792	001485|001164|001329|001249
793	001165|001402
794	001166|001484
795	001167|001250
796	001168|001482
797	001169|001251
798	001170|001399
799	001477|001171
800	001479|001172|001324
801	001173|001397|001254|001478|001323
802	001174|001396
803	001321|001476|001255|001175|001393
804	001320|001392|001474|001176|001257
805	001259|001388|001178
806	001179|001382
807	001317|001472|001260|001180|001389
808	001381|001181
809	001182|001465
810	001263|001468|001386|001183
811	001264|001385|001185
812	001314|001187|001464
813	001265|001313|001188|001463
814	001189|001312|001266|001502|001462
815	001311|001461|001501|001190|001267
816	001460|001191|001310
817	001192|001305
818	001193|001452
819	001304|001457|001194
820	001451|001195
821	001379|001309|001459|001196
822	001278|001198|001306
823	001200|001281
824	001301|001455|001201
825	001371|001202
826	001205|001449
827	001206|001366
828	001365|001209
829	001213|001441
830	001215|001361
831	001437|001216
832	001217|001436
833	001435|001218
834	001220|001354
835	001433|001355|001222
836	001432|001224
837	001430|001225
838	001347|001227
839	001428|001228|001350
840	001426|001230|001348
841	001425|001232|001345
842	001233|001424
843	001239|001414
844	001409|001240
845	001241|001408
846	001243|001335
847	001483|001244
848	001331|001489|001246
849	001248|001486|001403
850	001395|001252
851	001322|001253|001394
852	001256|001475
853	001387|001261
854	001268|001500
855	001498|001269
856	001271|001496
857	001495|001272
858	001273|001378
859	001377|001494|001274
860	001308|001276
861	001454|001282
862	001299|001285
863	001298|001286
864	001287|001297
865	001288|001296
866	001295|001289
867	001290|001294
868	001293|001291
869	001375|001302
870	001325|001481
871	001326|001400
872	001327|001401
873	001330|001487
874	001332|001406
875	001413|001337
876	001416|001338
877	001420|001341
878	001423|001344
879	001360|001439
880	001364|001442
881	001369|001448
882	001370|001450
883	001493|001376
884	001380|001466
885	001480|001398
886	001404|001488
887	001491|001407
888	001410|001492
889	001503|003189
890	001504|071972
891	110750|001505|071973
892	001506|071971
893	001507|143061
894	001508|034078|058779
895	146594|001509|048250
896	001510|048248
897	059799|048249|001511
898	001516|034040|058689
899	001517|126269
900	001518|042192
901	073044|109636|001519|032958
902	001520|032957|109637
903	111671|109638|001521|032956
904	032955|111672|109639|001522
905	111673|109640|001523
906	001524|109641
907	114612|001525|109642
908	032945|109643|114613|001526
909	001527|032946|109644
910	109645|058125|001528|032947
911	001529|058126|032948
912	115075|032949|058127|001530
913	001531|058128|032950|115074
914	001532|058129
915	034596|113572|116091|001533
916	116090|001534|113573
917	001535|113574
918	001536|146604
919	146605|056044|001537
920	001538|056043
921	001539|044949
922	001540|025751
923	007400|001541
924	001542|034532
925	001543|058096
926	001544|058097
927	001545|137346
928	001546|034748
929	041518|034747|001547
930	001548|045504
931	001549|061459|128712
932	001550|143221
933	001551|125476|057861
934	001552|017362
935	001554|001553
936	001555|001570
937	001569|001556
938	001568|001557
939	001558|001567
940	001559|001566
941	001560|001565
942	001561|001563
943	001562|001564
944	001576|001571
945	001575|001572
946	001573|001574
947	001577|032930
948	001578|048478
949	001579|069568
950	001580|004999|005028
951	001581|001787
952	001582|001786
953	001583|001942
954	001611|001584
955	001585|001612
956	001997|001586
957	001948|001613|001939|001996|001587
958	001588|001949
959	001589|001937
960	001590|001616|001779
961	001591|001617
962	001955|001931|001592|001618|001774
963	001593|001930
964	001956|001619|001594
965	001958|001620|001595
966	001959|001621|001596
967	001926|001597
968	001925|001622|001598
969	001961|001623|001599
970	001923|001600|001624
971	001601|001922
972	001921|001625|001602
973	001919|001626|001603
974	001962|001604|001627|001920
975	001918|001605|001628
976	001916|001606
977	001630|001607
978	001915|001631|001608
979	001912|001632|001609
980	001965|001633|001610|001913
981	001614|001938|001995
982	001780|001615
983	001917|001629
984	001634|001909
985	001985|001910|001635
986	001968|001636
987	001637|001974
988	001900|001638
989	001763|001902|001639
990	001975|001640|001764|001903
991	001761|001901|001641
992	001642|001895
993	001759|001897|001643
994	001644|001979|001896
995	001757|001645
996	001893|001646
997	001977|001647|001894
998	001892|001648
999	001649|001891
1000	001890|001650
1001	001889|001651
1002	001888|001652
1003	001653|001887
1004	001886|001654
1005	001655|001885
1006	001884|001656
1007	001883|001657
1008	001882|001658
1009	001659|001881
1010	001880|001660
1011	001879|001661
1012	001662|001878
1013	001663|001877
1014	001876|001664
1015	001665|001875
1016	001874|001666
1017	001873|001667
1018	001872|001668
1019	001871|001669
1020	001670|001870
1021	001671|001869
1022	001868|001672
1023	001673|001867
1024	001866|001674
1025	001865|001675
1026	001864|001676
1027	001863|001677
1028	001862|001678
1029	001861|001679
1030	001860|001680
1031	001681|001859
1032	001858|001682
1033	001857|001683
1034	001856|001684
1035	001685|001854
1036	001976|001686|001855
1037	001687|001853
1038	001688|001852
1039	001851|001689
1040	001690|001850
1041	001849|001691
1042	001848|001692
1043	001847|001693
1044	001694|001846
1045	001695|001845
1046	001696|001844
1047	001843|001697
1048	001842|001698
1049	001699|001841
1050	001700|001840
1051	001839|001701
1052	001702|001838
1053	001703|001837
1054	001704|001836
1055	001835|001705
1056	001706|001834
1057	001833|001707
1058	001832|001708
1059	001709|001831
1060	001710|001830
1061	001829|001711
1062	001828|001712
1063	001827|001713
1064	001714|001826
1065	001825|001715
1066	001716|001824
1067	001717|001823
1068	001822|001718
1069	001821|001719
1070	001820|001720
1071	001721|001819
1072	001722|001818
1073	001817|001723
1074	001816|001724
1075	001815|001725
1076	001814|001726
1077	001813|001727
1078	001812|001728
1079	001811|001729
1080	001730|001810
1081	001731|001809
1082	001732|001808
1083	001733|001807
1084	001806|001734
1085	001735|001805
1086	001804|001736
1087	001737|001803
1088	001802|001738
1089	001801|001739
1090	001740|001800
1091	001799|001741
1092	001742|001798
1093	001743|001797
1094	001744|001796
1095	001745|001795
1096	001794|001746
1097	001793|001747
1098	001792|001748
1099	001749|001791
1100	001750|001790
1101	001751|001789
1102	001752|001788
1103	001753|060791|045500|067501
1104	141917|001754|034855|044385
1105	034856|001755|044384
1106	001756|044383
1107	001758|001978
1108	001760|001899
1109	001762|001981
1110	001904|001765
1111	001766|001982
1112	001767|001973
1113	001768|001987
1114	001769|001911
1115	001966|001770
1116	001771|001989
1117	001772|001990
1118	001773|001929|001954
1119	001775|001952|001933
1120	001992|001776
1121	001951|001934|001777
1122	001778|001950
1123	001781|001940
1124	001782|001945
1125	001998|001783
1126	001784|001944
1127	001785|001941
1128	001980|001898
1129	001983|001905
1130	001906|001971
1131	001970|001907
1132	001908|001969
1133	001914|001964
1134	001924|001960
1135	001927|001957
1136	001946|001928
1137	001991|001932|001953
1138	001935|001947|001993
1139	001994|001936
1140	001999|001943
1141	001988|001963
1142	001967|001986
1143	001972|001984
1144	002001|002002
1145	002020|002003
1146	002004|002019
1147	002018|002005
1148	002006|002017
1149	002007|002016
1150	002008|061448|137446|045330
1151	042244|060750|002009|137368
1152	060749|137367|002010
1153	002011|137366
1154	002012|067185
1155	002013|045169
1156	002014|040335
1157	002015|055971|034218|073049
1158	002021|103172
1159	114580|103171|002022
1160	002023|114579|103170
1161	103169|002024|114578
1162	002025|114577
1163	115516|002026|114576
1164	033955|115515|114575|002027
1165	002028|110944
1166	002029|044737
1167	002030|058671
1168	002031|058672
1169	030444|002032|058673
1170	002033|002034
1171	034084|002035|044042
1172	002036|044043
1173	113318|044044|002037
1174	042142|044045|002038|113319
1175	002039|007524|002040|007526
1176	002041|034209|047965
1177	002042|045400
1178	002043|045399
1179	002044|025352
1180	002045|147427
1181	003435|002046
1182	002047|138539
1183	002048|037472
1184	002049|037471
1185	002050|037470
1186	002051|037469
1187	002052|037468
1188	002053|037467
1189	002054|037466
1190	002055|037465
1191	002056|037464
1192	002057|037463
1193	002058|037462
1194	002059|037461
1195	002060|037460
1196	002061|037459
1197	002062|037458
1198	002063|037457
1199	002064|037456
1200	002065|037455
1201	002066|037454
1202	002067|037453
1203	002068|037452
1204	002069|037451
1205	002070|037450
1206	002071|037449
1207	002072|037448
1208	002073|037447
1209	002074|037446
1210	002075|037445
1211	002076|037444
1212	002077|037443
1213	002078|037442
1214	002079|037441
1215	002080|037440
1216	002081|037439
1217	002082|037438
1218	002083|037437
1219	002084|037436
1220	002085|037435
1221	002086|037434
1222	002087|037433
1223	002088|037432
1224	002089|037431
1225	002090|037430
1226	002091|037429
1227	002092|037428
1228	002093|037427
1229	002094|037426
1230	002095|037425
1231	002096|037424
1232	002097|037423
1233	002098|037422
1234	002099|037420
1235	002100|037419
1236	002101|037418
1237	002102|037417
1238	002103|037416
1239	002104|037415
1240	002105|037414
1241	002106|037413
1242	002107|037412
1243	002108|037411
1244	002109|037410
1245	002110|037409
1246	002111|037408
1247	002112|037407
1248	002113|037406
1249	002114|037405
1250	002115|037404
1251	002116|037403
1252	002117|037402
1253	002118|037401
1254	002119|037400
1255	002120|037399
1256	002121|037398
1257	002122|037397
1258	002123|037396
1259	002124|037395
1260	002125|037394
1261	002126|037393
1262	002127|037392
1263	002128|037391
1264	002129|037390
1265	002130|037389
1266	002131|037388
1267	002132|037387
1268	002133|037386
1269	002134|037385
1270	002135|037384
1271	002136|037383
1272	002137|037382
1273	002138|037381
1274	002139|037380
1275	002140|037379
1276	002141|037378
1277	002142|037377
1278	002143|037376
1279	002144|037375
1280	002145|037374
1281	002146|037373
1282	002147|037372
1283	002148|037371
1284	002149|037370
1285	002150|037369
1286	002151|037368
1287	002152|037367
1288	002153|037366
1289	002154|037365
1290	002155|037364
1291	002156|037363
1292	002157|037362
1293	002158|037361
1294	002159|037360
1295	002160|037359
1296	002161|037358
1297	002162|037357
1298	002163|037356
1299	002164|037355
1300	002165|037354
1301	002166|037353
1302	002167|037352
1303	002168|037351
1304	002169|037350
1305	002170|037349
1306	002171|037348
1307	002172|037347
1308	037346|002173
1309	002174|040503|042488
1310	002175|037345
1311	002176|037344
1312	002177|037343
1313	002178|037342
1314	002179|037341
1315	002180|037340
1316	002181|037339
1317	002182|037338
1318	002183|037337
1319	002184|037336
1320	002185|037335
1321	002186|037334
1322	002187|037333
1323	002188|037332
1324	002189|037331
1325	002190|037330
1326	002191|037329
1327	002192|037328
1328	002193|037327
1329	002194|037326
1330	002195|037325
1331	002196|042496
1332	002197|042495
1333	103071|002198|042494
1334	002199|068448
1335	002200|145375
1336	016828|002201
1337	048571|137335|118707|002202|143261
1338	143262|118708|002203|137336
1339	118709|137337|002204
1340	002205|137338
1341	002206|041757
1342	041756|003432|002207|042571
1343	005117|016856|002208|007775
1344	002209|016857|007776
1345	002210|137942
1346	002211|137943
1347	002213|002212
1348	002214|002215
1349	002221|002216
1350	002220|002217
1351	016878|005131|002218|007843
1352	007844|005132|016879|002219
1353	002227|002222
1354	002232|002223
1355	002229|002224
1356	002230|002225
1357	002226|002231
1358	002233|002228
1359	002234|118382
1360	002235|041354|003427|041740
1361	042464|103049|004762|002236
1362	002237|103048|004761
1363	002238|110871
1364	002239|064173|005734|044180
1365	002240|025981
1366	002241|025982
1367	044008|025983|002242
1368	016935|002243
1369	002244|041505
1370	002245|003197
1371	003198|002246
1372	002247|036067
1373	002248|002249
1374	016969|002250
1375	005148|007921|002251|016970
1376	005149|007922|016971|002252
1377	027736|141866|002253
1378	002254|141865
1379	016972|002255
1380	002256|042992|061364|061977
1381	002258|118622|061979|061366
1382	016985|002259
1383	002260|146636
1384	016986|008006|002261|005162
1385	008007|016987|002262
1386	002263|039440
1387	002264|118525|143401
1388	055887|143402|002265|118526
1389	002266|118527|055886|143403
1390	002267|143404|118528
1391	030239|118529|143405|002268
1392	002269|041591|069362|059763
1393	002270|029229|005104
1394	002271|147471
1395	002272|118713
1396	002273|057192
1397	002274|034054
1398	002275|118467
1399	002279|002276
1400	002277|113480
1401	002278|039487
1402	002280|002283
1403	002281|002282
1404	002284|002435
1405	002434|002285
1406	002286|002433
1407	002287|002432
1408	002288|002431
1409	002430|002289
1410	002290|002429
1411	002291|002428
1412	002292|002427
1413	002293|002426
1414	002425|002294
1415	002424|002295
1416	002423|002296
1417	002297|002421
1418	002298|002420
1419	002419|002299
1420	002418|002300
1421	002417|002301
1422	002416|002302
1423	002414|002303
1424	002413|002304
1425	002412|002305
1426	002411|002306
1427	002410|002307
1428	002409|002308
1429	002309|002397
1430	002310|002396
1431	002311|002395
1432	002394|002312
1433	008010|016992|005171|002313
1434	002393|002314
1435	002315|002391
1436	002316|002390
1437	002389|002317
1438	002388|002318
1439	002319|002387
1440	002385|002320
1441	002321|002384
1442	002322|002383
1443	002323|002382
1444	002381|002324
1445	002380|002325
1446	002326|002376
1447	002375|002327
1448	002328|002374
1449	002373|002329
1450	002372|002330
1451	002331|002371
1452	002370|002332
1453	002369|002333
1454	002334|002367
1455	002366|002335
1456	002365|002336
1457	002337|002364
1458	002363|002338
1459	002362|002339
1460	002361|002340
1461	002341|002360
1462	002359|002342
1463	002358|002343
1464	002344|002357
1465	002345|002356
1466	002346|002355
1467	002347|002354
1468	002353|002348
1469	002352|002349
1470	007704|002350
1471	007705|002351
1472	007706|002368
1473	007707|007733|002377|002455
1474	002378|002456|007708|007734
1475	007709|002379
1476	007710|002386
1477	007711|002392
1478	007712|002398
1479	007713|002399
1480	007714|007740|002400|002464
1481	007715|002401
1482	007716|002402
1483	007717|002403
1484	007724|002422|002404|007718
1485	007719|002436|007726|002405
1486	007720|002406|002437|007727
1487	007721|002407
1488	007722|002408
1489	007723|002415
1490	007728|002438
1491	007729|002439
1492	007730|002440
1493	002441|103263
1494	002442|007731|002469|007745
1495	002443|007732|007746|002470
1496	002458|002444
1497	002445|112241|115704
1498	002446|112242
1499	002447|112243
1500	002448|118451
1501	002449|137701|019650
1502	019651|002450|137702
1503	002451|137703
1504	002452|114034
1505	056420|002453|113416
1506	002454|113417
1507	007735|002457
1508	002459|113931
1509	007737|002460
1510	007738|002461
1511	002462|002468
1512	002463|002467
1513	007743|002465
1514	007744|002466
1515	007747|002471
1516	007748|002472
1517	008371|017016|002474|005254
1518	002475|005255|017018
1519	002476|047910
1520	002477|137715
1521	002478|035763
1522	002479|056599
1523	068962|056600|002480
1524	040499|068963|002481|056601
1525	068964|040498|002482
1526	002483|040497
1527	146369|040496|002484
1528	002485|146300|043460
1529	002486|143234
1530	002487|028904
1531	002488|057142
1532	118661|002489|057141
1533	002490|057140|040022|118662
1534	002491|118663|040021|103052
1535	002492|110082
1536	002493|042577
1537	008424|005409|002494|007144
1538	002497|002495
1539	002496|002500
1540	002498|002499
1541	002501|073025
1542	002502|042011|042997|067289
1543	002503|118472|114257
1544	114256|118471|002504|034344
1545	002505|034345|118470
1546	002506|061458|030019
1547	030020|034703|002507
1548	002508|034702
1549	002509|040478|040393|040456
1550	002510|040392|040457|040477
1551	002511|034999|063308
1552	063309|034998|002512
1553	002513|034997
1554	045803|002514|034996
1555	048483|045802|002515|034995
1556	034870|002516|125690
1557	002517|125689
1558	002518|125688|118778
1559	045357|118779|002519|125687
1560	002520|007240|005512|008648
1561	002521|008649|007241|005513
1562	002522|034418
1563	002523|103270
1564	002524|151508
1565	002525|114455
1566	002526|002589
1567	002588|002527
1568	002528|002587
1569	002586|002529
1570	002530|002585
1571	002584|002531
1572	002583|002532
1573	002533|002582
1574	002534|002581
1575	002580|002535
1576	002536|002579
1577	002578|002537
1578	002538|002577
1579	002539|002576
1580	002575|002540
1581	002541|002574
1582	002573|002542
1583	002572|002543
1584	002544|002571
1585	002545|002570
1586	002569|002546
1587	002568|002547
1588	002548|002567
1589	002566|002549
1590	002565|002550
1591	002551|002564
1592	002563|002552
1593	002553|040144|147530
1594	060821|147531|002554|040145
1595	002555|002562
1596	002561|002556
1597	002560|002557
1598	002559|002558
1599	002744|002590
1600	002591|002745
1601	002592|002746
1602	002747|002593
1603	002594|002634
1604	002635|002595
1605	002636|002596
1606	002665|002597|002637
1607	002598|002639|002664
1608	002599|002640|002662
1609	002600|002609
1610	002643|002659|002616|002601
1611	002657|002614|002602
1612	002603|002645|002613
1613	002656|002604
1614	002649|002610|002655|002605
1615	002650|002606|002654
1616	002607|002651
1617	002608|002652
1618	002611|002648
1619	002646|002612
1620	002644|002615
1621	002617|002660
1622	002661|002642|002618
1623	002619|002641|002663
1624	002620|002698
1625	002621|002699
1626	002622|002700
1627	002701|002623
1628	002702|002624
1629	002703|002625
1630	002626|002704
1631	002627|002705
1632	002628|002706
1633	002707|002629
1634	002630|002708
1635	002631|002709
1636	002710|002632
1637	002711|002633
1638	002638|002658
1639	002653|002647
1640	002743|002666
1641	002667|002742
1642	002741|002668
1643	002740|002669
1644	002670|002739
1645	002671|002738
1646	002672|002737
1647	002673|002736
1648	002735|002674
1649	002675|002734
1650	002733|002676
1651	002677|002732
1652	002731|002678
1653	002679|002730
1654	002729|002680
1655	002728|002681
1656	002682|002727
1657	002683|002726
1658	002684|002725
1659	002724|002685
1660	002723|002686
1661	002687|002722
1662	002688|002721
1663	002720|002689
1664	002690|002719
1665	002718|002691
1666	002717|002692
1667	002693|002716
1668	002715|002694
1669	002714|002695
1670	002696|002713
1671	002712|002697
1672	005524|009035|007242|002748
1673	002749|007243|009036|005525
1674	007751|002750
1675	007752|002751
1676	007753|002752
1677	007754|002753
1678	002754|116184
1679	002755|002810|002862
1680	002756|002811
1681	002863|002757
1682	002812|002758
1683	002814|002759
1684	002760|002866|002816
1685	002761|002817|002867
1686	002818|002762
1687	002763|002868
1688	002821|002764
1689	002765|002871
1690	002822|002872|002766
1691	002874|002767
1692	002768|002824
1693	002769|002826|002876
1694	002770|002827|002877
1695	002771|002828|002878
1696	002772|002879
1697	002829|002773|002880
1698	002830|002774|002881
1699	002831|002775|002882
1700	002776|002832
1701	002884|002777
1702	002834|002778
1703	002885|002779|002835
1704	002886|002836|002780
1705	002887|002781|002837
1706	002782|002838
1707	002888|002783|002839
1708	002889|002784|002840
1709	002890|002785|002841
1710	002891|002786|002842
1711	002787|002892
1712	002843|002893|002788
1713	002844|002894|002789
1714	002790|002846|002896
1715	002791|002897
1716	002847|002792
1717	002793|002848
1718	002898|002849|002794
1719	002899|002850|002795
1720	002900|002796
1721	002797|002902
1722	002798|002852
1723	002799|002853
1724	002800|002904
1725	002801|002855
1726	002802|002905
1727	002857|002803
1728	002804|002907
1729	002858|002908|002805
1730	002806|002909
1731	002860|002807
1732	002911|002808
1733	002861|002809
1734	002864|002813
1735	002815|002865
1736	002869|002819
1737	002870|002820
1738	002873|002823
1739	002875|002825
1740	002883|002833
1741	002895|002845
1742	002851|002901
1743	002903|002854
1744	002856|002906
1745	002859|002910
1746	002912|002923
1747	002913|002922
1748	002914|002921
1749	002915|002920
1750	002919|002916
1751	002917|002918
1752	002965|002924
1753	002925|002948
1754	002944|002949|002930|002926
1755	002927|002947
1756	002928|002946
1757	002943|002929
1758	002931|002942
1759	002932|002941
1760	002940|002933
1761	002934|002937
1762	002952|002939|002935
1763	002951|002938|002936
1764	002945|002950
1765	002953|003007|003032
1766	002954|003031|003008
1767	002955|003009|003030
1768	002956|003011|003028
1769	002957|003012
1770	002958|003026
1771	002959|003024
1772	003014|002960
1773	002961|003016|003023
1774	002962|003022|003017
1775	002963|003021|003018
1776	002964|002966
1777	002967|111004|061425|042584
1778	005068|035132|002968
1779	002969|118962|039800|044254
1780	044255|002970|039799
1781	002971|039798
1782	025860|039797|002972
1783	025861|039796|002973
1784	002974|039795
1785	002975|067958
1786	002976|115553
1787	002977|003061
1788	003060|002978
1789	002979|003059
1790	002980|003058
1791	003057|002981
1792	003056|002982
1793	002983|003055
1794	002984|003054
1795	003053|002985
1796	002986|003052
1797	003051|002987
1798	002988|003050
1799	002989|003049
1800	002990|003048
1801	002991|003047
1802	003046|002992
1803	003045|002993
1804	003044|002994
1805	002995|003043
1806	002996|003042
1807	002997|003041
1808	003040|002998
1809	002999|003039
1810	003000|003038
1811	003001|003037
1812	003036|003002
1813	003035|003003
1814	003004|003034
1815	003005|003033
1816	003006|003029
1817	003010|003027
1818	003025|003013
1819	003015|003020
1820	003019|126233
1821	045537|143406|003062
1822	003063|143407
1823	003067|045488
1824	003068|026594
1825	008012|003069|068901|067383
1826	003070|015709|003091
1827	003071|055753
1828	003072|044059
1829	003073|137864
1830	063765|137865|003074
1831	003075|015720|003100
1832	003076|068481
1833	015691|003077
1834	015692|003078
1835	015693|003079
1836	015694|003080
1837	015698|003081
1838	015699|003082
1839	015700|003083
1840	015701|003084
1841	015702|003085
1842	015703|003086
1843	015705|003087
1844	115083|015706|003088
1845	015707|003089
1846	015708|003090
1847	015710|003092
1848	015711|003093
1849	015712|003094
1850	015713|003095
1851	015715|003096
1852	015716|003097
1853	015717|003098
1854	015718|003099
1855	137895|003101|015722
1856	137879|015723|003102
1857	137873|015724|003103
1858	137872|003104|015725
1859	137871|003105|015726
1860	137870|015727|003106
1861	137857|015728|003107
1862	137847|003108|015729
1863	137842|003109|015730
1864	137833|003110|015731
1865	137732|003111|015732
1866	137709|015733|003112
1867	137693|003113|015735
1868	137527|003114|015736
1869	015737|137520|003115
1870	137519|015738|003116
1871	015739|003117
1872	015740|003118
1873	015741|003119
1874	015742|003120
1875	137501|003121|015743
1876	032839|015744|003122
1877	114728|015745|003123
1878	003124|114729
1879	015746|003125
1880	119221|015748|003126
1881	114777|015749|003127
1882	114784|003128|015750
1883	114787|003129|015751
1884	015752|003130
1885	015753|003131
1886	114802|015754|003132
1887	072430|003133|015755
1888	072418|015756|003134
1889	015757|003135
1890	072277|015758|003136
1891	072275|015759|003137
1892	015760|003138
1893	072243|015761|003139
1894	072098|015762|003140
1895	015763|003141
1896	015764|003142
1897	015765|003143
1898	003148|003144
1899	003145|003149
1900	003146|003150
1901	007292|003147
1902	007322|003151
1903	007323|003152
1904	007324|003153
1905	007325|003154
1906	007764|003155
1907	007765|003156
1908	007326|003157
1909	007327|003158
1910	007328|003169|007336|003159
1911	003160|007329|007337|003170
1912	003161|007330|007344|003171
1913	007331|003162
1914	003163|003166
1915	003165|003164
1916	003167|003173
1917	007335|003168
1918	007345|003172
1919	003174|003176
1920	003175|003177
1921	003181|003178
1922	003180|003179
1923	003182|128742|043003|111476
1924	003183|056118
1925	003184|111677
1926	007393|003187|007391|003185
1927	007394|007392|003186|003188
1928	003190|071962
1929	003191|034489
1930	003192|067323
1931	003193|071984
1932	003194|125586
1933	003195|116070
1934	056471|116071|003196
1935	007847|003199|007866|003217
1936	007848|003200|003218
1937	007849|003201
1938	003208|007856|007850|003202
1939	007857|003203|007851|003209
1940	007858|003204|003210|007852
1941	007853|003205|007854|003206
1942	007855|003207
1943	007859|003211
1944	003219|007867|003212|007861
1945	003213|007868|007862|003220
1946	007863|007869|003214|003221
1947	007864|003215
1948	007865|003216
1949	007870|003225|007873|003222
1950	007871|003223
1951	007872|003224
1952	007874|003226
1953	003265|003227
1954	003264|003228
1955	003263|003229
1956	003230|003261
1957	043004|015104|039725|003231
1958	015105|039726|003232
1959	114061|003233|039727|015106
1960	003234|143113
1961	003235|102985
1962	007885|003249|007875|003236
1963	003243|007882|003237|007877
1964	003245|007878|007883|003238
1965	003246|003239
1966	007884|003247|003240|007879
1967	003248|007880|003241
1968	007881|003242|003251|007887
1969	003244|007888|003252
1970	007886|003250|007876
1971	007889|003253
1972	007890|003254
1973	007891|003255
1974	007892|003256
1975	007893|003257
1976	007894|003258
1977	007895|003259
1978	007896|003260
1979	007897|003262
1980	007898|003266
1981	007899|003267
1982	007900|003268
1983	007901|003269
1984	007902|003270
1985	007903|003271
1986	007904|003272
1987	007905|003273
1988	007907|003274
1989	007908|003275
1990	007909|003276
1991	007521|003277
1992	007523|003278
1993	007948|003279
1994	007685|003280
1995	007950|003283|007952|003281
1996	007951|003282
1997	007953|003284
1998	007686|003285
[truncated: 61,899 more rows]
