# Supplementary material for: The Biological Significance of Multi-copy Regions and Their Impact on Variant Discovery
Source: Genomics Proteomics Bioinformatics. 2020 Aug 19;18(5):516–24. doi: 10.1016/j.gpb.2019.05.004 (PMC8377240; doi:10.1016/j.gpb.2019.05.004)
Supplement: Supplementary Table S3 [file mmc9.xlsx]

## Sheet: Supplymentary table 3
Table S3 The distribution of genes that overlap with MCRs
Gene type	Fraction (%)
Pseudogene	38
Paralog	33.96
Protein coding gene	13.72
LincRNA	8.84
Antisense RNA	2.19
Processed transcript	2.15
Immunoglobulin V pseudogene	0.28
miRNA	0.27
Immunoglobulin V gene	0.2
snoRNA	0.12
Sense intronic RNA	0.1
Polymorphic pseudogene	0.06
Sense overlapping RNA	0.05
Immunoglobulin C gene	0.02
Immunoglobulin D gene	0.02
T cell receptor J gene	0.01
3 prime overlapping ncRNA	0.01
rRNA	0.01
Mitochondria tRNA	0
