# Supplementary material for: The Biological Significance of Multi-copy Regions and Their Impact on Variant Discovery
Source: Genomics Proteomics Bioinformatics. 2020 Aug 19;18(5):516–24. doi: 10.1016/j.gpb.2019.05.004 (PMC8377240; doi:10.1016/j.gpb.2019.05.004)
Supplement: Supplementary Table S4 [file mmc10.xlsx]

## Sheet: Aphidicolin
Table S4 Statistical analysis of MCRs that overlap with DSBs
Note: The grid filled with orange means real-world data.
No. of overlapping MCRs	No. of non-overlapping MCRs	Fraction	P value
3901	147848	2.57069	-
5253	146495	3.46166	1.32423e-106
5343	146405	3.52097	5.33456e-121
5235	146513	3.4498	7.76409e-104
5267	146481	3.47089	8.77877e-109
5205	146543	3.43003	2.6396e-99
5224	146524	3.44255	3.66046e-102
5289	146459	3.48538	2.98449e-112
5334	146414	3.51504	1.61494e-119
5266	146482	3.47023	1.2583e-108
5284	146464	3.48209	1.85364e-111
5240	146508	3.45309	1.33313e-104
5293	146455	3.48802	6.89115e-113
5346	146402	3.52295	1.70357e-121
5211	146537	3.43398	3.33778e-100
5291	146457	3.4867	1.43486e-112
5266	146482	3.47023	1.2583e-108
5317	146431	3.50384	9.561e-117
5370	146378	3.53876	1.69235e-125
5280	146468	3.47945	7.95242e-111
5133	146615	3.38258	7.55736e-89
5337	146411	3.51702	5.19394e-120
5157	146591	3.3984	2.87357e-92
5233	146515	3.44848	1.56812e-103
5256	146492	3.46364	4.5396e-107
5343	146405	3.52097	5.33456e-121
5426	146322	3.57566	4.29485e-135
5210	146538	3.43332	4.71436e-100
5286	146462	3.48341	8.93523e-112
5319	146428	3.50518	4.48619e-117
5265	146483	3.46957	1.8031e-108
5191	146557	3.4208	3.17027e-97
5381	146367	3.54601	2.35443e-127
5197	146551	3.42476	4.0982e-98
5343	146405	3.52097	5.33456e-121
5287	146461	3.48407	6.20118e-112
5366	146382	3.53613	7.94691e-125
5211	146537	3.43398	3.33778e-100
5256	146492	3.46364	4.5396e-107
5356	146392	3.52954	3.72805e-123
5361	146387	3.53283	5.46092e-124
5199	146549	3.42607	2.06782e-98
5354	146394	3.52822	8.02362e-123
5174	146574	3.4096	9.91362e-95
5211	146537	3.43398	3.33778e-100
5302	146446	3.49395	2.50795e-114
5310	146438	3.49922	1.29562e-115
5291	146457	3.4867	1.43486e-112
5275	146473	3.47616	4.88117e-110
5192	146556	3.42146	2.25578e-97
5348	146400	3.52426	7.94871e-122
5285	146463	3.48275	1.28713e-111
5301	146447	3.49329	3.62795e-114
5204	146544	3.42937	3.72236e-99
5346	146402	3.52295	1.70357e-121
5258	146490	3.46496	2.22066e-107
5453	146295	3.59346	7.56311e-140
5180	146568	3.41355	1.31631e-95
5284	146464	3.48209	1.85364e-111
5245	146503	3.45639	2.27407e-105
5331	146417	3.51306	5.00944e-119
5242	146506	3.45441	6.57638e-105
5325	146423	3.50911	4.78603e-118
5224	146524	3.44255	3.66046e-102
5342	146406	3.52031	7.8004e-121
5267	146481	3.47089	8.77877e-109
5203	146545	3.42871	5.2479e-99
5292	146456	3.48736	9.94506e-113
5350	146398	3.52558	3.70491e-122
5239	146509	3.45243	1.89733e-104
5317	146431	3.50384	9.561e-117
5277	146471	3.47748	2.36405e-110
5291	146457	3.4867	1.43486e-112
5322	146426	3.50713	1.47411e-117
5263	146485	3.46825	3.69957e-108
5214	146534	3.43596	1.18271e-100
5256	146492	3.46364	4.5396e-107
5215	146533	3.43662	8.36483e-101
5499	146249	3.62377	3.86647e-148
5310	146438	3.49922	1.29562e-115
5288	146460	3.48472	4.30258e-112
5259	146489	3.46561	1.55255e-107
5200	146548	3.42673	1.46826e-98
5189	146559	3.41948	6.25678e-97
5334	146414	3.51504	1.61494e-119
5282	146466	3.48077	3.84141e-111
5433	146315	3.58028	2.56066e-136
5276	146472	3.47682	3.3974e-110
5278	146470	3.47813	1.64457e-110
5371	146377	3.53942	1.14889e-125
5150	146598	3.39378	2.90195e-91
5311	146437	3.49988	8.9353e-116
5245	146503	3.45639	2.27407e-105
5122	146626	3.37533	2.65402e-87
5298	146450	3.49131	1.09649e-113
5252	146496	3.461	1.89111e-106
5195	146553	3.42344	8.11365e-98
5251	146497	3.46034	2.69996e-106
5414	146334	3.56776	5.23905e-133
5264	146484	3.46891	2.58311e-108
5270	146478	3.47286	2.97644e-109
5352	146396	3.5269	1.72505e-122
5357	146391	3.53019	2.5402e-123
5171	146577	3.40762	2.711e-94
5333	146415	3.51438	2.35585e-119
5364	146384	3.53481	1.71936e-124
5332	146416	3.51372	3.43578e-119
5288	146460	3.48472	4.30258e-112
5234	146514	3.44914	1.10355e-103
5382	146366	3.54667	1.59374e-127
5220	146528	3.43991	1.47449e-101
5277	146471	3.47748	2.36405e-110
5289	146459	3.48538	2.98449e-112
5271	146477	3.47352	2.07439e-109
5387	146361	3.54996	2.25618e-128
5314	146434	3.50186	2.9263e-116
5272	146476	3.47418	1.44534e-109
5305	146443	3.49593	8.27197e-115
5324	146424	3.50845	6.96531e-118
5282	146466	3.48077	3.84141e-111
5174	146574	3.4096	9.91362e-95
5475	146273	3.60796	8.77759e-144
5342	146406	3.52031	7.8004e-121
5284	146464	3.48209	1.85364e-111
5273	146475	3.47484	1.00678e-109
5230	146518	3.4465	4.49219e-103
5307	146441	3.49725	3.94365e-115
5351	146397	3.52624	2.5284e-122
5209	146539	3.43266	6.65692e-100
5222	146526	3.44123	7.3505e-102
5254	146494	3.46232	9.27034e-107
5247	146501	3.45771	1.11887e-105
5302	146446	3.49395	2.50795e-114
5343	146405	3.52097	5.33456e-121
5220	146528	3.43991	1.47449e-101
5238	146510	3.45178	2.69961e-104
5270	146478	3.47286	2.97644e-109
5209	146539	3.43266	6.65692e-100
5195	146553	3.42344	8.11365e-98
5193	146555	3.42212	1.60466e-97
5281	146467	3.48011	5.5278e-111
5186	146562	3.41751	1.73133e-96
5357	146391	3.53019	2.5402e-123
5237	146511	3.45112	3.84012e-104
5138	146610	3.38588	1.48353e-89
5362	146386	3.53349	3.71604e-124
5161	146587	3.40103	7.62162e-93
5273	146475	3.47484	1.00678e-109
5313	146435	3.5012	4.24649e-116
5384	146364	3.54799	7.29698e-128
5317	146431	3.50384	9.561e-117
5396	146352	3.5559	6.57517e-130
5393	146355	3.55392	2.14169e-129
5219	146529	3.43925	2.08753e-101
5234	146514	3.44914	1.10355e-103
5295	146453	3.48934	3.30612e-113
5366	146382	3.53613	7.94691e-125
5309	146439	3.49856	1.87816e-115
5247	146501	3.45771	1.11887e-105
5310	146438	3.49922	1.29562e-115
5208	146540	3.43201	9.39746e-100
5313	146435	3.5012	4.24649e-116
5250	146498	3.45968	3.85375e-106
5270	146478	3.47286	2.97644e-109
5281	146467	3.48011	5.5278e-111
5217	146531	3.43794	4.18093e-101
5168	146580	3.40565	7.39609e-94
5291	146457	3.4867	1.43486e-112
5234	146514	3.44914	1.10355e-103
5253	146495	3.46166	1.32423e-106
5214	146534	3.43596	1.18271e-100
5219	146529	3.43925	2.08753e-101
5247	146501	3.45771	1.11887e-105
5196	146552	3.4241	5.76715e-98
5308	146440	3.4979	2.7219e-115
5321	146427	3.50647	2.14364e-117
5328	146420	3.51108	1.55023e-118
5215	146533	3.43662	8.36483e-101
5236	146512	3.45046	5.46103e-104
5321	146427	3.50647	2.14364e-117
5201	146547	3.42739	1.04226e-98
5253	146495	3.46166	1.32423e-106
5241	146507	3.45375	9.36454e-105
5317	146431	3.50384	9.561e-117
5301	146447	3.49329	3.62795e-114
5402	146346	3.55985	6.15359e-131
5246	146502	3.45705	1.59532e-105
5209	146539	3.43266	6.65692e-100
5300	146448	3.49263	5.24674e-114
5231	146517	3.44716	3.16382e-103
5143	146605	3.38917	2.89315e-90
5230	146518	3.4465	4.49219e-103
5219	146529	3.43925	2.08753e-101
5339	146409	3.51833	2.43493e-120
5244	146504	3.45573	3.24075e-105
5300	146448	3.49263	5.24674e-114
5232	146516	3.44782	2.22768e-103
5443	146305	3.58687	4.45892e-138
5410	146338	3.56512	2.57654e-132
5259	146489	3.46561	1.55255e-107
5282	146466	3.48077	3.84141e-111
5367	146381	3.53678	5.40061e-125
5218	146530	3.4386	2.95467e-101
5215	146533	3.43662	8.36483e-101
5289	146459	3.48538	2.98449e-112
5186	146562	3.41751	1.73133e-96
5339	146409	3.51833	2.43493e-120
5311	146437	3.49988	8.9353e-116
5313	146435	3.5012	4.24649e-116
5290	146458	3.48604	2.06965e-112
5329	146419	3.51174	1.06408e-118
5310	146438	3.49922	1.29562e-115
5207	146541	3.43135	1.32627e-99
5283	146465	3.48143	2.6688e-111
5404	146344	3.56117	2.78798e-131
5262	146486	3.46759	5.29719e-108
5252	146496	3.461	1.89111e-106
5271	146477	3.47352	2.07439e-109
5383	146365	3.54733	1.07854e-127
5254	146494	3.46232	9.27034e-107
5277	146471	3.47748	2.36405e-110
5235	146513	3.4498	7.76409e-104
5241	146507	3.45375	9.36454e-105
5362	146386	3.53349	3.71604e-124
5350	146398	3.52558	3.70491e-122
5383	146365	3.54733	1.07854e-127
5279	146469	3.47879	1.14375e-110
5202	146546	3.42805	7.3967e-99
5253	146495	3.46166	1.32423e-106
5286	146462	3.48341	8.93523e-112
5291	146457	3.4867	1.43486e-112
5156	146592	3.39774	4.00157e-92
5286	146462	3.48341	8.93523e-112
5307	146441	3.49725	3.94365e-115
5303	146445	3.49461	1.73326e-114
5216	146532	3.43728	5.91455e-101
5320	146428	3.50581	3.11645e-117
5208	146540	3.43201	9.39746e-100
5253	146495	3.46166	1.32423e-106
5215	146533	3.43662	8.36483e-101
5298	146450	3.49131	1.09649e-113
5276	146472	3.47682	3.3974e-110
5184	146564	3.41619	3.40796e-96
5168	146580	3.40565	7.39609e-94
5374	146374	3.5414	3.58888e-126
5288	146460	3.48472	4.30258e-112
5253	146495	3.46166	1.32423e-106
5268	146480	3.47154	6.12307e-109
5235	146513	3.4498	7.76409e-104
5449	146299	3.59082	3.87509e-139
5245	146503	3.45639	2.27407e-105
5243	146505	3.45507	4.61714e-105
5333	146415	3.51438	2.35585e-119
5280	146468	3.47945	7.95242e-111
5261	146487	3.46693	7.58274e-108
5195	146553	3.42344	8.11365e-98
5318	146430	3.50449	6.58168e-117
5424	146324	3.57435	9.58973e-135
5332	146416	3.51372	3.43578e-119
5410	146338	3.56512	2.57654e-132
5197	146551	3.42476	4.0982e-98
5264	146483	3.46893	2.55933e-108
5232	146516	3.44782	2.22768e-103
5299	146449	3.49197	7.58583e-114
5284	146464	3.48209	1.85364e-111
5244	146504	3.45573	3.24075e-105
5223	146525	3.44189	5.1878e-102
5266	146482	3.47023	1.2583e-108
5194	146554	3.42278	1.14119e-97
5195	146553	3.42344	8.11365e-98
5361	146387	3.53283	5.46092e-124
5312	146436	3.50054	6.16065e-116
5236	146512	3.45046	5.46103e-104
5293	146455	3.48802	6.89115e-113
5168	146580	3.40565	7.39609e-94
5311	146437	3.49988	8.9353e-116
5242	146506	3.45441	6.57638e-105
5325	146423	3.50911	4.78603e-118
5276	146472	3.47682	3.3974e-110
5379	146369	3.54469	5.13425e-127
5222	146526	3.44123	7.3505e-102
5372	146376	3.54008	7.79746e-126
5281	146467	3.48011	5.5278e-111
5227	146521	3.44453	1.28384e-102
5252	146496	3.461	1.89111e-106
5396	146352	3.5559	6.57517e-130
5327	146421	3.51043	2.25789e-118
5196	146552	3.4241	5.76715e-98
5382	146366	3.54667	1.59374e-127
5223	146525	3.44189	5.1878e-102
5342	146406	3.52031	7.8004e-121
5371	146377	3.53942	1.14889e-125
5314	146434	3.50186	2.9263e-116
5265	146483	3.46957	1.8031e-108
5352	146396	3.5269	1.72505e-122
5293	146455	3.48802	6.89115e-113
5376	146372	3.54272	1.65009e-126
5254	146494	3.46232	9.27034e-107
5186	146562	3.41751	1.73133e-96
5243	146505	3.45507	4.61714e-105
5244	146504	3.45573	3.24075e-105
5230	146518	3.4465	4.49219e-103
5281	146467	3.48011	5.5278e-111
5309	146439	3.49856	1.87816e-115
5345	146403	3.52229	2.49299e-121
5310	146438	3.49922	1.29562e-115
5270	146478	3.47286	2.97644e-109
5322	146426	3.50713	1.47411e-117
5145	146603	3.39049	1.50177e-90
5277	146471	3.47748	2.36405e-110
5285	146463	3.48275	1.28713e-111
5334	146414	3.51504	1.61494e-119
5292	146456	3.48736	9.94506e-113
5302	146446	3.49395	2.50795e-114
5157	146591	3.3984	2.87357e-92
5327	146421	3.51043	2.25789e-118
5340	146408	3.51899	1.66652e-120
5254	146494	3.46232	9.27034e-107
5160	146588	3.40037	1.06246e-92
5309	146439	3.49856	1.87816e-115
5316	146432	3.50318	1.38853e-116
5293	146455	3.48802	6.89115e-113
5263	146485	3.46825	3.69957e-108
5243	146505	3.45507	4.61714e-105
5184	146564	3.41619	3.40796e-96
5164	146584	3.40301	2.80911e-93
5351	146397	3.52624	2.5284e-122
5366	146382	3.53613	7.94691e-125
5228	146520	3.44519	9.04913e-103
5286	146462	3.48341	8.93523e-112
5248	146500	3.45837	7.84502e-106
5288	146460	3.48472	4.30258e-112
5286	146462	3.48341	8.93523e-112
5299	146449	3.49197	7.58583e-114
5310	146438	3.49922	1.29562e-115
5275	146473	3.47616	4.88117e-110
5324	146424	3.50845	6.96531e-118
5302	146446	3.49395	2.50795e-114
5124	146624	3.37665	1.39291e-87
5260	146488	3.46627	1.08516e-107
5277	146471	3.47748	2.36405e-110
5187	146561	3.41817	1.23353e-96
5252	146496	3.461	1.89111e-106
5233	146515	3.44848	1.56812e-103
5344	146404	3.52163	3.64726e-121
5246	146502	3.45705	1.59532e-105
5267	146481	3.47089	8.77877e-109
5264	146484	3.46891	2.58311e-108
5252	146496	3.461	1.89111e-106
5312	146436	3.50054	6.16065e-116
5357	146391	3.53019	2.5402e-123
5175	146573	3.41026	7.08552e-95
5272	146476	3.47418	1.44534e-109
5249	146499	3.45902	5.49915e-106
5362	146386	3.53349	3.71604e-124
5303	146445	3.49461	1.73326e-114
5314	146434	3.50186	2.9263e-116
5178	146570	3.41224	2.58289e-95
5275	146473	3.47616	4.88117e-110
5271	146477	3.47352	2.07439e-109
5264	146484	3.46891	2.58311e-108
5392	146356	3.55326	3.17305e-129
5211	146537	3.43398	3.33778e-100
5230	146518	3.4465	4.49219e-103
5247	146501	3.45771	1.11887e-105
5335	146413	3.5157	1.10675e-119
5314	146434	3.50186	2.9263e-116
5240	146508	3.45309	1.33313e-104
5303	146445	3.49461	1.73326e-114
5254	146494	3.46232	9.27034e-107
5233	146515	3.44848	1.56812e-103
5238	146510	3.45178	2.69961e-104
5219	146529	3.43925	2.08753e-101
5335	146413	3.5157	1.10675e-119
5414	146334	3.56776	5.23905e-133
5358	146390	3.53085	1.73037e-123
5265	146483	3.46957	1.8031e-108
5297	146451	3.49066	1.58449e-113
5362	146386	3.53349	3.71604e-124
5303	146445	3.49461	1.73326e-114
5189	146559	3.41948	6.25678e-97
5359	146389	3.53151	1.17841e-123
5148	146600	3.39247	5.60527e-91
5235	146513	3.4498	7.76409e-104
5330	146418	3.5124	7.30195e-119
5443	146305	3.58687	4.45892e-138
5313	146435	3.5012	4.24649e-116
5364	146384	3.53481	1.71936e-124
5297	146451	3.49066	1.58449e-113
5281	146467	3.48011	5.5278e-111
5284	146464	3.48209	1.85364e-111
5309	146439	3.49856	1.87816e-115
5258	146490	3.46496	2.22066e-107
5245	146503	3.45639	2.27407e-105
5303	146445	3.49461	1.73326e-114
5264	146484	3.46891	2.58311e-108
5336	146412	3.51636	7.58282e-120
5322	146426	3.50713	1.47411e-117
5297	146451	3.49066	1.58449e-113
5235	146513	3.4498	7.76409e-104
5208	146540	3.43201	9.39746e-100
5204	146544	3.42937	3.72236e-99
5328	146420	3.51108	1.55023e-118
5274	146474	3.4755	7.01111e-110
5309	146439	3.49856	1.87816e-115
5271	146477	3.47352	2.07439e-109
5243	146505	3.45507	4.61714e-105
5265	146483	3.46957	1.8031e-108
5308	146440	3.4979	2.7219e-115
5220	146528	3.43991	1.47449e-101
5365	146383	3.53547	1.16907e-124
5337	146411	3.51702	5.19394e-120
5376	146372	3.54272	1.65009e-126
5220	146528	3.43991	1.47449e-101
5173	146575	3.40894	1.38669e-94
5329	146419	3.51174	1.06408e-118
5316	146432	3.50318	1.38853e-116
5242	146506	3.45441	6.57638e-105
5241	146507	3.45375	9.36454e-105
5249	146499	3.45902	5.49915e-106
5304	146444	3.49527	1.19755e-114
5213	146535	3.4353	1.6718e-100
5202	146546	3.42805	7.3967e-99
5280	146468	3.47945	7.95242e-111
5288	146460	3.48472	4.30258e-112
5238	146510	3.45178	2.69961e-104
5282	146466	3.48077	3.84141e-111
5304	146444	3.49527	1.19755e-114
5241	146507	3.45375	9.36454e-105
5290	146458	3.48604	2.06965e-112
5303	146445	3.49461	1.73326e-114
5311	146437	3.49988	8.9353e-116
5199	146549	3.42607	2.06782e-98
5268	146480	3.47154	6.12307e-109
5307	146441	3.49725	3.94365e-115
5322	146426	3.50713	1.47411e-117
5284	146464	3.48209	1.85364e-111
5400	146348	3.55853	1.35678e-130
5218	146530	3.4386	2.95467e-101
5269	146479	3.4722	4.26963e-109
5209	146539	3.43266	6.65692e-100
5244	146504	3.45573	3.24075e-105
5228	146520	3.44519	9.04913e-103
5327	146421	3.51043	2.25789e-118
5133	146615	3.38258	7.55736e-89
5189	146559	3.41948	6.25678e-97
5171	146577	3.40762	2.711e-94
5322	146426	3.50713	1.47411e-117
5270	146478	3.47286	2.97644e-109
5388	146360	3.55062	1.52483e-128
5335	146413	3.5157	1.10675e-119
5182	146566	3.41487	6.70123e-96
5243	146505	3.45507	4.61714e-105
5306	146442	3.49659	5.7123e-115
5355	146393	3.52888	5.46995e-123
5350	146398	3.52558	3.70491e-122
5268	146480	3.47154	6.12307e-109
5259	146489	3.46561	1.55255e-107
5347	146401	3.5236	1.16382e-121
5277	146471	3.47748	2.36405e-110
5222	146526	3.44123	7.3505e-102
5279	146469	3.47879	1.14375e-110
5243	146504	3.45509	4.57529e-105
5264	146484	3.46891	2.58311e-108
5136	146612	3.38456	2.84752e-89
5312	146436	3.50054	6.16065e-116
5548	146200	3.65606	3.08761e-157
5322	146426	3.50713	1.47411e-117
5348	146400	3.52426	7.94871e-122
5201	146547	3.42739	1.04226e-98
5247	146501	3.45771	1.11887e-105
5218	146530	3.4386	2.95467e-101
5222	146526	3.44123	7.3505e-102
5209	146539	3.43266	6.65692e-100
5408	146340	3.5638	5.70484e-132
5506	146242	3.62838	2.01566e-149
5281	146467	3.48011	5.5278e-111
5267	146481	3.47089	8.77877e-109
5198	146550	3.42542	2.91145e-98
5337	146411	3.51702	5.19394e-120
5190	146558	3.42014	4.45431e-97
5277	146471	3.47748	2.36405e-110
5309	146439	3.49856	1.87816e-115
5257	146491	3.4643	3.17546e-107
5231	146517	3.44716	3.16382e-103
5307	146441	3.49725	3.94365e-115
5290	146458	3.48604	2.06965e-112
5297	146451	3.49066	1.58449e-113
5281	146467	3.48011	5.5278e-111
5226	146522	3.44387	1.82096e-102
5359	146389	3.53151	1.17841e-123
5308	146440	3.4979	2.7219e-115
5303	146445	3.49461	1.73326e-114
5256	146492	3.46364	4.5396e-107
5342	146406	3.52031	7.8004e-121
5349	146399	3.52492	5.42743e-122
5272	146476	3.47418	1.44534e-109
5337	146411	3.51702	5.19394e-120
5332	146416	3.51372	3.43578e-119
5130	146618	3.3806	2.001e-88
5214	146534	3.43596	1.18271e-100
5251	146497	3.46034	2.69996e-106
5359	146389	3.53151	1.17841e-123
5325	146423	3.50911	4.78603e-118
5245	146503	3.45639	2.27407e-105
5209	146539	3.43266	6.65692e-100
5259	146489	3.46561	1.55255e-107
5328	146420	3.51108	1.55023e-118
5370	146378	3.53876	1.69235e-125
5354	146394	3.52822	8.02362e-123
5340	146408	3.51899	1.66652e-120
5044	146704	3.32393	9.71756e-77
5316	146432	3.50318	1.38853e-116
5220	146528	3.43991	1.47449e-101
5352	146396	3.5269	1.72505e-122
5249	146499	3.45902	5.49915e-106
5278	146470	3.47813	1.64457e-110
5322	146426	3.50713	1.47411e-117
5360	146388	3.53217	8.02301e-124
5331	146417	3.51306	5.00944e-119
5253	146495	3.46166	1.32423e-106
5263	146485	3.46825	3.69957e-108
5167	146581	3.40499	1.03292e-93
5307	146441	3.49725	3.94365e-115
5290	146458	3.48604	2.06965e-112
5258	146490	3.46496	2.22066e-107
5126	146622	3.37797	7.30276e-88
5284	146464	3.48209	1.85364e-111
5258	146490	3.46496	2.22066e-107
5284	146464	3.48209	1.85364e-111
5360	146388	3.53217	8.02301e-124
5330	146418	3.5124	7.30195e-119
5359	146389	3.53151	1.17841e-123
5229	146519	3.44584	6.3766e-103
5291	146457	3.4867	1.43486e-112
5258	146490	3.46496	2.22066e-107
5284	146464	3.48209	1.85364e-111
5304	146444	3.49527	1.19755e-114
5237	146511	3.45112	3.84012e-104
5280	146468	3.47945	7.95242e-111
5416	146332	3.56908	2.35872e-133
5270	146478	3.47286	2.97644e-109
5232	146516	3.44782	2.22768e-103
5170	146578	3.40696	3.78909e-94
5392	146356	3.55326	3.17305e-129
5240	146508	3.45309	1.33313e-104
5326	146422	3.50977	3.28773e-118
5267	146481	3.47089	8.77877e-109
5175	146573	3.41026	7.08552e-95
5178	146570	3.41224	2.58289e-95
5233	146515	3.44848	1.56812e-103
5283	146465	3.48143	2.6688e-111
5361	146387	3.53283	5.46092e-124
5273	146475	3.47484	1.00678e-109
5322	146426	3.50713	1.47411e-117
5374	146374	3.5414	3.58888e-126
5315	146433	3.50252	2.01602e-116
5312	146436	3.50054	6.16065e-116
5261	146487	3.46693	7.58274e-108
5342	146406	3.52031	7.8004e-121
5373	146375	3.54074	5.2907e-126
5216	146532	3.43728	5.91455e-101
5233	146515	3.44848	1.56812e-103
5258	146490	3.46496	2.22066e-107
5210	146538	3.43332	4.71436e-100
5160	146588	3.40037	1.06246e-92
5231	146517	3.44716	3.16382e-103
5202	146546	3.42805	7.3967e-99
5260	146488	3.46627	1.08516e-107
5248	146500	3.45837	7.84502e-106
5335	146413	3.5157	1.10675e-119
5338	146410	3.51767	3.55671e-120
5315	146433	3.50252	2.01602e-116
5242	146506	3.45441	6.57638e-105
5394	146354	3.55458	1.44517e-129
5295	146453	3.48934	3.30612e-113
5331	146417	3.51306	5.00944e-119
5352	146396	3.5269	1.72505e-122
5347	146401	3.5236	1.16382e-121
5259	146489	3.46561	1.55255e-107
5276	146472	3.47682	3.3974e-110
5320	146428	3.50581	3.11645e-117
5318	146430	3.50449	6.58168e-117
5332	146416	3.51372	3.43578e-119
5247	146501	3.45771	1.11887e-105
5328	146420	3.51108	1.55023e-118
5183	146565	3.41553	4.77949e-96
5344	146404	3.52163	3.64726e-121
5358	146390	3.53085	1.73037e-123
5326	146422	3.50977	3.28773e-118
5385	146363	3.54865	4.93553e-128
5352	146396	3.5269	1.72505e-122
5347	146401	3.5236	1.16382e-121
5217	146531	3.43794	4.18093e-101
5382	146366	3.54667	1.59374e-127
5251	146497	3.46034	2.69996e-106
5281	146467	3.48011	5.5278e-111
5239	146509	3.45243	1.89733e-104
5208	146540	3.43201	9.39746e-100
5289	146459	3.48538	2.98449e-112
5193	146555	3.42212	1.60466e-97
5305	146443	3.49593	8.27197e-115
5226	146522	3.44387	1.82096e-102
5302	146446	3.49395	2.50795e-114
5231	146517	3.44716	3.16382e-103
5308	146440	3.4979	2.7219e-115
5347	146401	3.5236	1.16382e-121
5172	146576	3.40828	1.93915e-94
5218	146530	3.4386	2.95467e-101
5340	146408	3.51899	1.66652e-120
5276	146472	3.47682	3.3974e-110
5216	146532	3.43728	5.91455e-101
5463	146285	3.60005	1.24957e-141
5286	146462	3.48341	8.93523e-112
5256	146492	3.46364	4.5396e-107
5219	146529	3.43925	2.08753e-101
5150	146598	3.39378	2.90195e-91
5229	146519	3.44584	6.3766e-103
5149	146599	3.39313	4.03367e-91
5233	146515	3.44848	1.56812e-103
5276	146472	3.47682	3.3974e-110
5334	146414	3.51504	1.61494e-119
5180	146568	3.41355	1.31631e-95
5205	146543	3.43003	2.6396e-99
5267	146481	3.47089	8.77877e-109
5299	146449	3.49197	7.58583e-114
5185	146563	3.41685	2.42937e-96
5347	146401	3.5236	1.16382e-121
5183	146565	3.41553	4.77949e-96
5211	146537	3.43398	3.33778e-100
5240	146508	3.45309	1.33313e-104
5322	146426	3.50713	1.47411e-117
5276	146472	3.47682	3.3974e-110
5210	146538	3.43332	4.71436e-100
5315	146433	3.50252	2.01602e-116
5211	146537	3.43398	3.33778e-100
5287	146461	3.48407	6.20118e-112
5334	146414	3.51504	1.61494e-119
5253	146495	3.46166	1.32423e-106
5238	146510	3.45178	2.69961e-104
5356	146392	3.52954	3.72805e-123
5411	146337	3.56578	1.73086e-132
5298	146450	3.49131	1.09649e-113
5249	146499	3.45902	5.49915e-106
5273	146475	3.47484	1.00678e-109
5393	146355	3.55392	2.14169e-129
5344	146404	3.52163	3.64726e-121
5252	146496	3.461	1.89111e-106
5325	146423	3.50911	4.78603e-118
5168	146580	3.40565	7.39609e-94
5264	146484	3.46891	2.58311e-108
5207	146541	3.43135	1.32627e-99
5205	146543	3.43003	2.6396e-99
5249	146499	3.45902	5.49915e-106
5243	146505	3.45507	4.61714e-105
5266	146482	3.47023	1.2583e-108
5224	146524	3.44255	3.66046e-102
5307	146441	3.49725	3.94365e-115
5227	146521	3.44453	1.28384e-102
5283	146465	3.48143	2.6688e-111
5298	146450	3.49131	1.09649e-113
5328	146420	3.51108	1.55023e-118
5285	146463	3.48275	1.28713e-111
5237	146511	3.45112	3.84012e-104
5203	146545	3.42871	5.2479e-99
5244	146504	3.45573	3.24075e-105
5337	146411	3.51702	5.19394e-120
5310	146438	3.49922	1.29562e-115
5178	146570	3.41224	2.58289e-95
5245	146503	3.45639	2.27407e-105
5249	146499	3.45902	5.49915e-106
5361	146387	3.53283	5.46092e-124
5240	146508	3.45309	1.33313e-104
5422	146326	3.57303	2.13899e-134
5256	146492	3.46364	4.5396e-107
5346	146402	3.52295	1.70357e-121
5390	146358	3.55194	6.9595e-129
5345	146403	3.52229	2.49299e-121
5234	146514	3.44914	1.10355e-103
5375	146373	3.54206	2.43383e-126
5328	146420	3.51108	1.55023e-118
5332	146416	3.51372	3.43578e-119
5317	146431	3.50384	9.561e-117
5341	146407	3.51965	1.1403e-120
5344	146404	3.52163	3.64726e-121
5311	146437	3.49988	8.9353e-116
5288	146460	3.48472	4.30258e-112
5379	146369	3.54469	5.13425e-127
5308	146440	3.4979	2.7219e-115
5245	146503	3.45639	2.27407e-105
5355	146393	3.52888	5.46995e-123
5327	146421	3.51043	2.25789e-118
5313	146435	3.5012	4.24649e-116
5168	146580	3.40565	7.39609e-94
5329	146419	3.51174	1.06408e-118
5383	146365	3.54733	1.07854e-127
5278	146470	3.47813	1.64457e-110
5209	146539	3.43266	6.65692e-100
5217	146531	3.43794	4.18093e-101
5286	146462	3.48341	8.93523e-112
5244	146504	3.45573	3.24075e-105
5370	146378	3.53876	1.69235e-125
5354	146394	3.52822	8.02362e-123
5174	146574	3.4096	9.91362e-95
5204	146544	3.42937	3.72236e-99
5307	146441	3.49725	3.94365e-115
5372	146376	3.54008	7.79746e-126
5318	146430	3.50449	6.58168e-117
5313	146435	3.5012	4.24649e-116
5308	146440	3.4979	2.7219e-115
5333	146415	3.51438	2.35585e-119
5313	146435	3.5012	4.24649e-116
5402	146346	3.55985	6.15359e-131
5395	146353	3.55524	9.74924e-130
5294	146454	3.48868	4.77378e-113
5331	146417	3.51306	5.00944e-119
5356	146392	3.52954	3.72805e-123
5339	146409	3.51833	2.43493e-120
5149	146599	3.39313	4.03367e-91
5332	146416	3.51372	3.43578e-119
5181	146567	3.41421	9.39319e-96
5213	146535	3.4353	1.6718e-100
5334	146414	3.51504	1.61494e-119
5331	146417	3.51306	5.00944e-119
5212	146536	3.43464	2.36254e-100
5296	146452	3.49	2.28908e-113
5302	146446	3.49395	2.50795e-114
5157	146591	3.3984	2.87357e-92
5213	146535	3.4353	1.6718e-100
5295	146453	3.48934	3.30612e-113
5157	146591	3.3984	2.87357e-92
5217	146531	3.43794	4.18093e-101
5258	146490	3.46496	2.22066e-107
5252	146496	3.461	1.89111e-106
5435	146313	3.5816	1.14141e-136
5295	146453	3.48934	3.30612e-113
5229	146519	3.44584	6.3766e-103
5300	146448	3.49263	5.24674e-114
5368	146380	3.53744	3.66921e-125
5475	146273	3.60796	8.77759e-144
5299	146449	3.49197	7.58583e-114
5324	146424	3.50845	6.96531e-118
5390	146358	3.55194	6.9595e-129
5285	146463	3.48275	1.28713e-111
5248	146500	3.45837	7.84502e-106
5275	146473	3.47616	4.88117e-110
5290	146458	3.48604	2.06965e-112
5362	146386	3.53349	3.71604e-124
5293	146455	3.48802	6.89115e-113
5201	146547	3.42739	1.04226e-98
5266	146482	3.47023	1.2583e-108
5269	146479	3.4722	4.26963e-109
5361	146387	3.53283	5.46092e-124
5253	146495	3.46166	1.32423e-106
5295	146453	3.48934	3.30612e-113
5260	146488	3.46627	1.08516e-107
5311	146437	3.49988	8.9353e-116
5283	146465	3.48143	2.6688e-111
5281	146467	3.48011	5.5278e-111
5330	146418	3.5124	7.30195e-119
5274	146474	3.4755	7.01111e-110
5353	146395	3.52756	1.17664e-122
5313	146435	3.5012	4.24649e-116
5247	146501	3.45771	1.11887e-105
5351	146397	3.52624	2.5284e-122
5240	146508	3.45309	1.33313e-104
5337	146411	3.51702	5.19394e-120
5191	146557	3.4208	3.17027e-97
5359	146389	3.53151	1.17841e-123
5239	146509	3.45243	1.89733e-104
5238	146510	3.45178	2.69961e-104
5310	146438	3.49922	1.29562e-115
5273	146475	3.47484	1.00678e-109
5414	146334	3.56776	5.23905e-133
5275	146473	3.47616	4.88117e-110
5318	146430	3.50449	6.58168e-117
5279	146469	3.47879	1.14375e-110
5269	146479	3.4722	4.26963e-109
5307	146441	3.49725	3.94365e-115
5334	146414	3.51504	1.61494e-119
5354	146394	3.52822	8.02362e-123
5283	146465	3.48143	2.6688e-111
5238	146510	3.45178	2.69961e-104
5185	146563	3.41685	2.42937e-96
5417	146331	3.56973	1.58204e-133
5202	146546	3.42805	7.3967e-99
5263	146485	3.46825	3.69957e-108
5302	146446	3.49395	2.50795e-114
5330	146418	3.5124	7.30195e-119
5352	146396	3.5269	1.72505e-122
5287	146461	3.48407	6.20118e-112
5333	146415	3.51438	2.35585e-119
5319	146429	3.50515	4.52956e-117
5273	146475	3.47484	1.00678e-109
5172	146576	3.40828	1.93915e-94
5387	146361	3.54996	2.25618e-128
5355	146393	3.52888	5.46995e-123
5303	146445	3.49461	1.73326e-114
5429	146319	3.57764	1.28471e-135
5240	146508	3.45309	1.33313e-104
5227	146521	3.44453	1.28384e-102
5133	146615	3.38258	7.55736e-89
5288	146460	3.48472	4.30258e-112
5218	146530	3.4386	2.95467e-101
5256	146492	3.46364	4.5396e-107
5307	146441	3.49725	3.94365e-115
5323	146425	3.50779	1.01343e-117
5183	146565	3.41553	4.77949e-96
5284	146464	3.48209	1.85364e-111
5339	146409	3.51833	2.43493e-120
5282	146466	3.48077	3.84141e-111
5152	146596	3.3951	1.50081e-91
5289	146459	3.48538	2.98449e-112
5349	146399	3.52492	5.42743e-122
5338	146410	3.51767	3.55671e-120
5107	146641	3.36545	3.23016e-85
5318	146430	3.50449	6.58168e-117
5345	146403	3.52229	2.49299e-121
5255	146493	3.46298	6.48804e-107
5227	146521	3.44453	1.28384e-102
5350	146398	3.52558	3.70491e-122
5150	146598	3.39378	2.90195e-91
5326	146422	3.50977	3.28773e-118
5312	146436	3.50054	6.16065e-116
5316	146432	3.50318	1.38853e-116
5355	146393	3.52888	5.46995e-123
5399	146349	3.55787	2.01387e-130
5329	146419	3.51174	1.06408e-118
5340	146408	3.51899	1.66652e-120
5261	146487	3.46693	7.58274e-108
5209	146539	3.43266	6.65692e-100
5241	146507	3.45375	9.36454e-105
5169	146579	3.40631	5.29451e-94
5290	146458	3.48604	2.06965e-112
5370	146378	3.53876	1.69235e-125
5316	146432	3.50318	1.38853e-116
5266	146482	3.47023	1.2583e-108
5246	146502	3.45705	1.59532e-105
5211	146537	3.43398	3.33778e-100
5364	146384	3.53481	1.71936e-124
5321	146427	3.50647	2.14364e-117
5199	146549	3.42607	2.06782e-98
5390	146358	3.55194	6.9595e-129
5253	146495	3.46166	1.32423e-106
5307	146441	3.49725	3.94365e-115
5279	146469	3.47879	1.14375e-110
5360	146388	3.53217	8.02301e-124
5369	146379	3.5381	2.49224e-125
5386	146362	3.54931	3.33742e-128
5420	146328	3.57171	4.766e-134
5237	146511	3.45112	3.84012e-104
5208	146540	3.43201	9.39746e-100
5334	146414	3.51504	1.61494e-119
5298	146450	3.49131	1.09649e-113
5325	146423	3.50911	4.78603e-118
5325	146423	3.50911	4.78603e-118
5243	146505	3.45507	4.61714e-105
5235	146513	3.4498	7.76409e-104
5321	146427	3.50647	2.14364e-117
5294	146454	3.48868	4.77378e-113
5323	146425	3.50779	1.01343e-117
5353	146395	3.52756	1.17664e-122
5253	146495	3.46166	1.32423e-106
5246	146502	3.45705	1.59532e-105
5267	146481	3.47089	8.77877e-109
5167	146581	3.40499	1.03292e-93
5335	146413	3.5157	1.10675e-119
5382	146366	3.54667	1.59374e-127
5258	146490	3.46496	2.22066e-107
5418	146330	3.57039	1.06082e-133
5357	146391	3.53019	2.5402e-123
5286	146462	3.48341	8.93523e-112
5367	146381	3.53678	5.40061e-125
5213	146535	3.4353	1.6718e-100
5345	146403	3.52229	2.49299e-121
5261	146487	3.46693	7.58274e-108
5255	146493	3.46298	6.48804e-107
5329	146419	3.51174	1.06408e-118
5352	146396	3.5269	1.72505e-122
5276	146472	3.47682	3.3974e-110
5381	146367	3.54601	2.35443e-127
5286	146462	3.48341	8.93523e-112
5301	146447	3.49329	3.62795e-114
5218	146530	3.4386	2.95467e-101
5231	146517	3.44716	3.16382e-103
5300	146448	3.49263	5.24674e-114
5276	146472	3.47682	3.3974e-110
5363	146385	3.53415	2.52802e-124
5185	146563	3.41685	2.42937e-96
5260	146488	3.46627	1.08516e-107
5356	146392	3.52954	3.72805e-123
5277	146471	3.47748	2.36405e-110
5214	146534	3.43596	1.18271e-100
5134	146614	3.38324	5.45988e-89
5192	146556	3.42146	2.25578e-97
5261	146487	3.46693	7.58274e-108
5229	146519	3.44584	6.3766e-103
5187	146561	3.41817	1.23353e-96
5221	146527	3.44057	1.0412e-101
5284	146464	3.48209	1.85364e-111
5327	146421	3.51043	2.25789e-118
5430	146318	3.5783	8.58743e-136
5171	146577	3.40762	2.711e-94
5303	146445	3.49461	1.73326e-114
5299	146449	3.49197	7.58583e-114
5250	146498	3.45968	3.85375e-106
5235	146513	3.4498	7.76409e-104
5370	146378	3.53876	1.69235e-125
5276	146472	3.47682	3.3974e-110
5291	146457	3.4867	1.43486e-112
5214	146534	3.43596	1.18271e-100
5349	146399	3.52492	5.42743e-122
5278	146470	3.47813	1.64457e-110
5243	146505	3.45507	4.61714e-105
5244	146504	3.45573	3.24075e-105
5294	146454	3.48868	4.77378e-113
5315	146433	3.50252	2.01602e-116
5264	146484	3.46891	2.58311e-108
5283	146465	3.48143	2.6688e-111
5258	146490	3.46496	2.22066e-107
5280	146468	3.47945	7.95242e-111
5378	146370	3.54403	7.57882e-127
5288	146460	3.48472	4.30258e-112
5335	146413	3.5157	1.10675e-119
5288	146460	3.48472	4.30258e-112
5304	146444	3.49527	1.19755e-114
5152	146596	3.3951	1.50081e-91
5134	146614	3.38324	5.45988e-89
5242	146506	3.45441	6.57638e-105
5338	146410	3.51767	3.55671e-120
5290	146458	3.48604	2.06965e-112
5301	146447	3.49329	3.62795e-114
5379	146369	3.54469	5.13425e-127
5249	146499	3.45902	5.49915e-106
5347	146401	3.5236	1.16382e-121
5294	146454	3.48868	4.77378e-113
5428	146320	3.57698	1.92147e-135
5355	146393	3.52888	5.46995e-123
5228	146520	3.44519	9.04913e-103
5434	146314	3.58094	1.70983e-136
5268	146480	3.47154	6.12307e-109
5198	146550	3.42542	2.91145e-98
5384	146364	3.54799	7.29698e-128
5262	146486	3.46759	5.29719e-108
5218	146530	3.4386	2.95467e-101
5363	146385	3.53415	2.52802e-124
5240	146508	3.45309	1.33313e-104
5392	146356	3.55326	3.17305e-129
5373	146375	3.54074	5.2907e-126
5245	146503	3.45639	2.27407e-105
5352	146396	3.5269	1.72505e-122
5335	146413	3.5157	1.10675e-119
5360	146388	3.53217	8.02301e-124
5342	146406	3.52031	7.8004e-121
5350	146398	3.52558	3.70491e-122
5256	146492	3.46364	4.5396e-107
5286	146462	3.48341	8.93523e-112
5238	146510	3.45178	2.69961e-104
5241	146507	3.45375	9.36454e-105
5272	146476	3.47418	1.44534e-109
5291	146457	3.4867	1.43486e-112
5302	146446	3.49395	2.50795e-114
5416	146332	3.56908	2.35872e-133
5294	146454	3.48868	4.77378e-113
5203	146545	3.42871	5.2479e-99
5335	146413	3.5157	1.10675e-119
5276	146472	3.47682	3.3974e-110
5296	146452	3.49	2.28908e-113
5186	146562	3.41751	1.73133e-96
5283	146465	3.48143	2.6688e-111
5285	146463	3.48275	1.28713e-111
5221	146527	3.44057	1.0412e-101
5241	146507	3.45375	9.36454e-105
5231	146517	3.44716	3.16382e-103
5210	146538	3.43332	4.71436e-100
5337	146411	3.51702	5.19394e-120
5184	146564	3.41619	3.40796e-96
5311	146437	3.49988	8.9353e-116
5223	146525	3.44189	5.1878e-102
5265	146483	3.46957	1.8031e-108
5455	146293	3.59478	3.33599e-140
5263	146485	3.46825	3.69957e-108
5372	146376	3.54008	7.79746e-126
5167	146581	3.40499	1.03292e-93
5281	146467	3.48011	5.5278e-111
5241	146507	3.45375	9.36454e-105
5285	146463	3.48275	1.28713e-111
5324	146424	3.50845	6.96531e-118
5228	146520	3.44519	9.04913e-103
5196	146552	3.4241	5.76715e-98
5303	146445	3.49461	1.73326e-114
5345	146403	3.52229	2.49299e-121
5304	146444	3.49527	1.19755e-114
5343	146405	3.52097	5.33456e-121
5265	146483	3.46957	1.8031e-108
5345	146403	3.52229	2.49299e-121
5257	146491	3.4643	3.17546e-107
5193	146555	3.42212	1.60466e-97
5198	146550	3.42542	2.91145e-98
5291	146457	3.4867	1.43486e-112
5226	146522	3.44387	1.82096e-102

## Sheet: Neocarzinostatin
Table S4 Statistical analysis of MCRs that overlap with DSBs
Note: The grid filled with orange means real-world data.
No. of overlapped MCRs	No. of nonoverlapped MCRs	Fraction	P value
24273	127476	15.9955	-
12511	139237	8.24459	0
12810	138938	8.44163	0
12577	139171	8.28808	0
12440	139308	8.1978	0
12717	139031	8.38034	0
12698	139050	8.36782	0
12620	139128	8.31642	0
12626	139122	8.32037	0
12755	138993	8.40538	0
12519	139229	8.24986	0
12698	139050	8.36782	0
12721	139027	8.38298	0
12851	138897	8.46865	0
12651	139097	8.33685	0
12551	139197	8.27095	0
12607	139141	8.30785	0
12692	139056	8.36387	0
12718	139030	8.381	0
12526	139222	8.25447	0
12751	138997	8.40275	0
12763	138985	8.41065	0
12596	139152	8.3006	0
12788	138960	8.42713	0
12613	139135	8.31181	0
12507	139241	8.24195	0
12869	138879	8.48051	0
12625	139123	8.31971	0
12569	139179	8.28281	0
12827	138920	8.45289	0
12680	139068	8.35596	0
12447	139301	8.20241	0
12663	139085	8.34476	0
12403	139345	8.17342	0
12663	139085	8.34476	0
12633	139115	8.32499	0
12486	139262	8.22812	0
12617	139131	8.31444	0
12594	139154	8.29929	0
12704	139044	8.37177	0
12590	139158	8.29665	0
12603	139145	8.30522	0
12839	138909	8.46074	0
12591	139157	8.29731	0
12623	139125	8.3184	0
12712	139036	8.37705	0
12778	138970	8.42054	0
12614	139134	8.31247	0
12687	139061	8.36057	0
12608	139140	8.30851	0
12659	139089	8.34212	0
12548	139200	8.26897	0
12682	139066	8.35728	0
12557	139191	8.2749	0
12772	138976	8.41659	0
12420	139328	8.18462	0
12617	139131	8.31444	0
12547	139201	8.26831	0
12660	139088	8.34278	0
12736	139012	8.39286	0
12804	138944	8.43767	0
12635	139113	8.3263	0
12699	139049	8.36848	0
12503	139245	8.23932	0
12707	139041	8.37375	0
12597	139151	8.30126	0
12712	139036	8.37705	0
12449	139299	8.20373	0
12543	139205	8.26568	0
12634	139114	8.32565	0
12650	139098	8.33619	0
12747	139001	8.40011	0
12635	139113	8.3263	0
12467	139281	8.21559	0
12460	139288	8.21098	0
12579	139169	8.2894	0
12680	139068	8.35596	0
12667	139081	8.34739	0
12760	138988	8.40868	0
12714	139034	8.37836	0
12762	138986	8.41	0
12684	139064	8.35859	0
12718	139030	8.381	0
12565	139183	8.28018	0
12744	139004	8.39813	0
12701	139047	8.3698	0
12577	139171	8.28808	0
12627	139121	8.32103	0
12739	139009	8.39484	0
12588	139160	8.29533	0
12675	139073	8.35266	0
12718	139030	8.381	0
12451	139297	8.20505	0
12555	139193	8.27359	0
12564	139184	8.27952	0
12525	139223	8.25382	0
12688	139060	8.36123	0
12681	139067	8.35662	0
12651	139097	8.33685	0
12809	138939	8.44097	0
12755	138993	8.40538	0
12827	138921	8.45283	0
12564	139184	8.27952	0
12618	139130	8.3151	0
12806	138942	8.43899	0
12590	139158	8.29665	0
12647	139101	8.33421	0
12658	139090	8.34146	0
12689	139059	8.36189	0
12711	139037	8.37639	0
12725	139023	8.38561	0
12706	139042	8.37309	0
12684	139064	8.35859	0
12531	139217	8.25777	0
12807	138941	8.43965	0
12748	139000	8.40077	0
12624	139124	8.31906	0
12700	139048	8.36914	0
12691	139057	8.36321	0
12546	139202	8.26765	0
12715	139033	8.37902	0
12757	138991	8.4067	0
12640	139108	8.3296	0
12830	138918	8.45481	0
12611	139137	8.31049	0
12587	139161	8.29467	0
12710	139038	8.37573	0
12686	139062	8.35991	0
12725	139023	8.38561	0
12604	139144	8.30588	0
12609	139139	8.30917	0
12440	139308	8.1978	0
12734	139014	8.39154	0
12602	139146	8.30456	0
12548	139200	8.26897	0
12603	139145	8.30522	0
12615	139133	8.31312	0
12547	139201	8.26831	0
12402	139346	8.17276	0
12625	139123	8.31971	0
12622	139126	8.31774	0
12775	138973	8.41856	0
12781	138967	8.42252	0
12693	139055	8.36453	0
12503	139245	8.23932	0
12781	138967	8.42252	0
12614	139134	8.31247	0
12749	138999	8.40143	0
12684	139064	8.35859	0
12593	139155	8.29863	0
12636	139112	8.32696	0
12399	139349	8.17078	0
12816	138932	8.44558	0
12818	138930	8.4469	0
12643	139105	8.33158	0
12670	139078	8.34937	0
12599	139149	8.30258	0
12648	139100	8.33487	0
12696	139052	8.3665	0
12761	138987	8.40934	0
12614	139134	8.31247	0
12569	139179	8.28281	0
12649	139099	8.33553	0
12720	139028	8.38232	0
12624	139124	8.31906	0
12660	139088	8.34278	0
12569	139179	8.28281	0
12645	139103	8.33289	0
12731	139017	8.38957	0
12604	139144	8.30588	0
12734	139014	8.39154	0
12623	139125	8.3184	0
12680	139068	8.35596	0
12822	138926	8.44953	0
12648	139100	8.33487	0
12608	139140	8.30851	0
12709	139039	8.37507	0
12524	139224	8.25316	0
12651	139097	8.33685	0
12711	139037	8.37639	0
12605	139143	8.30653	0
12541	139207	8.26436	0
12695	139053	8.36584	0
12770	138978	8.41527	0
12683	139065	8.35794	0
12663	139085	8.34476	0
12803	138945	8.43701	0
12589	139159	8.29599	0
12663	139085	8.34476	0
12583	139165	8.29204	0
12841	138907	8.46206	0
12701	139047	8.3698	0
12707	139041	8.37375	0
12672	139076	8.35069	0
12679	139069	8.3553	0
12582	139166	8.29138	0
12597	139151	8.30126	0
12748	139000	8.40077	0
12555	139193	8.27359	0
12698	139050	8.36782	0
12593	139155	8.29863	0
12732	139016	8.39023	0
12592	139156	8.29797	0
12603	139145	8.30522	0
12588	139160	8.29533	0
12804	138944	8.43767	0
12683	139065	8.35794	0
12636	139112	8.32696	0
12593	139155	8.29863	0
12634	139114	8.32565	0
12556	139192	8.27424	0
12557	139191	8.2749	0
12744	139004	8.39813	0
12677	139071	8.35398	0
12586	139162	8.29401	0
12577	139171	8.28808	0
12966	138782	8.54443	0
12576	139172	8.28742	0
12624	139124	8.31906	0
12674	139074	8.352	0
12722	139026	8.38364	0
12651	139097	8.33685	0
12686	139062	8.35991	0
12618	139130	8.3151	0
12726	139022	8.38627	0
12980	138768	8.55365	0
12566	139182	8.28083	0
12686	139062	8.35991	0
12618	139130	8.3151	0
12640	139108	8.3296	0
12775	138973	8.41856	0
12524	139224	8.25316	0
12625	139123	8.31971	0
12539	139209	8.26304	0
12602	139146	8.30456	0
12608	139140	8.30851	0
12616	139132	8.31378	0
12930	138818	8.52071	0
12879	138869	8.4871	0
12553	139195	8.27227	0
12609	139139	8.30917	0
12841	138907	8.46206	0
12637	139111	8.32762	0
12840	138908	8.4614	0
12671	139077	8.35003	0
12561	139187	8.27754	0
12569	139179	8.28281	0
12716	139032	8.37968	0
12809	138939	8.44097	0
12632	139116	8.32433	0
12635	139113	8.3263	0
12769	138979	8.41461	0
12459	139289	8.21032	0
12630	139118	8.32301	0
12579	139169	8.2894	0
12814	138934	8.44426	0
13001	138747	8.56749	0
12767	138981	8.41329	0
12703	139045	8.37112	0
12772	138976	8.41659	0
12585	139163	8.29335	0
12800	138947	8.43509	0
12540	139208	8.2637	0
12868	138880	8.47985	0
12660	139088	8.34278	0
12794	138954	8.43108	0
12461	139287	8.21164	0
12520	139228	8.25052	0
12565	139183	8.28018	0
12477	139271	8.22218	0
12748	139000	8.40077	0
12584	139164	8.2927	0
12642	139106	8.33092	0
12612	139136	8.31115	0
12607	139141	8.30785	0
12783	138965	8.42383	0
12604	139144	8.30588	0
12605	139143	8.30653	0
12458	139290	8.20966	0
12629	139119	8.32235	0
12576	139172	8.28742	0
12677	139071	8.35398	0
12781	138967	8.42252	0
12615	139133	8.31312	0
12665	139083	8.34607	0
12686	139062	8.35991	0
12612	139136	8.31115	0
12733	139015	8.39088	0
12594	139154	8.29929	0
12604	139144	8.30588	0
12807	138941	8.43965	0
12876	138872	8.48512	0
12735	139013	8.3922	0
12566	139182	8.28083	0
12701	139047	8.3698	0
12619	139129	8.31576	0
12800	138948	8.43504	0
12625	139123	8.31971	0
12676	139072	8.35332	0
12758	138990	8.40736	0
12699	139049	8.36848	0
12723	139025	8.3843	0
12781	138967	8.42252	0
12743	139005	8.39747	0
12728	139020	8.38759	0
12755	138993	8.40538	0
12683	139065	8.35794	0
12578	139170	8.28874	0
12602	139146	8.30456	0
12665	139083	8.34607	0
12832	138916	8.45612	0
12558	139190	8.27556	0
12791	138957	8.42911	0
12749	138999	8.40143	0
12568	139180	8.28215	0
12721	139027	8.38298	0
12449	139299	8.20373	0
12666	139082	8.34673	0
12551	139197	8.27095	0
12673	139075	8.35135	0
12648	139100	8.33487	0
12673	139075	8.35135	0
12547	139201	8.26831	0
12660	139088	8.34278	0
12503	139245	8.23932	0
12752	138996	8.40341	0
12619	139129	8.31576	0
12813	138935	8.4436	0
12576	139172	8.28742	0
12836	138912	8.45876	0
12487	139261	8.22877	0
12875	138873	8.48446	0
12664	139084	8.34541	0
12706	139042	8.37309	0
12605	139143	8.30653	0
12743	139005	8.39747	0
12542	139206	8.26502	0
12460	139288	8.21098	0
12476	139272	8.22153	0
12714	139034	8.37836	0
12650	139098	8.33619	0
12567	139181	8.28149	0
12560	139188	8.27688	0
12707	139041	8.37375	0
12485	139263	8.22746	0
12544	139204	8.26634	0
12644	139104	8.33224	0
12614	139134	8.31247	0
12697	139051	8.36716	0
12577	139171	8.28808	0
12596	139152	8.3006	0
12458	139290	8.20966	0
12533	139215	8.25909	0
12688	139060	8.36123	0
12666	139082	8.34673	0
12590	139158	8.29665	0
12692	139056	8.36387	0
12607	139141	8.30785	0
12755	138993	8.40538	0
12675	139073	8.35266	0
12665	139083	8.34607	0
12729	139019	8.38825	0
12533	139215	8.25909	0
12546	139202	8.26765	0
12582	139166	8.29138	0
12783	138965	8.42383	0
12632	139116	8.32433	0
12590	139158	8.29665	0
12594	139154	8.29929	0
12659	139089	8.34212	0
12643	139105	8.33158	0
12767	138981	8.41329	0
12826	138922	8.45217	0
12611	139137	8.31049	0
12821	138927	8.44888	0
12683	139065	8.35794	0
12706	139042	8.37309	0
12702	139046	8.37046	0
12712	139036	8.37705	0
12560	139188	8.27688	0
12740	139008	8.3955	0
12684	139064	8.35859	0
12594	139154	8.29929	0
12702	139046	8.37046	0
12750	138998	8.40209	0
12668	139080	8.34805	0
12724	139024	8.38495	0
12848	138900	8.46667	0
12541	139207	8.26436	0
12529	139219	8.25645	0
12462	139286	8.2123	0
12560	139188	8.27688	0
12583	139165	8.29204	0
12601	139147	8.3039	0
12591	139157	8.29731	0
12525	139223	8.25382	0
12493	139255	8.23273	0
12423	139325	8.1866	0
12603	139145	8.30522	0
12658	139090	8.34146	0
12558	139190	8.27556	0
12738	139010	8.39418	0
12682	139066	8.35728	0
12552	139196	8.27161	0
12704	139044	8.37177	0
12602	139146	8.30456	0
12726	139022	8.38627	0
12500	139248	8.23734	0
12845	138903	8.46469	0
12467	139281	8.21559	0
12721	139027	8.38298	0
12588	139160	8.29533	0
12616	139132	8.31378	0
12582	139166	8.29138	0
12697	139051	8.36716	0
12747	139001	8.40011	0
12606	139142	8.30719	0
12709	139039	8.37507	0
12521	139227	8.25118	0
12593	139155	8.29863	0
12569	139179	8.28281	0
12627	139121	8.32103	0
12642	139106	8.33092	0
12648	139100	8.33487	0
12766	138982	8.41263	0
12712	139036	8.37705	0
12510	139238	8.24393	0
12738	139010	8.39418	0
12314	139434	8.11477	0
12702	139046	8.37046	0
12668	139080	8.34805	0
12831	138917	8.45547	0
12642	139106	8.33092	0
12727	139021	8.38693	0
12631	139117	8.32367	0
12706	139042	8.37309	0
12756	138992	8.40604	0
12778	138970	8.42054	0
12568	139180	8.28215	0
12713	139035	8.37771	0
12815	138933	8.44492	0
12543	139205	8.26568	0
12597	139151	8.30126	0
12728	139020	8.38759	0
12460	139288	8.21098	0
12672	139076	8.35069	0
12518	139230	8.2492	0
12692	139056	8.36387	0
12665	139083	8.34607	0
12529	139219	8.25645	0
12652	139096	8.33751	0
12727	139021	8.38693	0
12720	139028	8.38232	0
12536	139212	8.26106	0
12741	139007	8.39616	0
12723	139025	8.3843	0
12623	139125	8.3184	0
12747	139001	8.40011	0
12856	138892	8.47194	0
12744	139004	8.39813	0
12764	138984	8.41131	0
12510	139238	8.24393	0
12594	139153	8.29934	0
12554	139194	8.27293	0
12665	139083	8.34607	0
12490	139258	8.23075	0
12721	139027	8.38298	0
12526	139222	8.25447	0
12611	139137	8.31049	0
12627	139121	8.32103	0
12658	139090	8.34146	0
12561	139187	8.27754	0
12620	139128	8.31642	0
12728	139020	8.38759	0
12799	138949	8.43438	0
12787	138961	8.42647	0
12735	139013	8.3922	0
12577	139171	8.28808	0
12703	139045	8.37112	0
12859	138889	8.47392	0
12572	139176	8.28479	0
12512	139236	8.24525	0
12713	139035	8.37771	0
12791	138957	8.42911	0
12573	139175	8.28545	0
12629	139119	8.32235	0
12708	139040	8.37441	0
12671	139077	8.35003	0
12644	139104	8.33224	0
12709	139039	8.37507	0
12675	139073	8.35266	0
12558	139190	8.27556	0
12667	139081	8.34739	0
12584	139164	8.2927	0
12572	139176	8.28479	0
12773	138975	8.41724	0
12710	139038	8.37573	0
12641	139107	8.33026	0
12661	139087	8.34344	0
12688	139060	8.36123	0
12552	139196	8.27161	0
12840	138908	8.4614	0
12851	138897	8.46865	0
12674	139074	8.352	0
12556	139192	8.27424	0
12707	139041	8.37375	0
12656	139092	8.34014	0
12803	138945	8.43701	0
13023	138725	8.58199	0
12736	139012	8.39286	0
12798	138950	8.43372	0
12463	139285	8.21296	0
12748	139000	8.40077	0
12653	139095	8.33817	0
12655	139093	8.33948	0
12571	139177	8.28413	0
12682	139066	8.35728	0
12575	139173	8.28676	0
12834	138914	8.45744	0
12501	139247	8.238	0
12529	139219	8.25645	0
12695	139053	8.36584	0
12593	139155	8.29863	0
12720	139028	8.38232	0
12775	138973	8.41856	0
12523	139225	8.2525	0
12512	139236	8.24525	0
12603	139145	8.30522	0
12632	139116	8.32433	0
12564	139184	8.27952	0
12527	139221	8.25513	0
12789	138959	8.42779	0
12771	138977	8.41593	0
12598	139150	8.30192	0
12702	139046	8.37046	0
12480	139268	8.22416	0
12617	139131	8.31444	0
12662	139086	8.3441	0
12631	139117	8.32367	0
12580	139168	8.29006	0
12585	139163	8.29335	0
12665	139083	8.34607	0
12670	139078	8.34937	0
12502	139246	8.23866	0
12488	139260	8.22943	0
12517	139231	8.24854	0
12621	139127	8.31708	0
12741	139007	8.39616	0
12839	138909	8.46074	0
12713	139035	8.37771	0
12610	139138	8.30983	0
12733	139015	8.39088	0
12757	138991	8.4067	0
12701	139047	8.3698	0
12574	139174	8.28611	0
12640	139108	8.3296	0
12714	139034	8.37836	0
12705	139043	8.37243	0
12740	139008	8.3955	0
12471	139277	8.21823	0
12532	139216	8.25843	0
12439	139309	8.19714	0
12568	139180	8.28215	0
12561	139187	8.27754	0
12579	139169	8.2894	0
12854	138894	8.47062	0
12744	139004	8.39813	0
12693	139055	8.36453	0
12711	139037	8.37639	0
12625	139123	8.31971	0
12835	138913	8.4581	0
12714	139034	8.37836	0
12652	139096	8.33751	0
12703	139045	8.37112	0
12792	138956	8.42977	0
12513	139235	8.24591	0
12775	138973	8.41856	0
12571	139177	8.28413	0
12634	139114	8.32565	0
12678	139070	8.35464	0
12766	138982	8.41263	0
12678	139070	8.35464	0
12700	139048	8.36914	0
12709	139039	8.37507	0
12628	139120	8.32169	0
12575	139173	8.28676	0
12730	139018	8.38891	0
12659	139089	8.34212	0
12690	139058	8.36255	0
12781	138967	8.42252	0
12572	139176	8.28479	0
12578	139170	8.28874	0
12718	139030	8.381	0
12801	138947	8.4357	0
12647	139101	8.33421	0
12616	139132	8.31378	0
12636	139112	8.32696	0
12481	139267	8.22482	0
12780	138968	8.42186	0
12706	139042	8.37309	0
12896	138852	8.4983	0
12608	139140	8.30851	0
12442	139306	8.19912	0
12629	139119	8.32235	0
12790	138958	8.42845	0
12773	138975	8.41724	0
12907	138841	8.50555	0
12501	139247	8.238	0
12562	139186	8.2782	0
12639	139109	8.32894	0
12587	139161	8.29467	0
12487	139261	8.22877	0
12674	139074	8.352	0
12739	139009	8.39484	0
12582	139166	8.29138	0
12751	138997	8.40275	0
12614	139134	8.31247	0
12556	139192	8.27424	0
12539	139209	8.26304	0
12710	139038	8.37573	0
12633	139115	8.32499	0
12665	139083	8.34607	0
12536	139212	8.26106	0
12694	139054	8.36518	0
12771	138977	8.41593	0
12710	139038	8.37573	0
12634	139114	8.32565	0
12613	139135	8.31181	0
12695	139053	8.36584	0
12487	139261	8.22877	0
12626	139122	8.32037	0
12641	139107	8.33026	0
12696	139052	8.3665	0
12599	139149	8.30258	0
12791	138957	8.42911	0
12683	139065	8.35794	0
12577	139171	8.28808	0
12748	139000	8.40077	0
12677	139071	8.35398	0
12781	138967	8.42252	0
12458	139290	8.20966	0
12556	139192	8.27424	0
12741	139007	8.39616	0
12642	139106	8.33092	0
12508	139240	8.24261	0
12732	139016	8.39023	0
12652	139096	8.33751	0
12647	139101	8.33421	0
12718	139030	8.381	0
12641	139107	8.33026	0
12650	139098	8.33619	0
12690	139058	8.36255	0
12549	139199	8.26963	0
12581	139167	8.29072	0
12589	139159	8.29599	0
12812	138936	8.44294	0
12658	139090	8.34146	0
12730	139018	8.38891	0
12503	139245	8.23932	0
12677	139071	8.35398	0
12783	138965	8.42383	0
12648	139100	8.33487	0
12832	138916	8.45612	0
12570	139178	8.28347	0
12476	139272	8.22153	0
12575	139173	8.28676	0
12535	139213	8.26041	0
12541	139207	8.26436	0
12615	139133	8.31312	0
12658	139090	8.34146	0
12463	139285	8.21296	0
12717	139031	8.38034	0
12672	139076	8.35069	0
12679	139069	8.3553	0
12488	139260	8.22943	0
12655	139093	8.33948	0
12806	138942	8.43899	0
12613	139135	8.31181	0
12548	139200	8.26897	0
12902	138846	8.50225	0
12676	139072	8.35332	0
12665	139083	8.34607	0
12764	138984	8.41131	0
12629	139119	8.32235	0
12720	139028	8.38232	0
12700	139048	8.36914	0
12684	139064	8.35859	0
12626	139122	8.32037	0
12704	139044	8.37177	0
12523	139225	8.2525	0
12797	138951	8.43306	0
12668	139080	8.34805	0
12672	139076	8.35069	0
12733	139015	8.39088	0
12664	139084	8.34541	0
12665	139083	8.34607	0
12632	139116	8.32433	0
12699	139049	8.36848	0
12617	139131	8.31444	0
12547	139201	8.26831	0
12732	139016	8.39023	0
12578	139170	8.28874	0
12636	139112	8.32696	0
12657	139091	8.3408	0
12722	139026	8.38364	0
12752	138996	8.40341	0
12639	139109	8.32894	0
12468	139280	8.21625	0
12677	139071	8.35398	0
12714	139034	8.37836	0
12738	139010	8.39418	0
12730	139018	8.38891	0
12711	139037	8.37639	0
12789	138959	8.42779	0
12793	138955	8.43042	0
12753	138995	8.40406	0
12608	139140	8.30851	0
12638	139110	8.32828	0
12634	139114	8.32565	0
12584	139164	8.2927	0
12799	138949	8.43438	0
12513	139235	8.24591	0
12533	139215	8.25909	0
12739	139009	8.39484	0
12568	139180	8.28215	0
12701	139047	8.3698	0
12484	139264	8.2268	0
12487	139261	8.22877	0
12887	138861	8.49237	0
12679	139069	8.3553	0
12571	139177	8.28413	0
12767	138981	8.41329	0
12675	139073	8.35266	0
12700	139048	8.36914	0
12689	139059	8.36189	0
12748	139000	8.40077	0
12565	139183	8.28018	0
12617	139131	8.31444	0
12744	139004	8.39813	0
12619	139129	8.31576	0
12642	139106	8.33092	0
12838	138910	8.46008	0
12621	139127	8.31708	0
12787	138961	8.42647	0
12738	139010	8.39418	0
12660	139088	8.34278	0
12481	139267	8.22482	0
12690	139058	8.36255	0
12621	139127	8.31708	0
12688	139060	8.36123	0
12712	139036	8.37705	0
12584	139164	8.2927	0
12778	138970	8.42054	0
12569	139179	8.28281	0
12714	139034	8.37836	0
12549	139199	8.26963	0
12686	139062	8.35991	0
12693	139055	8.36453	0
12549	139199	8.26963	0
12524	139224	8.25316	0
12524	139224	8.25316	0
12830	138918	8.45481	0
12589	139159	8.29599	0
12494	139254	8.23339	0
12780	138968	8.42186	0
12713	139035	8.37771	0
12617	139131	8.31444	0
12508	139240	8.24261	0
12806	138942	8.43899	0
12546	139202	8.26765	0
12719	139029	8.38166	0
12714	139034	8.37836	0
12694	139054	8.36518	0
12784	138964	8.42449	0
12631	139117	8.32367	0
12473	139275	8.21955	0
12730	139018	8.38891	0
12606	139142	8.30719	0
12683	139065	8.35794	0
12658	139090	8.34146	0
12583	139165	8.29204	0
12436	139312	8.19517	0
12846	138902	8.46535	0
12679	139069	8.3553	0
12636	139112	8.32696	0
12613	139135	8.31181	0
12688	139060	8.36123	0
12620	139128	8.31642	0
12727	139021	8.38693	0
12726	139022	8.38627	0
12725	139023	8.38561	0
12470	139278	8.21757	0
12607	139141	8.30785	0
12598	139150	8.30192	0
12610	139138	8.30983	0
12609	139139	8.30917	0
12721	139027	8.38298	0
12712	139036	8.37705	0
12464	139284	8.21362	0
12705	139043	8.37243	0
12495	139253	8.23405	0
12569	139179	8.28281	0
12466	139282	8.21494	0
12594	139154	8.29929	0
12717	139031	8.38034	0
12534	139214	8.25975	0
12606	139142	8.30719	0
12569	139179	8.28281	0
12615	139133	8.31312	0
12548	139200	8.26897	0
12569	139179	8.28281	0
12543	139205	8.26568	0
12639	139109	8.32894	0
12527	139221	8.25513	0
12643	139105	8.33158	0
12510	139238	8.24393	0
12874	138874	8.4838	0
12690	139058	8.36255	0
12765	138983	8.41197	0
12812	138936	8.44294	0
12708	139040	8.37441	0
12538	139210	8.26238	0
12910	138838	8.50753	0
12580	139168	8.29006	0
12531	139217	8.25777	0
12792	138956	8.42977	0
12702	139046	8.37046	0
12641	139107	8.33026	0
12716	139032	8.37968	0
12573	139175	8.28545	0
12714	139034	8.37836	0
12549	139199	8.26963	0
12646	139102	8.33355	0
12712	139036	8.37705	0
12696	139052	8.3665	0
12664	139084	8.34541	0
12635	139113	8.3263	0
12470	139278	8.21757	0
12731	139017	8.38957	0
12597	139151	8.30126	0
12911	138837	8.50818	0
12521	139227	8.25118	0
12836	138912	8.45876	0
12713	139035	8.37771	0
12849	138899	8.46733	0
12690	139058	8.36255	0
12616	139132	8.31378	0
12510	139238	8.24393	0
12587	139161	8.29467	0
12640	139108	8.3296	0
12697	139051	8.36716	0
12565	139183	8.28018	0
12731	139017	8.38957	0
12773	138975	8.41724	0
12692	139056	8.36387	0
12517	139231	8.24854	0
12512	139236	8.24525	0
12596	139152	8.3006	0
12480	139268	8.22416	0
12636	139112	8.32696	0
12798	138950	8.43372	0
12589	139159	8.29599	0
12761	138987	8.40934	0
12680	139068	8.35596	0
12588	139160	8.29533	0
12640	139108	8.3296	0
12618	139130	8.3151	0
12483	139265	8.22614	0
12447	139301	8.20241	0
12634	139114	8.32565	0
12638	139110	8.32828	0
12710	139038	8.37573	0
12573	139175	8.28545	0
12670	139078	8.34937	0
12642	139106	8.33092	0
12532	139216	8.25843	0
12506	139242	8.24129	0
12611	139137	8.31049	0
12839	138909	8.46074	0
12613	139135	8.31181	0
12748	139000	8.40077	0
12556	139192	8.27424	0
12687	139061	8.36057	0
12530	139218	8.25711	0
12837	138911	8.45942	0
12736	139012	8.39286	0
12674	139074	8.352	0
12713	139035	8.37771	0
12748	139000	8.40077	0
12563	139185	8.27886	0
12631	139117	8.32367	0
12588	139160	8.29533	0
12592	139156	8.29797	0
12698	139050	8.36782	0
12694	139054	8.36518	0
12866	138882	8.47853	0
12525	139223	8.25382	0
12571	139177	8.28413	0
12426	139322	8.18858	0
12533	139215	8.25909	0
12551	139197	8.27095	0
12759	138989	8.40802	0
12596	139152	8.3006	0
12729	139019	8.38825	0
12666	139082	8.34673	0
12608	139140	8.30851	0
12798	138950	8.43372	0
12664	139084	8.34541	0
12547	139201	8.26831	0
12650	139098	8.33619	0
12514	139234	8.24657	0
12694	139054	8.36518	0
12423	139325	8.1866	0
12694	139054	8.36518	0
12651	139097	8.33685	0
12663	139085	8.34476	0
12803	138945	8.43701	0
12572	139176	8.28479	0
12641	139107	8.33026	0
12524	139224	8.25316	0
12939	138809	8.52664	0
12494	139254	8.23339	0
12671	139077	8.35003	0
12582	139166	8.29138	0
12620	139128	8.31642	0
12764	138984	8.41131	0
12475	139273	8.22087	0
12544	139204	8.26634	0
12746	139002	8.39945	0
12523	139225	8.2525	0
12570	139178	8.28347	0
12812	138936	8.44294	0
12768	138980	8.41395	0
12890	138858	8.49435	0
12697	139051	8.36716	0
12572	139176	8.28479	0
12789	138959	8.42779	0
12538	139210	8.26238	0
12583	139165	8.29204	0
12569	139179	8.28281	0
12587	139161	8.29467	0
12526	139222	8.25447	0
12830	138918	8.45481	0
12777	138971	8.41988	0
12583	139165	8.29204	0
12524	139224	8.25316	0
12580	139168	8.29006	0
12624	139124	8.31906	0
12650	139098	8.33619	0
12683	139065	8.35794	0
12694	139054	8.36518	0
12703	139045	8.37112	0
12579	139169	8.2894	0
12633	139115	8.32499	0
12707	139041	8.37375	0
12657	139091	8.3408	0
12711	139037	8.37639	0
12539	139209	8.26304	0
12615	139133	8.31312	0
12709	139039	8.37507	0
12674	139074	8.352	0
12666	139082	8.34673	0
12686	139062	8.35991	0
12648	139100	8.33487	0
12477	139271	8.22218	0
12756	138992	8.40604	0
12541	139207	8.26436	0
12688	139060	8.36123	0
12640	139108	8.3296	0
12387	139361	8.16288	0
12591	139157	8.29731	0
12693	139055	8.36453	0
12583	139165	8.29204	0
12637	139111	8.32762	0
12529	139219	8.25645	0
12790	138958	8.42845	0
12558	139190	8.27556	0
12608	139140	8.30851	0
12557	139191	8.2749	0
12697	139051	8.36716	0
12875	138873	8.48446	0
12783	138965	8.42383	0
12809	138939	8.44097	0
12565	139183	8.28018	0
12648	139100	8.33487	0
12774	138974	8.4179	0
12561	139187	8.27754	0
12796	138952	8.4324	0
12659	139089	8.34212	0
12473	139275	8.21955	0
12726	139022	8.38627	0
12731	139017	8.38957	0
12646	139102	8.33355	0
12668	139080	8.34805	0
12636	139112	8.32696	0
12754	138994	8.40472	0
12483	139265	8.22614	0
12555	139193	8.27359	0
12647	139101	8.33421	0
12680	139068	8.35596	0
12504	139244	8.23998	0
