# Supplementary material for: The Biological Significance of Multi-copy Regions and Their Impact on Variant Discovery
Source: Genomics Proteomics Bioinformatics. 2020 Aug 19;18(5):516–24. doi: 10.1016/j.gpb.2019.05.004 (PMC8377240; doi:10.1016/j.gpb.2019.05.004)
Supplement: Supplementary Table S5 [file mmc11.xlsx]

## Sheet: Supplementary table 5
Table S5 SNVs from the 1000 Genomes Project that fall in the MCRs
Chromosome	Position	rsID	Reference allele	Alternate allele
1	11008	rs575272151	C	G
1	11012	rs544419019	C	G
1	11063	rs561109771	T	G
1	13011	rs574746232	T	G
1	13494	rs574697788	A	G
1	13543	rs540466151	T	G
1	13550	rs554008981	G	A
1	14975	rs554686622	C	T
1	15031	rs568188357	G	A
1	15089	rs533985096	C	T
1	15117	rs553722146	C	T
1	15179	rs577026159	G	T
1	15211	rs78601809	T	G
1	15241	rs556492625	G	T
1	16485	rs527352437	T	C
1	16489	rs547190368	T	A
1	16515	rs570562170	A	C
1	16542	rs539235482	C	A
1	16738	rs549612027	G	A
1	16834	rs569606814	C	T
1	16911	rs533210981	CA	C
1	16949	rs199745162	A	C
1	17272	rs555297131	G	A
1	17569	rs535086049	C	A
1	17571	rs557947346	C	T
1	17641	rs578081284	G	A
1	17654	rs544020171	T	C
1	17694	rs563880190	C	T
1	17695	rs574335987	G	A
1	17709	rs543363182	T	G
1	17748	rs561632616	A	G
1	17836	rs527276258	G	T
1	17922	rs541049871	G	C
1	18643	rs564023708	G	A
1	19391	rs549526074	G	A
1	20113	rs569520590	C	T
1	28914	rs548884287	G	A
1	29318	rs566001124	C	T
1	30524	rs534702355	G	A
1	30741	rs558169846	C	A
1	30998	rs557560597	C	T
1	46285	rs545414834	ATAT	A
1	46650	rs574298978	T	C
1	46698	rs543277817	G	A
1	46716	rs553367669	C	T
1	46737	rs573528346	G	T
1	47331	rs543137597	G	C
1	47345	rs563111760	A	G
1	48174	rs564373876	G	GT
1	48180	rs529040510	G	A
1	48204	rs548809068	G	A
1	48327	rs565824523	C	A
1	48328	rs528394432	A	T
1	49156	rs372792512	C	A
1	49177	rs571636240	A	G
1	49554	rs539322794	A	G
1	49555	rs557443560	G	C
1	49565	rs577235913	C	G
1	49988	rs543052237	T	A
1	49989	rs563024962	A	G
1	50528	rs573439725	G	C
1	50891	rs542415070	T	C
1	51047	rs559500163	A	T
1	51049	rs528344458	A	C
1	51050	rs551668143	A	T
1	51053	rs565211799	G	T
1	51185	rs530904600	T	C
1	51427	rs551041711	T	G
1	52253	rs530867301	C	G
1	52687	rs550953937	T	C
1	52711	rs561271247	C	A
1	53195	rs530111162	T	C
1	53234	rs199502715	CAT	C
1	53254	rs547088867	T	A
1	54815	rs568686875	T	C
1	54826	rs536240831	G	A
1	54830	rs552733564	G	A
1	54933	rs566521230	C	G
1	54945	rs569799965	C	A
1	55020	rs558758829	A	G
1	55054	rs575526592	C	A
1	55057	rs544454702	A	G
1	55105	rs554884525	C	T
1	57397	rs562485999	G	A
1	57463	rs531398360	C	T
1	57670	rs547958719	T	C
1	58522	rs539352040	G	A
1	58737	rs556109755	G	T
1	59504	rs561618363	T	C
1	59507	rs527389618	A	G
1	60249	rs547227933	C	T
1	60433	rs549642618	A	G
1	60833	rs565991185	A	G
1	60849	rs535126623	C	A
1	60879	rs558358031	A	G
1	60905	rs578203760	A	C
1	60950	rs544066690	C	A
1	61026	rs557679414	G	C
1	61077	rs574323203	C	G
1	61115	rs541415601	G	A
1	61170	rs561734461	C	T
1	61208	rs527362206	T	C
1	61276	rs541141959	A	T
1	63336	rs62639100	C	T
1	63381	rs573140836	G	A
1	63437	rs545343977	C	G
1	63447	rs565205997	C	T
1	63537	rs530911258	T	C
1	63667	rs544320651	C	T
1	63668	rs561430336	G	A
1	63833	rs536648277	G	A
1	64116	rs556688007	C	A
1	64512	rs574185548	TG	T
1	64518	rs567315672	G	T
1	64649	rs181431124	A	C
1	64651	rs553106144	G	A
1	64658	rs573053739	A	T
1	65009	rs563233355	G	A
1	65015	rs552404520	C	T
1	65024	rs544781681	CT	C
1	65030	rs562796655	A	T
1	65974	rs531923826	A	G
1	66798	rs540654338	T	C
1	66849	rs560213228	G	A
1	67011	rs576929926	G	A
1	67107	rs545950684	A	G
1	67115	rs562760247	C	A
1	67126	rs532005456	A	G
1	67179	rs149952626	C	G
1	67181	rs28503582	A	G
1	67551	rs538747063	C	T
1	67559	rs552366201	C	T
1	67573	rs568977003	T	C
1	67580	rs571658168	T	A
1	67588	rs554549312	T	C
1	67598	rs574714871	G	A
1	67631	rs533896527	G	C
1	67935	rs553761389	C	T
1	67942	rs576894892	A	C
1	67946	rs545916087	C	T
1	67948	rs556268856	T	C
1	67955	rs576545302	T	A
1	68082	rs367789441	T	C
1	68118	rs562240137	T	C
1	68247	rs527989887	G	A
1	68337	rs540193047	C	G
1	68340	rs560205544	G	C
1	68362	rs532215594	C	T
1	68596	rs372212855	T	G
1	69224	rs568964432	A	T
1	69428	rs140739101	T	G
1	69590	rs141776804	T	A
1	69594	rs144967600	T	C
1	69610	rs376022826	C	T
1	69635	rs541766448	G	C
1	69680	rs564795654	G	A
1	69761	rs200505207	A	T
1	69768	rs373014042	G	A
1	69808	rs562438572	G	C
1	69810	rs531447290	T	A
1	69869	rs548049170	T	A
1	69876	rs568270584	A	G
1	69892	rs527512746	T	C
1	69897	rs200676709	T	C
1	69899	rs570453814	T	A
1	70317	rs570011908	G	A
1	70321	rs535959222	G	T
1	70351	rs528419934	TA	T
1	70352	rs555652149	A	T
1	70589	rs572653088	T	A
1	70594	rs535264883	G	C
1	72272	rs541890166	C	G
1	72297	rs200651397	G	GTAT
1	72311	rs561667938	G	A
1	72341	rs527474167	A	G
1	72526	rs547237130	A	G
1	72840	rs549870900	C	T
1	72898	rs570054149	C	G
1	73093	rs535508237	G	A
1	73100	rs549438078	T	C
1	73269	rs535225532	T	A
1	73490	rs558384541	T	C
1	73836	rs578241861	G	A
1	78903	rs567909861	C	T
1	80221	rs573179234	C	T
1	80225	rs545382512	C	T
1	80232	rs565151790	A	G
1	80401	rs575664851	C	G
1	80454	rs144226842	G	C
1	81031	rs561466919	C	A
1	81032	rs530221379	G	A
1	82343	rs563238524	T	C
1	82365	rs530424422	G	A
1	82509	rs550556472	T	C
1	82551	rs567328729	G	A
1	82570	rs529830012	C	T
1	82609	rs149189449	C	G
1	82610	rs566648821	A	G
1	83450	rs543827865	A	C
1	83484	rs560891211	G	A
1	83514	rs201754587	C	T
1	83574	rs546701415	G	T
1	83771	rs189906733	T	G
1	88794	rs571366469	T	A
1	88818	rs536798189	A	T
1	88837	rs557210231	T	A
1	88838	rs567539707	T	C
1	88847	rs536529136	A	G
1	91047	rs538617477	A	G
1	91060	rs558924362	G	A
1	91869	rs533528979	CAAAG	C
1	92560	rs574594822	G	A
1	92576	rs534085038	T	A
1	92633	rs149776517	C	T
1	92875	rs193157612	T	C
1	92917	rs575311254	T	A
1	92923	rs544232948	T	A
1	92926	rs560926314	T	C
1	93248	rs529831998	C	T
1	93251	rs546448366	A	G
1	93258	rs560271511	T	C
1	94476	rs374550536	C	T
1	94747	rs555680025	AT	A
1	94788	rs552435835	G	A
1	95046	rs577360244	G	A
1	95071	rs539692614	C	T
1	95083	rs556772684	G	A
1	95194	rs576820509	C	T
1	95440	rs544194668	C	G
1	96256	rs560891485	A	G
1	96594	rs551871856	C	T
1	96626	rs540305858	G	A
1	96642	rs560027081	T	A
1	96644	rs532328765	G	A
1	97505	rs552089457	G	T
1	97518	rs562400951	G	A
1	98325	rs531515788	G	A
1	99388	rs556128788	G	T
1	99490	rs574361141	C	T
1	100676	rs188226172	A	T
1	100715	rs561694274	C	T
1	100858	rs368741663	T	C
1	101477	rs547486411	T	C
1	103547	rs556090029	G	A
1	104186	rs200455936	T	C
1	104251	rs553504242	G	A
1	104281	rs576842010	T	C
1	104282	rs545477373	C	T
1	104912	rs555881142	A	G
1	105005	rs561611323	G	A
1	106027	rs566022480	T	A
1	106820	rs564304387	G	C
1	106845	rs533395091	A	G
1	108030	rs550285297	G	T
1	108230	rs563817866	C	T
1	108242	rs529459466	T	C
1	108283	rs549607087	A	G
1	114828	rs201824320	GA	G
1	122886	rs569297409	G	A
1	124853	rs528899297	A	T
1	129672	rs528833435	A	G
1	131837	rs548971254	G	A
1	131838	rs565603136	C	A
1	132842	rs528211357	T	A
1	133441	rs575092437	T	C
1	133466	rs542229053	G	T
1	133508	rs559278704	C	T
1	135000	rs565018947	G	A
1	135234	rs572794012	A	G
1	135238	rs545031208	G	C
1	135261	rs564940100	A	G
1	135265	rs530645387	T	C
1	135982	rs62642131	A	G
1	136042	rs561123321	C	T
1	136061	rs529890504	G	T
1	136113	rs546872994	C	T
1	136131	rs566659709	C	G
1	138017	rs540060493	C	A
1	138041	rs560358882	G	A
1	138348	rs532293705	G	A
1	139510	rs537811071	G	A
1	139579	rs554287698	C	T
1	150577	rs561919757	T	A
1	158006	rs371474651	A	T
1	166278	rs547574544	G	A
1	173052	rs564576411	C	A
1	174799	rs544087642	CA	C
1	230088	rs555917884	T	G
1	230105	rs201347561	G	C
1	231487	rs541748235	G	A
1	232193	rs572301553	G	C
1	232844	rs550328282	T	C
1	232865	rs563859671	T	C
1	232890	rs529534268	G	C
1	233056	rs374619333	C	G
1	233092	rs566367295	A	C
1	233257	rs527251506	C	G
1	233301	rs547005030	C	T
1	233364	rs570142352	C	T
1	233390	rs539130180	G	C
1	233392	rs555879273	G	T
1	233438	rs569745707	T	C
1	233722	rs563853389	T	C
1	233754	rs529421512	T	C
1	233763	rs543217280	T	A
1	234506	rs569740777	C	G
1	234512	rs535257831	C	A
1	234518	rs555556581	C	T
1	234639	rs565767503	C	G
1	234717	rs534902525	A	G
1	234784	rs558127294	G	C
1	235068	rs578069325	A	G
1	235218	rs574095306	A	G
1	235334	rs542824777	C	T
1	235452	rs559881663	G	C
1	235599	rs528700906	G	C
1	236230	rs548842906	G	C
1	237505	rs367639380	T	C
1	238300	rs557347612	G	C
1	238349	rs573978839	G	T
1	240436	rs536741460	G	A
1	241408	rs563281503	C	T
1	241443	rs528925189	G	A
1	242470	rs549061748	G	A
1	242618	rs559495383	C	T
1	243570	rs528256103	G	A
1	244209	rs537320283	C	T
1	244215	rs550641397	T	C
1	244230	rs567646975	G	A
1	244953	rs562669589	TTGAC	T
1	245007	rs536253408	A	G
1	245457	rs573015278	G	A
1	245468	rs538818183	T	A
1	247519	rs544882819	G	A
1	247792	rs561475098	C	A
1	249652	rs538729150	G	C
1	249726	rs558669621	T	A
1	250191	rs369328110	C	A
1	250221	rs575047410	C	T
1	250283	rs542581440	C	T
1	250499	rs552983176	C	T
1	250512	rs572911561	G	A
1	250761	rs545120676	A	G
1	251570	rs564975836	A	G
1	251588	rs530688918	T	C
1	251599	rs544091158	C	T
1	251616	rs561207083	A	C
1	251627	rs72502741	AC	A
1	251663	rs201015357	C	G
1	251665	rs546521186	A	G
1	251688	rs566517303	C	T
1	251819	rs559806495	GA	G
1	252170	rs532419662	C	T
1	252221	rs552208699	T	C
1	254047	rs554888003	G	A
1	254057	rs568667795	C	A
1	254073	rs534210326	C	G
1	254088	rs554546780	A	G
1	256243	rs574502593	A	C
1	256315	rs540051141	C	T
1	256807	rs548390494	T	C
1	258137	rs370718922	G	A
1	267404	rs554348849	TATA	T
1	267425	rs553529972	T	C
1	324790	rs576662942	G	A
1	324795	rs559396557	C	T
1	324814	rs556468340	C	G
1	324822	rs576317820	A	T
1	324826	rs542222769	A	G
1	363244	rs572571697	T	TG
1	363247	rs550157608	T	G
1	363343	rs536651598	CAG	C
1	401451	rs548193876	C	T
1	401455	rs567749374	C	T
1	404684	rs533627208	G	A
1	405010	rs553491300	T	C
1	405011	rs570311630	G	A
1	457431	rs576306306	A	T
1	458823	rs554909596	T	TA
1	458841	rs541786979	A	G
1	462236	rs555781598	C	T
1	521932	rs541530886	G	T
1	522224	rs564572333	G	A
1	522381	rs533522331	T	A
1	522433	rs544011796	G	A
1	522540	rs529571718	T	C
1	522733	rs549446928	C	T
1	523495	rs573870209	AC	A
1	523784	rs567709231	C	T
1	523804	rs527334911	C	G
1	523855	rs544468384	CT	C
1	524648	rs562623849	GT	G
1	524661	rs570226992	T	G
1	524922	rs539228187	A	G
1	524937	rs556300838	C	T
1	525207	rs569784791	T	A
1	525208	rs535728672	A	C
1	525215	rs555742707	G	T
1	526057	rs141459107	T	C
1	526068	rs563893958	G	A
1	526364	rs574193697	C	A
1	526373	rs542911254	C	T
1	526451	rs559624159	G	A
1	526533	rs527254648	G	A
1	527309	rs551743017	C	G
1	528625	rs571613593	G	A
1	528642	rs537054240	G	A
1	528981	rs557387169	C	T
1	529026	rs543513679	A	G
1	529387	rs536374957	T	C
1	529409	rs553133669	C	T
1	529700	rs573141668	T	C
1	529737	rs545293511	T	C
1	529747	rs200863388	C	T
1	529782	rs144425991	C	T
1	529821	rs563365870	C	T
1	530019	rs528977122	G	A
1	530293	rs542780127	T	C
1	530943	rs559581263	C	A
1	531265	rs528343967	G	A
1	531294	rs551604754	C	A
1	531623	rs571462326	C	T
1	531662	rs530901680	C	T
1	531667	rs550677374	C	T
1	532462	rs544800518	TAC	T
1	532519	rs550891320	G	A
1	532556	rs567318300	T	C
1	532802	rs530039013	G	A
1	534738	rs544407797	G	A
1	534743	rs560819266	G	A
1	535062	rs548715784	TTTTTG	T
1	536169	rs545933345	A	G
1	536349	rs563011710	T	A
1	536366	rs199993660	T	C
1	536456	rs548823505	C	T
1	536553	rs568699687	G	T
1	536704	rs527979889	G	A
1	536816	rs373360530	C	T
1	536866	rs566296485	A	G
1	536895	rs202171574	T	C,G
1	540417	rs574334264	G	A
1	540426	rs540135598	T	C
1	540444	rs553656965	C	T
1	540524	rs577126830	C	G
1	540540	rs199511579	GC	G
1	541028	rs562262439	A	G
1	541072	rs368890100	G	C
1	541079	rs548068956	G	A
1	541346	rs571139537	G	T
1	541350	rs2343437	T	C
1	541399	rs552127086	A	T
1	541944	rs568792105	T	C
1	542128	rs537536416	T	A
1	542210	rs554292503	C	T
1	542521	rs61769261	T	C
1	546452	rs533713414	A	C
1	546453	rs547550778	G	A
1	546597	rs570592091	C	T
1	546598	rs550486917	G	GT
1	548762	rs531173875	G	A
1	549332	rs547804746	C	T
1	551623	rs547217824	T	C
1	553334	rs570624390	C	G
1	553346	rs183055671	C	G
1	553370	rs539288576	AT	A
1	559052	rs535775981	G	A
1	559081	rs188144421	G	C
1	559084	rs572512558	C	T
1	559135	rs202038446	T	G
1	559467	rs557974393	C	T
1	559480	rs578093669	C	T
1	559983	rs543671611	C	T
1	559985	rs557203750	C	T
1	561464	rs527345663	A	G
1	563116	rs533118292	G	C
1	563694	rs549685986	T	C
1	563812	rs569899510	G	T
1	564158	rs529192661	C	T
1	564410	rs549344255	T	C
1	566052	rs571469435	A	G
1	566060	rs537263513	A	G
1	566130	rs1832730	C	T
1	566139	rs71628921	A	C
1	566151	rs536990761	C	T
1	566153	rs555061792	C	T
1	566323	rs572007875	G	A
1	566337	rs540725446	C	A
1	566345	rs564185145	T	C
1	570981	rs571874591	G	A
1	571807	rs537353570	G	A
1	571907	rs556075286	T	A
1	571921	rs569593515	T	C
1	572080	rs535532537	A	G
1	572157	rs555532770	G	T
1	572280	rs572196041	G	A
1	573770	rs557680320	C	T
1	573820	rs577824455	G	A
1	573932	rs543400707	T	A
1	574077	rs563691694	C	T
1	574129	rs573732959	C	T
1	580688	rs530367092	G	A
1	580689	rs569616652	C	T
1	582881	rs548873177	A	G
1	583483	rs577801075	C	A
1	592000	rs573619798	C	T
1	592075	rs6681105	T	C
1	592088	rs559330586	T	C
1	592329	rs531044766	C	T
1	592356	rs551231752	G	A
1	592368	rs561532399	A	G
1	592719	rs530429101	G	C
1	594846	rs548955823	T	G
1	599982	rs551222736	A	G
1	600495	rs147241137	G	C
1	600523	rs558809206	T	C
1	602306	rs575604801	G	A
1	602379	rs544742077	G	A
1	602993	rs555195636	G	C
1	603010	rs368808541	C	A
1	603244	rs540906469	C	A
1	603263	rs560739798	C	T
1	603279	rs532857401	T	A
1	610193	rs577462498	C	T
1	610194	rs534289810	G	A
1	610201	rs554068958	C	T
1	610202	rs577407780	G	A
1	610420	rs539729304	G	A
1	612688	rs201365517	TCTC	T
1	612751	rs560559613	A	T
1	615095	rs544810763	G	GT
1	615291	rs539982223	A	C
1	617864	rs560077214	A	T
1	618386	rs202025951	T	C
1	618387	rs545702304	G	A
1	625146	rs548554924	A	C
1	625199	rs568513310	C	T
1	625248	rs553513647	CA	C
1	625371	rs527774202	T	C
1	625392	rs202179828	T	C
1	625414	rs113952007	G	A
1	625423	rs539995063	C	T
1	625425	rs556494502	T	C
1	625435	rs569972590	T	C
1	636648	rs562547415	A	G
1	636673	rs140723072	C	T
1	637400	rs550300563	C	T
1	637683	rs569956688	C	T
1	643523	rs571827604	C	CA
1	646531	rs371268074	CTAT	C
1	651127	rs572265012	G	A
1	651159	rs541374399	C	T
1	652827	rs543051265	G	GA
1	657984	rs570391096	G	C
1	657991	rs539502040	T	A
1	658377	rs556320356	G	A
1	662339	rs535610689	G	A
1	662414	rs371628865	C	T
1	662531	rs572257073	G	A
1	662693	rs529359588	G	A
1	662695	rs549122039	G	A
1	663051	rs559568515	T	C
1	663142	rs528774971	G	A
1	665788	rs577885567	C	T
1	665798	rs543374789	A	G
1	666059	rs556941923	C	T
1	666249	rs200188737	C	T
1	668922	rs536998559	C	G
1	668981	rs199878213	T	C
1	668998	rs573733089	C	A
1	669054	rs542688526	C	A
1	669055	rs553160734	A	G
1	669188	rs573299771	T	C
1	669746	rs536934690	C	T
1	670639	rs556864004	A	G
1	670703	rs567242822	C	T
1	670704	rs536208129	C	T
1	670710	rs553339263	A	G
1	670712	rs573209121	A	C
1	670727	rs539169847	T	C
1	671037	rs558874786	A	G
1	671810	rs544842419	T	C
1	671916	rs561532239	T	C
1	671937	rs575219615	C	T
1	672272	rs564719087	C	T
1	672330	rs530588710	G	C
1	672334	rs550374656	A	T
1	672577	rs567179536	A	C
1	672594	rs202013849	T	C
1	672651	rs546675205	C	T
1	672718	rs566896856	G	A
1	672798	rs538740799	G	A
1	672804	rs558982847	T	C
1	680024	rs560732492	G	A,T
1	684747	rs540071252	A	G
1	688936	rs548026474	CA	C
1	692794	rs530212009	CA	C
1	693061	rs539787315	C	T
1	694816	rs548702692	CCT	C
1	697376	rs527784595	G	A
1	697377	rs547965292	C	T
1	700017	rs570034918	A	C
1	700028	rs537409722	A	G
1	701095	rs554271446	G	A
1	701131	rs185335630	A	C
1	701299	rs553919012	A	G
1	701389	rs577139647	T	C
1	701403	rs546046140	G	C
1	701503	rs562740656	T	C
1	701625	rs576411494	T	C
1	702931	rs558482917	CA	C
1	702958	rs535793062	T	C
1	703942	rs548160064	G	C
1	704026	rs567998602	C	T
1	704682	rs556393704	C	T
1	704957	rs576399048	G	A
1	704959	rs541797407	C	T
1	705094	rs562096705	T	A
1	705397	rs572376079	T	C
1	706749	rs572237703	G	GT
1	706775	rs559757751	G	C
1	706778	rs113462541	G	A
1	706824	rs547072031	C	T
1	706982	rs570499781	C	T
1	706992	rs533042087	C	T
1	707014	rs141817527	A	C
1	709135	rs528768073	T	C
1	709183	rs545748528	A	G
1	709197	rs564047680	C	T
1	710088	rs532928796	C	A
1	710097	rs549816543	C	T
1	710949	rs543395653	C	G
1	711788	rs549090606	G	A
1	712020	rs576011232	T	TA
1	716462	rs556152135	G	A
1	716513	rs576298017	C	A
1	716629	rs541813760	T	C
1	716839	rs555779995	A	C
1	717620	rs572136451	G	C
1	717627	rs147384991	C	G
1	717630	rs557789929	A	G
1	717651	rs577718966	T	C
1	717655	rs543651099	G	A
1	717900	rs563947005	T	C
1	717947	rs574233770	G	A
1	722239	rs561259678	A	G
1	722361	rs181577596	A	G
1	722364	rs527807809	GATTT	G
1	727222	rs573068882	C	A
1	727244	rs373212657	T	C
1	727256	rs565199961	A	T
1	727273	rs530773989	G	C
1	727286	rs376637250	AAG	A
1	727361	rs377286426	G	A
1	727404	rs561366906	G	A
1	727473	rs530261924	C	G
1	727516	rs370537547	C	T
1	727529	rs566981575	A	G
1	727530	rs539244437	G	A
1	731048	rs548444285	C	T
1	731056	rs568343997	C	A
1	731062	rs372561974	C	T
1	731078	rs553799996	C	T
1	731093	rs577134662	A	T
1	731097	rs374222344	G	A
1	731170	rs556191200	T	C
1	731779	rs570658475	G	A
1	731824	rs539817107	A	G
1	731849	rs367556699	T	C
1	731853	rs569799924	G	A
1	731958	rs535581815	C	T
1	731959	rs555463208	G	A
1	732019	rs572569251	C	T
1	732030	rs541276837	C	G
1	732032	rs61770163	A	C
1	732049	rs578262389	A	G
1	732082	rs545797765	T	A
1	732989	rs369030935	C	T
1	733013	rs4951860	T	C
1	733177	rs534834331	C	A
1	733235	rs528515178	T	G
1	733263	rs571712838	C	T
1	734707	rs556651582	C	T
1	734901	rs573458015	T	C
1	734914	rs542807748	T	A
1	734917	rs552988797	A	T
1	735088	rs561377088	T	C
1	735138	rs530188462	T	G
1	735263	rs547221197	T	C
1	735264	rs567045643	G	A
1	735267	rs532876432	T	C
1	735308	rs550941472	C	G
1	735347	rs570873790	T	C
1	737299	rs539517846	T	C
1	737406	rs199962889	GTTAAT	G
1	737460	rs556254562	T	C
1	737474	rs576189058	T	G
1	737526	rs542061156	G	C
1	742355	rs530248340	C	T
1	742359	rs547233446	A	G
1	742362	rs560418762	G	A
1	742444	rs528075490	C	T
1	742594	rs551006412	C	T
1	742738	rs570984406	A	G
1	742990	rs202009397	C	T
1	743021	rs3964475	T	C
1	743072	rs200751313	C	A
1	743117	rs575732187	C	T
1	743135	rs544660466	C	T
1	743833	rs546850294	T	C
1	744092	rs537856955	A	G
1	744186	rs555045716	G	T
1	744189	rs574879813	C	A
1	744641	rs540808677	C	T
1	744657	rs553916433	C	T
1	744679	rs577036078	C	T
1	744680	rs2977636	G	A
1	745549	rs556813822	T	C
1	745610	rs576693923	C	A
1	745633	rs544181043	T	C
1	745642	rs200097270	AC	A
1	745714	rs560687168	T	C
1	745765	rs574395213	T	A
1	745824	rs540282904	A	T
1	749130	rs549783454	G	A
1	749134	rs569566783	T	C
1	749504	rs535505194	A	C
1	749517	rs199789068	C	T
1	749533	rs571867444	T	C
1	749544	rs368068490	G	A
1	749564	rs200711167	A	C
1	749573	rs577895584	A	C
1	752752	rs143872709	C	T
1	752846	rs544709173	C	T
1	752885	rs564979677	G	C
1	752894	rs3131971	T	C
1	752909	rs550674682	C	T
1	752915	rs562478984	C	T
1	752918	rs200599638	G	T
1	752928	rs529675005	C	T
1	752950	rs548488495	C	T
1	752954	rs539001618	T	C
1	752973	rs552322735	T	A
1	752996	rs569249172	T	C
1	753033	rs537924394	G	A
1	753096	rs554644176	T	G
1	753110	rs574650097	G	A
1	753164	rs534161006	C	G
1	753168	rs554024631	C	T
1	753174	rs577155053	C	T
1	753235	rs200960205	A	G
1	763129	rs534577547	C	T
1	763243	rs573431094	G	C
1	763394	rs369924889	G	A
1	763405	rs563699239	G	A
1	763437	rs532808204	T	C
1	763691	rs549465070	A	G
1	765949	rs544515858	T	C
1	765988	rs528276488	C	CT
1	766007	rs61768174	A	C
1	766087	rs530029520	A	G
1	766105	rs55784098	T	A
1	766119	rs566775767	C	T
1	766292	rs116108736	C	T
1	766293	rs552261494	G	T
1	766351	rs569096239	G	A
1	766392	rs538093404	G	T
1	766453	rs554941526	A	G
1	766600	esv3584980	G	<CN0>
1	777702	rs186709266	G	C
1	777744	rs538729115	C	T
1	777745	rs552044629	G	A
1	777783	rs569072333	T	C
1	777793	rs566070269	C	G
1	777815	rs554469962	G	A
1	777901	rs574478574	A	T
1	777948	rs533900038	T	C
1	778053	rs562842019	AACTGGAAG	A
1	786479	rs533266552	A	G
1	786512	rs550156706	C	T
1	786533	rs563713173	T	A
1	786704	rs539031802	AC	A
1	786790	rs201096953	C	T
1	786792	rs549237103	G	T
1	786796	rs148833734	C	T
1	786806	rs528645081	G	C
1	792679	rs543411022	C	T
1	792680	rs563740929	G	A
1	792684	rs574045800	G	A
1	792688	rs543134844	A	G
1	792723	rs559504714	C	T
1	792757	rs528628398	G	T
1	792801	rs551581928	C	G
1	792842	rs565193012	G	A
1	792953	rs531246433	C	T
1	792954	rs549504271	G	T
1	793036	rs569682322	C	A
1	793051	rs535182376	A	G
1	793240	rs557057172	G	A
1	793317	rs574013417	A	G
1	793415	rs542671466	T	C
1	793429	rs200956863	T	C
1	793439	rs573005300	A	G
1	793448	rs545158789	C	T
1	793467	rs565180876	C	T
1	793470	rs184843908	G	A
1	793491	rs551288492	G	A
1	1014017	rs540150625	T	C
1	1016040	rs570133791	G	A
1	1016064	rs532791926	C	T
1	1016361	rs549349131	G	C
1	1184483	rs368553032	C	G
1	1184946	rs566439489	C	T
1	1184971	rs538400265	G	A
1	1380104	rs372588274	T	C
1	1380162	rs574816848	C	T
1	1380206	rs540394860	G	A
1	1380235	rs560351453	C	G
1	1380245	rs528154378	C	G
1	1380293	rs544824428	C	T
1	1380345	rs564888832	G	A
1	1380390	rs530386669	G	A
1	1380736	rs564782760	C	A
1	1380760	rs575320934	T	C
1	1380767	rs544192442	A	T
1	1380809	rs560900899	G	A
1	1380961	rs529994261	T	G
1	1381016	rs546960541	C	T
1	1381029	rs560376507	C	T
1	1381030	rs532166005	C	T
1	1381041	rs552350465	A	G
1	1391584	rs563417445	C	T
1	1391655	rs529213947	C	T
1	1391656	rs201004507	G	A
1	1391672	rs565922521	G	A
1	1391728	rs528304745	G	A
1	1391832	rs551851563	A	G
1	1391915	rs529713993	C	T
1	1391920	rs537035845	C	T
1	1391933	rs557353912	G	A
1	1391935	rs567861535	G	A
1	1391958	rs374627973	CAG	C
1	1407740	rs190009463	G	A
1	1407839	rs555666750	G	A
1	1407867	rs572245815	C	T
1	1407879	rs541272253	G	A
1	1407910	rs564561819	C	T
1	1407958	rs533423707	C	T
1	1408025	rs145908856	C	T
1	1408029	rs563505423	A	C
1	1410222	rs149545799	G	C
1	1410244	rs577526706	G	A
1	1410253	rs144005379	C	T
1	1410266	rs564855402	C	T
1	1410353	rs575158963	G	A
1	1410370	rs543922948	C	T
1	1410441	rs560557559	C	T
1	1410495	rs529899470	C	T
1	1410516	rs546506779	C	A
1	1410524	rs559888368	C	G
1	1410535	rs532203490	G	A
1	1410613	rs552625814	A	G
1	1410614	rs569293578	G	T
1	1410624	rs572303323	T	TC
1	1413953	rs566901272	A	G
1	1413975	rs113626733	C	T
1	1414013	rs552248797	G	A
1	1414032	rs569251280	G	A
1	1414038	rs139452368	C	T
1	1414070	rs200050752	C	T
1	1414071	rs200314338	G	A
1	1414107	rs534435343	G	C
1	1414111	rs202031472	C	T
1	1414143	rs572802597	C	T
1	1414146	rs565829955	G	A
1	1414160	rs558232454	G	C
1	1414172	rs574913388	C	T
1	1414173	rs544088219	G	A
1	1414239	rs560890622	C	T
1	1414271	rs371986428	C	T
1	1414296	rs540010268	G	A
1	1414303	rs560306166	A	T
1	1414311	rs532466457	G	A
1	1414365	rs552662874	G	A
1	1414367	rs569136545	C	G
1	1414444	rs531772738	G	A
1	1414520	rs375610756	G	A
1	1414574	rs568817371	G	A
1	1414577	rs534496724	C	T
1	1416472	rs528933218	G	A
1	1416480	rs549253690	C	T
1	1416490	rs190787976	C	T
1	1416498	rs528392159	C	G
1	1416563	rs551245206	T	C
1	1416641	rs571123051	C	T
1	1416922	rs537116738	T	C
1	1417015	rs550686716	C	T
1	1417036	rs200239479	G	C
1	1417074	rs536290187	C	G
1	1417174	rs148945468	C	T
1	1417178	rs573418714	C	T
1	1417185	rs112570066	G	A
1	1421894	rs184670322	G	A
1	1421944	rs570011887	C	T
1	1421954	rs137911966	G	A
1	1421964	rs148189584	C	T
1	1421974	rs572142577	C	T
1	1421975	rs141377718	G	A
1	1421982	rs558078851	C	T
1	1421991	rs860213	G	A
1	1421998	rs543613252	C	T
1	1421999	rs557549921	G	A
1	1422031	rs576024748	C	T
1	1422041	rs139682140	C	T
1	1422046	rs368162702	C	T
1	1422058	rs527322901	C	T
1	1422087	rs367883442	C	T
1	1422088	rs371563971	G	A
1	1422170	rs189447819	C	T
1	1432048	rs147100804	C	T
1	1432185	rs535072793	G	A
1	1432283	rs548987531	C	G
1	1432582	rs551171662	C	T
1	1432623	rs368171187	C	G
1	1432666	rs529013848	T	A
1	1432731	rs548688898	C	T
1	1432756	rs565380471	G	A
1	1432771	rs528077323	C	T
1	1432878	rs551217919	C	T
1	1432912	rs571222224	C	T
1	1432968	rs140032600	T	G
1	1432973	rs557147723	T	G
1	1432974	rs567638015	A	T
1	1432985	rs819986	G	A,C
1	1432986	rs4970454	C	G
1	1448100	rs143610735	A	G
1	1448170	rs558508563	T	C
1	1448192	rs571934857	C	T
1	1448378	rs537661186	G	T
1	1448602	rs555023636	C	T
1	1448718	rs370030636	C	T
1	1448762	rs540591464	G	C
1	1448767	rs564051595	G	A
1	1448774	rs533013557	T	C
1	1448790	rs543695838	C	T
1	1448914	rs563375349	C	G
1	1448944	rs529067848	C	T
1	1448950	rs549236848	G	A
1	1452641	rs139994378	G	A
1	1452706	rs200230792	G	A
1	1452710	rs575685262	A	C
1	1452723	rs145736326	C	T
1	1452738	rs35860586	G	A
1	1452768	rs571690031	C	T
1	1452822	rs540993192	C	T
1	1452832	rs564375426	C	T
1	1452833	rs577774758	G	A
1	1452874	rs142207140	C	T
1	1452876	rs563635730	G	A
1	1452910	rs529457375	G	A
1	1452967	rs549490670	G	A
1	1452979	rs559821283	C	T
1	1452980	rs528473251	G	A
1	1452987	rs551809867	C	T
1	1453012	rs571876209	G	A
1	1453015	rs537250189	G	A
1	1453032	rs551202653	G	A
1	1453058	rs567510335	C	T
1	1453089	rs535206151	C	T
1	1453120	rs373058329	G	T
1	1453176	rs202121361	G	A
1	1453182	rs534574484	C	T
1	1453185	rs557779122	G	T
1	1453199	rs142266637	G	A
1	1453228	rs543351688	G	C
1	1453244	rs557234898	C	T
1	1454525	rs531377419	C	T
1	1454534	rs548293138	C	G
1	1454614	rs568176739	T	G
1	1454824	rs534202718	G	A
1	1454848	rs553925474	T	C
1	1454874	rs570808122	C	T
1	1454900	rs539772620	G	A
1	1454964	rs556787009	A	G
1	1454975	rs576725122	G	T
1	1454996	rs542399366	A	G
1	1455006	rs554706677	C	G
1	1455045	rs574628335	C	T
1	1455090	rs540311831	G	C
1	1455199	rs559929706	G	A
1	1455238	rs532114118	C	T
1	1455239	rs545802623	G	A
1	1459682	rs141422827	C	T
1	1459683	rs146841866	G	A
1	1459697	rs150316055	C	T
1	1459733	rs143187454	C	T
1	1459771	rs9439442	G	A
1	1459819	rs572871520	C	T
1	1459856	rs545309893	C	T
1	1459885	rs558782979	T	C
1	1459899	rs575433086	C	T
1	1459912	rs544525300	G	A
1	1459968	rs561523363	C	T
1	1460006	rs558153138	CAG	C
1	1465938	rs543763499	G	A
1	1465948	rs57442627	G	T
1	1465965	rs558683508	T	G
1	1465975	rs542860097	C	T
1	1466065	rs59830143	C	T
1	1466066	rs189022728	G	A
1	1466070	rs541084597	G	A
1	1466130	rs563944296	A	G
1	1466134	rs532903005	G	A
1	1466145	rs549504399	C	G
1	1466146	rs563623597	T	A
1	1466186	rs529182336	G	A
1	1466187	rs549234185	C	T
1	1466188	rs571464907	G	T
1	1466196	rs534830246	G	A
1	1466201	rs551805450	T	C
1	1466203	rs571560512	C	T
1	1466207	rs564016727	TCAAAAAAAAAAAAAAAAAAAAA	T
1	1466230	rs537492401	A	T
1	1567867	rs566852760	C	T
1	1567959	rs532891245	C	T
1	1568016	rs552895383	C	T
1	1569633	rs569520207	C	T
1	1570239	rs540709321	G	C
1	1570289	rs140569975	C	G
1	1570370	rs532547831	T	G
1	1570372	rs552909442	C	G
1	1570540	rs569532397	G	A
1	1570578	rs531953916	C	G
1	1570596	rs544297949	G	GGCTC
1	1570618	rs548526527	T	A
1	1570660	rs568622984	T	C
1	1571601	rs536003983	G	A
1	1571640	rs61774909	G	T
1	1571660	rs566130866	C	G
1	1571661	rs538204191	G	A
1	1571726	rs558444447	G	A
1	1571769	rs375617465	G	A
1	1571782	rs544476560	T	A
1	1573431	rs537794680	G	A
1	1573449	rs545690611	CCA	C
1	1573461	rs557323709	A	T
1	1573585	rs574186179	C	T
1	1573626	rs536407995	C	T
1	1573646	rs555520339	C	T
1	1573658	rs572196517	C	T
1	1573659	rs541110490	G	A
1	1573673	rs564113135	G	A
1	1573759	rs577564490	G	A
1	1573763	rs543707335	C	T
1	1575201	rs572830219	G	C
1	1575207	rs538908420	G	A
1	1575236	rs558510421	C	T
1	1575244	rs575391647	C	T
1	1575284	rs544384282	G	A
1	1575297	rs561393846	G	A
1	1575303	rs574902196	G	C
1	1575374	rs540604643	G	A
1	1575375	rs560485613	C	T
1	1575376	rs532893174	G	A
1	1575408	rs552827075	G	A
1	1575420	rs562988985	G	A
1	1575445	rs531891552	C	T
1	1575465	rs550416653	C	T
1	1575468	rs566992195	G	T
1	1575557	rs535918275	G	A
1	1575579	rs528255410	CCT	C
1	1576788	rs568265882	T	A
1	1576794	rs533938729	C	T
1	1576805	rs554327922	G	A
1	1576965	rs570950318	C	T
1	1576978	rs371379289	T	C
1	1576979	rs556562000	A	G
1	1577008	rs576354498	G	A
1	1577011	rs368729144	G	A
1	1577072	rs555598671	C	T
1	1577272	rs572321697	G	A
1	1577464	rs541199709	C	G
1	1577492	rs564500685	C	T
1	1577537	rs576906586	C	A
1	1577598	rs545573718	C	T
1	1577612	rs562553698	C	G
1	1578545	rs546704380	C	CT
1	1578602	rs372656794	C	T
1	1578603	rs548514686	G	A
1	1578714	rs377124696	AAAC	A
1	1578767	rs375564102	A	C
1	1578943	rs145324128	G	A
1	1578971	rs547644109	A	G
1	1578977	rs570542279	G	A
1	1579021	rs539968626	A	G
1	1579105	rs549960543	G	A
1	1579149	rs570039529	C	A
1	1579178	rs535422823	A	G
1	1579202	rs555663732	G	C
1	1579232	rs572435341	A	G
1	1579261	rs534970122	G	T
1	1579271	rs558370855	G	C
1	1579273	rs578109828	G	A
1	1579306	rs545889842	T	C
1	1579500	rs562405939	A	C
1	1579771	rs576126113	G	A
1	1580045	rs371768327	C	G
1	1580065	rs561648944	C	T
1	1580081	rs527623190	G	A
1	1580094	rs547371833	T	C
1	1580459	rs375076834	G	A
1	1580524	rs201539299	C	T
1	1580666	rs576237308	C	T
1	1580670	rs541933829	T	C
1	1580707	rs568481186	G	C
1	1580724	rs541326968	G	T
1	1580735	rs564189503	A	T
1	1580738	rs149767621	T	A
1	1580742	rs543282178	T	A
1	1580744	rs563129370	T	C
1	1580761	rs529388202	C	A
1	1580784	rs549062931	G	A
1	1580801	rs565741479	C	T
1	1580846	rs528437571	C	A
1	1580864	rs552069326	G	A
1	1580929	rs571872829	G	A
1	1580981	rs537731602	C	T
1	1580992	rs557309421	G	C
1	1581028	rs567853861	C	T
1	1581109	rs377622842	G	T
1	1581116	rs555461523	G	C
1	1581121	rs572084611	T	C
1	1581130	rs540640547	T	G
1	1582302	rs191403755	C	A
1	1582310	rs551206255	A	C
1	1582390	rs571295229	T	A
1	1582484	rs536729858	G	A
1	1582493	rs550198562	A	G
1	1582501	rs566917198	T	C
1	1582504	rs536142325	A	G
1	1582540	rs144614793	GATA	G
1	1582548	rs553190095	C	A
1	1582548	esv3585007	C	<CN0>
1	1582562	rs566564359	A	G
1	1582590	rs538798164	T	C
1	1588984	rs548382137	C	A
1	1589030	rs568474550	G	A
1	1589031	rs533916707	G	A
1	1589044	rs554104955	T	C
1	1589917	rs544330298	G	A
1	1589934	rs554347152	G	A
1	1590137	rs574446339	C	T
1	1590281	rs539863385	G	A
1	1590291	rs111946117	C	G
1	1590304	rs532450705	G	A
1	1590305	rs546115435	C	T
1	1593027	rs553376312	A	C
1	1593041	rs573261160	T	C
1	1593256	rs545746322	G	A
1	1593440	rs565602013	G	T
1	1593575	rs531199562	G	A
1	1593590	rs544800901	A	G
1	1595963	rs554308451	T	C
1	1595966	rs574470742	G	C
1	1596010	rs540562323	C	T
1	1596018	rs560470757	G	A
1	1596122	rs577174820	G	A
1	1596182	rs546029999	G	A
1	1596196	rs1109644	C	T
1	1596202	rs528398493	C	T
1	1596223	rs548651899	G	A
1	1596227	rs561972607	C	G
1	1596283	rs527656278	G	C
1	1596304	rs1109645	G	A
1	1596385	rs570821648	A	G
1	1596443	rs539699867	G	A
1	1606906	rs563247433	G	A
1	1606935	rs529183707	T	C
1	1606947	rs548945097	T	C
1	1607004	rs559481478	C	T
1	1607106	rs528603267	G	A
1	1607109	rs551929535	C	T
1	1607110	rs571738711	G	A
1	1607141	rs199552695	G	A
1	1607178	rs376691224	C	A
1	1607187	rs567912837	C	T
1	1607198	rs536943753	G	A
1	1607223	rs553325985	C	T
1	1607301	rs573406041	G	A
1	1607349	rs538821932	A	G
1	1607456	rs557439315	C	T
1	1607752	rs559360679	G	A
1	1607776	rs528306667	G	A
1	1607786	rs551564524	C	T
1	1607899	rs565383624	C	T
1	1607920	rs531025849	C	T
1	1607992	rs551035924	T	G
1	1607997	rs567636491	C	T
1	1608118	rs536572353	G	C
1	1608185	rs547287907	T	C
1	1608229	rs61776790	C	T
1	1608272	rs538848656	C	T
1	1608495	rs558721744	C	T
1	1608528	rs577356511	A	T
1	1608598	rs536731643	C	T
1	1608606	rs556564724	G	A
1	1608673	rs374210711	A	C
1	1608741	rs542227210	G	A
1	1608780	rs377620720	G	A
1	1608795	rs531833153	C	T
1	1622285	rs113135511	A	C
1	1622357	rs528165209	A	C
1	1622680	rs551161340	C	T
1	1622817	rs571278369	G	A
1	1622833	rs530476765	C	A
1	1623001	rs550896800	G	A
1	1623061	rs567563732	T	C
1	1623064	rs536098223	C	T
1	1623104	rs553118561	C	T
1	1623142	rs566881109	C	T
1	1623445	rs539147366	G	A
1	1623462	rs558593986	G	T
1	1623715	rs575249230	C	T
1	1623809	rs537804379	C	G
1	1623817	rs554880901	C	G
1	1623824	rs575059896	G	C
1	1623831	rs540496424	G	C
1	1624658	rs577372540	C	G
1	1624672	rs546415496	G	A
1	1625280	rs542979901	T	TGGTGGCGGGCGC
1	1626910	rs547841682	A	G
1	1626916	rs570875460	T	C
1	1626946	rs533326130	G	A
1	1626977	rs550500756	G	A
1	1627390	rs570362525	C	G
1	1627423	rs536098876	C	T
1	1629497	rs573126831	G	C
1	1629615	rs545297943	G	A
1	1629620	rs565197033	G	A
1	1629631	rs531049440	C	G
1	1629635	rs544396836	G	A
1	1629699	rs563264265	C	T
1	1629762	rs528965508	C	G
1	1629784	rs548765622	C	A
1	1630751	rs143134491	CAGG	C
1	1630769	rs537272937	G	C
1	1630867	rs550737157	A	G
1	1630875	rs567315100	C	T
1	1630995	rs536772949	G	C
1	1631072	rs572910169	G	A
1	1631084	rs538636101	G	A
1	1631088	rs558868233	G	T
1	1631101	rs575508955	G	A
1	1631103	rs544434751	G	C
1	1631115	rs561543180	G	A
1	1631364	rs574892143	C	T
1	1632972	rs542719561	C	A
1	1632975	rs559175684	C	T
1	1632994	rs528141789	G	T
1	1633004	rs185241682	G	C
1	1633007	rs189952872	G	C
1	1633760	rs538674130	G	A
1	1633812	rs558511146	C	T
1	1633829	rs575197647	G	A
1	1634137	rs536669428	T	TGCCCACCCTCTCC
1	1634142	rs554631167	T	TG
1	1634830	rs538549943	C	T
1	1634846	rs554927088	G	A
1	1634860	rs575020889	G	T
1	1634881	rs540469785	G	C
1	1634894	rs374281016	A	G
1	1634956	rs572960377	G	A
1	1636661	rs537117616	C	A
1	1636666	rs557349677	C	T
1	1638404	rs185514623	G	A
1	1638440	rs538635856	C	T
1	1638476	rs559246058	C	T
1	1638512	rs569425803	C	T
1	1638529	rs377149120	A	G
1	1638537	rs554888338	C	G,T
1	1638544	rs542757360	G	A
1	1638565	rs553097552	G	A
1	1638583	rs572923869	C	T
1	1638615	rs544657803	G	A
1	1638630	rs565220572	G	A
1	1638635	rs530730770	G	C
1	1638656	rs544466367	G	A
1	1638677	rs560927771	G	A
1	1638711	rs529798223	C	T
1	1638747	rs546729591	G	A
1	1638752	rs560207175	G	A
1	1638766	rs532397057	C	T
1	1638768	rs552271246	G	A
1	1638780	rs374384253	C	T
1	1638781	rs556446539	GCTCAGCCCC	G
1	1639960	rs140002785	C	G
1	1639983	rs547842495	G	A
1	1639990	rs567761586	G	A
1	1640004	rs533542449	C	T
1	1640121	rs553681662	A	G
1	1640167	rs372272994	C	T
1	1640176	rs374271015	G	C
1	1640177	rs368433828	G	A
1	1640190	rs576110260	T	G
1	1640209	rs377204166	C	T
1	1640390	rs555887612	C	T
1	1640619	rs572518783	C	G
1	1640690	rs541414374	C	T
1	1640733	rs564657663	G	C
1	1641725	rs578206089	C	T
1	1641729	rs577906515	GC	G
1	1641755	rs538775778	C	CT
1	1641812	rs369693698	C	T
1	1642158	rs61776846	G	A
1	1642204	rs185162884	C	T
1	1642209	rs547385605	A	G
1	1642246	rs570324628	G	C
1	1642430	rs539724663	C	T
1	1642437	rs549768463	G	A
1	1642447	rs569871799	A	G
1	1643740	rs572556304	C	T
1	1643940	rs558151588	G	A
1	1643954	rs577911150	T	A
1	1643993	rs544137015	C	G
1	1644026	rs563826182	C	T
1	1644208	rs377072725	G	A
1	1644259	rs368885422	T	C
1	1644281	rs559490072	G	C
1	1644304	rs527409611	G	A
1	1644312	rs111250154	C	T
1	1644336	rs564119942	T	G
1	1645613	rs567365702	T	A
1	1645683	rs536245207	C	T
1	1654139	rs182582400	T	C
1	1654190	rs571630372	C	T
1	1654340	rs537300522	G	A
1	1654353	rs557142032	G	A
1	1654366	rs574167524	T	C
1	1654379	rs200326357	TAAG	T
1	1654441	rs535242256	C	T
1	1654580	rs555416272	G	A
1	1655231	rs564045881	A	C
1	1655243	rs578002968	T	C
1	1655249	rs543702091	C	T
1	1655275	rs563379074	T	C
1	1655335	rs529082961	C	T
1	1655358	rs549239177	T	G
1	1655376	rs559783462	G	A
1	1655403	rs528530532	A	G
1	1655474	rs142552274	G	A
1	1655588	rs571265430	C	T
1	1655600	rs531147835	C	G
1	1655613	rs551251863	C	G
1	1658921	rs200996039	C	T
1	1658922	rs555355108	G	A
1	1658972	rs572377323	C	T
1	1659217	rs541320278	G	A
1	1661864	rs566361632	C	T
1	1661871	rs538468762	G	A
1	1661999	rs377213181	C	T
1	1662045	rs569257117	C	T
1	1662059	rs538299067	C	T
1	1662063	rs370406622	C	T
1	1662123	rs374380152	C	T
1	1662162	rs540955397	C	T
1	1662172	rs554489877	C	T
1	1662204	rs571580616	AG	A
1	1662315	rs144341301	C	G
1	1662334	rs185128135	T	C
1	1662359	rs563056221	C	A
1	1669752	rs569733068	G	A
1	1669795	rs528902652	A	G
1	1669806	rs548916310	G	C
1	1669832	rs565845074	C	T
1	1669839	rs372880108	A	G
1	1669844	rs563795302	CCA	C
1	1669899	rs557577723	C	A
1	1669923	rs571088543	G	A
1	1669964	rs369037660	G	A
1	1669972	rs557051999	G	C
1	1669975	rs574052474	C	T
1	1669984	rs542661241	C	T
1	1669988	rs553294328	G	A
1	1670034	rs573502092	C	G
1	1670036	rs373104886	C	A
1	1670045	rs200217868	C	T
1	1670064	rs531142455	A	G
1	1670074	rs544791709	A	G
1	1670078	rs563374364	C	T
1	1670181	rs528942511	C	T
1	1670238	rs548743098	C	G
1	1670289	rs559299039	C	T
1	1670290	rs528404409	G	A
1	1670355	rs202065801	C	A
1	1670384	rs571175657	C	T
1	1670388	rs140909700	A	G
1	1670414	rs550315465	C	T
1	1670415	rs139401485	C	T
1	1670593	rs559121230	C	A
1	1670600	rs528104858	C	G
1	1670628	rs550935355	T	G
1	1670731	rs564841233	G	A
1	1670778	rs530678724	C	T
1	1670821	rs550404957	G	A
1	1670891	rs76481474	G	A
1	1671057	rs536379582	C	T
1	1671087	rs547084745	C	T
1	1671108	rs566822963	C	A
1	1671138	rs539037293	C	A
1	1671139	rs558950254	A	G
1	1671175	rs576047982	C	T
1	1671176	rs538535293	G	A
1	1671322	rs554892416	C	T
1	1671346	rs574962130	G	A
1	1671395	rs540439127	G	A
1	1671408	rs553055341	C	T
1	1671435	rs202170127	G	T
1	1671456	rs113944771	C	T
1	1671457	rs564532665	G	A
1	1671520	rs530739280	G	A
1	1671532	rs377010787	G	T
1	1671535	rs560988553	A	G
1	1671546	rs111371617	G	A
1	1671587	rs546430130	G	A
1	1671599	rs113051634	G	A
1	1671601	rs532642707	G	A
1	1671622	rs552650168	T	G
1	1671630	rs569252644	G	A
1	1671707	rs538573607	C	G
1	1675464	rs564794600	A	G
1	1675471	rs530733592	A	C
1	1675516	rs550471749	G	A
1	1675525	rs567785112	C	G
1	1675875	rs530119295	G	A
1	1675938	rs76037905	C	T
1	1675951	rs566864985	C	T
1	1676091	rs143820282	C	T
1	1676096	rs559298042	G	A
1	1676286	rs548328846	AG	A
1	1677092	rs569421647	C	G
1	1677098	rs538449724	C	G
1	1677099	rs554849148	G	C
1	1677924	rs146561796	C	G
1	1677925	rs530255585	T	G
1	1677961	rs200716344	GT	G
1	1678003	rs547127959	C	G
1	1678313	rs560524747	T	A
1	1678314	rs532572538	C	A
1	1678600	rs552571330	C	G
1	1678608	rs569568159	C	T
1	1679173	rs552651285	G	A
1	1679276	rs572572531	G	T
1	1679335	rs538261114	T	A
1	1679563	rs558248992	G	A
1	1679605	rs575544459	C	T
1	1679731	rs190489804	G	A
1	1682130	rs536997921	T	C
1	1682197	rs557656313	G	A
1	1682305	rs574214989	C	T
1	1682326	rs575811837	CCT	C
1	1682384	rs543275739	G	A
1	1682410	rs553579543	G	A
1	1682418	rs554348480	G	A
1	1682442	rs572499778	C	T
1	1682455	rs563981027	C	T
1	1683131	rs532967624	C	T
1	1683151	rs543018944	G	C
1	1683399	rs546317392	AGT	A
1	1683420	rs8841	A	T
1	1683455	rs369023451	G	A
1	1683565	rs17162846	G	A
1	1683599	rs145832040	G	A
1	1994424	rs551196336	T	C
1	1994456	rs571799404	T	A
1	1994508	rs28820884	T	C
1	1994522	rs369917125	T	C
1	1994525	rs567651404	G	A
1	1994619	rs536566567	G	A
1	1994701	rs191276026	G	A
1	1994710	rs117486254	G	T
1	1994717	rs545446895	C	T
1	2176561	rs116374150	C	T
1	2176618	rs555314571	G	A
1	2176624	rs568801378	G	T
1	2176698	rs534477099	C	G
1	2176708	rs554188483	C	G
1	2176709	rs577162024	C	T
1	2176725	rs546289680	C	T
1	2176735	rs556337759	T	G
1	2176757	rs575418351	C	T
1	2176804	rs370310482	G	A
1	2176853	rs189781649	T	A
1	2176861	rs529983505	G	C
1	2297128	rs556335542	T	G
1	2484794	rs533527378	G	C
1	2484919	rs553745863	T	A
1	2484949	rs570497776	C	T
1	2484982	rs540132246	T	C
1	2485007	rs556936652	C	T
1	2485019	rs576668235	C	T
1	2485020	rs372405104	G	A
1	2485025	rs555547955	C	T
1	2485031	rs572516086	C	T
1	2485061	rs541199875	C	G
1	2485099	rs201826121	A	G
1	2485158	rs370971353	C	T
1	2485196	rs545686398	C	T
1	2485197	rs562454325	G	A
1	2485214	rs531359189	G	A
1	2485241	rs187356335	C	T
1	2485243	rs561594729	C	T
1	2485255	rs527366585	T	C
1	2485269	rs547221623	A	G
1	2499285	rs548864647	T	G
1	2499333	rs562387572	C	T
1	2499361	rs528014672	C	T
1	2499374	rs547657523	G	A
1	2499378	rs571063418	C	T
1	2499397	rs539504874	C	T
1	2499399	rs369272972	C	T
1	2499459	rs138680782	T	C
1	2499481	rs535480124	C	T
1	2499538	rs555370575	C	T
1	2499546	rs574631053	G	A
1	2499550	rs534037716	C	T
1	2499609	rs553683090	G	A
1	2499744	rs576970877	C	T
1	2499751	rs545874486	A	G
1	2499754	rs562585354	C	T
1	2499780	rs143280171	G	A
1	2586452	rs565699619	C	T
1	2586456	rs534992800	A	C
1	2586474	rs557997085	C	A
1	2586499	rs571630462	G	A
1	2586545	rs537202468	A	T
1	2586550	rs557142146	A	C
1	2586612	rs36153218	C	A
1	2586640	rs199548928	A	G
1	2586654	rs553068790	C	G
1	2586664	rs573221789	C	T
1	2586675	rs545087243	C	A
1	2586692	rs564341768	C	A
1	2586708	rs528245388	GAC	G
1	2586710	rs533266656	C	G
1	2586732	rs543635494	C	A
1	2586735	rs563524275	C	T
1	2586756	rs368170465	G	A
1	2586757	rs549098506	G	C
1	2586774	rs565654135	C	A
1	2586781	rs528063086	G	A
1	2586782	rs550965655	A	C
1	2586789	rs571568318	G	A
1	2588373	rs563458833	C	T
1	2588471	rs529051592	T	A
1	2588537	rs542480526	A	T
1	2588614	rs148693721	CCACACCCCCA	C
1	2589190	rs539121561	G	A
1	2589214	rs552670686	C	G
1	2589221	rs569398595	C	G
1	2589822	rs372122468	C	T
1	2590759	rs554675653	A	C
1	2593785	rs536199031	G	A
1	2593789	rs553110423	C	A
1	2603024	rs561622533	CCACACCCCCA	C
1	2604800	rs564608348	G	T
1	2604802	rs574996102	C	T
1	2604873	rs560784647	A	C
1	2604875	rs532727075	C	T
1	2605603	rs552807612	G	A
1	2605644	rs569333819	T	A
1	2605648	rs531883896	C	T
1	2605655	rs548561434	G	C
1	2605657	rs568390129	G	A
1	2605658	rs536530472	C	A
1	2605660	rs552958057	T	G
1	2605667	rs566451458	G	C
1	2605672	rs538396438	C	A
1	2605676	rs558336608	C	G
1	2605680	rs574983741	C	G
1	2605683	rs544021072	G	T
1	2605695	rs554536151	C	G
1	2605707	rs574318620	G	A
1	2605709	rs540248345	A	T
1	2606553	rs560723276	C	A
1	2607692	rs563123990	T	G
1	2607693	rs531809348	T	C
1	2608390	rs200768676	T	C
1	2612524	rs201446110	C	G
1	2612636	rs568747759	T	A
1	2612684	rs538062836	C	A
1	2613086	rs527792423	C	G
1	2613097	rs547374894	T	G
1	2613104	rs564184457	C	A
1	2613109	rs532249571	G	C
1	2613387	rs552021002	C	T
1	2614253	rs568054522	G	A
1	2614350	rs533935984	C	T
1	2614421	rs376073059	C	T
1	2618217	rs201540371	T	TGAC
1	2618219	rs575932013	A	G
1	2618223	rs544815896	C	T
1	2618237	rs561494008	C	G
1	2618345	rs530201577	C	G
1	2618348	rs547081012	G	A
1	2618354	rs560571787	C	A
1	2618381	rs532364302	C	G
1	2618412	rs552582060	A	G
1	2618414	rs571448328	C	G
1	2618416	rs537382014	T	A
1	2618445	rs550348112	C	T
1	2618464	rs567091314	C	G
1	2618474	rs536066825	C	T
1	2618517	rs552601394	C	T
1	2618522	rs4648679	C	G
1	2618526	rs113219673	C	T
1	2618529	rs558567465	G	A
1	2618535	rs575826337	A	T
1	2618537	rs544955835	C	T
1	2618539	rs561583105	G	A
1	2618541	rs575058682	C	A
1	2618544	rs540838983	C	T
1	2618556	rs560374996	C	A
1	2618557	rs199938865	C	T
1	2618576	rs552269336	A	G
1	2618580	rs562936694	G	C
1	2625608	rs576292373	G	T
1	2625616	rs542138542	C	T
1	2625625	rs561897747	C	A
1	2625627	rs201528083	C	A
1	2625630	rs541505108	C	A
1	2625653	rs564470101	G	C
1	2625668	rs533338302	C	A
1	2625673	rs550234579	G	A
1	2625676	rs570082238	G	A
1	2625693	rs374506719	G	A
1	2625703	rs139907478	C	T
1	2625754	rs568209801	G	A
1	2625767	rs533790820	C	T
1	2625780	rs547444543	C	A
1	2625796	rs570485776	C	T
1	2625800	rs539160560	C	T
1	2625880	rs555709598	C	T
1	2625906	rs575633886	C	G
1	2625909	rs535710221	C	G
1	2625911	rs555680134	C	A
1	2625924	rs370902581	C	T
1	2625935	rs541292107	A	G
1	2625943	rs564589182	C	A
1	2625944	rs578009830	C	G
1	2625946	rs543957064	C	T
1	2625965	rs563629796	G	A
1	2625967	rs141037833	C	A,T
1	2625983	rs561860119	C	G
1	2625985	rs527464154	C	A
1	2626000	rs547238271	G	A
1	2626029	rs570646760	C	A
1	2633325	rs372026244	C	G
1	2633338	rs565113074	C	T
1	2634064	rs530601799	C	A
1	2686129	rs544207409	C	T
1	2686149	rs554744841	C	T
1	2686562	rs576516979	T	G
1	2686604	rs376019577	G	C
1	2687624	rs562143697	C	A
1	2687643	rs575997181	C	G
1	2687692	rs541819026	A	T
1	2687714	rs562198293	G	A
1	2687722	rs528010551	G	A
1	2687726	rs372245552	A	G
1	2687727	rs564697288	C	T
1	2690358	rs374564329	C	T
1	2690361	rs546209326	C	T
1	2690378	rs566788986	C	T
1	2691384	rs532700271	C	A
1	2691461	rs552713865	G	T
1	2691476	rs569394154	G	A
1	2691481	rs538325765	G	A
1	2691491	rs554722752	C	G
1	2691511	rs568545805	A	G
1	2691523	rs534156591	C	A
1	2692925	rs540397951	C	G
1	2693016	esv3585032	G	<CN0>
1	2693066	rs369307540	C	T
1	2693070	rs373520074	C	T
1	2693121	rs142042178	A	T
1	2693226	rs548985322	C	T
1	2693265	rs201062007	C	T
1	2693580	rs527616744	G	C
1	2693680	rs547169729	C	T
1	2693698	rs570675599	C	T
1	2693784	rs539150936	A	T
1	2693798	rs370190464	C	G
1	2693831	rs569655125	C	T
1	3392156	rs113128791	A	G
1	3591570	rs567898511	GC	G
1	3591571	rs143666070	C	T
1	3591618	rs538449017	G	GC
1	3591642	rs550058737	G	GC
1	3591888	rs190367357	G	C
1	4137469	rs563098175	G	A
1	4137787	rs576605231	C	T
1	4137791	rs542398221	G	A
1	5242493	rs577178516	A	T
1	5242495	rs545735165	A	G
1	5242501	rs562826072	A	C
1	5242504	rs532171564	A	C
1	5242518	rs548391403	G	T
1	5242554	rs561890113	T	A
1	5242575	rs527375495	T	C
1	5242680	rs547507869	A	C
1	6246411	rs138912465	T	C
1	6246485	rs541811197	A	G
1	6246537	rs563116826	G	A
1	6246542	rs575345575	T	C
1	6246623	rs545571580	T	C
1	6246663	rs564318140	G	T
1	6246715	rs200076283	T	C
1	6246741	rs376743120	G	A
1	6364576	rs55753543	G	A
1	6364599	rs111754163	C	T
1	6364600	rs374979406	G	A
1	6364608	rs368560387	G	A
1	6364654	rs564176551	C	T
1	6364661	rs531705453	C	G
1	6364707	rs550013854	C	G
1	6364744	rs565331915	C	T
1	6364781	rs532611600	A	C
1	6364785	rs561347085	C	G
1	6364816	rs566065767	T	A
1	6364845	rs536525404	T	C
1	7441678	rs538058010	G	A
1	7441684	rs556392219	A	G
1	7441690	rs571626527	C	A
1	7441901	rs845209	C	T
1	7441913	rs554119046	T	C
1	7441917	rs368959228	G	A
1	7441933	rs543106127	T	C
1	7441962	rs12073404	G	A
1	8493660	rs570616954	T	TCGGACTG
1	8493722	rs546481428	G	C
1	8493769	rs568293243	C	T
1	8493775	rs535283228	C	T
1	8493782	rs550688146	G	C
1	8493812	rs568593530	G	A
1	8493831	rs539070542	A	G
1	8493851	rs557299383	A	G
1	8493906	rs566823893	C	T
1	8493911	rs574290844	C	T
1	8572118	rs558839259	C	T
1	8572130	rs577436828	G	A
1	8572141	rs577492540	A	G
1	8572171	rs544935179	C	T
1	8572254	rs574914384	G	A
1	8572271	rs541854561	T	C
1	8572282	rs561274146	C	T
1	8572312	rs531462467	T	C
1	10804402	rs180729905	G	A
1	10804416	rs532894395	G	C
1	10804419	rs112048151	T	C
1	10804421	rs564571256	T	C
1	10804443	rs113395634	T	C
1	10804467	rs113245805	T	C
1	10804683	rs568432097	T	C
1	10804748	rs535431851	G	A
1	10804761	rs550705435	G	A
1	10804769	rs191792068	C	T
1	10804784	rs147124365	TGGGC	T
1	11096287	rs529097738	C	T
1	11096288	rs550751925	G	A
1	11096289	rs113578695	C	T
1	11096323	rs533251689	A	G
1	11096324	rs190778878	G	C
1	11096422	rs12732536	G	A
1	11096424	rs533525445	G	A
1	11096453	rs7553657	C	G
1	11096486	rs370902384	G	A
1	11096492	rs536048876	C	T
1	11096537	rs377345760	C	T
1	11146022	rs565731073	T	C
1	11146073	rs545974534	G	A
1	11146107	rs557981423	A	T
1	11146137	rs572932312	C	A
1	11146159	rs540172001	C	A
1	11146241	rs561664328	T	G
1	11146274	rs529124356	T	G
1	12842794	rs539615569	G	A
1	12842819	rs553166056	C	A
1	12842864	rs572003316	C	T
1	12842865	rs534720500	G	A
1	12849800	rs531980920	A	G
1	12849825	rs543954056	G	A
1	12849844	rs564234171	T	C
1	12849853	rs532761599	C	A
1	12849862	rs546590033	C	T
1	12849875	rs566388245	C	A
1	12849889	rs529153765	C	G
1	12849898	rs55962896	T	G
1	12849903	rs568702712	A	G
1	12849909	rs538079552	C	T
1	12849932	rs557951455	G	A
1	12849937	rs571737739	A	T
1	12849951	rs9659924	G	C
1	12849967	rs554221636	C	G
1	12849996	rs145193180	T	C
1	12850191	rs536934152	T	C
1	12850200	rs556928589	G	A
1	12876329	rs11121986	G	T
1	12876360	rs533935414	G	A
1	12876361	rs554164189	G	A
1	12876381	rs573979858	T	G
1	12876470	rs534022207	T	TTTA
1	12876506	rs540686753	A	G
1	12882559	rs55798331	G	A
1	12882580	rs569570885	C	T
1	12882589	rs12069637	C	T
1	12882590	rs181086744	G	A
1	12882731	rs565663639	C	T
1	12882791	rs534504357	A	G
1	12882868	rs554380504	C	T
1	12885293	rs531702483	T	C
1	12885309	rs551315764	C	G
1	12885318	rs61776998	C	T
1	12885335	rs368447714	AG	A
1	12885347	rs527946583	G	A
1	12885365	rs200811634	G	T
1	12885451	rs567891177	C	A
1	12885453	rs536849589	A	T
1	12885470	rs550147287	G	A
1	12885551	rs2982169	G	A
1	12885620	rs537939537	T	C
1	12885637	rs557756904	G	A
1	12885655	rs184762295	A	T
1	12888207	rs2637934	G	C
1	12888236	rs551405598	C	G
1	12888240	rs75163972	T	G
1	12888263	rs527981700	C	G
1	12888266	rs562114638	T	TC
1	12888292	rs547941113	T	A
1	12888312	rs567777468	T	G
1	12888327	rs536882544	C	A
1	12888330	rs549074629	C	G
1	12888363	rs569020355	C	T
1	12888367	rs59592656	C	T
1	12888389	rs1830486	A	C
1	12888393	rs571470406	C	T
1	12888397	rs202156326	C	T
1	12888414	rs554070280	G	T
1	12888427	rs57441393	G	A
1	12888430	rs542461126	T	C
1	12888459	rs556232264	C	T
1	12888460	rs200851469	G	A
1	12888472	rs202092704	C	A
1	12888476	rs375888976	C	T
1	12888498	rs527949533	C	A
1	12888506	rs541344365	C	A
1	12888514	rs561651814	A	G
1	12888517	rs530311459	C	A
1	12888523	rs367746167	T	G
1	12888537	rs568931945	A	T
1	12892536	rs562649109	T	C
1	12892598	rs199773212	C	T
1	12892599	rs1736818	G	A
1	12892603	rs571423672	C	G
1	12892615	rs534110342	G	A
1	12892619	rs4126240	C	T
1	12892748	rs567102317	G	C
1	12892760	rs11579274	G	A
1	12892764	rs556231954	C	T
1	12892784	rs576493340	C	A
1	12892811	rs538611424	C	T
1	12892885	rs558928853	G	C
1	12892946	rs572614189	T	C
1	12892980	rs541727647	C	T
1	12893036	rs561595476	A	C
1	12893070	rs375068939	G	A
1	12893079	rs544070662	G	A
1	12893095	rs562402645	C	A
1	12893107	rs181528439	C	G
1	12905709	rs544417242	C	T
1	12905739	rs371079421	T	C
1	12905742	rs532210984	A	G
1	12905745	rs563434256	A	T
1	12905799	rs565662428	A	C
1	12905882	rs528103736	T	A
1	12905889	rs548458624	G	A
1	12905961	rs568386787	T	C
1	12906051	rs537211550	T	A
1	12906052	rs557106828	A	T
1	12926286	rs530251182	T	C
1	12926315	rs562314412	G	T
1	12926327	rs531361699	A	G
1	12926330	rs544704841	T	C
1	12926532	rs565159686	G	A
1	12926539	rs527623236	G	A
1	12927937	rs557309493	T	C
1	12928013	rs576082397	C	A
1	12928188	rs200815110	T	A
1	12928430	rs558546094	T	G
1	12928573	rs572086366	A	G
1	12928647	rs12143105	T	A
1	12928727	rs561150748	A	G
1	12928752	rs574683993	C	T
1	12928760	rs543602043	A	G
1	12928762	rs563342664	G	A
1	12928769	rs532600333	A	G
1	12930805	rs550595155	T	C
1	12930826	rs570407489	A	T
1	12930860	rs539348441	A	G
1	12930863	rs372594058	G	T
1	12930989	rs572715365	T	G
1	12931007	rs535915167	A	G
1	12931009	rs555556231	T	C
1	12931022	rs200030767	C	CT
1	12931101	rs575727675	C	T
1	12931145	rs544277334	C	T
1	12931163	rs564476402	T	A
1	12931167	rs554328269	G	A
1	12931627	rs529441595	A	G
1	12931628	rs549585222	T	C
1	12931661	rs561616442	G	C
1	12931746	rs530680199	G	T
1	12931824	rs9728508	T	A
1	12931839	rs570125525	T	C
1	12931842	rs56108045	C	T
1	12931846	rs546512993	T	C
1	12931847	rs566459564	T	C
1	12934295	rs199732428	CT	C
1	12934324	rs545052055	C	G
1	12934325	rs367661554	C	A
1	12934342	rs572411021	T	C
1	12934343	rs541218682	C	T
1	12934388	rs560929663	G	A
1	12934399	rs530169557	A	G
1	12934410	rs543574082	C	G
1	12934494	rs563469479	G	A
1	12934526	rs532355627	T	C
1	12934617	rs552192273	C	T
1	12934638	rs201722421	G	A
1	12934658	rs528782339	A	G
1	12934699	rs548719601	C	T
1	12934703	rs568574626	A	C
1	12934715	rs536320311	A	C
1	12934716	rs556275469	G	A
1	12934816	rs569802923	C	T
1	12934899	rs538630855	G	A
1	12934937	rs558634142	G	T
1	12935920	rs543403146	T	G
1	12936175	rs531286597	C	T
1	12936204	rs551150051	T	A
1	12936212	rs564680899	C	T
1	12936222	rs532211576	C	A
1	12938820	rs558728042	G	A
1	12938846	rs571279076	A	G
1	12938848	rs533665533	A	G
1	12938875	rs553700499	T	C
1	12938878	rs573533344	C	G
1	12938888	rs542675874	T	C
1	12938896	rs556485817	C	A
1	12938946	rs576448996	C	G
1	12938970	rs545179655	G	A
1	12939086	rs564943226	G	A
1	12939112	rs527755048	T	C
1	12939140	rs541191738	C	A
1	12939147	rs561462601	G	A
1	12939151	rs530022299	C	A
1	12939154	rs549804802	C	T
1	12939206	rs570012334	G	A
1	12939210	rs4992639	G	T
1	12939263	rs552703572	G	A
1	12939303	rs28642256	G	A
1	12939304	rs535248574	G	A
1	12939324	rs553567787	A	G
1	12939331	rs567406367	A	C
1	12939332	rs536249808	G	A
1	12939344	rs556200392	C	T
1	12939348	rs576366995	T	C
1	12939415	rs545339875	A	G
1	12939426	rs28498663	T	C
1	12939430	rs572125906	C	T
1	12939436	rs541254894	A	C
1	12939440	rs28473210	C	G
1	12939467	rs28516966	C	T
1	12939507	rs543370672	C	G
1	12939513	rs138413231	C	T
1	12947359	rs113731152	C	A
1	12947369	rs369102821	G	A
1	12947379	rs530573638	T	A
1	12947538	rs375838842	C	A
1	12947543	rs564561967	T	A
1	12947577	rs533498006	T	A
1	12947669	rs546993735	T	G
1	12947709	rs566842497	G	A
1	12947710	rs529301936	C	A
1	12947724	rs369267136	A	G
1	12947737	rs571773076	AG	A
1	12948828	rs537847384	C	G
1	12948990	rs558035238	A	G
1	12948991	rs56412549	T	C
1	12949010	rs533962426	T	A
[truncated: 529,744+ more rows]
