# Supplementary material for: The Biological Significance of Multi-copy Regions and Their Impact on Variant Discovery
Source: Genomics Proteomics Bioinformatics. 2020 Aug 19;18(5):516–24. doi: 10.1016/j.gpb.2019.05.004 (PMC8377240; doi:10.1016/j.gpb.2019.05.004)
Supplement: Supplementary Table S6 [file mmc12.xlsx]

## Sheet: Supplementary table 6
Table S6 Mutations in the ClinVar database that fall in the MCRs
Note: The meaning of each field can be found at https://ftp.ncbi.nlm.nih.gov/pub/clinvar/tab_delimited/README under description of "variant_summary.txt".
Allele ID	Type	Name	Gene ID	Gene symbol	HGNC ID	Clinical significance	Clinical significance simple	Last evaluated	rsID (dbSNP)	nsv/esv (dbVar)	RCV accession	Phenotype IDs	Phenotype list	Origin	Origin simple	Assembly	Chromosome accession	Chromosome	Start	Stop	Reference allele	Alternate allele	Cytogenetic	Review status	Number of submitters	Guidelines	Tested in GTR	Other IDs	Submitter categories	Variation ID
525276	Single nucleotide variant	NM_018076.4(ARMC4):c.1238G>A (p.Arg413Gln)	55130	ARMC4	HGNC:25583	Benign	0	2018-01-12	7920186	-	RCV000651804	MedGen:C3809548,OMIM:615451	Primary ciliary dyskinesia 23	Germline	Germline	GRCh37	NC_000010.10	10	28257852	28257852	C	T	10p12.1	criteria provided, single submitter	1		N	-	2	541504
240776	Single nucleotide variant	NM_018076.4(ARMC4):c.1237C>G (p.Arg413Gly)	55130	ARMC4	HGNC:25583	Benign	0	2016-03-08	57067036	-	RCV000231102	MedGen:C3809548,OMIM:615451	Primary ciliary dyskinesia 23	Germline	Germline	GRCh37	NC_000010.10	10	28257853	28257853	G	C	10p12.1	criteria provided, single submitter	1		N	-	2	241255
397234	Single nucleotide variant	NM_018076.4(ARMC4):c.1228C>G (p.Gln410Glu)	55130	ARMC4	HGNC:25583	Uncertain significance	0	2016-07-15	531033796	-	RCV000477412	MedGen:C3809548,OMIM:615451	Primary ciliary dyskinesia 23	Germline	Germline	GRCh37	NC_000010.10	10	28257862	28257862	G	C	10p12.1	criteria provided, single submitter	1		N	-	2	412249
397641	Single nucleotide variant	NM_018076.4(ARMC4):c.1219G>A (p.Gly407Arg)	55130	ARMC4	HGNC:25583	Uncertain significance	0	2017-10-27	552527338	-	RCV000472573	MedGen:C3809548,OMIM:615451	Primary ciliary dyskinesia 23	Germline	Germline	GRCh37	NC_000010.10	10	28257871	28257871	C	T	10p12.1	criteria provided, single submitter	1		N	-	2	412243
397773	Single nucleotide variant	NM_018076.4(ARMC4):c.1207T>A (p.Ser403Thr)	55130	ARMC4	HGNC:25583	Uncertain significance	0	2016-09-11	150723128	-	RCV000467004	MedGen:C3809548,OMIM:615451	Primary ciliary dyskinesia 23	Germline	Germline	GRCh37	NC_000010.10	10	28257883	28257883	A	T	10p12.1	criteria provided, single submitter	1		N	-	2	412248
460653	Single nucleotide variant	NM_018076.4(ARMC4):c.1189C>T (p.Leu397Phe)	55130	ARMC4	HGNC:25583	Uncertain significance	0	2017-03-03	753807004	-	RCV000560268	MedGen:C3809548,OMIM:615451	Primary ciliary dyskinesia 23	Germline	Germline	GRCh37	NC_000010.10	10	28257901	28257901	G	A	10p12.1	criteria provided, single submitter	1		N	-	2	474570
525074	Single nucleotide variant	NM_018076.4(ARMC4):c.1143-1G>T	55130	ARMC4	HGNC:25583	Likely pathogenic	1	2017-12-27	-1	-	RCV000651794	MedGen:C3809548,OMIM:615451	Primary ciliary dyskinesia 23	Germline	Germline	GRCh37	NC_000010.10	10	28257948	28257948	C	A	10p12.1	criteria provided, single submitter	1		N	-	2	541494
397235	Single nucleotide variant	NM_018076.4(ARMC4):c.1143-10T>G	55130	ARMC4	HGNC:25583	Benign	0	2017-09-22	201844076	-	RCV000473292	MedGen:C3809548,OMIM:615451	Primary ciliary dyskinesia 23	Germline	Germline	GRCh37	NC_000010.10	10	28257957	28257957	A	C	10p12.1	criteria provided, single submitter	1		N	-	2	417182
39021	Single nucleotide variant	NM_001354.5(AKR1C2):c.899A>C (p.Asn300Thr)	1646	AKR1C2	HGNC:385	Pathogenic	1	2011-08-12	387906751	-	RCV000022969	Gene:6994,MedGen:C1839840,OMIM:614279,Orphanet:ORPHA443087	46,XY sex reversal 8	Germline	Germline	GRCh37	NC_000010.10	10	5034053	5034053	T	G	10p15	no assertion criteria provided	1		N	OMIM Allelic Variant:600450.0003,UniProtKB (protein):P52895#VAR_066635	1	30066
429069	Single nucleotide variant	NM_001354.5(AKR1C2):c.441A>G (p.Thr147=)	1646	AKR1C2	HGNC:385	Benign	0	2015-11-11	3207909	-	RCV000501488	MedGen:CN169374	Not specified	Germline	Germline	GRCh37	NC_000010.10	10	5041398	5041398	T	C	10p15.1	criteria provided, single submitter	1		N	-	2	434114
222974	Single nucleotide variant	NM_177987.2(TUBB8):c.1249G>A (p.Asp417Asn)	347688	TUBB8	HGNC:20773	Pathogenic	1	2017-03-02	869025272	-	RCV000207225	MedGen:C4225210,OMIM:616780	Oocyte maturation defect 2	Germline	Germline	GRCh37	NC_000010.10	10	93083	93083	C	T	10p15.3	criteria provided, single submitter	2		N	OMIM Allelic Variant:616768.0002,UniProtKB (protein):Q3ZCM7#VAR_076911	3	221269
389923	Single nucleotide variant	NM_002458.2(MUC5B):c.7676C>T (p.Thr2559Met)	727897	MUC5B	HGNC:7516	Benign	0	2016-03-28	60787297	-	RCV000454421	MedGen:CN169374	Not specified	Germline	Germline	GRCh37	NC_000011.9	11	1265786	1265786	C	T	11p15.5	criteria provided, single submitter	1		N	-	2	403143
389977	Single nucleotide variant	NM_002458.2(MUC5B):c.8586A>C (p.Pro2862=)	727897	MUC5B	HGNC:7516	Benign	0	2016-03-28	4046509	-	RCV000455341	MedGen:CN169374	Not specified	Germline	Germline	GRCh37	NC_000011.9	11	1266696	1266696	A	C	11p15.5	criteria provided, single submitter	1		N	-	2	403147
389927	Single nucleotide variant	NM_002458.2(MUC5B):c.8606T>C (p.Met2869Thr)	727897	MUC5B	HGNC:7516	Benign	0	2016-03-28	80150964	-	RCV000455802	MedGen:CN169374	Not specified	Germline	Germline	GRCh37	NC_000011.9	11	1266716	1266716	T	C	11p15.5	criteria provided, single submitter	1		N	-	2	403148
389979	Single nucleotide variant	NM_002458.2(MUC5B):c.8709G>A (p.Ala2903=)	727897	MUC5B	HGNC:7516	Likely benign	0	2016-03-28	371299435	-	RCV000455549	MedGen:CN169374	Not specified	Germline	Germline	GRCh37	NC_000011.9	11	1266819	1266819	G	A	11p15.5	criteria provided, single submitter	1		N	-	2	403182
389861	Single nucleotide variant	NM_002458.2(MUC5B):c.8886T>C (p.Arg2962=)	727897	MUC5B	HGNC:7516	Likely benign	0	2016-03-28	368128605	-	RCV000454430	MedGen:CN169374	Not specified	Germline	Germline	GRCh37	NC_000011.9	11	1266996	1266996	T	C	11p15.5	criteria provided, single submitter	1		N	-	2	403183
389992	Single nucleotide variant	NM_002458.2(MUC5B):c.8900A>G (p.Asn2967Ser)	727897	MUC5B	HGNC:7516	Likely benign	0	2016-03-28	200811033	-	RCV000455071	MedGen:CN169374	Not specified	Germline	Germline	GRCh37	NC_000011.9	11	1267010	1267010	A	G	11p15.5	criteria provided, single submitter	1		N	-	2	403184
390009	Single nucleotide variant	NM_002458.2(MUC5B):c.11105C>T (p.Thr3702Met)	727897	MUC5B	HGNC:7516	Benign	0	2016-03-28	34528873	-	RCV000455092	MedGen:CN169374	Not specified	Germline	Germline	GRCh37	NC_000011.9	11	1269215	1269215	C	T	11p15.5	criteria provided, single submitter	1		N	-	2	403167
389884	Single nucleotide variant	NM_002458.2(MUC5B):c.11913T>C (p.Pro3971=)	727897	MUC5B	HGNC:7516	Likely benign	0	2016-03-28	367905040	-	RCV000455426	MedGen:CN169374	Not specified	Germline	Germline	GRCh37	NC_000011.9	11	1270023	1270023	T	C	11p15.5	criteria provided, single submitter	1		N	-	2	403190
30044	Single nucleotide variant	NM_000559.2(HBG1):c.227C>T (p.Thr76Ile)	3047	HBG1	HGNC:4831	Benign	0	2016-08-18	1061234	-	RCV000016145;RCV000016180;RCV000016185;RCV000030904;RCV000455125	NA;NA;NA;NA;MedGen:CN169374	HBG1 POLYMORPHISM;HEMOGLOBIN F (CHARLOTTE);HEMOGLOBIN F (PORTO TORRES);HEMOGLOBIN F (SARDINIA);not specified	Germline	Germline	GRCh37	NC_000011.9	11	5270686	5270686	G	A	11p15.4	no interpretation for the single variant	2		N	OMIM Allelic Variant:142200.0001,OMIM Allelic Variant:142200.0018,OMIM Allelic Variant:142200.0032,OMIM Allelic Variant:142200.0037	3	15005
30052	Single nucleotide variant	NM_000559.2(HBG1):c.220G>A (p.Asp74Asn)	3047	HBG1	HGNC:4831	other	0	2011-07-15	33965337	-	RCV000016153	NA	HEMOGLOBIN F (FOREST PARK)	Germline	Germline	GRCh37	NC_000011.9	11	5270693	5270693	C	T	11p15.4	no assertion criteria provided	1		N	HBVAR:646,OMIM Allelic Variant:142200.0009	1	15013
30066	Single nucleotide variant	NM_000559.2(HBG1):c.220G>C (p.Asp74His)	3047	HBG1	HGNC:4831	other	0	2011-07-15	33965337	-	RCV000016168	NA	HEMOGLOBIN F (XIN-SU)	Germline	Germline	GRCh37	NC_000011.9	11	5270693	5270693	C	G	11p15.4	no assertion criteria provided	1		N	HBVAR:632,OMIM Allelic Variant:142200.0023	1	15027
30052	Single nucleotide variant	NM_000559.2(HBG1):c.220G>A (p.Asp74Asn)	3047	HBG1	HGNC:4831	other	0	2011-07-15	33965337	-	RCV000016153	NA	HEMOGLOBIN F (FOREST PARK)	Germline	Germline	GRCh37	NC_000011.9	11	5270693	5270693	C	T	11p15.4	no assertion criteria provided	1		N	HBVAR:646,OMIM Allelic Variant:142200.0009	1	15013
30066	Single nucleotide variant	NM_000559.2(HBG1):c.220G>C (p.Asp74His)	3047	HBG1	HGNC:4831	other	0	2011-07-15	33965337	-	RCV000016168	NA	HEMOGLOBIN F (XIN-SU)	Germline	Germline	GRCh37	NC_000011.9	11	5270693	5270693	C	G	11p15.4	no assertion criteria provided	1		N	HBVAR:632,OMIM Allelic Variant:142200.0023	1	15027
30054	Single nucleotide variant	NM_000559.2(HBG1):c.217G>C (p.Gly73Arg)	3047	HBG1	HGNC:4831	other	0	2011-07-15	34049890	-	RCV000016155	NA	HEMOGLOBIN F (IWATA)	Germline	Germline	GRCh37	NC_000011.9	11	5270696	5270696	C	G	11p15.4	no assertion criteria provided	1		N	OMIM Allelic Variant:142200.0011	1	15015
30056	Single nucleotide variant	NM_000559.2(HBG1):c.184A>G (p.Lys62Glu)	3047	HBG1	HGNC:4831	other	0	2011-07-15	34747494	-	RCV000016157	NA	HEMOGLOBIN F (JAMAICA)	Germline	Germline	GRCh37	NC_000011.9	11	5270729	5270729	T	C	11p15.4	no assertion criteria provided	1		N	HBVAR:630,OMIM Allelic Variant:142200.0013	1	15017
30046	Single nucleotide variant	NM_000559.2(HBG1):c.161C>A (p.Ala54Asp)	3047	HBG1	HGNC:4831	other	0	2011-07-15	35746147	-	RCV000016147	NA	HEMOGLOBIN F (BEECH ISLAND)	Germline	Germline	GRCh37	NC_000011.9	11	5270752	5270752	G	T	11p15.4	no assertion criteria provided	1		N	HBVAR:629,OMIM Allelic Variant:142200.0003	1	15007
30053	Single nucleotide variant	NM_000559.2(HBG1):c.130G>A (p.Asp44Asn)	3047	HBG1	HGNC:4831	other	0	2011-07-15	41475844	-	RCV000016154	NA	HEMOGLOBIN F (FUKUYAMA)	Germline	Germline	GRCh37	NC_000011.9	11	5270783	5270783	C	T	11p15.4	no assertion criteria provided	1		N	HBVAR:645,OMIM Allelic Variant:142200.0010	1	15014
30076	Single nucleotide variant	NM_000559.2(HBG1):c.122G>A (p.Arg41Lys)	3047	HBG1	HGNC:4831	other	0	2011-07-15	33974602	-	RCV000016181	NA	HEMOGLOBIN F (WOODSTOCK)	Germline	Germline	GRCh37	NC_000011.9	11	5270791	5270791	C	T	11p15.4	no assertion criteria provided	1		N	HBVAR:628,OMIM Allelic Variant:142200.0033	1	15037
30047	Single nucleotide variant	NM_000559.2(HBG1):c.119A>G (p.Gln40Arg)	3047	HBG1	HGNC:4831	other	0	2011-07-15	35977759	-	RCV000016148	NA	HEMOGLOBIN F (BONAIRE)	Germline	Germline	GRCh37	NC_000011.9	11	5270794	5270794	T	C	11p15.4	no assertion criteria provided	1		N	HBVAR:627,OMIM Allelic Variant:142200.0004	1	15008
30049	Single nucleotide variant	NM_000559.2(HBG1):c.112T>G (p.Trp38Gly)	3047	HBG1	HGNC:4831	other	0	2011-07-15	35700518	-	RCV000016150	NA	HEMOGLOBIN F (COBB)	Germline	Germline	GRCh37	NC_000011.9	11	5270801	5270801	A	C	11p15.4	no assertion criteria provided	1		N	HBVAR:626,OMIM Allelic Variant:142200.0006	1	15010
30059	Single nucleotide variant	NM_000559.2(HBG1):c.110C>G (p.Pro37Arg)	3047	HBG1	HGNC:4831	other	0	2011-07-15	41404150	-	RCV000016160	NA	HEMOGLOBIN F (PENDERGRASS)	Germline	Germline	GRCh37	NC_000011.9	11	5270803	5270803	G	C	11p15.4	no assertion criteria provided	1		N	HBVAR:625,OMIM Allelic Variant:142200.0016	1	15020
30065	Single nucleotide variant	NM_000559.2(HBG1):c.76G>C (p.Gly26Arg)	3047	HBG1	HGNC:4831	other	0	2017-04-26	35957832	-	RCV000016167	NA	HEMOGLOBIN F (XINJIANG)	Germline	Germline	GRCh37	NC_000011.9	11	5270959	5270959	C	G	11p15.4	no assertion criteria provided	1		N	OMIM Allelic Variant:142200.0022	1	15026
30058	Single nucleotide variant	NM_000559.2(HBG1):c.68A>G (p.Asp23Gly)	3047	HBG1	HGNC:4831	other	0	2017-04-26	33970907	-	RCV000016159	NA	HEMOGLOBIN F (KUALA LUMPUR)	Germline	Germline	GRCh37	NC_000011.9	11	5270967	5270967	T	C	11p15.4	no assertion criteria provided	1		N	HBVAR:624,OMIM Allelic Variant:142200.0015	1	15019
30048	Single nucleotide variant	NM_000559.2(HBG1):c.38C>G (p.Thr13Arg)	3047	HBG1	HGNC:4831	other	0	2011-07-15	33992775	-	RCV000016149	NA	HEMOGLOBIN F (CALLUNA)	Germline	Germline	GRCh37	NC_000011.9	11	5270997	5270997	G	C	11p15.4	no assertion criteria provided	1		N	HBVAR:623,OMIM Allelic Variant:142200.0005	1	15009
30055	Single nucleotide variant	NM_000559.2(HBG1):c.20A>G (p.Glu7Gly)	3047	HBG1	HGNC:4831	other	0	2011-07-15	34432567	-	RCV000016156;RCV000030903	NA;NA	HEMOGLOBIN F (IZUMI);HEMOGLOBIN F (KOTOBUKI)	Germline	Germline	GRCh37	NC_000011.9	11	5271015	5271015	T	C	11p15.4	no assertion criteria provided	1		N	OMIM Allelic Variant:142200.0012,OMIM Allelic Variant:142200.0014	1	15016
30060	Single nucleotide variant	NM_000559.2(HBG1):c.19G>C (p.Glu7Gln)	3047	HBG1	HGNC:4831	other	0	2011-07-15	33924825	-	RCV000016161	NA	HEMOGLOBIN F (PORDENONE)	Germline	Germline	GRCh37	NC_000011.9	11	5271016	5271016	C	G	11p15.4	no assertion criteria provided	1		N	OMIM Allelic Variant:142200.0017	1	15021
30063	Single nucleotide variant	NM_000559.2(HBG1):c.16G>A (p.Glu6Lys)	3047	HBG1	HGNC:4831	other	0	2011-07-15	34427034	-	RCV000016165	NA	HEMOGLOBIN F (TEXAS I)	Germline	Germline	GRCh37	NC_000011.9	11	5271019	5271019	C	T	11p15.4	no assertion criteria provided	1		N	HBVAR:620,OMIM Allelic Variant:142200.0020	1	15024
30078	Single nucleotide variant	NM_000559.2(HBG1):c.9T>G (p.His3Gln)	3047	HBG1	HGNC:4831	other	0	2011-07-15	35315638	-	RCV000016183	NA	HEMOGLOBIN F (MACEDONIA-I)	Germline	Germline	GRCh37	NC_000011.9	11	5271026	5271026	A	C	11p15.4	no assertion criteria provided	1		N	OMIM Allelic Variant:142200.0035	1	15039
30074	Single nucleotide variant	NM_000559.2(HBG1):c.-167C>T	3047	HBG1	HGNC:4831	Pathogenic	1	1991-03-01	281860601	-	RCV000016179	MedGen:C1841621,OMIM:141749	Fetal hemoglobin quantitative trait locus 1	Germline	Germline	GRCh37	NC_000011.9	11	5271201	5271201	G	A	11p15.4	no assertion criteria provided	1		N	HBVAR:1018,OMIM Allelic Variant:142200.0031	1	15035
30069	Single nucleotide variant	NM_000559.2(HBG1):c.-170G>A	3047	HBG1	HGNC:4831	Pathogenic	1	1992-08-06	35378915	-	RCV000016171;RCV000016173;RCV000016172	MedGen:C1841621,OMIM:141749;MedGen:C4017537;MedGen:C3891817	Fetal hemoglobin quantitative trait locus 1;Greek HPFH;Sardinian HPFH	Germline	Germline	GRCh37	NC_000011.9	11	5271204	5271204	C	T	11p15.4	no assertion criteria provided	1		N	OMIM Allelic Variant:142200.0026	1	15030
30073	Single nucleotide variant	NM_000559.2(HBG1):c.-53-195C>G	3047	HBG1	HGNC:4831	Pathogenic	1	1990-11-01	35321913	-	RCV000016178	MedGen:C1841621,OMIM:141749	Fetal hemoglobin quantitative trait locus 1	Germline	Germline	GRCh37	NC_000011.9	11	5271282	5271282	G	C	11p15.4	no assertion criteria provided	1		N	HBVAR:1011,OMIM Allelic Variant:142200.0030	1	15034
30072	Single nucleotide variant	NM_000559.2(HBG1):c.-53-196C>T	3047	HBG1	HGNC:4831	Pathogenic	1	1992-01-01	35983258	-	RCV000016177	MedGen:C1841621,OMIM:141749	Fetal hemoglobin quantitative trait locus 1	Germline	Germline	GRCh37	NC_000011.9	11	5271283	5271283	G	A	11p15.4	no assertion criteria provided	1		N	HBVAR:1010,OMIM Allelic Variant:142200.0027	1	15033
30070	Single nucleotide variant	NM_000559.2(HBG1):c.-251T>C	3047	HBG1	HGNC:4831	Pathogenic	1	1986-12-01	35710727	-	RCV000016175;RCV000016174	MedGen:C4017538;MedGen:C1841621,OMIM:141749	British HPFH;Fetal hemoglobin quantitative trait locus 1	Germline	Germline	GRCh37	NC_000011.9	11	5271285	5271285	A	G	11p15.4	no assertion criteria provided	1		N	OMIM Allelic Variant:142200.0028	1	15031
30033	Single nucleotide variant	NM_000184.2(HBG2):c.227T>C (p.Ile76Thr)	3048	HBG2	HGNC:4832	other	0	2011-08-05	104894225	-	RCV000030902;RCV000016134	NA;NA	HEMOGLOBIN F (LESVOS);HEMOGLOBIN F (WAYNESBORO)	Germline	Germline	GRCh37	NC_000011.9	11	5275610	5275610	A	G	11p15.4	no assertion criteria provided	1		N	OMIM Allelic Variant:142250.0039,OMIM Allelic Variant:142250.0045,UniProtKB (protein):P69891#VAR_003161,UniProtKB (protein):P69892#VAR_020651	1	14994
30013	Single nucleotide variant	NM_000184.2(HBG2):c.217G>C (p.Gly73Arg)	3048	HBG2	HGNC:4832	other	0	2016-08-18	281860594	-	RCV000016114	NA	HEMOGLOBIN F (MINOO)	Germline	Germline	GRCh37	NC_000011.9	11	5275620	5275620	C	G	11p15.4	no assertion criteria provided	1		N	OMIM Allelic Variant:142250.0018,UniProtKB (protein):P69891#VAR_003158,UniProtKB (protein):P69892#VAR_020650	1	14974
38708	Single nucleotide variant	NM_000184.2(HBG2):c.202G>A (p.Val68Met)	3048	HBG2	HGNC:4832	Pathogenic	1	2011-05-12	587776864	-	RCV000022615	MedGen:C3151421,OMIM:613977,Orphanet:ORPHA280615	Cyanosis, transient neonatal	Germline	Germline	GRCh37	NC_000011.9	11	5275635	5275635	C	T	11p15.4	no assertion criteria provided	1		N	OMIM Allelic Variant:142250.0051,UniProtKB (protein):P69892#VAR_065950	1	29753
30017	Single nucleotide variant	NM_000184.2(HBG2):c.200A>G (p.Lys67Arg)	3048	HBG2	HGNC:4832	other	0	2011-08-05	35481866	-	RCV000016118	NA	HEMOGLOBIN F (SHANGHAI)	Germline	Germline	GRCh37	NC_000011.9	11	5275637	5275637	T	C	11p15.4	no assertion criteria provided	1		N	HBVAR:603,OMIM Allelic Variant:142250.0022,UniProtKB (protein):P69892#VAR_003156	1	14978
30026	Single nucleotide variant	NM_000184.2(HBG2):c.199A>C (p.Lys67Gln)	3048	HBG2	HGNC:4832	other	0	2011-08-05	34264694	-	RCV000016127	NA	HEMOGLOBIN F (BROOKLYN)	Germline	Germline	GRCh37	NC_000011.9	11	5275638	5275638	T	G	11p15.4	no assertion criteria provided	1		N	HBVAR:604,OMIM Allelic Variant:142250.0031,UniProtKB (protein):P69892#VAR_003157	1	14987
30000	Single nucleotide variant	NM_000184.2(HBG2):c.198G>C (p.Lys66Asn)	3048	HBG2	HGNC:4832	other	0	2011-08-05	34019507	-	RCV000016101	NA	HEMOGLOBIN F (CLARKE)	Germline	Germline	GRCh37	NC_000011.9	11	5275639	5275639	C	G	11p15.4	no assertion criteria provided	1		N	OMIM Allelic Variant:142250.0005,UniProtKB (protein):P69892#VAR_003155	1	14961
30020	Single nucleotide variant	NM_000184.2(HBG2):c.190C>T (p.His64Tyr)	3048	HBG2	HGNC:4832	Pathogenic	1	2008-01-01	34474104	-	RCV000016121	MedGen:C3151421,OMIM:613977,Orphanet:ORPHA280615	Cyanosis, transient neonatal	Germline	Germline	GRCh37	NC_000011.9	11	5275647	5275647	G	A	11p15.4	no assertion criteria provided	1		N	HBVAR:601,OMIM Allelic Variant:142250.0025,UniProtKB (protein):P69892#VAR_003154	1	14981
30032	Single nucleotide variant	NM_000184.2(HBG2):c.178A>C (p.Lys60Gln)	3048	HBG2	HGNC:4832	other	0	2011-08-05	28933078	-	RCV000016133	NA	HEMOGLOBIN F (SACROMONTE)	Germline	Germline	GRCh37	NC_000011.9	11	5275659	5275659	T	G	11p15.4	no assertion criteria provided	1		N	OMIM Allelic Variant:142250.0038,OMIM Allelic Variant:142250.0043,UniProtKB (protein):P69892#VAR_003152	1	14993
30036	Single nucleotide variant	NM_000184.2(HBG2):c.178A>G (p.Lys60Glu)	3048	HBG2	HGNC:4832	other	0	2011-08-05	28933078	-	RCV000016137	NA	HEMOGLOBIN F (EMIRATES)	Germline	Germline	GRCh37	NC_000011.9	11	5275659	5275659	T	C	11p15.4	no assertion criteria provided	1		N	HBVAR:600,OMIM Allelic Variant:142250.0042,UniProtKB (protein):P69892#VAR_003151	1	14997
30032	Single nucleotide variant	NM_000184.2(HBG2):c.178A>C (p.Lys60Gln)	3048	HBG2	HGNC:4832	other	0	2011-08-05	28933078	-	RCV000016133	NA	HEMOGLOBIN F (SACROMONTE)	Germline	Germline	GRCh37	NC_000011.9	11	5275659	5275659	T	G	11p15.4	no assertion criteria provided	1		N	OMIM Allelic Variant:142250.0038,OMIM Allelic Variant:142250.0043,UniProtKB (protein):P69892#VAR_003152	1	14993
30036	Single nucleotide variant	NM_000184.2(HBG2):c.178A>G (p.Lys60Glu)	3048	HBG2	HGNC:4832	other	0	2011-08-05	28933078	-	RCV000016137	NA	HEMOGLOBIN F (EMIRATES)	Germline	Germline	GRCh37	NC_000011.9	11	5275659	5275659	T	C	11p15.4	no assertion criteria provided	1		N	HBVAR:600,OMIM Allelic Variant:142250.0042,UniProtKB (protein):P69892#VAR_003151	1	14997
30005	Single nucleotide variant	NM_000184.2(HBG2):c.167T>G (p.Met56Arg)	3048	HBG2	HGNC:4832	other	0	2011-08-05	34915311	-	RCV000016106	NA	HEMOGLOBIN F (KINGSTON)	Germline	Germline	GRCh37	NC_000011.9	11	5275670	5275670	A	C	11p15.4	no assertion criteria provided	1		N	HBVAR:598,OMIM Allelic Variant:142250.0010,UniProtKB (protein):P69892#VAR_003150	1	14966
30007	Single nucleotide variant	NM_000184.2(HBG2):c.133A>C (p.Ser45Arg)	3048	HBG2	HGNC:4832	other	0	2011-08-05	34017450	-	RCV000016108	NA	HEMOGLOBIN F (LODZ)	Germline	Germline	GRCh37	NC_000011.9	11	5275704	5275704	T	G	11p15.4	no assertion criteria provided	1		N	OMIM Allelic Variant:142250.0012,UniProtKB (protein):P69892#VAR_003148	1	14968
30035	Single nucleotide variant	NM_000184.2(HBG2):c.125T>C (p.Phe42Ser)	3048	HBG2	HGNC:4832	Pathogenic	1	1995-05-01	34878913	-	RCV000016136	MedGen:C3151421,OMIM:613977,Orphanet:ORPHA280615	Cyanosis, transient neonatal	Germline	Germline	GRCh37	NC_000011.9	11	5275712	5275712	A	G	11p15.4	no assertion criteria provided	1		N	HBVAR:596,OMIM Allelic Variant:142250.0041,UniProtKB (protein):P69892#VAR_003146	1	14996
30025	Single nucleotide variant	NM_000184.2(HBG2):c.122G>A (p.Arg41Lys)	3048	HBG2	HGNC:4832	other	0	2011-08-05	281864892	-	RCV000016126	NA	HEMOGLOBIN F (AUSTELL)	Germline	Germline	GRCh37	NC_000011.9	11	5275715	5275715	C	T	11p15.4	no assertion criteria provided	1		N	HBVAR:594,OMIM Allelic Variant:142250.0030,UniProtKB (protein):P69891#VAR_003145,UniProtKB (protein):P69892#VAR_020649	1	14986
30038	Single nucleotide variant	NM_000184.2(HBG2):c.121A>G (p.Arg41Gly)	3048	HBG2	HGNC:4832	other	0	2016-08-18	34532478	-	RCV000016139	NA	HEMOGLOBIN F (VELETA)	Germline	Germline	GRCh37	NC_000011.9	11	5275716	5275716	T	C	11p15.4	no assertion criteria provided	1		N	HBVAR:595,OMIM Allelic Variant:142250.0044,UniProtKB (protein):P69892#VAR_003144	1	14999
30018	Single nucleotide variant	NM_000184.2(HBG2):c.103G>A (p.Val35Ile)	3048	HBG2	HGNC:4832	other	0	2011-08-05	35885783	-	RCV000016119	NA	HEMOGLOBIN F (TOKYO)	Germline	Germline	GRCh37	NC_000011.9	11	5275734	5275734	C	T	11p15.4	no assertion criteria provided	1		N	HBVAR:593,OMIM Allelic Variant:142250.0023,UniProtKB (protein):P69892#VAR_003140	1	14979
30014	Single nucleotide variant	NM_000184.2(HBG2):c.79G>A (p.Glu27Lys)	3048	HBG2	HGNC:4832	other	0	2011-08-05	35654328	-	RCV000016115	NA	HEMOGLOBIN F (OAKLAND)	Germline	Germline	GRCh37	NC_000011.9	11	5275880	5275880	C	T	11p15.4	no assertion criteria provided	1		N	HBVAR:592,OMIM Allelic Variant:142250.0019,UniProtKB (protein):P69892#VAR_003139	1	14975
30031	Single nucleotide variant	NM_000184.2(HBG2):c.77G>A (p.Gly26Glu)	3048	HBG2	HGNC:4832	other	0	2011-08-05	35687396	-	RCV000016132	NA	HEMOGLOBIN F (COSENZA)	Germline	Germline	GRCh37	NC_000011.9	11	5275882	5275882	C	T	11p15.4	no assertion criteria provided	1		N	OMIM Allelic Variant:142250.0037,UniProtKB (protein):P69892#VAR_003137	1	14992
30019	Single nucleotide variant	NM_000184.2(HBG2):c.68A>G (p.Asp23Gly)	3048	HBG2	HGNC:4832	other	0	2018-08-17	281864891	-	RCV000016120	NA	HEMOGLOBIN F (URUMQI)	Germline	Germline	GRCh37	NC_000011.9	11	5275891	5275891	T	C	11p15.4	no assertion criteria provided	1		N	HBVAR:589,OMIM Allelic Variant:142250.0024,UniProtKB (protein):P69891#VAR_003135,UniProtKB (protein):P69892#VAR_020648	1	14980
30024	Single nucleotide variant	NM_000184.2(HBG2):c.68A>T (p.Asp23Val)	3048	HBG2	HGNC:4832	other	0	2016-08-18	281864891	-	RCV000016125	NA	HEMOGLOBIN F (GRANADA)	Germline	Germline	GRCh37	NC_000011.9	11	5275891	5275891	T	A	11p15.4	no assertion criteria provided	1		N	HBVAR:590,OMIM Allelic Variant:142250.0029,UniProtKB (protein):P69892#VAR_003136	1	14985
30019	Single nucleotide variant	NM_000184.2(HBG2):c.68A>G (p.Asp23Gly)	3048	HBG2	HGNC:4832	other	0	2018-08-17	281864891	-	RCV000016120	NA	HEMOGLOBIN F (URUMQI)	Germline	Germline	GRCh37	NC_000011.9	11	5275891	5275891	T	C	11p15.4	no assertion criteria provided	1		N	HBVAR:589,OMIM Allelic Variant:142250.0024,UniProtKB (protein):P69891#VAR_003135,UniProtKB (protein):P69892#VAR_020648	1	14980
30024	Single nucleotide variant	NM_000184.2(HBG2):c.68A>T (p.Asp23Val)	3048	HBG2	HGNC:4832	other	0	2016-08-18	281864891	-	RCV000016125	NA	HEMOGLOBIN F (GRANADA)	Germline	Germline	GRCh37	NC_000011.9	11	5275891	5275891	T	A	11p15.4	no assertion criteria provided	1		N	HBVAR:590,OMIM Allelic Variant:142250.0029,UniProtKB (protein):P69892#VAR_003136	1	14985
30002	Single nucleotide variant	NM_000184.2(HBG2):c.64G>C (p.Glu22Gln)	3048	HBG2	HGNC:4832	other	0	2016-08-18	33955330	-	RCV000016103	NA	HEMOGLOBIN F (FUCHU)	Germline	Germline	GRCh37	NC_000011.9	11	5275895	5275895	C	G	11p15.4	no assertion criteria provided	1		N	HBVAR:587,OMIM Allelic Variant:142250.0007,UniProtKB (protein):P69892#VAR_003134	1	14963
30043	Single nucleotide variant	NM_000184.2(HBG2):c.60T>A (p.Asn20Lys)	3048	HBG2	HGNC:4832	other	0	2011-08-05	34018799	-	RCV000016144	NA	HEMOGLOBIN F (OULED RABAH)	Germline	Germline	GRCh37	NC_000011.9	11	5275899	5275899	A	T	11p15.4	no assertion criteria provided	1		N	OMIM Allelic Variant:142250.0049,UniProtKB (protein):P69892#VAR_020647	1	15004
30042	Single nucleotide variant	NM_000184.2(HBG2):c.54G>C (p.Lys18Asn)	3048	HBG2	HGNC:4832	other	0	2016-08-18	35621390	-	RCV000016143	NA	HEMOGLOBIN F (CLAMART)	Germline	Germline	GRCh37	NC_000011.9	11	5275905	5275905	C	G	11p15.4	no assertion criteria provided	1		N	OMIM Allelic Variant:142250.0048,UniProtKB (protein):P69892#VAR_020646	1	15003
30012	Single nucleotide variant	NM_000184.2(HBG2):c.49G>C (p.Gly17Arg)	3048	HBG2	HGNC:4832	other	0	2011-08-05	34907654	-	RCV000016113	NA	HEMOGLOBIN F (MELBOURNE)	Germline	Germline	GRCh37	NC_000011.9	11	5275910	5275910	C	G	11p15.4	no assertion criteria provided	1		N	HBVAR:586,OMIM Allelic Variant:142250.0017,UniProtKB (protein):P69892#VAR_003132	1	14973
30030	Single nucleotide variant	NM_000184.2(HBG2):c.46T>C (p.Trp16Arg)	3048	HBG2	HGNC:4832	other	0	2011-08-05	34438981	-	RCV000016131	NA	HEMOGLOBIN F (CATALONIA)	Germline	Germline	GRCh37	NC_000011.9	11	5275913	5275913	A	G	11p15.4	no assertion criteria provided	1		N	OMIM Allelic Variant:142250.0036,UniProtKB (protein):P69892#VAR_003131	1	14991
30003	Single nucleotide variant	NM_000184.2(HBG2):c.38C>G (p.Thr13Arg)	3048	HBG2	HGNC:4832	other	0	2018-10-04	281864890	-	RCV000016104	NA	HEMOGLOBIN F (HEATHER)	Germline	Germline	GRCh37	NC_000011.9	11	5275921	5275921	G	C	11p15.4	no assertion criteria provided	1		N	HBVAR:584,OMIM Allelic Variant:142250.0008,UniProtKB (protein):P69891#VAR_003130,UniProtKB (protein):P69892#VAR_020645	1	14964
29996	Single nucleotide variant	NM_000184.2(HBG2):c.25A>C (p.Lys9Gln)	3048	HBG2	HGNC:4832	other	0	2016-08-18	35521813	-	RCV000016097	NA	HEMOGLOBIN F (ALBAICIN)	Germline	Germline	GRCh37	NC_000011.9	11	5275934	5275934	T	G	11p15.4	no assertion criteria provided	1		N	OMIM Allelic Variant:142250.0001,UniProtKB (protein):P69892#VAR_020644	1	14957
29997	Single nucleotide variant	NM_000184.2(HBG2):c.22G>A (p.Asp8Asn)	3048	HBG2	HGNC:4832	other	0	2011-08-05	34501593	-	RCV000016098	NA	HEMOGLOBIN F (AUCKLAND)	Germline	Germline	GRCh37	NC_000011.9	11	5275937	5275937	C	T	11p15.4	no assertion criteria provided	1		N	HBVAR:582,OMIM Allelic Variant:142250.0002,UniProtKB (protein):P69892#VAR_003129	1	14958
30011	Single nucleotide variant	NM_000184.2(HBG2):c.17A>G (p.Glu6Gly)	3048	HBG2	HGNC:4832	other	0	2011-08-05	34263826	-	RCV000016112	NA	HEMOGLOBIN F (MEINOHAMA)	Germline	Germline	GRCh37	NC_000011.9	11	5275942	5275942	T	C	11p15.4	no assertion criteria provided	1		N	HBVAR:581,OMIM Allelic Variant:142250.0016,UniProtKB (protein):P69892#VAR_003126	1	14972
30008	Single nucleotide variant	NM_000184.2(HBG2):c.4G>T (p.Gly2Cys)	3048	HBG2	HGNC:4832	other	0	2011-08-05	36006195	-	RCV000016109	NA	HEMOGLOBIN F (MALAYSIA)	Germline	Germline	GRCh37	NC_000011.9	11	5275955	5275955	C	A	11p15.4	no assertion criteria provided	1		N	HBVAR:580,OMIM Allelic Variant:142250.0013,UniProtKB (protein):P69892#VAR_003123	1	14969
30029	Single nucleotide variant	NM_000184.2(HBG2):c.-167C>T	3048	HBG2	HGNC:4832	Pathogenic	1	1990-09-11	34809449	-	RCV000016130	MedGen:C1841621,OMIM:141749	Fetal hemoglobin quantitative trait locus 1	Germline	Germline	GRCh37	NC_000011.9	11	5276125	5276125	G	A	11p15.4	no assertion criteria provided	1		N	OMIM Allelic Variant:142250.0035	1	14990
30040	Single nucleotide variant	NM_000184.2(HBG2):c.-167C>A	3048	HBG2	HGNC:4832	Pathogenic	1	1999-05-01	34809449	-	RCV000016141	MedGen:C1841621,OMIM:141749	Fetal hemoglobin quantitative trait locus 1	Germline	Germline	GRCh37	NC_000011.9	11	5276125	5276125	G	T	11p15.4	no assertion criteria provided	1		N	OMIM Allelic Variant:142250.0046	1	15001
30029	Single nucleotide variant	NM_000184.2(HBG2):c.-167C>T	3048	HBG2	HGNC:4832	Pathogenic	1	1990-09-11	34809449	-	RCV000016130	MedGen:C1841621,OMIM:141749	Fetal hemoglobin quantitative trait locus 1	Germline	Germline	GRCh37	NC_000011.9	11	5276125	5276125	G	A	11p15.4	no assertion criteria provided	1		N	OMIM Allelic Variant:142250.0035	1	14990
30040	Single nucleotide variant	NM_000184.2(HBG2):c.-167C>A	3048	HBG2	HGNC:4832	Pathogenic	1	1999-05-01	34809449	-	RCV000016141	MedGen:C1841621,OMIM:141749	Fetal hemoglobin quantitative trait locus 1	Germline	Germline	GRCh37	NC_000011.9	11	5276125	5276125	G	T	11p15.4	no assertion criteria provided	1		N	OMIM Allelic Variant:142250.0046	1	15001
30023	Single nucleotide variant	NM_000184.2(HBG2):c.-211C>T	3048	HBG2	HGNC:4832	Uncertain significance	0	2010-12-01	7482144	-	RCV000016124	MedGen:C1841621,OMIM:141749	Fetal hemoglobin quantitative trait locus 1	Germline	Germline	GRCh37	NC_000011.9	11	5276169	5276169	G	A	11p15.4	no assertion criteria provided	1		N	OMIM Allelic Variant:142250.0028	1	14984
30022	Single nucleotide variant	NM_000184.2(HBG2):c.-228T>C	3048	HBG2	HGNC:4832	Pathogenic	1	1993-05-01	63750654	-	RCV000016123	MedGen:C1841621,OMIM:141749	Fetal hemoglobin quantitative trait locus 1	Germline	Germline	GRCh37	NC_000011.9	11	5276186	5276186	A	G	11p15.4	no assertion criteria provided	1		N	HBVAR:1012,OMIM Allelic Variant:142250.0027	1	14983
30021	Single nucleotide variant	NM_000184.2(HBG2):c.-255C>G	3048	HBG2	HGNC:4832	Pathogenic	1	1984-12-01	35617911	-	RCV000016122	MedGen:C1841621,OMIM:141749	Fetal hemoglobin quantitative trait locus 1	Germline	Germline	GRCh37	NC_000011.9	11	5276213	5276213	G	C	11p15.4	no assertion criteria provided	1		N	HBVAR:1006,OMIM Allelic Variant:142250.0026	1	14982
576148	Single nucleotide variant	NM_001143831.2(GRM5):c.797G>C (p.Ser266Thr)	2915	GRM5	HGNC:4597	not provided	0	-	-1	-	RCV000709822	MedGen:CN517202	Not provided	De novo	Germline	GRCh37	NC_000011.9	11	88583188	88583188	C	G	11q14.3	no assertion provided	1		N	-	2	585063
77444	Single nucleotide variant	NM_001320198.1(KRT86):c.197G>A (p.Arg66His)	3892	KRT86	HGNC:6463	not provided	0	-	57242951	-	RCV000056961	MedGen:CN517202	Not provided	Not provided	Not provided	GRCh37	NC_000012.11	12	52695897	52695897	G	A	12q13.1	no assertion provided	1		N	-	2	66547
22651	Single nucleotide variant	NM_001320198.1(KRT86):c.340A>G (p.Asn114Asp)	3892	KRT86	HGNC:6463	Pathogenic	1	1999-08-01	61091894	-	RCV000008051;RCV000056963	MedGen:C0546966,OMIM:158000,Orphanet:ORPHA573,SNOMED CT:69488000;MedGen:CN517202	Beaded hair;not provided	Germline	Germline	GRCh37	NC_000012.11	12	52696040	52696040	A	G	12q13.1	no assertion criteria provided	2		N	OMIM Allelic Variant:601928.0004,UniProtKB (protein):O43790#VAR_018125	3	7612
77445	Single nucleotide variant	NM_001320198.1(KRT86):c.340A>C (p.Asn114His)	3892	KRT86	HGNC:6463	not provided	0	-	61091894	-	RCV000056962	MedGen:CN517202	Not provided	Not provided	Not provided	GRCh37	NC_000012.11	12	52696040	52696040	A	C	12q13.1	no assertion provided	1		N	UniProtKB (protein):O43790#VAR_023053	2	66548
22651	Single nucleotide variant	NM_001320198.1(KRT86):c.340A>G (p.Asn114Asp)	3892	KRT86	HGNC:6463	Pathogenic	1	1999-08-01	61091894	-	RCV000008051;RCV000056963	MedGen:C0546966,OMIM:158000,Orphanet:ORPHA573,SNOMED CT:69488000;MedGen:CN517202	Beaded hair;not provided	Germline	Germline	GRCh37	NC_000012.11	12	52696040	52696040	A	G	12q13.1	no assertion criteria provided	2		N	OMIM Allelic Variant:601928.0004,UniProtKB (protein):O43790#VAR_018125	3	7612
77445	Single nucleotide variant	NM_001320198.1(KRT86):c.340A>C (p.Asn114His)	3892	KRT86	HGNC:6463	not provided	0	-	61091894	-	RCV000056962	MedGen:CN517202	Not provided	Not provided	Not provided	GRCh37	NC_000012.11	12	52696040	52696040	A	C	12q13.1	no assertion provided	1		N	UniProtKB (protein):O43790#VAR_023053	2	66548
77446	Single nucleotide variant	NM_001320198.1(KRT86):c.348G>A (p.Arg116=)	3892	KRT86	HGNC:6463	not provided	0	-	58580222	-	RCV000056964	MedGen:CN517202	Not provided	Not provided	Not provided	GRCh37	NC_000012.11	12	52696048	52696048	G	A	12q13.1	no assertion provided	1		N	-	2	66549
22653	Single nucleotide variant	NM_001320198.1(KRT86):c.353C>A (p.Ala118Glu)	3892	KRT86	HGNC:6463	Pathogenic	1	2000-09-01	60612575	-	RCV000008053;RCV000056965	MedGen:C0546966,OMIM:158000,Orphanet:ORPHA573,SNOMED CT:69488000;MedGen:CN517202	Beaded hair;not provided	Germline	Germline	GRCh37	NC_000012.11	12	52696053	52696053	C	A	12q13.1	no assertion criteria provided	2		N	OMIM Allelic Variant:601928.0006	3	7614
77447	Single nucleotide variant	NM_001320198.1(KRT86):c.416A>C (p.Gln139Pro)	3892	KRT86	HGNC:6463	not provided	0	-	58717266	-	RCV000056966	MedGen:CN517202	Not provided	Not provided	Not provided	GRCh37	NC_000012.11	12	52696930	52696930	A	C	12q13.1	no assertion provided	1		N	-	2	66550
318201	Single nucleotide variant	NM_000552.4(VWF):c.3538+6G>T	7450	VWF	HGNC:12726	Uncertain significance	0	2016-06-14	886049742	-	RCV000326752	MedGen:C0042974,Orphanet:ORPHA903,SNOMED CT:128105004	von Willebrand disorder	Germline	Germline	GRCh37	NC_000012.11	12	6131900	6131900	C	A	12p13.31	criteria provided, single submitter	1		N	-	2	310070
106144	Single nucleotide variant	NM_000552.4(VWF):c.3538+1G>A	7450	VWF	HGNC:12726	not provided	0	-	267607331	-	RCV000086662	MedGen:CN517202	Not provided	Not provided	Not provided	GRCh37	NC_000012.11	12	6131905	6131905	C	T	12p13.31	no assertion provided	1		N	-	2	100267
106145	Single nucleotide variant	NM_000552.4(VWF):c.3538G>A (p.Gly1180Arg)	7450	VWF	HGNC:12726	not provided	0	-	267607332	-	RCV000086663	MedGen:CN517202	Not provided	Not provided	Not provided	GRCh37	NC_000012.11	12	6131906	6131906	C	T	12p13.31	no assertion provided	1		N	-	2	100268
106143	Single nucleotide variant	NM_000552.4(VWF):c.3511G>C (p.Glu1171Gln)	7450	VWF	HGNC:12726	not provided	0	-	267607330	-	RCV000086661	MedGen:CN517202	Not provided	Not provided	Not provided	GRCh37	NC_000012.11	12	6131933	6131933	C	G	12p13.31	no assertion provided	1		N	-	2	100266
254678	Single nucleotide variant	NM_000552.4(VWF):c.3486A>G (p.Pro1162=)	7450	VWF	HGNC:12726	Likely benign	0	2016-06-14	546732699	-	RCV000246030;RCV000379067	MedGen:CN169374;MedGen:C0042974,Orphanet:ORPHA903,SNOMED CT:128105004	Not specified;von Willebrand disorder	Germline	Germline	GRCh37	NC_000012.11	12	6131958	6131958	T	C	12p13.31	criteria provided, multiple submitters, no conflicts	2		N	-	2	256670
254679	Single nucleotide variant	NM_000552.4(VWF):c.3485C>T (p.Pro1162Leu)	7450	VWF	HGNC:12726	Likely benign	0	2016-06-14	566672558	-	RCV000254215;RCV000283100	MedGen:CN169374;MedGen:C0042974,Orphanet:ORPHA903,SNOMED CT:128105004	Not specified;von Willebrand disorder	Germline	Germline	GRCh37	NC_000012.11	12	6131959	6131959	G	A	12p13.31	criteria provided, multiple submitters, no conflicts	2		N	-	2	256669
106142	Single nucleotide variant	NM_000552.4(VWF):c.3470G>T (p.Cys1157Phe)	7450	VWF	HGNC:12726	not provided	0	-	267607329	-	RCV000086660	MedGen:CN517202	Not provided	Not provided	Not provided	GRCh37	NC_000012.11	12	6131974	6131974	C	A	12p13.31	no assertion provided	1		N	-	2	100265
106141	Single nucleotide variant	NM_000552.4(VWF):c.3467C>T (p.Thr1156Met)	7450	VWF	HGNC:12726	not provided	0	-	267607328	-	RCV000086659	MedGen:CN517202	Not provided	Not provided	Not provided	GRCh37	NC_000012.11	12	6131977	6131977	G	A	12p13.31	no assertion provided	1		N	-	2	100264
106140	Single nucleotide variant	NM_000552.4(VWF):c.3460C>T (p.Gln1154Ter)	7450	VWF	HGNC:12726	not provided	0	-	267607327	-	RCV000086658	MedGen:CN517202	Not provided	Not provided	Not provided	GRCh37	NC_000012.11	12	6131984	6131984	G	A	12p13.31	no assertion provided	1		N	-	2	100263
15348	Single nucleotide variant	NM_000552.4(VWF):c.3445T>C (p.Cys1149Arg)	7450	VWF	HGNC:12726	Pathogenic	1	2001-11-15	61748511	-	RCV000086657;RCV000000337	MedGen:CN517202;MedGen:C1264039,OMIM:193400,Orphanet:ORPHA166078,SNOMED CT:128106003	Not provided;von Willebrand disease type 1	Germline	Germline	GRCh37	NC_000012.11	12	6131999	6131999	A	G	12p13.3	no assertion criteria provided	2		N	OMIM Allelic Variant:613160.0028,UniProtKB (protein):P04275#VAR_064925	3	309
39966	Single nucleotide variant	NM_000552.4(VWF):c.3437A>G (p.Tyr1146Cys)	7450	VWF	HGNC:12726	Pathogenic	1	2010-06-10	267607326	-	RCV000086656;RCV000024001	MedGen:CN517202;MedGen:C1264040,OMIM:613554,Orphanet:ORPHA166081,SNOMED CT:128107007	Not provided;von Willebrand disease type 2	Germline	Germline	GRCh37	NC_000012.11	12	6132007	6132007	T	C	12p13.3	no assertion criteria provided	2		N	OMIM Allelic Variant:613160.0039	3	31009
106139	Single nucleotide variant	NM_000552.4(VWF):c.3430T>G (p.Trp1144Gly)	7450	VWF	HGNC:12726	not provided	0	-	267607325	-	RCV000086655	MedGen:CN517202	Not provided	Not provided	Not provided	GRCh37	NC_000012.11	12	6132014	6132014	A	C	12p13.31	no assertion provided	1		N	-	2	100262
254680	Single nucleotide variant	NM_000552.4(VWF):c.3426T>C (p.Cys1142=)	7450	VWF	HGNC:12726	Likely benign	0	2016-06-14	535693463	-	RCV000249429;RCV000324111	MedGen:CN169374;MedGen:C0042974,Orphanet:ORPHA903,SNOMED CT:128105004	Not specified;von Willebrand disorder	Germline	Germline	GRCh37	NC_000012.11	12	6132018	6132018	A	G	12p13.31	criteria provided, multiple submitters, no conflicts	2		N	-	2	256668
254681	Single nucleotide variant	NM_000552.4(VWF):c.3414C>T (p.Asn1138=)	7450	VWF	HGNC:12726	Benign/Likely benign	0	2016-06-14	560397436	-	RCV000244705;RCV000378663	MedGen:CN169374;MedGen:C0042974,Orphanet:ORPHA903,SNOMED CT:128105004	Not specified;von Willebrand disorder	Germline	Germline	GRCh37	NC_000012.11	12	6132030	6132030	G	A	12p13.31	criteria provided, multiple submitters, no conflicts	2		N	-	2	256667
106138	Single nucleotide variant	NM_000552.4(VWF):c.3389G>T (p.Cys1130Phe)	7450	VWF	HGNC:12726	not provided	0	-	267607324	-	RCV000086654	MedGen:CN517202	Not provided	Not provided	Not provided	GRCh37	NC_000012.11	12	6132055	6132055	C	A	12p13.31	no assertion provided	1		N	-	2	100261
106136	Single nucleotide variant	NM_000552.4(VWF):c.3388T>C (p.Cys1130Arg)	7450	VWF	HGNC:12726	not provided	0	-	267607323	-	RCV000086652	MedGen:CN517202	Not provided	Not provided	Not provided	GRCh37	NC_000012.11	12	6132056	6132056	A	G	12p13.31	no assertion provided	1		N	-	2	100259
106137	Single nucleotide variant	NM_000552.4(VWF):c.3388T>G (p.Cys1130Gly)	7450	VWF	HGNC:12726	not provided	0	-	267607323	-	RCV000086653	MedGen:CN517202	Not provided	Not provided	Not provided	GRCh37	NC_000012.11	12	6132056	6132056	A	C	12p13.31	no assertion provided	1		N	-	2	100260
106136	Single nucleotide variant	NM_000552.4(VWF):c.3388T>C (p.Cys1130Arg)	7450	VWF	HGNC:12726	not provided	0	-	267607323	-	RCV000086652	MedGen:CN517202	Not provided	Not provided	Not provided	GRCh37	NC_000012.11	12	6132056	6132056	A	G	12p13.31	no assertion provided	1		N	-	2	100259
106137	Single nucleotide variant	NM_000552.4(VWF):c.3388T>G (p.Cys1130Gly)	7450	VWF	HGNC:12726	not provided	0	-	267607323	-	RCV000086653	MedGen:CN517202	Not provided	Not provided	Not provided	GRCh37	NC_000012.11	12	6132056	6132056	A	C	12p13.31	no assertion provided	1		N	-	2	100260
429466	Single nucleotide variant	NM_004426.2(PHC1):c.1536C>T (p.Ala512=)	1911	PHC1	HGNC:3182	Likely benign	0	2017-05-24	202158376	-	RCV000503020	MedGen:CN169374	Not specified	Germline	Germline	GRCh37	NC_000012.11	12	9085589	9085589	C	T	12p13.31	criteria provided, single submitter	1		N	-	2	436307
237088	Single nucleotide variant	NM_004426.2(PHC1):c.1598G>A (p.Arg533Gln)	1911	PHC1	HGNC:3182	Likely benign	0	2016-04-18	878853029	-	RCV000224277	MedGen:CN517202	Not provided	Germline	Germline	GRCh37	NC_000012.11	12	9085651	9085651	G	A	12p13.31	criteria provided, single submitter	1		N	-	2	235403
215460	Single nucleotide variant	NM_004426.2(PHC1):c.1666C>T (p.Arg556Trp)	1911	PHC1	HGNC:3182	Uncertain significance	0	2015-07-17	864309586	-	RCV000202981	MedGen:CN169374	Not specified	Unknown	Unknown	GRCh37	NC_000012.11	12	9085719	9085719	C	T	12p13.31	criteria provided, single submitter	1		N	-	2	218637
215461	Single nucleotide variant	NM_004426.2(PHC1):c.1885C>A (p.His629Asn)	1911	PHC1	HGNC:3182	Uncertain significance	0	2014-12-31	768095941	-	RCV000203176	MedGen:CN169374	Not specified	Unknown	Unknown	GRCh37	NC_000012.11	12	9085938	9085938	C	A	12p13.31	criteria provided, single submitter	1		N	-	2	218638
76337	Single nucleotide variant	NM_004426.2(PHC1):c.2974C>T (p.Leu992Phe)	1911	PHC1	HGNC:3182	Pathogenic/Likely pathogenic	1	2014-12-01	587777036	-	RCV000162141;RCV000055626;RCV000162141	Human Phenotype Ontology:HP:0001249,MedGen:C1843367;MedGen:C3809431,OMIM:615414;MedGen:C0431350	Intellectual disability;Primary autosomal recessive microcephaly 11;Primary microcephaly	Germline	Germline	GRCh37	NC_000012.11	12	9092014	9092014	C	T	12p13.3	no assertion criteria provided	2		N	OMIM Allelic Variant:602978.0001,UniProtKB (protein):P78364#VAR_070566	3	65406
20590	Indel	NC_000013.11:g.94252984_94352299del99316insCTA	10082	GPC6	HGNC:4454	Pathogenic	1	2009-06-01	-1	-	RCV000005890	MedGen:C1850318,OMIM:258315,Orphanet:ORPHA93329	Omodysplasia 1	Germline	Germline	GRCh37	NC_000013.10	13	94905238	95004553	na	CTA	13q31.3-32.1	no assertion criteria provided	1		N	OMIM Allelic Variant:604404.0003	1	5551
373728	Single nucleotide variant	NM_002471.3(MYH6):c.3732+13C>T	4624	MYH6	HGNC:7576	Likely benign	0	2017-06-27	369889994	-	RCV000426194	MedGen:CN169374	Not specified	Germline	Germline	GRCh37	NC_000014.8	14	23859253	23859253	G	A	14q11.2	criteria provided, single submitter	1		N	-	2	391412
193120	Single nucleotide variant	NM_002471.3(MYH6):c.3672C>G (p.Ser1224Arg)	4624	MYH6	HGNC:7576	Uncertain significance	0	2014-12-16	755267212	-	RCV000176650	MedGen:CN169374	Not specified	Germline	Germline	GRCh37	NC_000014.8	14	23859326	23859326	G	C	14q11.2	criteria provided, single submitter	1		N	-	2	195959
504712	Single nucleotide variant	NM_002471.3(MYH6):c.3636G>A (p.Leu1212=)	4624	MYH6	HGNC:7576	Likely benign	0	2018-02-01	774392020	-	RCV000613936	MedGen:CN169374	Not specified	Germline	Germline	GRCh37	NC_000014.8	14	23859362	23859362	C	T	14q11.2	criteria provided, single submitter	1		N	-	2	515119
463600	Single nucleotide variant	NM_002471.3(MYH6):c.3634C>T (p.Leu1212=)	4624	MYH6	HGNC:7576	Likely benign	0	2017-10-24	1053714593	-	RCV000548286	MedGen:C2750467,OMIM:613251	Familial hypertrophic cardiomyopathy 14	Germline	Germline	GRCh37	NC_000014.8	14	23859364	23859364	G	A	14q11.2	criteria provided, single submitter	1		N	-	2	470528
53656	Single nucleotide variant	NM_002471.3(MYH6):c.3627C>T (p.Ile1209=)	4624	MYH6	HGNC:7576	Benign/Likely benign	0	2018-01-04	147871745	-	RCV000283899;RCV000249217;RCV000380605;RCV000229860;RCV000326037;RCV000037482	Human Phenotype Ontology:HP:0001631,MedGen:C0018817,Orphanet:ORPHA1478;MedGen:CN230736;MedGen:CN239310;MedGen:C2750467,OMIM:613251;Human Phenotype Ontology:HP:0001639,MedGen:C0007194,Orphanet:ORPHA217569;MedGen:CN169374	Atrial septal defect;Cardiovascular phenotype;Dilated Cardiomyopathy, Dominant;Familial hypertrophic cardiomyopathy 14;Hypertrophic cardiomyopathy;not specified	Germline	Germline	GRCh37	NC_000014.8	14	23859371	23859371	G	A	14q11.2	criteria provided, multiple submitters, no conflicts	5		N	-	2	44489
53655	Single nucleotide variant	NM_002471.3(MYH6):c.3619G>A (p.Glu1207Lys)	4624	MYH6	HGNC:7576	Uncertain significance	0	2016-07-20	397516762	-	RCV000618370;RCV000037481	MedGen:CN230736;MedGen:CN169374	Cardiovascular phenotype;not specified	Germline	Germline	GRCh37	NC_000014.8	14	23859379	23859379	C	T	14q11.2	criteria provided, multiple submitters, no conflicts	2		N	-	2	44488
566323	Single nucleotide variant	NM_002471.3(MYH6):c.3618C>T (p.Gly1206=)	4624	MYH6	HGNC:7576	Uncertain significance	0	2018-06-15	765103086	-	RCV000685074	MedGen:C2750467,OMIM:613251	Familial hypertrophic cardiomyopathy 14	Germline	Germline	GRCh37	NC_000014.8	14	23859380	23859380	G	A	14q11.2	criteria provided, single submitter	1		N	-	2	565499
258766	Single nucleotide variant	NM_002471.3(MYH6):c.3612G>C (p.Glu1204Asp)	4624	MYH6	HGNC:7576	Uncertain significance	0	2017-12-04	751153777	-	RCV000243115;RCV000647045	MedGen:CN230736;MedGen:C2750467,OMIM:613251	Cardiovascular phenotype;Familial hypertrophic cardiomyopathy 14	Germline	Germline	GRCh37	NC_000014.8	14	23859386	23859386	C	G	14q11.2	criteria provided, multiple submitters, no conflicts	2		N	-	2	264374
399585	Single nucleotide variant	NM_002471.3(MYH6):c.3609C>T (p.Ala1203=)	4624	MYH6	HGNC:7576	Likely benign	0	2016-04-07	149369904	-	RCV000459833	MedGen:C2750467,OMIM:613251	Familial hypertrophic cardiomyopathy 14	Germline	Germline	GRCh37	NC_000014.8	14	23859389	23859389	G	A	14q11.2	criteria provided, single submitter	1		N	-	2	414331
53654	Single nucleotide variant	NM_002471.3(MYH6):c.3609C>G (p.Ala1203=)	4624	MYH6	HGNC:7576	Benign/Likely benign	0	2018-01-04	149369904	-	RCV000282619;RCV000253986;RCV000374941;RCV000225959;RCV000320300;RCV000037480	Human Phenotype Ontology:HP:0001631,MedGen:C0018817,Orphanet:ORPHA1478;MedGen:CN230736;MedGen:CN239310;MedGen:C2750467,OMIM:613251;Human Phenotype Ontology:HP:0001639,MedGen:C0007194,Orphanet:ORPHA217569;MedGen:CN169374	Atrial septal defect;Cardiovascular phenotype;Dilated Cardiomyopathy, Dominant;Familial hypertrophic cardiomyopathy 14;Hypertrophic cardiomyopathy;not specified	Germline	Germline	GRCh37	NC_000014.8	14	23859389	23859389	G	C	14q11.2	criteria provided, multiple submitters, no conflicts	5		N	-	2	44487
399585	Single nucleotide variant	NM_002471.3(MYH6):c.3609C>T (p.Ala1203=)	4624	MYH6	HGNC:7576	Likely benign	0	2016-04-07	149369904	-	RCV000459833	MedGen:C2750467,OMIM:613251	Familial hypertrophic cardiomyopathy 14	Germline	Germline	GRCh37	NC_000014.8	14	23859389	23859389	G	A	14q11.2	criteria provided, single submitter	1		N	-	2	414331
53654	Single nucleotide variant	NM_002471.3(MYH6):c.3609C>G (p.Ala1203=)	4624	MYH6	HGNC:7576	Benign/Likely benign	0	2018-01-04	149369904	-	RCV000282619;RCV000253986;RCV000374941;RCV000225959;RCV000320300;RCV000037480	Human Phenotype Ontology:HP:0001631,MedGen:C0018817,Orphanet:ORPHA1478;MedGen:CN230736;MedGen:CN239310;MedGen:C2750467,OMIM:613251;Human Phenotype Ontology:HP:0001639,MedGen:C0007194,Orphanet:ORPHA217569;MedGen:CN169374	Atrial septal defect;Cardiovascular phenotype;Dilated Cardiomyopathy, Dominant;Familial hypertrophic cardiomyopathy 14;Hypertrophic cardiomyopathy;not specified	Germline	Germline	GRCh37	NC_000014.8	14	23859389	23859389	G	C	14q11.2	criteria provided, multiple submitters, no conflicts	5		N	-	2	44487
337435	Single nucleotide variant	NM_002471.3(MYH6):c.3604G>A (p.Val1202Met)	4624	MYH6	HGNC:7576	Uncertain significance	0	2017-10-23	368451573	-	RCV000295361;RCV000373519;RCV000647069;RCV000335256;RCV000506811	Human Phenotype Ontology:HP:0001631,MedGen:C0018817,Orphanet:ORPHA1478;MedGen:CN239310;MedGen:C2750467,OMIM:613251;Human Phenotype Ontology:HP:0001639,MedGen:C0007194,Orphanet:ORPHA217569;MedGen:CN169374	Atrial septal defect;Dilated Cardiomyopathy, Dominant;Familial hypertrophic cardiomyopathy 14;Hypertrophic cardiomyopathy;not specified	Germline	Germline	GRCh37	NC_000014.8	14	23859394	23859394	C	T	14q11.2	criteria provided, multiple submitters, no conflicts	3		N	-	2	312860
400118	Single nucleotide variant	NM_002471.3(MYH6):c.3598G>C (p.Asp1200His)	4624	MYH6	HGNC:7576	Uncertain significance	0	2017-05-18	372794975	-	RCV000473507;RCV000607798	MedGen:C2750467,OMIM:613251;MedGen:CN169374	Familial hypertrophic cardiomyopathy 14;not specified	Germline	Germline	GRCh37	NC_000014.8	14	23859400	23859400	C	G	14q11.2	criteria provided, multiple submitters, no conflicts	2		N	-	2	407151
464118	Single nucleotide variant	NM_002471.3(MYH6):c.3597C>T (p.Ala1199=)	4624	MYH6	HGNC:7576	Likely benign	0	2017-05-07	-1	-	RCV000535654	MedGen:C2750467,OMIM:613251	Familial hypertrophic cardiomyopathy 14	Germline	Germline	GRCh37	NC_000014.8	14	23859401	23859401	G	A	14q11.2	criteria provided, single submitter	1		N	-	2	470527
258768	Single nucleotide variant	NM_002471.3(MYH6):c.3591G>A (p.Lys1197=)	4624	MYH6	HGNC:7576	Likely benign	0	2013-06-05	886038871	-	RCV000252450	MedGen:CN230736	Cardiovascular phenotype	Germline	Germline	GRCh37	NC_000014.8	14	23859407	23859407	C	T	14q11.2	criteria provided, single submitter	1		N	-	2	263646
421976	Single nucleotide variant	NM_002471.3(MYH6):c.3584G>A (p.Arg1195His)	4624	MYH6	HGNC:7576	Uncertain significance	0	2017-05-05	747891865	-	RCV000493710	MedGen:CN169374	Not specified	Germline	Germline	GRCh37	NC_000014.8	14	23859414	23859414	C	T	14q11.2	criteria provided, single submitter	1		N	-	2	429396
328949	Single nucleotide variant	NM_002471.3(MYH6):c.3583C>T (p.Arg1195Cys)	4624	MYH6	HGNC:7576	Uncertain significance	0	2016-06-14	769756450	-	RCV000352608;RCV000390644;RCV000312833	Human Phenotype Ontology:HP:0001631,MedGen:C0018817,Orphanet:ORPHA1478;MedGen:CN239310;Human Phenotype Ontology:HP:0001639,MedGen:C0007194,Orphanet:ORPHA217569	Atrial septal defect;Dilated Cardiomyopathy, Dominant;Hypertrophic cardiomyopathy	Germline	Germline	GRCh37	NC_000014.8	14	23859415	23859415	G	A	14q11.2	criteria provided, single submitter	1		N	-	2	312861
241806	Single nucleotide variant	NM_002471.3(MYH6):c.3575C>T (p.Ala1192Val)	4624	MYH6	HGNC:7576	Uncertain significance	0	2017-10-11	765797952	-	RCV000232195	MedGen:C2750467,OMIM:613251	Familial hypertrophic cardiomyopathy 14	Germline	Germline	GRCh37	NC_000014.8	14	23859423	23859423	G	A	14q11.2	criteria provided, single submitter	1		N	-	2	239168
175419	Single nucleotide variant	NM_002471.3(MYH6):c.3573C>T (p.Ala1191=)	4624	MYH6	HGNC:7576	Benign/Likely benign	0	2017-12-20	727505358	-	RCV000249483;RCV000466529;RCV000156920	MedGen:CN230736;MedGen:C2750467,OMIM:613251;MedGen:CN169374	Cardiovascular phenotype;Familial hypertrophic cardiomyopathy 14;not specified	Germline	Germline	GRCh37	NC_000014.8	14	23859425	23859425	G	A	14q11.2	criteria provided, multiple submitters, no conflicts	4		N	-	2	180116
320347	Single nucleotide variant	NM_002471.3(MYH6):c.3569C>T (p.Thr1190Ile)	4624	MYH6	HGNC:7576	Uncertain significance	0	2016-06-14	759117852	-	RCV000398169;RCV000346759;RCV000306843	Human Phenotype Ontology:HP:0001631,MedGen:C0018817,Orphanet:ORPHA1478;MedGen:CN239310;Human Phenotype Ontology:HP:0001639,MedGen:C0007194,Orphanet:ORPHA217569	Atrial septal defect;Dilated Cardiomyopathy, Dominant;Hypertrophic cardiomyopathy	Germline	Germline	GRCh37	NC_000014.8	14	23859429	23859429	G	A	14q11.2	criteria provided, single submitter	1		N	-	2	312862
528055	Single nucleotide variant	NM_002471.3(MYH6):c.3541G>A (p.Glu1181Lys)	4624	MYH6	HGNC:7576	Uncertain significance	0	2017-09-18	1033416176	-	RCV000647054	MedGen:C2750467,OMIM:613251	Familial hypertrophic cardiomyopathy 14	Germline	Germline	GRCh37	NC_000014.8	14	23859457	23859457	C	T	14q11.2	criteria provided, single submitter	1		N	-	2	537955
566327	Single nucleotide variant	NM_002471.3(MYH6):c.3541G>C (p.Glu1181Gln)	4624	MYH6	HGNC:7576	Uncertain significance	0	2018-06-20	1033416176	-	RCV000700371	MedGen:C2750467,OMIM:613251	Familial hypertrophic cardiomyopathy 14	Germline	Germline	GRCh37	NC_000014.8	14	23859457	23859457	C	G	14q11.2	criteria provided, single submitter	1		N	-	2	577574
528055	Single nucleotide variant	NM_002471.3(MYH6):c.3541G>A (p.Glu1181Lys)	4624	MYH6	HGNC:7576	Uncertain significance	0	2017-09-18	1033416176	-	RCV000647054	MedGen:C2750467,OMIM:613251	Familial hypertrophic cardiomyopathy 14	Germline	Germline	GRCh37	NC_000014.8	14	23859457	23859457	C	T	14q11.2	criteria provided, single submitter	1		N	-	2	537955
566327	Single nucleotide variant	NM_002471.3(MYH6):c.3541G>C (p.Glu1181Gln)	4624	MYH6	HGNC:7576	Uncertain significance	0	2018-06-20	1033416176	-	RCV000700371	MedGen:C2750467,OMIM:613251	Familial hypertrophic cardiomyopathy 14	Germline	Germline	GRCh37	NC_000014.8	14	23859457	23859457	C	G	14q11.2	criteria provided, single submitter	1		N	-	2	577574
528510	Single nucleotide variant	NM_002471.3(MYH6):c.3540G>A (p.Leu1180=)	4624	MYH6	HGNC:7576	Likely benign	0	2017-09-20	778853343	-	RCV000647098	MedGen:C2750467,OMIM:613251	Familial hypertrophic cardiomyopathy 14	Germline	Germline	GRCh37	NC_000014.8	14	23859458	23859458	C	T	14q11.2	criteria provided, single submitter	1		N	-	2	537980
258777	Single nucleotide variant	NM_002471.3(MYH6):c.3532C>T (p.Arg1178Trp)	4624	MYH6	HGNC:7576	Uncertain significance	0	2015-11-13	886039180	-	RCV000242139	MedGen:CN230736	Cardiovascular phenotype	Germline	Germline	GRCh37	NC_000014.8	14	23859466	23859466	G	A	14q11.2	criteria provided, single submitter	1		N	-	2	264515
528395	Single nucleotide variant	NM_002471.3(MYH6):c.3529C>T (p.Arg1177Trp)	4624	MYH6	HGNC:7576	Uncertain significance	0	2017-09-12	747978305	-	RCV000647037	MedGen:C2750467,OMIM:613251	Familial hypertrophic cardiomyopathy 14	Germline	Germline	GRCh37	NC_000014.8	14	23859469	23859469	G	A	14q11.2	criteria provided, single submitter	1		N	-	2	537941
399727	Single nucleotide variant	NM_002471.3(MYH6):c.3526A>T (p.Met1176Leu)	4624	MYH6	HGNC:7576	Uncertain significance	0	2016-05-01	769554911	-	RCV000477255	MedGen:C2750467,OMIM:613251	Familial hypertrophic cardiomyopathy 14	Germline	Germline	GRCh37	NC_000014.8	14	23859472	23859472	T	A	14q11.2	criteria provided, single submitter	1		N	-	2	407157
175565	Single nucleotide variant	NM_002471.3(MYH6):c.3508G>A (p.Glu1170Lys)	4624	MYH6	HGNC:7576	Uncertain significance	0	2017-11-27	727503236	-	RCV000477774;RCV000617980;RCV000477774;RCV000477774;RCV000477774;RCV000151217	MedGen:C3279790,OMIM:614089;MedGen:CN230736;MedGen:C2750466,OMIM:613252;MedGen:C2750467,OMIM:613251;MedGen:C3279791,OMIM:614090;MedGen:CN169374	Atrial septal defect 3;Cardiovascular phenotype;Dilated cardiomyopathy 1EE;Familial hypertrophic cardiomyopathy 14;Sick sinus syndrome 3, susceptibility to;not specified	Germline;paternal	Germline	GRCh37	NC_000014.8	14	23859490	23859490	C	T	14q11.2	criteria provided, multiple submitters, no conflicts	3		N	-	2	164230
335594	Single nucleotide variant	NM_002471.3(MYH6):c.3500A>C (p.Lys1167Thr)	4624	MYH6	HGNC:7576	Uncertain significance	0	2016-06-14	775248044	-	RCV000267074;RCV000363892;RCV000305794	Human Phenotype Ontology:HP:0001631,MedGen:C0018817,Orphanet:ORPHA1478;MedGen:CN239310;Human Phenotype Ontology:HP:0001639,MedGen:C0007194,Orphanet:ORPHA217569	Atrial septal defect;Dilated Cardiomyopathy, Dominant;Hypertrophic cardiomyopathy	Germline	Germline	GRCh37	NC_000014.8	14	23859498	23859498	T	G	14q11.2	criteria provided, single submitter	1		N	-	2	312863
463602	Single nucleotide variant	NM_002471.3(MYH6):c.3489C>T (p.Ile1163=)	4624	MYH6	HGNC:7576	Likely benign	0	2017-06-29	764540332	-	RCV000559754	MedGen:C2750467,OMIM:613251	Familial hypertrophic cardiomyopathy 14	Germline	Germline	GRCh37	NC_000014.8	14	23859509	23859509	G	A	14q11.2	criteria provided, single submitter	1		N	-	2	470526
504975	Single nucleotide variant	NM_002471.3(MYH6):c.3489C>A (p.Ile1163=)	4624	MYH6	HGNC:7576	Likely benign	0	2017-11-09	764540332	-	RCV000609607	MedGen:CN169374	Not specified	Germline	Germline	GRCh37	NC_000014.8	14	23859509	23859509	G	T	14q11.2	criteria provided, single submitter	1		N	-	2	513053
463602	Single nucleotide variant	NM_002471.3(MYH6):c.3489C>T (p.Ile1163=)	4624	MYH6	HGNC:7576	Likely benign	0	2017-06-29	764540332	-	RCV000559754	MedGen:C2750467,OMIM:613251	Familial hypertrophic cardiomyopathy 14	Germline	Germline	GRCh37	NC_000014.8	14	23859509	23859509	G	A	14q11.2	criteria provided, single submitter	1		N	-	2	470526
504975	Single nucleotide variant	NM_002471.3(MYH6):c.3489C>A (p.Ile1163=)	4624	MYH6	HGNC:7576	Likely benign	0	2017-11-09	764540332	-	RCV000609607	MedGen:CN169374	Not specified	Germline	Germline	GRCh37	NC_000014.8	14	23859509	23859509	G	T	14q11.2	criteria provided, single submitter	1		N	-	2	513053
320348	Single nucleotide variant	NM_002471.3(MYH6):c.3481G>A (p.Val1161Met)	4624	MYH6	HGNC:7576	Uncertain significance	0	2016-12-05	762230455	-	RCV000318206;RCV000357934;RCV000265564;RCV000413094	Human Phenotype Ontology:HP:0001631,MedGen:C0018817,Orphanet:ORPHA1478;MedGen:CN239310;Human Phenotype Ontology:HP:0001639,MedGen:C0007194,Orphanet:ORPHA217569;MedGen:CN169374	Atrial septal defect;Dilated Cardiomyopathy, Dominant;Hypertrophic cardiomyopathy;not specified	Germline	Germline	GRCh37	NC_000014.8	14	23859517	23859517	C	T	14q11.2	criteria provided, multiple submitters, no conflicts	2		N	-	2	312864
53653	Single nucleotide variant	NM_002471.3(MYH6):c.3480C>T (p.Ser1160=)	4624	MYH6	HGNC:7576	Benign/Likely benign	0	2018-01-04	373345984	-	RCV000317223;RCV000245834;RCV000259696;RCV000228287;RCV000375219;RCV000037479	Human Phenotype Ontology:HP:0001631,MedGen:C0018817,Orphanet:ORPHA1478;MedGen:CN230736;MedGen:CN239310;MedGen:C2750467,OMIM:613251;Human Phenotype Ontology:HP:0001639,MedGen:C0007194,Orphanet:ORPHA217569;MedGen:CN169374	Atrial septal defect;Cardiovascular phenotype;Dilated Cardiomyopathy, Dominant;Familial hypertrophic cardiomyopathy 14;Hypertrophic cardiomyopathy;not specified	Germline	Germline	GRCh37	NC_000014.8	14	23859518	23859518	G	A	14q11.2	criteria provided, multiple submitters, no conflicts	5		N	-	2	44486
400303	Single nucleotide variant	NM_002471.3(MYH6):c.3477G>A (p.Thr1159=)	4624	MYH6	HGNC:7576	Likely benign	0	2016-12-05	573242724	-	RCV000463976	MedGen:C2750467,OMIM:613251	Familial hypertrophic cardiomyopathy 14	Germline	Germline	GRCh37	NC_000014.8	14	23859521	23859521	C	T	14q11.2	criteria provided, single submitter	1		N	-	2	414317
463603	Single nucleotide variant	NM_002471.3(MYH6):c.3476C>T (p.Thr1159Met)	4624	MYH6	HGNC:7576	Uncertain significance	0	2017-03-06	780305056	-	RCV000547212	MedGen:C2750467,OMIM:613251	Familial hypertrophic cardiomyopathy 14	Germline	Germline	GRCh37	NC_000014.8	14	23859522	23859522	G	A	14q11.2	criteria provided, single submitter	1		N	-	2	470525
375945	Single nucleotide variant	NM_002471.3(MYH6):c.3469G>A (p.Gly1157Arg)	4624	MYH6	HGNC:7576	Uncertain significance	0	2016-12-20	755974106	-	RCV000424194	MedGen:CN169374	Not specified	Germline	Germline	GRCh37	NC_000014.8	14	23859529	23859529	C	T	14q11.2	criteria provided, single submitter	1		N	-	2	392010
510432	Single nucleotide variant	NM_002471.3(MYH6):c.3468C>T (p.Gly1156=)	4624	MYH6	HGNC:7576	Conflicting interpretations of pathogenicity	0	2018-04-11	545420992	-	RCV000620375;RCV000704110	MedGen:CN230736;MedGen:C2750467,OMIM:613251	Cardiovascular phenotype;Familial hypertrophic cardiomyopathy 14	Germline	Germline	GRCh37	NC_000014.8	14	23859530	23859530	G	A	14q11.2	criteria provided, conflicting interpretations	2		N	-	2	520300
400305	Single nucleotide variant	NM_002471.3(MYH6):c.3465C>T (p.Ala1155=)	4624	MYH6	HGNC:7576	Likely benign	0	2016-10-05	749057068	-	RCV000471173	MedGen:C2750467,OMIM:613251	Familial hypertrophic cardiomyopathy 14	Germline	Germline	GRCh37	NC_000014.8	14	23859533	23859533	G	A	14q11.2	criteria provided, single submitter	1		N	-	2	414315
464119	Single nucleotide variant	NM_002471.3(MYH6):c.3452G>A (p.Arg1151Gln)	4624	MYH6	HGNC:7576	Uncertain significance	0	2017-02-22	745406670	-	RCV000529198	MedGen:C2750467,OMIM:613251	Familial hypertrophic cardiomyopathy 14	Germline	Germline	GRCh37	NC_000014.8	14	23859546	23859546	C	T	14q11.2	criteria provided, single submitter	1		N	-	2	470524
189937	Single nucleotide variant	NM_002471.3(MYH6):c.3448G>A (p.Glu1150Lys)	4624	MYH6	HGNC:7576	Uncertain significance	0	2013-06-24	760399050	-	RCV000172028	MedGen:CN517202	Not provided	Unknown	Unknown	GRCh37	NC_000014.8	14	23859550	23859550	C	T	14q11.2	criteria provided, single submitter	1		N	-	2	191716
497446	Single nucleotide variant	NM_002471.3(MYH6):c.3447C>G (p.Ser1149Arg)	4624	MYH6	HGNC:7576	Uncertain significance	0	2017-05-02	564367705	-	RCV000605334	MedGen:CN169374	Not specified	Germline	Germline	GRCh37	NC_000014.8	14	23859551	23859551	G	C	14q11.2	criteria provided, single submitter	1		N	-	2	505797
230471	Single nucleotide variant	NM_002471.3(MYH6):c.3428G>A (p.Arg1143Gln)	4624	MYH6	HGNC:7576	Uncertain significance	0	2017-07-12	543585784	-	RCV000388166;RCV000620062;RCV000296237;RCV000348232;RCV000214617	Human Phenotype Ontology:HP:0001631,MedGen:C0018817,Orphanet:ORPHA1478;MedGen:CN230736;MedGen:CN239310;Human Phenotype Ontology:HP:0001639,MedGen:C0007194,Orphanet:ORPHA217569;MedGen:CN169374	Atrial septal defect;Cardiovascular phenotype;Dilated Cardiomyopathy, Dominant;Hypertrophic cardiomyopathy;not specified	Germline	Germline	GRCh37	NC_000014.8	14	23859570	23859570	C	T	14q11.2	criteria provided, multiple submitters, no conflicts	3		N	-	2	228890
328950	Single nucleotide variant	NM_002471.3(MYH6):c.3421C>T (p.Leu1141=)	4624	MYH6	HGNC:7576	Uncertain significance	0	2016-06-14	757043117	-	RCV000290256;RCV000347508;RCV000386479	Human Phenotype Ontology:HP:0001631,MedGen:C0018817,Orphanet:ORPHA1478;MedGen:CN239310;Human Phenotype Ontology:HP:0001639,MedGen:C0007194,Orphanet:ORPHA217569	Atrial septal defect;Dilated Cardiomyopathy, Dominant;Hypertrophic cardiomyopathy	Germline	Germline	GRCh37	NC_000014.8	14	23859577	23859577	G	A	14q11.2	criteria provided, single submitter	1		N	-	2	312865
373732	Single nucleotide variant	NM_002471.3(MYH6):c.3420C>T (p.Asp1140=)	4624	MYH6	HGNC:7576	Likely benign	0	2018-02-23	1057523901	-	RCV000438456	MedGen:CN169374	Not specified	Germline	Germline	GRCh37	NC_000014.8	14	23859578	23859578	G	A	14q11.2	criteria provided, single submitter	1		N	-	2	390840
374110	Single nucleotide variant	NM_002471.3(MYH6):c.3417A>G (p.Ser1139=)	4624	MYH6	HGNC:7576	Likely benign	0	2016-10-25	1057523683	-	RCV000439503	MedGen:CN169374	Not specified	Germline	Germline	GRCh37	NC_000014.8	14	23859581	23859581	T	C	14q11.2	criteria provided, single submitter	1		N	-	2	390218
463912	Single nucleotide variant	NM_002471.3(MYH6):c.3413G>A (p.Arg1138His)	4624	MYH6	HGNC:7576	Uncertain significance	0	2017-07-11	745801044	-	RCV000557538;RCV000678718	MedGen:C2750467,OMIM:613251;Human Phenotype Ontology:HP:0030682,MedGen:C1960469,Orphanet:ORPHA54260,SNOMED CT:427608000	Familial hypertrophic cardiomyopathy 14;Left ventricular noncompaction	Germline	Germline	GRCh37	NC_000014.8	14	23859585	23859585	C	T	14q11.2	criteria provided, single submitter	2		N	-	2	470523
53651	Single nucleotide variant	NM_002471.3(MYH6):c.3408G>A (p.Lys1136=)	4624	MYH6	HGNC:7576	Benign/Likely benign	0	2018-01-05	28730770	-	RCV000406224;RCV000247933;RCV000341575;RCV000458903;RCV000307811;RCV000037477	Human Phenotype Ontology:HP:0001631,MedGen:C0018817,Orphanet:ORPHA1478;MedGen:CN230736;MedGen:CN239310;MedGen:C2750467,OMIM:613251;Human Phenotype Ontology:HP:0001639,MedGen:C0007194,Orphanet:ORPHA217569;MedGen:CN169374	Atrial septal defect;Cardiovascular phenotype;Dilated Cardiomyopathy, Dominant;Familial hypertrophic cardiomyopathy 14;Hypertrophic cardiomyopathy;not specified	Germline	Germline	GRCh37	NC_000014.8	14	23859590	23859590	C	T	14q11.2	criteria provided, multiple submitters, no conflicts	5		N	-	2	44484
384412	Single nucleotide variant	NM_002471.3(MYH6):c.3397A>C (p.Lys1133Gln)	4624	MYH6	HGNC:7576	Uncertain significance	0	2016-07-11	773660161	-	RCV000449563	Human Phenotype Ontology:HP:0001657,MedGen:C0151878	Prolonged QT interval	Germline	Germline	GRCh37	NC_000014.8	14	23859601	23859601	T	G	14q11.2	criteria provided, single submitter	1		N	-	2	397510
175420	Single nucleotide variant	NM_002471.3(MYH6):c.3393G>A (p.Arg1131=)	4624	MYH6	HGNC:7576	Likely benign	0	2018-03-09	529107714	-	RCV000156819	MedGen:CN169374	Not specified	Germline	Germline	GRCh37	NC_000014.8	14	23859605	23859605	C	T	14q11.2	criteria provided, multiple submitters, no conflicts	3		N	-	2	180016
53650	Single nucleotide variant	NM_002471.3(MYH6):c.3388G>A (p.Ala1130Thr)	4624	MYH6	HGNC:7576	Benign/Likely benign	0	2016-06-14	28730771	-	RCV000355921;RCV000252089;RCV000395727;RCV000303503;RCV000037476	Human Phenotype Ontology:HP:0001631,MedGen:C0018817,Orphanet:ORPHA1478;MedGen:CN230736;MedGen:CN239310;Human Phenotype Ontology:HP:0001639,MedGen:C0007194,Orphanet:ORPHA217569;MedGen:CN169374	Atrial septal defect;Cardiovascular phenotype;Dilated Cardiomyopathy, Dominant;Hypertrophic cardiomyopathy;not specified	Germline;unknown	Germline	GRCh37	NC_000014.8	14	23859610	23859610	C	T	14q11.2	criteria provided, multiple submitters, no conflicts	5		N	UniProtKB (protein):P13533#VAR_063555	2	44483
53649	Single nucleotide variant	NM_002471.3(MYH6):c.3383G>A (p.Arg1128His)	4624	MYH6	HGNC:7576	Uncertain significance	0	2018-05-17	376002621	-	RCV000226348;RCV000622618;RCV000658292;RCV000037475	MedGen:C2750467,OMIM:613251;Human Phenotype Ontology:HP:0030682,MedGen:C1960469,Orphanet:ORPHA54260,SNOMED CT:427608000;MedGen:CN517202;MedGen:CN169374	Familial hypertrophic cardiomyopathy 14;Left ventricular noncompaction;not provided;not specified	Germline	Germline	GRCh37	NC_000014.8	14	23859615	23859615	C	T	14q11.2	criteria provided, multiple submitters, no conflicts	4		N	-	2	44482
175566	Single nucleotide variant	NM_002471.3(MYH6):c.3382C>T (p.Arg1128Cys)	4624	MYH6	HGNC:7576	Uncertain significance	0	2014-07-24	727505211	-	RCV000156706	MedGen:CN169374	Not specified	Germline	Germline	GRCh37	NC_000014.8	14	23859616	23859616	G	A	14q11.2	criteria provided, single submitter	1		N	-	2	179905
241807	Single nucleotide variant	NM_002471.3(MYH6):c.3378C>T (p.Ala1126=)	4624	MYH6	HGNC:7576	Likely benign	0	2017-08-01	752939591	-	RCV000231443;RCV000614280	MedGen:C2750467,OMIM:613251;MedGen:CN169374	Familial hypertrophic cardiomyopathy 14;not specified	Germline	Germline	GRCh37	NC_000014.8	14	23859620	23859620	G	A	14q11.2	criteria provided, multiple submitters, no conflicts	2		N	-	2	239167
230472	Single nucleotide variant	NM_002471.3(MYH6):c.3369G>A (p.Glu1123=)	4624	MYH6	HGNC:7576	Likely benign	0	2016-03-28	876657517	-	RCV000213353	MedGen:CN169374	Not specified	Germline	Germline	GRCh37	NC_000014.8	14	23859629	23859629	C	T	14q11.2	criteria provided, single submitter	1		N	-	2	227588
241808	Single nucleotide variant	NM_002471.3(MYH6):c.3347G>A (p.Arg1116His)	4624	MYH6	HGNC:7576	Uncertain significance	0	2018-03-10	369247906	-	RCV000251514;RCV000228674;RCV000623582;RCV000443494	MedGen:CN230736;MedGen:C2750467,OMIM:613251;MedGen:C0949658,Orphanet:ORPHA155,SNOMED CT:83978005;MedGen:CN169374	Cardiovascular phenotype;Familial hypertrophic cardiomyopathy 14;Primary familial hypertrophic cardiomyopathy;not specified	Germline	Germline	GRCh37	NC_000014.8	14	23859651	23859651	C	T	14q11.2	criteria provided, multiple submitters, no conflicts	4		N	-	2	239166
189938	Single nucleotide variant	NM_002471.3(MYH6):c.3346C>A (p.Arg1116Ser)	4624	MYH6	HGNC:7576	Uncertain significance	0	2018-03-27	372446459	-	RCV000545287;RCV000172029;RCV000490166	MedGen:C2750467,OMIM:613251;MedGen:CN517202;MedGen:CN169374	Familial hypertrophic cardiomyopathy 14;not provided;not specified	Germline;unknown	Germline	GRCh37	NC_000014.8	14	23859652	23859652	G	T	14q11.2	criteria provided, multiple submitters, no conflicts	3		N	-	2	191717
175421	Single nucleotide variant	NM_002471.3(MYH6):c.3343-3C>A	4624	MYH6	HGNC:7576	Uncertain significance	0	2014-03-14	565446762	-	RCV000156432	MedGen:CN169374	Not specified	Germline	Germline	GRCh37	NC_000014.8	14	23859658	23859658	G	T	14q11.2	criteria provided, single submitter	1		N	-	2	179637
186483	Single nucleotide variant	NM_000257.3(MYH7):c.3726+17C>T	4625	MYH7	HGNC:7577	Likely benign	0	2017-09-11	377463081	-	RCV000168892	MedGen:CN169374	Not specified	Germline	Germline	GRCh37	NC_000014.8	14	23889037	23889037	G	A	14q11.2	criteria provided, multiple submitters, no conflicts	2	ACMG2013,ACMG2016	N	-	2	188626
52140	Single nucleotide variant	NM_000257.3(MYH7):c.3726+6C>T	4625	MYH7	HGNC:7577	Conflicting interpretations of pathogenicity	0	2017-12-13	377745688	-	RCV000549671;RCV000035863	Human Phenotype Ontology:HP:0001639,MedGen:C0007194,Orphanet:ORPHA217569;MedGen:CN169374	Hypertrophic cardiomyopathy;not specified	Germline	Germline	GRCh37	NC_000014.8	14	23889048	23889048	G	A	14q11.2	criteria provided, conflicting interpretations	3	ACMG2013,ACMG2016	N	-	2	42970
260542	Single nucleotide variant	NM_000257.3(MYH7):c.3715A>G (p.Ile1239Val)	4625	MYH7	HGNC:7577	Uncertain significance	0	2016-05-01	1114167342	-	RCV000491510	MedGen:C1836906,OMIM:609040	Arrhythmogenic right ventricular cardiomyopathy, type 9	Inherited	Germline	GRCh37	NC_000014.8	14	23889065	23889065	T	C	14q11.2	no assertion criteria provided	1	ACMG2013,ACMG2016	N	-	2	265831
504491	Single nucleotide variant	NM_000257.3(MYH7):c.3690C>T (p.Asp1230=)	4625	MYH7	HGNC:7577	Likely benign	0	2018-01-03	370750044	-	RCV000599881	MedGen:CN169374	Not specified	Germline	Germline	GRCh37	NC_000014.8	14	23889090	23889090	G	A	14q11.2	criteria provided, single submitter	1	ACMG2013,ACMG2016	N	-	2	516357
179545	Single nucleotide variant	NM_000257.3(MYH7):c.3682C>T (p.Leu1228=)	4625	MYH7	HGNC:7577	Benign/Likely benign	0	2017-11-20	560995739	-	RCV000617631;RCV000629159;RCV000158493	MedGen:CN230736;Human Phenotype Ontology:HP:0001639,MedGen:C0007194,Orphanet:ORPHA217569;MedGen:CN169374	Cardiovascular phenotype;Hypertrophic cardiomyopathy;not specified	Germline	Germline	GRCh37	NC_000014.8	14	23889098	23889098	G	A	14q11.2	criteria provided, multiple submitters, no conflicts	3	ACMG2013,ACMG2016	N	-	2	181162
231915	Single nucleotide variant	NM_000257.3(MYH7):c.3676C>G (p.Leu1226Val)	4625	MYH7	HGNC:7577	Uncertain significance	0	2016-01-15	876661211	-	RCV000217474	MedGen:CN169374	Not specified	Germline	Germline	GRCh37	NC_000014.8	14	23889104	23889104	G	C	14q11.2	criteria provided, single submitter	1	ACMG2013,ACMG2016	N	-	2	234775
528059	Single nucleotide variant	NM_000257.3(MYH7):c.3669G>A (p.Glu1223=)	4625	MYH7	HGNC:7577	Likely benign	0	2017-12-18	1023290989	-	RCV000629058	Human Phenotype Ontology:HP:0001639,MedGen:C0007194,Orphanet:ORPHA217569	Hypertrophic cardiomyopathy	Germline	Germline	GRCh37	NC_000014.8	14	23889111	23889111	C	T	14q11.2	criteria provided, single submitter	1	ACMG2013,ACMG2016	N	-	2	525062
193089	Single nucleotide variant	NM_000257.3(MYH7):c.3667G>A (p.Glu1223Lys)	4625	MYH7	HGNC:7577	Uncertain significance	0	2015-05-12	794727410	-	RCV000415043;RCV000415043;RCV000415043;RCV000415043;RCV000415043;RCV000415043;RCV000415043;RCV000176615	Human Phenotype Ontology:HP:0002194,MedGen:C1837658;Human Phenotype Ontology:HP:0000750,MedGen:C0454644;Human Phenotype Ontology:HP:0000286,MedGen:C0678230,OMIM:131500;Human Phenotype Ontology:HP:0004443,MedGen:C1833340,OMIM:600775;Human Phenotype Ontology:HP:0011623,MedGen:C0685707;EFO:EFO_0000407,Human Phenotype Ontology:HP:0001644,MedGen:C0007193,Orphanet:ORPHA217604,SNOMED CT:195021004;Human …	Delayed gross motor development;Delayed speech and language development;Epicanthus;Lambdoidal craniosynostosis;Muscular ventricular septal defect;Primary dilated cardiomyopathy;Sagittal craniosynostosis;not specified	Germline;unknown	Germline	GRCh37	NC_000014.8	14	23889113	23889113	C	T	14q11.2	criteria provided, multiple submitters, no conflicts	2	ACMG2013,ACMG2016	N	-	2	195928
52139	Single nucleotide variant	NM_000257.3(MYH7):c.3666C>T (p.Ser1222=)	4625	MYH7	HGNC:7577	Likely benign	0	2014-01-19	397516191	-	RCV000035862	MedGen:CN169374	Not specified	Germline	Germline	GRCh37	NC_000014.8	14	23889114	23889114	G	A	14q11.2	criteria provided, multiple submitters, no conflicts	2	ACMG2013,ACMG2016	N	-	2	42969
175603	Single nucleotide variant	NM_000257.3(MYH7):c.3664A>G (p.Ser1222Gly)	4625	MYH7	HGNC:7577	Uncertain significance	0	2015-10-08	727504647	-	RCV000155910	MedGen:CN169374	Not specified	Germline	Germline	GRCh37	NC_000014.8	14	23889116	23889116	T	C	14q11.2	criteria provided, single submitter	1	ACMG2013,ACMG2016	N	-	2	179125
510471	Single nucleotide variant	NM_000257.3(MYH7):c.3648G>A (p.Lys1216=)	4625	MYH7	HGNC:7577	Likely benign	0	2016-01-22	-1	-	RCV000617201	MedGen:CN230736	Cardiovascular phenotype	Germline	Germline	GRCh37	NC_000014.8	14	23889132	23889132	C	T	14q11.2	criteria provided, single submitter	1	ACMG2013,ACMG2016	N	-	2	518894
214125	Single nucleotide variant	NM_000257.3(MYH7):c.3645G>C (p.Gln1215His)	4625	MYH7	HGNC:7577	Conflicting interpretations of pathogenicity	1	2017-07-31	863225096	-	RCV000201442;RCV000523764	MedGen:C3495498,OMIM:192600;MedGen:CN169374	Familial hypertrophic cardiomyopathy 1;not specified	Germline	Germline	GRCh37	NC_000014.8	14	23889135	23889135	C	G	14q11.2	criteria provided, conflicting interpretations	2	ACMG2013,ACMG2016	N	-	2	217463
510472	Single nucleotide variant	NM_000257.3(MYH7):c.3639G>A (p.Val1213=)	4625	MYH7	HGNC:7577	Likely benign	0	2017-12-21	-1	-	RCV000620656	MedGen:CN230736	Cardiovascular phenotype	Germline	Germline	GRCh37	NC_000014.8	14	23889141	23889141	C	T	14q11.2	criteria provided, single submitter	1	ACMG2013,ACMG2016	N	-	2	519053
52128	Single nucleotide variant	NM_000257.3(MYH7):c.3637G>A (p.Val1213Met)	4625	MYH7	HGNC:7577	Uncertain significance	0	2017-11-02	397516182	-	RCV000617231;RCV000472710;RCV000035851	MedGen:CN230736;Human Phenotype Ontology:HP:0001639,MedGen:C0007194,Orphanet:ORPHA217569;MedGen:CN169374	Cardiovascular phenotype;Hypertrophic cardiomyopathy;not specified	Germline	Germline	GRCh37	NC_000014.8	14	23889143	23889143	C	T	14q11.2	criteria provided, multiple submitters, no conflicts	5	ACMG2013,ACMG2016	N	-	2	42958
514360	Single nucleotide variant	NM_000257.3(MYH7):c.3634C>T (p.Arg1212Trp)	4625	MYH7	HGNC:7577	Uncertain significance	0	2017-03-01	-1	-	RCV000627150	MedGen:CN169374	Not specified	Germline	Germline	GRCh37	NC_000014.8	14	23889146	23889146	G	A	14q11.2	criteria provided, single submitter	1	ACMG2013,ACMG2016	N	-	2	523704
179547	Single nucleotide variant	NM_000257.3(MYH7):c.3627C>G (p.Asn1209Lys)	4625	MYH7	HGNC:7577	Likely pathogenic	1	2013-05-17	730880782	-	RCV000158617	MedGen:CN517202	Not provided	Germline	Germline	GRCh37	NC_000014.8	14	23889153	23889153	G	C	14q11.2	criteria provided, single submitter	1	ACMG2013,ACMG2016	N	-	2	181231
52137	Single nucleotide variant	NM_000257.3(MYH7):c.3626A>G (p.Asn1209Ser)	4625	MYH7	HGNC:7577	Uncertain significance	0	2008-03-01	397516189	-	RCV000035860	MedGen:CN169374	Not specified	Germline	Germline	GRCh37	NC_000014.8	14	23889154	23889154	T	C	14q11.2	no assertion criteria provided	1	ACMG2013,ACMG2016	N	-	2	42967
224466	Single nucleotide variant	NM_000257.3(MYH7):c.3622G>A (p.Asp1208Asn)	4625	MYH7	HGNC:7577	Conflicting interpretations of pathogenicity	1	2017-05-25	730880781	-	RCV000621190;RCV000208329	MedGen:CN230736;MedGen:C0949658,Orphanet:ORPHA155,SNOMED CT:83978005	Cardiovascular phenotype;Primary familial hypertrophic cardiomyopathy	Germline	Germline	GRCh37	NC_000014.8	14	23889158	23889158	C	T	14q11.2	criteria provided, conflicting interpretations	2	ACMG2013,ACMG2016	N	-	2	222725
142083	Single nucleotide variant	NM_000257.3(MYH7):c.3621C>T (p.Ile1207=)	4625	MYH7	HGNC:7577	Benign/Likely benign	0	2017-07-31	529700838	-	RCV000265099;RCV000233427;RCV000353951;RCV000301315;RCV000362075;RCV000305006;RCV000126995	MedGen:CN239310;Human Phenotype Ontology:HP:0001639,MedGen:C0007194,Orphanet:ORPHA217569;Human Phenotype Ontology:HP:0011664,MedGen:C4021133;MedGen:CN074249,OMIM:160500,Orphanet:ORPHA59135;MedGen:C1842160,OMIM:608358,SNOMED CT:699267007;Human Phenotype Ontology:HP:0009054,MedGen:C2931268;MedGen:CN169374	Dilated Cardiomyopathy, Dominant;Hypertrophic cardiomyopathy;Left ventricular noncompaction cardiomyopathy;Myopathy, distal, 1;Myosin storage myopathy;Scapuloperoneal myopathy;not specified	Germline	Germline	GRCh37	NC_000014.8	14	23889159	23889159	G	A	14q11.2	criteria provided, multiple submitters, no conflicts	3	ACMG2013,ACMG2016	N	-	2	138380
409095	Single nucleotide variant	NM_000257.3(MYH7):c.3621C>G (p.Ile1207Met)	4625	MYH7	HGNC:7577	Conflicting interpretations of pathogenicity	1	2016-08-23	529700838	-	RCV000620521;RCV000480443	MedGen:CN230736;MedGen:CN517202	Cardiovascular phenotype;not provided	Germline	Germline	GRCh37	NC_000014.8	14	23889159	23889159	G	C	14q11.2	criteria provided, conflicting interpretations	2	ACMG2013,ACMG2016	N	-	2	418363
497242	Single nucleotide variant	NM_000257.3(MYH7):c.3621C>A (p.Ile1207=)	4625	MYH7	HGNC:7577	Likely benign	0	2018-01-11	529700838	-	RCV000606286	MedGen:CN169374	Not specified	Germline	Germline	GRCh37	NC_000014.8	14	23889159	23889159	G	T	14q11.2	criteria provided, multiple submitters, no conflicts	2	ACMG2013,ACMG2016	N	-	2	504954
142083	Single nucleotide variant	NM_000257.3(MYH7):c.3621C>T (p.Ile1207=)	4625	MYH7	HGNC:7577	Benign/Likely benign	0	2017-07-31	529700838	-	RCV000265099;RCV000233427;RCV000353951;RCV000301315;RCV000362075;RCV000305006;RCV000126995	MedGen:CN239310;Human Phenotype Ontology:HP:0001639,MedGen:C0007194,Orphanet:ORPHA217569;Human Phenotype Ontology:HP:0011664,MedGen:C4021133;MedGen:CN074249,OMIM:160500,Orphanet:ORPHA59135;MedGen:C1842160,OMIM:608358,SNOMED CT:699267007;Human Phenotype Ontology:HP:0009054,MedGen:C2931268;MedGen:CN169374	Dilated Cardiomyopathy, Dominant;Hypertrophic cardiomyopathy;Left ventricular noncompaction cardiomyopathy;Myopathy, distal, 1;Myosin storage myopathy;Scapuloperoneal myopathy;not specified	Germline	Germline	GRCh37	NC_000014.8	14	23889159	23889159	G	A	14q11.2	criteria provided, multiple submitters, no conflicts	3	ACMG2013,ACMG2016	N	-	2	138380
409095	Single nucleotide variant	NM_000257.3(MYH7):c.3621C>G (p.Ile1207Met)	4625	MYH7	HGNC:7577	Conflicting interpretations of pathogenicity	1	2016-08-23	529700838	-	RCV000620521;RCV000480443	MedGen:CN230736;MedGen:CN517202	Cardiovascular phenotype;not provided	Germline	Germline	GRCh37	NC_000014.8	14	23889159	23889159	G	C	14q11.2	criteria provided, conflicting interpretations	2	ACMG2013,ACMG2016	N	-	2	418363
497242	Single nucleotide variant	NM_000257.3(MYH7):c.3621C>A (p.Ile1207=)	4625	MYH7	HGNC:7577	Likely benign	0	2018-01-11	529700838	-	RCV000606286	MedGen:CN169374	Not specified	Germline	Germline	GRCh37	NC_000014.8	14	23889159	23889159	G	T	14q11.2	criteria provided, multiple submitters, no conflicts	2	ACMG2013,ACMG2016	N	-	2	504954
142083	Single nucleotide variant	NM_000257.3(MYH7):c.3621C>T (p.Ile1207=)	4625	MYH7	HGNC:7577	Benign/Likely benign	0	2017-07-31	529700838	-	RCV000265099;RCV000233427;RCV000353951;RCV000301315;RCV000362075;RCV000305006;RCV000126995	MedGen:CN239310;Human Phenotype Ontology:HP:0001639,MedGen:C0007194,Orphanet:ORPHA217569;Human Phenotype Ontology:HP:0011664,MedGen:C4021133;MedGen:CN074249,OMIM:160500,Orphanet:ORPHA59135;MedGen:C1842160,OMIM:608358,SNOMED CT:699267007;Human Phenotype Ontology:HP:0009054,MedGen:C2931268;MedGen:CN169374	Dilated Cardiomyopathy, Dominant;Hypertrophic cardiomyopathy;Left ventricular noncompaction cardiomyopathy;Myopathy, distal, 1;Myosin storage myopathy;Scapuloperoneal myopathy;not specified	Germline	Germline	GRCh37	NC_000014.8	14	23889159	23889159	G	A	14q11.2	criteria provided, multiple submitters, no conflicts	3	ACMG2013,ACMG2016	N	-	2	138380
409095	Single nucleotide variant	NM_000257.3(MYH7):c.3621C>G (p.Ile1207Met)	4625	MYH7	HGNC:7577	Conflicting interpretations of pathogenicity	1	2016-08-23	529700838	-	RCV000620521;RCV000480443	MedGen:CN230736;MedGen:CN517202	Cardiovascular phenotype;not provided	Germline	Germline	GRCh37	NC_000014.8	14	23889159	23889159	G	C	14q11.2	criteria provided, conflicting interpretations	2	ACMG2013,ACMG2016	N	-	2	418363
497242	Single nucleotide variant	NM_000257.3(MYH7):c.3621C>A (p.Ile1207=)	4625	MYH7	HGNC:7577	Likely benign	0	2018-01-11	529700838	-	RCV000606286	MedGen:CN169374	Not specified	Germline	Germline	GRCh37	NC_000014.8	14	23889159	23889159	G	T	14q11.2	criteria provided, multiple submitters, no conflicts	2	ACMG2013,ACMG2016	N	-	2	504954
179549	Single nucleotide variant	NM_000257.3(MYH7):c.3620T>A (p.Ile1207Asn)	4625	MYH7	HGNC:7577	Pathogenic	1	2013-08-07	730880780	-	RCV000158615	MedGen:CN517202	Not provided	Germline	Germline	GRCh37	NC_000014.8	14	23889160	23889160	A	T	14q11.2	criteria provided, single submitter	1	ACMG2013,ACMG2016	N	-	2	181229
528436	Single nucleotide variant	NM_000257.3(MYH7):c.3618G>A (p.Gln1206=)	4625	MYH7	HGNC:7577	Likely benign	0	2017-10-16	-1	-	RCV000629124	Human Phenotype Ontology:HP:0001639,MedGen:C0007194,Orphanet:ORPHA217569	Hypertrophic cardiomyopathy	Germline	Germline	GRCh37	NC_000014.8	14	23889162	23889162	C	T	14q11.2	criteria provided, single submitter	1	ACMG2013,ACMG2016	N	-	2	525104
409096	Single nucleotide variant	NM_000257.3(MYH7):c.3614A>G (p.Glu1205Gly)	4625	MYH7	HGNC:7577	Uncertain significance	0	2017-04-03	961038594	-	RCV000482397	MedGen:CN169374	Not specified	Germline	Germline	GRCh37	NC_000014.8	14	23889166	23889166	T	C	14q11.2	criteria provided, single submitter	1	ACMG2013,ACMG2016	N	-	2	424570
175458	Single nucleotide variant	NM_000257.3(MYH7):c.3613G>A (p.Glu1205Lys)	4625	MYH7	HGNC:7577	Conflicting interpretations of pathogenicity	1	2017-08-23	727505026	-	RCV000414966;RCV000414966;RCV000534779;RCV000156452	Human Phenotype Ontology:HP:0002094,MedGen:C0013404;Human Phenotype Ontology:HP:0001639,MedGen:C0007194,Orphanet:ORPHA217569;Human Phenotype Ontology:HP:0001639,MedGen:C0007194,Orphanet:ORPHA217569;MedGen:CN169374	Dyspnea;Hypertrophic cardiomyopathy;Hypertrophic cardiomyopathy;not specified	Germline;unknown	Germline	GRCh37	NC_000014.8	14	23889167	23889167	C	T	14q11.2	criteria provided, conflicting interpretations	3	ACMG2013,ACMG2016	N	-	2	179656
52136	Single nucleotide variant	NM_000257.3(MYH7):c.3610G>C (p.Gly1204Arg)	4625	MYH7	HGNC:7577	Uncertain significance	0	2014-01-17	397516188	-	RCV000035859	MedGen:CN169374	Not specified	Germline	Germline	GRCh37	NC_000014.8	14	23889170	23889170	C	G	14q11.2	criteria provided, single submitter	1	ACMG2013,ACMG2016	N	-	2	42966
528061	Single nucleotide variant	NM_000257.3(MYH7):c.3609G>T (p.Leu1203=)	4625	MYH7	HGNC:7577	Likely benign	0	2017-12-11	-1	-	RCV000629039	Human Phenotype Ontology:HP:0001639,MedGen:C0007194,Orphanet:ORPHA217569	Hypertrophic cardiomyopathy	Germline	Germline	GRCh37	NC_000014.8	14	23889171	23889171	C	A	14q11.2	criteria provided, single submitter	1	ACMG2013,ACMG2016	N	-	2	525051
142082	Single nucleotide variant	NM_000257.3(MYH7):c.3603C>G (p.Ala1201=)	4625	MYH7	HGNC:7577	Benign	0	2014-02-12	201576345	-	RCV000126994	MedGen:CN169374	Not specified	Germline	Germline	GRCh37	NC_000014.8	14	23889177	23889177	G	C	14q11.2	criteria provided, single submitter	1	ACMG2013,ACMG2016	N	-	2	138379
179550	Single nucleotide variant	NM_000257.3(MYH7):c.3597C>G (p.Ser1199Arg)	4625	MYH7	HGNC:7577	Likely pathogenic	1	2012-04-02	730880779	-	RCV000158613	MedGen:CN517202	Not provided	Germline	Germline	GRCh37	NC_000014.8	14	23889183	23889183	G	C	14q11.2	criteria provided, single submitter	1	ACMG2013,ACMG2016	N	-	2	181228
179551	Single nucleotide variant	NM_000257.3(MYH7):c.3592G>A (p.Asp1198Asn)	4625	MYH7	HGNC:7577	Uncertain significance	0	2017-05-18	730880778	-	RCV000168890	MedGen:CN169374	Not specified	Germline	Germline	GRCh37	NC_000014.8	14	23889188	23889188	C	T	14q11.2	criteria provided, single submitter	1	ACMG2013,ACMG2016	N	-	2	181227
511117	Single nucleotide variant	NM_000257.3(MYH7):c.3592G>T (p.Asp1198Tyr)	4625	MYH7	HGNC:7577	Likely pathogenic	1	2016-05-18	730880778	-	RCV000622778	MedGen:CN517202	Not provided	Germline	Germline	GRCh37	NC_000014.8	14	23889188	23889188	C	A	14q11.2	criteria provided, single submitter	1	ACMG2013,ACMG2016	N	-	2	520451
179551	Single nucleotide variant	NM_000257.3(MYH7):c.3592G>A (p.Asp1198Asn)	4625	MYH7	HGNC:7577	Uncertain significance	0	2017-05-18	730880778	-	RCV000168890	MedGen:CN169374	Not specified	Germline	Germline	GRCh37	NC_000014.8	14	23889188	23889188	C	T	14q11.2	criteria provided, single submitter	1	ACMG2013,ACMG2016	N	-	2	181227
511117	Single nucleotide variant	NM_000257.3(MYH7):c.3592G>T (p.Asp1198Tyr)	4625	MYH7	HGNC:7577	Likely pathogenic	1	2016-05-18	730880778	-	RCV000622778	MedGen:CN517202	Not provided	Germline	Germline	GRCh37	NC_000014.8	14	23889188	23889188	C	A	14q11.2	criteria provided, single submitter	1	ACMG2013,ACMG2016	N	-	2	520451
230498	Indel	NM_000257.3(MYH7):c.3591_3592delCGinsAAGAAGC (p.Asp1198Argfs)	4625	MYH7	HGNC:7577	Uncertain significance	0	2014-12-17	876657883	-	RCV000215486	MedGen:CN169374	Not specified	Germline	Germline	GRCh37	NC_000014.8	14	23889188	23889189	na	GCTTCTT	14q11.2	criteria provided, single submitter	1	ACMG2013,ACMG2016	N	-	2	228908
52135	Single nucleotide variant	NM_000257.3(MYH7):c.3578G>A (p.Arg1193His)	4625	MYH7	HGNC:7577	Uncertain significance	1	2017-07-24	397516187	-	RCV000627139;RCV000035858;RCV000158611;RCV000487446	MedGen:C0340427,Orphanet:ORPHA217607;EFO:EFO_0000407,Human Phenotype Ontology:HP:0001644,MedGen:C0007193,Orphanet:ORPHA217604,SNOMED CT:195021004;MedGen:CN517202;MedGen:CN169374	Familial dilated cardiomyopathy;Primary dilated cardiomyopathy;not provided;not specified	Germline	Germline	GRCh37	NC_000014.8	14	23889202	23889202	C	T	14q11.2	reviewed by expert panel	4	ACMG2013,ACMG2016	N	-	2	42965
258794	Single nucleotide variant	NM_000257.3(MYH7):c.3577C>A (p.Arg1193Ser)	4625	MYH7	HGNC:7577	Uncertain significance	0	2015-09-08	886039090	-	RCV000251938	MedGen:CN230736	Cardiovascular phenotype	Germline	Germline	GRCh37	NC_000014.8	14	23889203	23889203	G	T	14q11.2	criteria provided, single submitter	1	ACMG2013,ACMG2016	N	UniProtKB (protein):P12883#VAR_042822	2	264233
142081	Single nucleotide variant	NM_000257.3(MYH7):c.3564T>C (p.Thr1188=)	4625	MYH7	HGNC:7577	Benign/Likely benign	0	2017-12-04	45587932	-	RCV000325871;RCV000384059;RCV000322522;RCV000295513;RCV000382841;RCV000273255;RCV000168888	MedGen:CN239310;Human Phenotype Ontology:HP:0001639,MedGen:C0007194,Orphanet:ORPHA217569;Human Phenotype Ontology:HP:0011664,MedGen:C4021133;MedGen:CN074249,OMIM:160500,Orphanet:ORPHA59135;MedGen:C1842160,OMIM:608358,SNOMED CT:699267007;Human Phenotype Ontology:HP:0009054,MedGen:C2931268;MedGen:CN169374	Dilated Cardiomyopathy, Dominant;Hypertrophic cardiomyopathy;Left ventricular noncompaction cardiomyopathy;Myopathy, distal, 1;Myosin storage myopathy;Scapuloperoneal myopathy;not specified	Germline	Germline	GRCh37	NC_000014.8	14	23889216	23889216	A	G	14q11.2	criteria provided, multiple submitters, no conflicts	3	ACMG2013,ACMG2016	N	-	2	138378
179552	Single nucleotide variant	NM_000257.3(MYH7):c.3551A>T (p.Gln1184Leu)	4625	MYH7	HGNC:7577	Uncertain significance	0	2017-05-26	546586969	-	RCV000223885	MedGen:CN169374	Not specified	Germline	Germline	GRCh37	NC_000014.8	14	23889229	23889229	T	A	14q11.2	criteria provided, single submitter	2	ACMG2013,ACMG2016	N	-	2	181226
463978	Single nucleotide variant	NM_000257.3(MYH7):c.3551A>G (p.Gln1184Arg)	4625	MYH7	HGNC:7577	Uncertain significance	0	2017-05-12	546586969	-	RCV000550909	Human Phenotype Ontology:HP:0001639,MedGen:C0007194,Orphanet:ORPHA217569	Hypertrophic cardiomyopathy	Germline	Germline	GRCh37	NC_000014.8	14	23889229	23889229	T	C	14q11.2	criteria provided, single submitter	1	ACMG2013,ACMG2016	N	-	2	454368
179552	Single nucleotide variant	NM_000257.3(MYH7):c.3551A>T (p.Gln1184Leu)	4625	MYH7	HGNC:7577	Uncertain significance	0	2017-05-26	546586969	-	RCV000223885	MedGen:CN169374	Not specified	Germline	Germline	GRCh37	NC_000014.8	14	23889229	23889229	T	A	14q11.2	criteria provided, single submitter	2	ACMG2013,ACMG2016	N	-	2	181226
463978	Single nucleotide variant	NM_000257.3(MYH7):c.3551A>G (p.Gln1184Arg)	4625	MYH7	HGNC:7577	Uncertain significance	0	2017-05-12	546586969	-	RCV000550909	Human Phenotype Ontology:HP:0001639,MedGen:C0007194,Orphanet:ORPHA217569	Hypertrophic cardiomyopathy	Germline	Germline	GRCh37	NC_000014.8	14	23889229	23889229	T	C	14q11.2	criteria provided, single submitter	1	ACMG2013,ACMG2016	N	-	2	454368
464152	Single nucleotide variant	NM_000257.3(MYH7):c.3523C>T (p.Arg1175Trp)	4625	MYH7	HGNC:7577	Uncertain significance	0	2017-04-24	566368210	-	RCV000536882	Human Phenotype Ontology:HP:0001639,MedGen:C0007194,Orphanet:ORPHA217569	Hypertrophic cardiomyopathy	Germline	Germline	GRCh37	NC_000014.8	14	23889257	23889257	G	A	14q11.2	criteria provided, single submitter	1	ACMG2013,ACMG2016	N	-	2	454367
179553	Single nucleotide variant	NM_000257.3(MYH7):c.3492C>A (p.Asn1164Lys)	4625	MYH7	HGNC:7577	Uncertain significance	0	2018-06-11	730880777	-	RCV000688586;RCV000158609	Human Phenotype Ontology:HP:0001639,MedGen:C0007194,Orphanet:ORPHA217569;MedGen:CN169374	Hypertrophic cardiomyopathy;not specified	Germline	Germline	GRCh37	NC_000014.8	14	23889288	23889288	G	T	14q11.2	criteria provided, multiple submitters, no conflicts	2	ACMG2013,ACMG2016	N	-	2	181225
566363	Single nucleotide variant	NM_000257.3(MYH7):c.3479A>G (p.Gln1160Arg)	4625	MYH7	HGNC:7577	Uncertain significance	0	2018-05-31	-1	-	RCV000701737	Human Phenotype Ontology:HP:0001639,MedGen:C0007194,Orphanet:ORPHA217569	Hypertrophic cardiomyopathy	Germline	Germline	GRCh37	NC_000014.8	14	23889301	23889301	T	C	14q11.2	criteria provided, single submitter	1	ACMG2013,ACMG2016	N	-	2	578660
179554	Single nucleotide variant	NM_000257.3(MYH7):c.3475G>A (p.Val1159Met)	4625	MYH7	HGNC:7577	Uncertain significance	0	2016-06-07	730880776	-	RCV000158608	MedGen:CN169374	Not specified	Germline	Germline	GRCh37	NC_000014.8	14	23889305	23889305	C	T	14q11.2	criteria provided, single submitter	1	ACMG2013,ACMG2016	N	-	2	181224
135114	Single nucleotide variant	NM_000257.3(MYH7):c.3474C>T (p.Ser1158=)	4625	MYH7	HGNC:7577	Conflicting interpretations of pathogenicity	0	2014-02-12	587780395	-	RCV000117680;RCV000225725	MedGen:CN517202;MedGen:CN169374	Not provided;not specified	Germline	Germline	GRCh37	NC_000014.8	14	23889306	23889306	G	A	14q11.2	criteria provided, conflicting interpretations	2	ACMG2013,ACMG2016	N	-	2	129668
179555	Single nucleotide variant	NM_000257.3(MYH7):c.3469A>G (p.Thr1157Ala)	4625	MYH7	HGNC:7577	Uncertain significance	0	2013-11-18	730880775	-	RCV000158607	MedGen:CN169374	Not specified	Germline	Germline	GRCh37	NC_000014.8	14	23889311	23889311	T	C	14q11.2	criteria provided, single submitter	1	ACMG2013,ACMG2016	N	-	2	181223
52134	Single nucleotide variant	NM_000257.3(MYH7):c.3464G>A (p.Gly1155Glu)	4625	MYH7	HGNC:7577	Uncertain significance	0	2014-01-09	397516186	-	RCV000035857	MedGen:CN169374	Not specified	Germline	Germline	GRCh37	NC_000014.8	14	23889316	23889316	C	T	14q11.2	criteria provided, single submitter	1	ACMG2013,ACMG2016	N	-	2	42964
52133	Single nucleotide variant	NM_000257.3(MYH7):c.3462C>T (p.Gly1154=)	4625	MYH7	HGNC:7577	Likely benign	0	2012-01-20	397516185	-	RCV000035856	MedGen:CN169374	Not specified	Germline	Germline	GRCh37	NC_000014.8	14	23889318	23889318	G	A	14q11.2	criteria provided, single submitter	1	ACMG2013,ACMG2016	N	-	2	42963
52131	Single nucleotide variant	NM_000257.3(MYH7):c.3455A>T (p.Glu1152Val)	4625	MYH7	HGNC:7577	Uncertain significance	0	2018-03-03	397516184	-	RCV000706291;RCV000035854	Human Phenotype Ontology:HP:0001639,MedGen:C0007194,Orphanet:ORPHA217569;MedGen:CN169374	Hypertrophic cardiomyopathy;not specified	Germline	Germline	GRCh37	NC_000014.8	14	23889325	23889325	T	A	14q11.2	criteria provided, multiple submitters, no conflicts	2	ACMG2013,ACMG2016	N	-	2	42961
510473	Single nucleotide variant	NM_000257.3(MYH7):c.3446G>C (p.Arg1149Pro)	4625	MYH7	HGNC:7577	Uncertain significance	0	2017-05-26	768978215	-	RCV000620051	MedGen:CN230736	Cardiovascular phenotype	Germline	Germline	GRCh37	NC_000014.8	14	23889334	23889334	C	G	14q11.2	criteria provided, single submitter	1	ACMG2013,ACMG2016	N	-	2	519168
189954	Single nucleotide variant	NM_000257.3(MYH7):c.3442G>A (p.Glu1148Lys)	4625	MYH7	HGNC:7577	Uncertain significance	0	2013-06-24	786205355	-	RCV000172047	MedGen:CN517202	Not provided	Unknown	Unknown	GRCh37	NC_000014.8	14	23889338	23889338	C	T	14q11.2	criteria provided, single submitter	1	ACMG2013,ACMG2016	N	-	2	191730
230499	Single nucleotide variant	NM_000257.3(MYH7):c.3438C>T (p.Ile1146=)	4625	MYH7	HGNC:7577	Likely benign	0	2015-11-19	876657519	-	RCV000222791	MedGen:CN169374	Not specified	Germline	Germline	GRCh37	NC_000014.8	14	23889342	23889342	G	A	14q11.2	criteria provided, single submitter	1	ACMG2013,ACMG2016	N	-	2	227596
464155	Single nucleotide variant	NM_000257.3(MYH7):c.3428T>G (p.Leu1143Arg)	4625	MYH7	HGNC:7577	Uncertain significance	0	2017-07-25	-1	-	RCV000558409	Human Phenotype Ontology:HP:0001639,MedGen:C0007194,Orphanet:ORPHA217569	Hypertrophic cardiomyopathy	Germline	Germline	GRCh37	NC_000014.8	14	23889352	23889352	A	C	14q11.2	criteria provided, single submitter	1	ACMG2013,ACMG2016	N	-	2	454366
179556	Single nucleotide variant	NM_000257.3(MYH7):c.3424G>A (p.Glu1142Lys)	4625	MYH7	HGNC:7577	Uncertain significance	0	2017-10-16	730880774	-	RCV000158606	MedGen:CN169374	Not specified	Germline	Germline	GRCh37	NC_000014.8	14	23889356	23889356	C	T	14q11.2	criteria provided, single submitter	1	ACMG2013,ACMG2016	N	-	2	181222
179557	Single nucleotide variant	NM_000257.3(MYH7):c.3407G>A (p.Arg1136His)	4625	MYH7	HGNC:7577	Uncertain significance	0	2016-07-28	730880905	-	RCV000623814;RCV000158859	MedGen:C0949658,Orphanet:ORPHA155,SNOMED CT:83978005;MedGen:CN169374	Primary familial hypertrophic cardiomyopathy;not specified	Germline	Germline	GRCh37	NC_000014.8	14	23889373	23889373	C	T	14q11.2	criteria provided, multiple submitters, no conflicts	3	ACMG2013,ACMG2016	N	-	2	181384
528098	Single nucleotide variant	NM_000257.3(MYH7):c.3407G>T (p.Arg1136Leu)	4625	MYH7	HGNC:7577	Uncertain significance	0	2017-12-05	730880905	-	RCV000628885	Human Phenotype Ontology:HP:0001639,MedGen:C0007194,Orphanet:ORPHA217569	Hypertrophic cardiomyopathy	Germline	Germline	GRCh37	NC_000014.8	14	23889373	23889373	C	A	14q11.2	criteria provided, single submitter	1	ACMG2013,ACMG2016	N	-	2	524961
179557	Single nucleotide variant	NM_000257.3(MYH7):c.3407G>A (p.Arg1136His)	4625	MYH7	HGNC:7577	Uncertain significance	0	2016-07-28	730880905	-	RCV000623814;RCV000158859	MedGen:C0949658,Orphanet:ORPHA155,SNOMED CT:83978005;MedGen:CN169374	Primary familial hypertrophic cardiomyopathy;not specified	Germline	Germline	GRCh37	NC_000014.8	14	23889373	23889373	C	T	14q11.2	criteria provided, multiple submitters, no conflicts	3	ACMG2013,ACMG2016	N	-	2	181384
528098	Single nucleotide variant	NM_000257.3(MYH7):c.3407G>T (p.Arg1136Leu)	4625	MYH7	HGNC:7577	Uncertain significance	0	2017-12-05	730880905	-	RCV000628885	Human Phenotype Ontology:HP:0001639,MedGen:C0007194,Orphanet:ORPHA217569	Hypertrophic cardiomyopathy	Germline	Germline	GRCh37	NC_000014.8	14	23889373	23889373	C	A	14q11.2	criteria provided, single submitter	1	ACMG2013,ACMG2016	N	-	2	524961
568816	Single nucleotide variant	NM_000257.3(MYH7):c.3406C>T (p.Arg1136Cys)	4625	MYH7	HGNC:7577	Uncertain significance	0	2018-05-09	-1	-	RCV000688602	Human Phenotype Ontology:HP:0001639,MedGen:C0007194,Orphanet:ORPHA217569	Hypertrophic cardiomyopathy	Germline	Germline	GRCh37	NC_000014.8	14	23889374	23889374	G	A	14q11.2	criteria provided, single submitter	1	ACMG2013,ACMG2016	N	-	2	568292
142080	Single nucleotide variant	NM_000257.3(MYH7):c.3402G>A (p.Lys1134=)	4625	MYH7	HGNC:7577	Benign	0	2014-01-21	587781083	-	RCV000126992	MedGen:CN169374	Not specified	Germline	Germline	GRCh37	NC_000014.8	14	23889378	23889378	C	T	14q11.2	criteria provided, single submitter	1	ACMG2013,ACMG2016	N	-	2	138377
52129	Single nucleotide variant	NM_000257.3(MYH7):c.3382G>A (p.Ala1128Thr)	4625	MYH7	HGNC:7577	Uncertain significance	0	2018-06-17	199552354	-	RCV000471337;RCV000678723;RCV000172567;RCV000035852	Human Phenotype Ontology:HP:0001639,MedGen:C0007194,Orphanet:ORPHA217569;Human Phenotype Ontology:HP:0001636,MedGen:C0039685,OMIM:187500,Orphanet:ORPHA3303,SNOMED CT:86299006;MedGen:CN517202;MedGen:CN169374	Hypertrophic cardiomyopathy;Tetralogy of Fallot;not provided;not specified	Germline;unknown	Germline	GRCh37	NC_000014.8	14	23889398	23889398	C	T	14q11.2	reviewed by expert panel	6	ACMG2013,ACMG2016	N	-	2	42959
400156	Single nucleotide variant	NM_000257.3(MYH7):c.3376C>T (p.Arg1126Cys)	4625	MYH7	HGNC:7577	Uncertain significance	0	2016-07-29	767561318	-	RCV000469088;RCV000624367	Human Phenotype Ontology:HP:0001639,MedGen:C0007194,Orphanet:ORPHA217569;MedGen:CN169374	Hypertrophic cardiomyopathy;not specified	Germline	Germline	GRCh37	NC_000014.8	14	23889404	23889404	G	A	14q11.2	criteria provided, multiple submitters, no conflicts	2	ACMG2013,ACMG2016	N	-	2	407199
179558	Single nucleotide variant	NM_000257.3(MYH7):c.3373G>C (p.Glu1125Gln)	4625	MYH7	HGNC:7577	Uncertain significance	0	2011-12-06	730880904	-	RCV000158858	MedGen:CN169374	Not specified	Germline	Germline	GRCh37	NC_000014.8	14	23889407	23889407	C	G	14q11.2	criteria provided, single submitter	1	ACMG2013,ACMG2016	N	-	2	181383
258795	Single nucleotide variant	NM_000257.3(MYH7):c.3373G>A (p.Glu1125Lys)	4625	MYH7	HGNC:7577	Uncertain significance	0	2015-09-30	730880904	-	RCV000242937	MedGen:CN230736	Cardiovascular phenotype	Germline	Germline	GRCh37	NC_000014.8	14	23889407	23889407	C	T	14q11.2	criteria provided, single submitter	1	ACMG2013,ACMG2016	N	-	2	264365
179558	Single nucleotide variant	NM_000257.3(MYH7):c.3373G>C (p.Glu1125Gln)	4625	MYH7	HGNC:7577	Uncertain significance	0	2011-12-06	730880904	-	RCV000158858	MedGen:CN169374	Not specified	Germline	Germline	GRCh37	NC_000014.8	14	23889407	23889407	C	G	14q11.2	criteria provided, single submitter	1	ACMG2013,ACMG2016	N	-	2	181383
258795	Single nucleotide variant	NM_000257.3(MYH7):c.3373G>A (p.Glu1125Lys)	4625	MYH7	HGNC:7577	Uncertain significance	0	2015-09-30	730880904	-	RCV000242937	MedGen:CN230736	Cardiovascular phenotype	Germline	Germline	GRCh37	NC_000014.8	14	23889407	23889407	C	T	14q11.2	criteria provided, single submitter	1	ACMG2013,ACMG2016	N	-	2	264365
175604	Single nucleotide variant	NM_000257.3(MYH7):c.3370G>T (p.Ala1124Ser)	4625	MYH7	HGNC:7577	Uncertain significance	0	2014-01-20	1041961	-	RCV000151249	MedGen:CN169374	Not specified	Germline	Germline	GRCh37	NC_000014.8	14	23889410	23889410	C	A	14q11.2	no assertion criteria provided	1	ACMG2013,ACMG2016	N	UniProtKB (protein):P12883#VAR_017753	2	164302
263860	Single nucleotide variant	NM_000257.3(MYH7):c.3363G>C (p.Glu1121Asp)	4625	MYH7	HGNC:7577	Uncertain significance	0	2016-09-20	886041113	-	RCV000258941	MedGen:C3495498,OMIM:192600	Familial hypertrophic cardiomyopathy 1	Unknown	Unknown	GRCh37	NC_000014.8	14	23889417	23889417	C	G	14q11.2	criteria provided, single submitter	1	ACMG2013,ACMG2016	N	-	2	279595
214126	Single nucleotide variant	NM_000257.3(MYH7):c.3358G>A (p.Glu1120Lys)	4625	MYH7	HGNC:7577	Likely pathogenic	1	-	863225098	-	RCV000201510	MedGen:C3495498,OMIM:192600	Familial hypertrophic cardiomyopathy 1	Germline	Germline	GRCh37	NC_000014.8	14	23889422	23889422	C	T	14q11.2	criteria provided, single submitter	1	ACMG2013,ACMG2016	N	-	2	217465
52127	Single nucleotide variant	NM_000257.3(MYH7):c.3351G>A (p.Glu1117=)	4625	MYH7	HGNC:7577	Benign	0	2018-01-23	45554236	-	RCV000247600;RCV000385477;RCV000229445;RCV000392592;RCV000336834;RCV000352657;RCV000297112;RCV000035850	MedGen:CN230736;MedGen:CN239310;Human Phenotype Ontology:HP:0001639,MedGen:C0007194,Orphanet:ORPHA217569;Human Phenotype Ontology:HP:0011664,MedGen:C4021133;MedGen:CN074249,OMIM:160500,Orphanet:ORPHA59135;MedGen:C1842160,OMIM:608358,SNOMED CT:699267007;Human Phenotype Ontology:HP:0009054,MedGen:C2931268;MedGen:CN169374	Cardiovascular phenotype;Dilated Cardiomyopathy, Dominant;Hypertrophic cardiomyopathy;Left ventricular noncompaction cardiomyopathy;Myopathy, distal, 1;Myosin storage myopathy;Scapuloperoneal myopathy;not specified	Germline	Germline	GRCh37	NC_000014.8	14	23889429	23889429	C	T	14q11.2	reviewed by expert panel	7	ACMG2013,ACMG2016	N	-	2	42957
172179	Single nucleotide variant	NM_000257.3(MYH7):c.3349G>T (p.Glu1117Ter)	4625	MYH7	HGNC:7577	Likely pathogenic	1	2014-06-01	141735183	-	RCV000149894	Human Phenotype Ontology:HP:0001638,MedGen:C0878544,Orphanet:ORPHA167848,SNOMED CT:85898001	Cardiomyopathy	Germline	Germline	GRCh37	NC_000014.8	14	23889431	23889431	C	A	14q11.2	criteria provided, single submitter	1	ACMG2013,ACMG2016	N	-	2	162507
175459	Single nucleotide variant	NM_000257.3(MYH7):c.3346G>A (p.Glu1116Lys)	4625	MYH7	HGNC:7577	Pathogenic/Likely pathogenic	1	2014-02-15	727504274	-	RCV000154273;RCV000158602	MedGen:C0949658,Orphanet:ORPHA155,SNOMED CT:83978005;MedGen:CN517202	Primary familial hypertrophic cardiomyopathy;not provided	Germline	Germline	GRCh37	NC_000014.8	14	23889434	23889434	C	T	14q11.2	criteria provided, multiple submitters, no conflicts	2	ACMG2013,ACMG2016	N	-	2	177676
179559	Single nucleotide variant	NM_000257.3(MYH7):c.3341G>A (p.Arg1114His)	4625	MYH7	HGNC:7577	Likely pathogenic	1	2012-02-27	730880773	-	RCV000158604	MedGen:CN517202	Not provided	Germline	Germline	GRCh37	NC_000014.8	14	23889439	23889439	C	T	14q11.2	criteria provided, single submitter	1	ACMG2013,ACMG2016	N	-	2	181221
45300	Single nucleotide variant	NM_000257.3(MYH7):c.3337G>A (p.Ala1113Thr)	4625	MYH7	HGNC:7577	Conflicting interpretations of pathogenicity	1	2017-01-18	193922388	-	RCV000559337;RCV000158603;RCV000625702	Human Phenotype Ontology:HP:0001639,MedGen:C0007194,Orphanet:ORPHA217569;MedGen:CN517202;MedGen:CN169374	Hypertrophic cardiomyopathy;not provided;not specified	Germline	Germline	GRCh37	NC_000014.8	14	23889443	23889443	C	T	14q11.2	criteria provided, conflicting interpretations	3	ACMG2013,ACMG2016	N	-	2	36638
434769	Single nucleotide variant	NM_001145004.2(GOLGA6L6):c.2038T>G (p.Trp680Gly)	727832	GOLGA6L6	HGNC:37225	not provided	0	-	4932676	-	RCV000509459	MedGen:CN517202	Not provided	Maternal	Germline	GRCh37	NC_000015.9	15	20739634	20739634	A	C	15q11.2	no assertion provided	1		N	-	2	441140
434770	Single nucleotide variant	NM_001145004.2(GOLGA6L6):c.2015T>C (p.Met672Thr)	727832	GOLGA6L6	HGNC:37225	not provided	0	-	4932675	-	RCV000509318	MedGen:CN517202	Not provided	De novo	Germline	GRCh37	NC_000015.9	15	20739657	20739657	A	G	15q11.2	no assertion provided	1		N	-	2	441139
215491	Single nucleotide variant	NM_004667.5(HERC2):c.7411T>C (p.Ser2471Pro)	8924	HERC2	HGNC:4868	Benign	0	2015-02-13	146883683	-	RCV000202838	MedGen:CN169374	Not specified	Unknown	Unknown	GRCh37	NC_000015.9	15	28447562	28447562	A	G	15q13.1	criteria provided, single submitter	1		N	-	2	218648
247100	Single nucleotide variant	NM_004667.5(HERC2):c.7361C>T (p.Ser2454Leu)	8924	HERC2	HGNC:4868	Uncertain significance	0	2015-09-17	879255382	-	RCV000239356	MedGen:CN169374	Not specified	Unknown	Unknown	GRCh37	NC_000015.9	15	28447612	28447612	G	A	15q13.1	criteria provided, single submitter	1		N	-	2	252634
236921	Single nucleotide variant	NM_004667.5(HERC2):c.7316C>A (p.Ala2439Asp)	8924	HERC2	HGNC:4868	Benign	0	2016-04-25	200823016	-	RCV000224091	MedGen:CN517202	Not provided	Germline	Germline	GRCh37	NC_000015.9	15	28447657	28447657	G	T	15q13.1	criteria provided, single submitter	1		N	-	2	235233
422006	Single nucleotide variant	NM_004667.5(HERC2):c.7195G>T (p.Asp2399Tyr)	8924	HERC2	HGNC:4868	Uncertain significance	0	2017-05-08	201681256	-	RCV000493983	MedGen:CN169374	Not specified	Germline	Germline	GRCh37	NC_000015.9	15	28451403	28451403	C	A	15q13.1	criteria provided, single submitter	1		N	-	2	429358
445295	Single nucleotide variant	NM_004667.5(HERC2):c.4625G>A (p.Arg1542His)	8924	HERC2	HGNC:4868	Uncertain significance	0	2017-10-27	112385654	-	RCV000522564	MedGen:CN169374	Not specified	Germline	Germline	GRCh37	NC_000015.9	15	28478342	28478342	C	T	15q13.1	criteria provided, single submitter	1		N	-	2	452984
445296	Single nucleotide variant	NM_004667.5(HERC2):c.4144C>T (p.Arg1382Trp)	8924	HERC2	HGNC:4868	Uncertain significance	0	2017-10-27	200412833	-	RCV000520750	MedGen:CN169374	Not specified	Germline	Germline	GRCh37	NC_000015.9	15	28479290	28479290	G	A	15q13.1	criteria provided, single submitter	1		N	-	2	452983
364238	Single nucleotide variant	NM_004667.5(HERC2):c.4009C>T (p.Leu1337Phe)	8924	HERC2	HGNC:4868	Likely benign	0	2017-01-09	145594989	-	RCV000427462	MedGen:CN517202	Not provided	Germline	Germline	GRCh37	NC_000015.9	15	28479425	28479425	G	A	15q13.1	criteria provided, single submitter	1		N	-	2	377360
497045	Single nucleotide variant	NM_153700.2(STRC):c.5200T>C (p.Trp1734Arg)	161497	STRC	HGNC:16035	Likely benign	0	2016-06-21	200770543	-	RCV000610766	MedGen:CN169374	Not specified	Germline	Germline	GRCh37	NC_000015.9	15	43892197	43892197	A	G	15q15.3	criteria provided, single submitter	1		N	-	2	505196
175960	Single nucleotide variant	NM_153700.2(STRC):c.5188C>T (p.Arg1730Ter)	161497	STRC	HGNC:16035	Likely pathogenic	1	2016-08-16	139956283	-	RCV000151937	MedGen:CN043648,Orphanet:ORPHA87884	Nonsyndromic hearing loss and deafness	Germline	Germline	GRCh37	NC_000015.9	15	43892209	43892209	G	A	15q15.3	criteria provided, single submitter	1		N	-	2	165298
176104	Single nucleotide variant	NM_153700.2(STRC):c.5179G>C (p.Glu1727Gln)	161497	STRC	HGNC:16035	Likely benign	0	2015-11-24	141749062	-	RCV000155277	MedGen:CN169374	Not specified	Germline	Germline	GRCh37	NC_000015.9	15	43892218	43892218	C	G	15q15.3	criteria provided, single submitter	1		N	-	2	178529
497676	Indel	NM_153700.2(STRC):c.5129_5130delGTinsAG (p.Ser1710Lys)	161497	STRC	HGNC:16035	Uncertain significance	0	2017-04-25	-1	-	RCV000604778	MedGen:CN169374	Not specified	Germline	Germline	GRCh37	NC_000015.9	15	43892267	43892268	na	CT	15q15.3	criteria provided, single submitter	1		N	-	2	505743
497046	Single nucleotide variant	NM_153700.2(STRC):c.5125A>G (p.Thr1709Ala)	161497	STRC	HGNC:16035	Uncertain significance	0	2016-11-21	-1	-	RCV000607453	MedGen:CN169374	Not specified	Germline	Germline	GRCh37	NC_000015.9	15	43892272	43892272	T	C	15q15.3	criteria provided, single submitter	1		N	-	2	505381
176107	Single nucleotide variant	NM_153700.2(STRC):c.4842C>T (p.Phe1614=)	161497	STRC	HGNC:16035	Benign	0	2017-05-09	3097773	-	RCV000154658	MedGen:CN169374	Not specified	Germline	Germline	GRCh37	NC_000015.9	15	43893072	43893072	G	A	15q15.3	criteria provided, multiple submitters, no conflicts	2		N	-	2	177982
490661	Single nucleotide variant	NM_153700.2(STRC):c.4837G>T (p.Glu1613Ter)	161497	STRC	HGNC:16035	Pathogenic	1	2017-01-19	769443188	-	RCV000591032	MedGen:C1863561,OMIM:603720	Deafness, autosomal recessive 16	Germline	Germline	GRCh37	NC_000015.9	15	43893077	43893077	C	A	15q15.3	criteria provided, single submitter	1		N	-	2	499237
497677	Single nucleotide variant	NM_153700.2(STRC):c.4749G>T (p.Val1583=)	161497	STRC	HGNC:16035	Likely benign	0	2016-06-21	770417511	-	RCV000599665	MedGen:CN169374	Not specified	Germline	Germline	GRCh37	NC_000015.9	15	43893165	43893165	C	A	15q15.3	criteria provided, single submitter	1		N	-	2	505179
175971	Single nucleotide variant	NM_153700.2(STRC):c.3702G>A (p.Glu1234=)	161497	STRC	HGNC:16035	Benign	0	2017-05-09	62018890	-	RCV000151952	MedGen:CN169374	Not specified	Germline	Germline	GRCh37	NC_000015.9	15	43900153	43900153	C	T	15q15.3	criteria provided, multiple submitters, no conflicts	2		N	-	2	165313
176115	Single nucleotide variant	NM_153700.2(STRC):c.3670C>T (p.Arg1224Ter)	161497	STRC	HGNC:16035	Pathogenic	1	2015-11-17	727503444	-	RCV000151954	MedGen:CN043648,Orphanet:ORPHA87884	Nonsyndromic hearing loss and deafness	Germline	Germline	GRCh37	NC_000015.9	15	43900289	43900289	G	A	15q15.3	criteria provided, single submitter	1		N	-	2	165315
230571	Single nucleotide variant	NM_153700.2(STRC):c.3493C>T (p.Gln1165Ter)	161497	STRC	HGNC:16035	Pathogenic	1	2017-08-14	876657726	-	RCV000222381	MedGen:CN043648,Orphanet:ORPHA87884	Nonsyndromic hearing loss and deafness	Germline	Germline	GRCh37	NC_000015.9	15	43902515	43902515	G	A	15q15.3	criteria provided, single submitter	1		N	-	2	228403
230572	Single nucleotide variant	NM_153700.2(STRC):c.3404T>G (p.Leu1135Arg)	161497	STRC	HGNC:16035	Uncertain significance	0	2015-02-18	876658009	-	RCV000216579	MedGen:CN169374	Not specified	Germline	Germline	GRCh37	NC_000015.9	15	43902604	43902604	A	C	15q15.3	criteria provided, single submitter	1		N	-	2	229278
497679	Single nucleotide variant	NM_153700.2(STRC):c.3401T>G (p.Leu1134Arg)	161497	STRC	HGNC:16035	Uncertain significance	0	2017-01-17	-1	-	RCV000616415	MedGen:CN169374	Not specified	Germline	Germline	GRCh37	NC_000015.9	15	43902607	43902607	A	C	15q15.3	criteria provided, single submitter	1		N	-	2	505539
176117	Single nucleotide variant	NM_153700.2(STRC):c.3275G>A (p.Cys1092Tyr)	161497	STRC	HGNC:16035	Uncertain significance	0	2015-11-25	727503447	-	RCV000151957	MedGen:CN169374	Not specified	Germline	Germline	GRCh37	NC_000015.9	15	43903377	43903377	C	T	15q15.3	criteria provided, single submitter	1		N	-	2	165318
175974	Single nucleotide variant	NM_153700.2(STRC):c.3218G>A (p.Arg1073Gln)	161497	STRC	HGNC:16035	Uncertain significance	0	2015-11-25	727503449	-	RCV000151959	MedGen:CN169374	Not specified	Germline	Germline	GRCh37	NC_000015.9	15	43903434	43903434	C	T	15q15.3	criteria provided, single submitter	1		N	-	2	165320
230574	Single nucleotide variant	NM_153700.2(STRC):c.3217C>T (p.Arg1073Ter)	161497	STRC	HGNC:16035	Pathogenic	1	2016-11-03	876657725	-	RCV000218786	MedGen:CN043648,Orphanet:ORPHA87884	Nonsyndromic hearing loss and deafness	Germline	Germline	GRCh37	NC_000015.9	15	43903435	43903435	G	A	15q15.3	criteria provided, single submitter	1		N	-	2	228402
176118	Single nucleotide variant	NM_153700.2(STRC):c.3100-10C>T	161497	STRC	HGNC:16035	Likely benign	0	2014-08-07	727503450	-	RCV000151960	MedGen:CN169374	Not specified	Germline	Germline	GRCh37	NC_000015.9	15	43903745	43903745	G	A	15q15.3	criteria provided, single submitter	1		N	-	2	165321
230575	Single nucleotide variant	NM_153700.2(STRC):c.2914C>T (p.Arg972Trp)	161497	STRC	HGNC:16035	Uncertain significance	0	2016-05-21	876658008	-	RCV000222840	MedGen:CN169374	Not specified	Germline	Germline	GRCh37	NC_000015.9	15	43904577	43904577	G	A	15q15.3	criteria provided, single submitter	1		N	-	2	229277
230576	Single nucleotide variant	NM_153700.2(STRC):c.2494C>T (p.Arg832Trp)	161497	STRC	HGNC:16035	Uncertain significance	0	2015-04-28	876658007	-	RCV000218721	MedGen:CN169374	Not specified	Germline	Germline	GRCh37	NC_000015.9	15	43905416	43905416	G	A	15q15.3	criteria provided, single submitter	1		N	-	2	229276
497681	Single nucleotide variant	NM_153700.2(STRC):c.2481-3C>A	161497	STRC	HGNC:16035	Uncertain significance	0	2016-06-07	-1	-	RCV000602917	MedGen:CN169374	Not specified	Germline	Germline	GRCh37	NC_000015.9	15	43905432	43905432	G	T	15q15.3	criteria provided, single submitter	1		N	-	2	505087
490664	Single nucleotide variant	NM_153700.2(STRC):c.2345G>A (p.Arg782His)	161497	STRC	HGNC:16035	Uncertain significance	0	2016-12-13	-1	-	RCV000592898	MedGen:CN169374	Not specified	Germline	Germline	GRCh37	NC_000015.9	15	43906220	43906220	C	T	15q15.3	criteria provided, single submitter	1		N	-	2	499240
497048	Single nucleotide variant	NM_153700.2(STRC):c.2172T>C (p.Val724=)	161497	STRC	HGNC:16035	Likely benign	0	2016-08-02	-1	-	RCV000600891	MedGen:CN169374	Not specified	Germline	Germline	GRCh37	NC_000015.9	15	43906636	43906636	A	G	15q15.3	criteria provided, single submitter	1		N	-	2	505236
230577	Single nucleotide variant	NM_153700.2(STRC):c.2016A>G (p.Leu672=)	161497	STRC	HGNC:16035	Likely benign	0	2016-01-28	62018893	-	RCV000213777	MedGen:CN169374	Not specified	Germline	Germline	GRCh37	NC_000015.9	15	43907748	43907748	T	C	15q15.3	criteria provided, single submitter	1		N	-	2	227964
230578	Single nucleotide variant	NM_153700.2(STRC):c.1613G>T (p.Cys538Phe)	161497	STRC	HGNC:16035	Uncertain significance	0	2015-09-17	876658006	-	RCV000217013	MedGen:CN169374	Not specified	Germline	Germline	GRCh37	NC_000015.9	15	43908151	43908151	C	A	15q15.3	criteria provided, single submitter	1		N	-	2	229275
511015	Single nucleotide variant	NM_153700.2(STRC):c.1576C>T (p.Arg526Cys)	161497	STRC	HGNC:16035	Uncertain significance	0	2017-12-11	-1	-	RCV000624647	MedGen:C1863561,OMIM:603720	Deafness, autosomal recessive 16	Unknown	Unknown	GRCh37	NC_000015.9	15	43908188	43908188	G	A	15q15.3	criteria provided, single submitter	1		N	-	2	520412
230579	Single nucleotide variant	NM_153700.2(STRC):c.1086C>A (p.Tyr362Ter)	161497	STRC	HGNC:16035	Pathogenic	1	2015-11-19	876657724	-	RCV000215137	MedGen:CN043648,Orphanet:ORPHA87884	Nonsyndromic hearing loss and deafness	Germline	Germline	GRCh37	NC_000015.9	15	43908678	43908678	G	T	15q15.3	criteria provided, single submitter	1		N	-	2	228401
497465	Single nucleotide variant	NM_153700.2(STRC):c.995C>G (p.Ser332Cys)	161497	STRC	HGNC:16035	Uncertain significance	0	2017-12-14	-1	-	RCV000600268	MedGen:CN169374	Not specified	Germline	Germline	GRCh37	NC_000015.9	15	43908769	43908769	G	C	15q15.3	criteria provided, single submitter	1		N	-	2	506243
175975	Single nucleotide variant	NM_153700.2(STRC):c.911C>T (p.Ala304Val)	161497	STRC	HGNC:16035	Uncertain significance	0	2014-02-20	727503448	-	RCV000151958	MedGen:CN169374	Not specified	Germline	Germline	GRCh37	NC_000015.9	15	43908853	43908853	G	A	15q15.3	criteria provided, single submitter	1		N	-	2	165319
230580	Single nucleotide variant	NM_153700.2(STRC):c.890A>G (p.Asn297Ser)	161497	STRC	HGNC:16035	Uncertain significance	0	2015-06-01	876658011	-	RCV000216167	MedGen:CN169374	Not specified	Germline	Germline	GRCh37	NC_000015.9	15	43908874	43908874	T	C	15q15.3	criteria provided, single submitter	1		N	-	2	229281
176119	Single nucleotide variant	NM_153700.2(STRC):c.880G>A (p.Val294Ile)	161497	STRC	HGNC:16035	Benign	0	2013-10-05	727503451	-	RCV000151961	MedGen:CN169374	Not specified	Germline	Germline	GRCh37	NC_000015.9	15	43908884	43908884	C	T	15q15.3	criteria provided, single submitter	1		N	-	2	165322
230581	Single nucleotide variant	NM_153700.2(STRC):c.877G>A (p.Gly293Ser)	161497	STRC	HGNC:16035	Uncertain significance	0	2015-08-11	876658010	-	RCV000213300	MedGen:CN169374	Not specified	Germline	Germline	GRCh37	NC_000015.9	15	43908887	43908887	C	T	15q15.3	criteria provided, single submitter	1		N	-	2	229280
230582	Single nucleotide variant	NM_153700.2(STRC):c.694A>G (p.Lys232Glu)	161497	STRC	HGNC:16035	Likely benign	0	2015-12-01	876657585	-	RCV000215936	MedGen:CN169374	Not specified	Germline	Germline	GRCh37	NC_000015.9	15	43909925	43909925	T	C	15q15.3	criteria provided, single submitter	1		N	-	2	227973
175976	Single nucleotide variant	NM_153700.2(STRC):c.678A>T (p.Thr226=)	161497	STRC	HGNC:16035	Likely benign	0	2014-04-28	727503452	-	RCV000151962	MedGen:CN169374	Not specified	Germline	Germline	GRCh37	NC_000015.9	15	43909941	43909941	T	A	15q15.3	criteria provided, single submitter	1		N	-	2	165323
176120	Single nucleotide variant	NM_153700.2(STRC):c.498G>A (p.Pro166=)	161497	STRC	HGNC:16035	Benign/Likely benign	0	2017-05-19	139848805	-	RCV000151963	MedGen:CN169374	Not specified	Germline	Germline	GRCh37	NC_000015.9	15	43910121	43910121	C	T	15q15.3	criteria provided, multiple submitters, no conflicts	2		N	-	2	165324
230583	Single nucleotide variant	NM_153700.2(STRC):c.436G>A (p.Gly146Arg)	161497	STRC	HGNC:16035	Uncertain significance	0	2015-05-05	757152351	-	RCV000220904	MedGen:CN169374	Not specified	Germline	Germline	GRCh37	NC_000015.9	15	43910183	43910183	C	T	15q15.3	criteria provided, single submitter	1		N	-	2	229279
497466	Single nucleotide variant	NM_153700.2(STRC):c.379C>T (p.Arg127Ter)	161497	STRC	HGNC:16035	Pathogenic	1	2016-09-01	771264491	-	RCV000613880	MedGen:CN043648,Orphanet:ORPHA87884	Nonsyndromic hearing loss and deafness	Germline	Germline	GRCh37	NC_000015.9	15	43910240	43910240	G	A	15q15.3	criteria provided, single submitter	1		N	-	2	505325
175977	Single nucleotide variant	NM_153700.2(STRC):c.333G>T (p.Gly111=)	161497	STRC	HGNC:16035	Benign	0	2013-06-26	727503453	-	RCV000151964	MedGen:CN169374	Not specified	Germline	Germline	GRCh37	NC_000015.9	15	43910286	43910286	C	A	15q15.3	criteria provided, single submitter	1		N	-	2	165325
433945	Single nucleotide variant	NM_153700.2(STRC):c.274C>T (p.Arg92Trp)	161497	STRC	HGNC:16035	Uncertain significance	0	2017-05-02	-1	-	RCV000506887	MedGen:CN169374	Not specified	Germline	Germline	GRCh37	NC_000015.9	15	43910345	43910345	G	A	15q15.3	criteria provided, single submitter	1		N	-	2	440309
165840	Single nucleotide variant	NM_153700.2(STRC):c.179T>C (p.Phe60Ser)	161497	STRC	HGNC:16035	Benign	0	2013-08-23	2729509	-	RCV000144091;RCV000151965	MedGen:C1863561,OMIM:603720;MedGen:CN169374	Deafness, autosomal recessive 16;not specified	Germline;somatic	Germline/somatic	GRCh37	NC_000015.9	15	43910440	43910440	A	G	15q15.3	criteria provided, single submitter	2		N	-	2	156030
390155	Single nucleotide variant	NM_172095.3(CATSPER2):c.1179-2A>T	117155	CATSPER2	HGNC:18810	Benign	0	2017-05-09	7169097	-	RCV000455501	MedGen:CN169374	Not specified	Germline	Germline	GRCh37	NC_000015.9	15	43925134	43925134	T	A	15q15.3	criteria provided, multiple submitters, no conflicts	2		N	-	2	402497
505638	Single nucleotide variant	NM_172095.3(CATSPER2):c.1179-3A>C	117155	CATSPER2	HGNC:18810	Benign	0	2017-05-09	199882327	-	RCV000611359	MedGen:CN169374	Not specified	Germline	Germline	GRCh37	NC_000015.9	15	43925135	43925135	T	G	15q15.3	criteria provided, single submitter	1		N	-	2	517822
505245	Single nucleotide variant	NM_172095.3(CATSPER2):c.1179-8T>C	117155	CATSPER2	HGNC:18810	Benign	0	2017-05-09	7167634	-	RCV000607528	MedGen:CN169374	Not specified	Germline	Germline	GRCh37	NC_000015.9	15	43925140	43925140	A	G	15q15.3	criteria provided, single submitter	1		N	-	2	517821
409233	Single nucleotide variant	NM_172095.3(CATSPER2):c.920G>C (p.Trp307Ser)	117155	CATSPER2	HGNC:18810	Uncertain significance	0	2016-11-01	146701338	-	RCV000480645	MedGen:CN169374	Not specified	Germline	Germline	GRCh37	NC_000015.9	15	43928340	43928340	C	G	15q15.3	criteria provided, single submitter	1		N	-	2	422609
390537	Single nucleotide variant	NM_001164465.3(GOLGA6L10):c.1154G>A (p.Arg385Gln)	647042	GOLGA6L10	HGNC:37228	Benign	0	2016-03-28	201670904	-	RCV000454578	MedGen:CN169374	Not specified	Germline	Germline	GRCh37	NC_000015.9	15	82637061	82637061	C	T	15q25.2	criteria provided, single submitter	1		N	-	2	402904
390538	Single nucleotide variant	NM_001164465.3(GOLGA6L10):c.1081G>A (p.Glu361Lys)	647042	GOLGA6L10	HGNC:37228	Benign	0	2016-03-28	200685620	-	RCV000455166	MedGen:CN169374	Not specified	Germline	Germline	GRCh37	NC_000015.9	15	82637079	82637079	C	T	15q25.2	criteria provided, single submitter	1		N	-	2	402905
106497	Single nucleotide variant	NM_001021.5(RPS17):c.159T>G (p.Tyr53Ter)	6218	RPS17	HGNC:10397	Pathogenic	1	2013-08-01	6991	-	RCV000087020	MedGen:C2675860,OMIM:612527	Diamond-Blackfan anemia 4	Germline	Germline	GRCh37	NC_000015.9	15	82823390	82823390	A	C	15q	no assertion criteria provided	1		N	OMIM Allelic Variant:180472.0004	1	100625
28038	Single nucleotide variant	NM_001021.5(RPS17):c.2T>G (p.Met1Arg)	6218	RPS17	HGNC:10397	Pathogenic	1	2009-06-25	116840811	-	RCV000013873	MedGen:C2675860,OMIM:612527	Diamond-Blackfan anemia 4	Germline	Germline	GRCh37	NC_000015.9	15	82824835	82824835	A	C	15q25	no assertion criteria provided	2		N	OMIM Allelic Variant:180472.0001	1	12999
505212	Single nucleotide variant	NM_001021.5(RPS17):c.328-7G>A	6218	RPS17	HGNC:10397	Likely benign	0	2017-06-15	975130647	-	RCV000615383	MedGen:CN169374	Not specified	Germline	Germline	GRCh37	NC_000015.9	15	83205639	83205639	C	T	15q25.2	criteria provided, single submitter	1		N	-	2	506484
409353	Single nucleotide variant	NM_001021.5(RPS17):c.159T>C (p.Tyr53=)	6218	RPS17	HGNC:10397	Uncertain significance	0	2017-02-16	6991	-	RCV000478127	MedGen:CN169374	Not specified	Germline	Germline	GRCh37	NC_000015.9	15	83207733	83207733	A	G	15q25.2	criteria provided, single submitter	1		N	-	2	419839
226949	Single nucleotide variant	NM_013227.3(ACAN):c.2953A>G (p.Thr985Ala)	176	ACAN	HGNC:319	Uncertain significance	0	2014-03-07	200194458	-	RCV000210612	MeSH:D030342,MedGen:C0950123	Inborn genetic diseases	Germline	Germline	GRCh37	NC_000015.9	15	89398769	89398769	A	G	15q26.1	criteria provided, single submitter	1		N	-	2	225092
438602	Single nucleotide variant	NM_013227.3(ACAN):c.3010A>G (p.Thr1004Ala)	176	ACAN	HGNC:319	Benign	0	2017-08-01	34570487	-	RCV000514188	MedGen:CN517202	Not provided	Germline	Germline	GRCh37	NC_000015.9	15	89398826	89398826	A	G	15q26.1	criteria provided, single submitter	1		N	-	2	445330
275471	Single nucleotide variant	NM_013227.3(ACAN):c.3351C>T (p.Thr1117=)	176	ACAN	HGNC:319	Benign	0	2016-09-20	530742363	-	RCV000351842	MedGen:CN169374	Not specified	Germline	Germline	GRCh37	NC_000015.9	15	89399167	89399167	C	T	15q26.1	criteria provided, single submitter	1		N	-	2	291234
488407	Single nucleotide variant	NM_013227.3(ACAN):c.3580G>A (p.Ala1194Thr)	176	ACAN	HGNC:319	Uncertain significance	0	2015-10-26	-1	-	RCV000597945	MedGen:CN169374	Not specified	Germline	Germline	GRCh37	NC_000015.9	15	89399396	89399396	G	A	15q26.1	criteria provided, single submitter	1		N	-	2	496983
488707	Single nucleotide variant	NM_013227.3(ACAN):c.3812C>T (p.Ala1271Val)	176	ACAN	HGNC:319	Uncertain significance	0	2016-10-06	-1	-	RCV000592859	MedGen:CN169374	Not specified	Germline	Germline	GRCh37	NC_000015.9	15	89399628	89399628	C	T	15q26.1	criteria provided, single submitter	1		N	-	2	497283
390082	Single nucleotide variant	NM_024164.5(TPSB2):c.68G>T (p.Gly23Val)	64499	TPSB2	HGNC:14120	Benign	0	2016-03-29	201836020	-	RCV000454387	MedGen:CN169374	Not specified	Germline	Germline	GRCh37	NC_000016.9	16	1279732	1279732	C	A	16p13.3	criteria provided, single submitter	1		N	-	2	403562
374016	Single nucleotide variant	NM_001171.5(ABCC6):c.1077A>C (p.Ser359=)	368	ABCC6	HGNC:57	Likely benign	0	2016-05-19	72664283	-	RCV000444897	MedGen:CN169374	Not specified	Germline	Germline	GRCh37	NC_000016.9	16	16295957	16295957	T	G	16p13.11	criteria provided, single submitter	1		N	-	2	379228
377116	Single nucleotide variant	NM_001171.5(ABCC6):c.1077A>G (p.Ser359=)	368	ABCC6	HGNC:57	Benign	1	2016-05-19	72664283	-	RCV000499254;RCV000428599	MedGen:C0033847,OMIM:264800,Orphanet:ORPHA758,SNOMED CT:252246005;MedGen:CN169374	Pseudoxanthoma elasticum;not specified	Germline	Germline	GRCh37	NC_000016.9	16	16295957	16295957	T	C	16p13.11	criteria provided, single submitter	2		N	-	2	379234
374016	Single nucleotide variant	NM_001171.5(ABCC6):c.1077A>C (p.Ser359=)	368	ABCC6	HGNC:57	Likely benign	0	2016-05-19	72664283	-	RCV000444897	MedGen:CN169374	Not specified	Germline	Germline	GRCh37	NC_000016.9	16	16295957	16295957	T	G	16p13.11	criteria provided, single submitter	1		N	-	2	379228
377116	Single nucleotide variant	NM_001171.5(ABCC6):c.1077A>G (p.Ser359=)	368	ABCC6	HGNC:57	Benign	1	2016-05-19	72664283	-	RCV000499254;RCV000428599	MedGen:C0033847,OMIM:264800,Orphanet:ORPHA758,SNOMED CT:252246005;MedGen:CN169374	Pseudoxanthoma elasticum;not specified	Germline	Germline	GRCh37	NC_000016.9	16	16295957	16295957	T	C	16p13.11	criteria provided, single submitter	2		N	-	2	379234
427043	Single nucleotide variant	NM_001171.5(ABCC6):c.1064T>G (p.Leu355Arg)	368	ABCC6	HGNC:57	Pathogenic	1	-	72653758	-	RCV000499048	MedGen:C0033847,OMIM:264800,Orphanet:ORPHA758,SNOMED CT:252246005	Pseudoxanthoma elasticum	Germline	Germline	GRCh37	NC_000016.9	16	16295970	16295970	A	C	16p13.11	no assertion criteria provided	1		N	-	2	433216
427069	Single nucleotide variant	NM_001171.5(ABCC6):c.473C>T (p.Ala158Val)	368	ABCC6	HGNC:57	Pathogenic	1	-	2606921	-	RCV000499049	MedGen:C0033847,OMIM:264800,Orphanet:ORPHA758,SNOMED CT:252246005	Pseudoxanthoma elasticum	Germline	Germline	GRCh37	NC_000016.9	16	16313412	16313412	G	A	16p13.11	no assertion criteria provided	1		N	-	2	433205
375086	Single nucleotide variant	NM_001171.5(ABCC6):c.396A>G (p.Ser132=)	368	ABCC6	HGNC:57	Likely benign	0	2018-02-28	913912489	-	RCV000585316;RCV000420678	MedGen:CN517202;MedGen:CN169374	not provided;not specified	Germline	Germline	GRCh37	NC_000016.9	16	16313489	16313489	T	C	16p13.11	criteria provided, multiple submitters, no conflicts	2		N	-	2	380374
427070	Single nucleotide variant	NM_001171.5(ABCC6):c.386G>A (p.Gly129Glu)	368	ABCC6	HGNC:57	Pathogenic	1	-	72653753	-	RCV000499249	MedGen:C0033847,OMIM:264800,Orphanet:ORPHA758,SNOMED CT:252246005	Pseudoxanthoma elasticum	Germline	Germline	GRCh37	NC_000016.9	16	16313499	16313499	C	T	16p13.11	no assertion criteria provided	1		N	-	2	433204
427071	Single nucleotide variant	NM_001171.5(ABCC6):c.373G>T (p.Glu125Ter)	368	ABCC6	HGNC:57	Pathogenic	1	-	879956688	-	RCV000499167	MedGen:C0033847,OMIM:264800,Orphanet:ORPHA758,SNOMED CT:252246005	Pseudoxanthoma elasticum	Germline	Germline	GRCh37	NC_000016.9	16	16313512	16313512	C	A	16p13.11	no assertion criteria provided	1		N	-	2	433415
427072	Single nucleotide variant	NM_001171.5(ABCC6):c.373G>A (p.Glu125Lys)	368	ABCC6	HGNC:57	Pathogenic	1	-	879956688	-	RCV000499366	MedGen:C0033847,OMIM:264800,Orphanet:ORPHA758,SNOMED CT:252246005	Pseudoxanthoma elasticum	Germline	Germline	GRCh37	NC_000016.9	16	16313512	16313512	C	T	16p13.11	no assertion criteria provided	1		N	-	2	433214
427071	Single nucleotide variant	NM_001171.5(ABCC6):c.373G>T (p.Glu125Ter)	368	ABCC6	HGNC:57	Pathogenic	1	-	879956688	-	RCV000499167	MedGen:C0033847,OMIM:264800,Orphanet:ORPHA758,SNOMED CT:252246005	Pseudoxanthoma elasticum	Germline	Germline	GRCh37	NC_000016.9	16	16313512	16313512	C	A	16p13.11	no assertion criteria provided	1		N	-	2	433415
427072	Single nucleotide variant	NM_001171.5(ABCC6):c.373G>A (p.Glu125Lys)	368	ABCC6	HGNC:57	Pathogenic	1	-	879956688	-	RCV000499366	MedGen:C0033847,OMIM:264800,Orphanet:ORPHA758,SNOMED CT:252246005	Pseudoxanthoma elasticum	Germline	Germline	GRCh37	NC_000016.9	16	16313512	16313512	C	T	16p13.11	no assertion criteria provided	1		N	-	2	433214
427073	Single nucleotide variant	NM_001171.5(ABCC6):c.346-6G>A	368	ABCC6	HGNC:57	Pathogenic	1	-	55778939	-	RCV000499235	MedGen:C0033847,OMIM:264800,Orphanet:ORPHA758,SNOMED CT:252246005	Pseudoxanthoma elasticum	Germline	Germline	GRCh37	NC_000016.9	16	16313545	16313545	C	T	16p13.11	no assertion criteria provided	1		N	-	2	433286
427074	Single nucleotide variant	NM_001171.5(ABCC6):c.345+26C>T	368	ABCC6	HGNC:57	Benign	0	-	56019914	-	RCV000499028	MedGen:C0033847,OMIM:264800,Orphanet:ORPHA758,SNOMED CT:252246005	Pseudoxanthoma elasticum	Germline	Germline	GRCh37	NC_000016.9	16	16313653	16313653	G	A	16p13.11	no assertion criteria provided	1		N	-	2	433373
374029	Single nucleotide variant	NM_001171.5(ABCC6):c.336C>A (p.Leu112=)	368	ABCC6	HGNC:57	Likely benign	0	2016-05-02	971059840	-	RCV000423619	MedGen:CN169374	Not specified	Germline	Germline	GRCh37	NC_000016.9	16	16313688	16313688	G	T	16p13.11	criteria provided, single submitter	1		N	-	2	382201
427075	Single nucleotide variant	NM_001171.5(ABCC6):c.333G>A (p.Trp111Ter)	368	ABCC6	HGNC:57	Pathogenic	1	-	1002088882	-	RCV000499345	MedGen:C0033847,OMIM:264800,Orphanet:ORPHA758,SNOMED CT:252246005	Pseudoxanthoma elasticum	Germline	Germline	GRCh37	NC_000016.9	16	16313691	16313691	C	T	16p13.11	no assertion criteria provided	1		N	-	2	433465
427078	Single nucleotide variant	NM_001171.5(ABCC6):c.268G>A (p.Ala90Thr)	368	ABCC6	HGNC:57	Pathogenic	1	-	957828732	-	RCV000499024	MedGen:C0033847,OMIM:264800,Orphanet:ORPHA758,SNOMED CT:252246005	Pseudoxanthoma elasticum	Germline	Germline	GRCh37	NC_000016.9	16	16313756	16313756	C	T	16p13.11	no assertion criteria provided	1		N	-	2	433506
427097	Single nucleotide variant	NM_001171.5(ABCC6):c.36+1G>T	368	ABCC6	HGNC:57	Pathogenic	1	-	-1	-	RCV000499292	MedGen:C0033847,OMIM:264800,Orphanet:ORPHA758,SNOMED CT:252246005	Pseudoxanthoma elasticum	Germline	Germline	GRCh37	NC_000016.9	16	16317255	16317255	C	A	16p13.11	no assertion criteria provided	1		N	-	2	433492
427098	Single nucleotide variant	NM_001171.5(ABCC6):c.26C>A (p.Ala9Glu)	368	ABCC6	HGNC:57	Pathogenic	1	-	-1	-	RCV000499275	MedGen:C0033847,OMIM:264800,Orphanet:ORPHA758,SNOMED CT:252246005	Pseudoxanthoma elasticum	Germline	Germline	GRCh37	NC_000016.9	16	16317266	16317266	G	T	16p13.11	no assertion criteria provided	1		N	-	2	433505
427099	Single nucleotide variant	NM_001171.5(ABCC6):c.11C>A (p.Pro4His)	368	ABCC6	HGNC:57	Pathogenic	1	-	-1	-	RCV000499058	MedGen:C0033847,OMIM:264800,Orphanet:ORPHA758,SNOMED CT:252246005	Pseudoxanthoma elasticum	Germline	Germline	GRCh37	NC_000016.9	16	16317281	16317281	G	T	16p13.11	no assertion criteria provided	1		N	-	2	433499
255661	Single nucleotide variant	NM_001009944.2(PKD1):c.1221C>T (p.Pro407=)	5310	PKD1	HGNC:9008	Likely benign	0	-	768893401	-	RCV000244698	MedGen:CN169374	Not specified	Germline	Germline	GRCh37	NC_000016.9	16	2167654	2167654	G	A	16p13.3	criteria provided, single submitter	1		N	-	2	256916
427507	Single nucleotide variant	NM_001009944.2(PKD1):c.1202-8G>A	5310	PKD1	HGNC:9008	Uncertain significance	0	2016-07-22	560799680	-	RCV000502120	MedGen:CN169374	Not specified	Germline	Germline	GRCh37	NC_000016.9	16	2167681	2167681	C	T	16p13.3	criteria provided, single submitter	1		N	-	2	433945
481261	Single nucleotide variant	NM_001009944.2(PKD1):c.1148C>A (p.Ser383Ter)	5310	PKD1	HGNC:9008	Pathogenic	1	2016-12-30	-1	-	RCV000578188	MedGen:C0085413,OMIM:173900,SNOMED CT:28728008	Polycystic kidney disease, adult type	Germline	Germline	GRCh37	NC_000016.9	16	2167845	2167845	G	T	16p13.3	no assertion criteria provided	1		N	-	2	488407
577531	Single nucleotide variant	NM_000296.3(PKD1):c.1123C>A (p.Leu375Ile)	5310	PKD1	HGNC:9008	Likely benign	0	2017-11-03	546468897	-	RCV000712579	MedGen:CN517202	Not provided	Germline	Germline	GRCh37	NC_000016.9	16	2167870	2167870	G	T	16p13.3	criteria provided, single submitter	1		N	-	2	586245
427508	Single nucleotide variant	NM_001009944.2(PKD1):c.1119T>C (p.Leu373=)	5310	PKD1	HGNC:9008	Benign	0	2016-04-26	35842	-	RCV000501014	MedGen:CN169374	Not specified	Germline	Germline	GRCh37	NC_000016.9	16	2167874	2167874	G	G	16p13.3	criteria provided, single submitter	1		N	-	2	433944
375210	Single nucleotide variant	NM_001009944.2(PKD1):c.1075C>G (p.Leu359Val)	5310	PKD1	HGNC:9008	Uncertain significance	0	2017-01-27	1057524759	-	RCV000438824	MedGen:CN169374	Not specified	Germline	Germline	GRCh37	NC_000016.9	16	2167918	2167918	G	C	16p13.3	criteria provided, single submitter	1		N	-	2	393050
255662	Single nucleotide variant	NM_001009944.2(PKD1):c.1023C>T (p.Ala341=)	5310	PKD1	HGNC:9008	Benign	0	2017-05-02	11643513	-	RCV000576737;RCV000242828	MedGen:C0085413,OMIM:173900,SNOMED CT:28728008;MedGen:CN169374	Polycystic kidney disease, adult type;not specified	Germline	Germline	GRCh37	NC_000016.9	16	2167970	2167970	G	A	16p13.3	criteria provided, multiple submitters, no conflicts	4		N	-	2	256887
175788	Single nucleotide variant	NM_144672.3(OTOA):c.2229C>T (p.Ala743=)	146183	OTOA	HGNC:16378	Benign	0	2018-02-26	461179	-	RCV000151588	MedGen:CN169374	Not specified	Germline	Germline	GRCh37	NC_000016.9	16	21742179	21742179	C	T	16p12.2	criteria provided, multiple submitters, no conflicts	4		N	-	2	164827
57117	Single nucleotide variant	NM_144672.3(OTOA):c.2238G>A (p.Thr746=)	146183	OTOA	HGNC:16378	Benign	0	2017-06-13	72640475	-	RCV000041225	MedGen:CN169374	Not specified	Germline	Germline	GRCh37	NC_000016.9	16	21742188	21742188	G	A	16p12	criteria provided, multiple submitters, no conflicts	2		N	-	2	47953
265878	Single nucleotide variant	NM_144672.3(OTOA):c.2334G>A (p.Lys778=)	146183	OTOA	HGNC:16378	Uncertain significance	0	2015-07-09	557704277	-	RCV000291060	MedGen:CN169374	Not specified	Germline	Germline	GRCh37	NC_000016.9	16	21747614	21747614	G	A	16p12.2	criteria provided, single submitter	1		N	-	2	281641
432838	Single nucleotide variant	NM_000517.4(HBA2):c.-79C>G	3040	HBA2	HGNC:4824	Uncertain significance	0	2017-02-02	-1	-	RCV000506005	MedGen:CN169374	Not specified	Germline	Germline	GRCh37	NC_000016.9	16	222833	222833	C	G	16p13.3	criteria provided, single submitter	1		N	-	2	439124
432839	Single nucleotide variant	NM_000517.4(HBA2):c.-59C>T	3040	HBA2	HGNC:4824	Uncertain significance	0	2017-04-05	-1	-	RCV000508257	MedGen:CN169374	Not specified	Germline	Germline	GRCh37	NC_000016.9	16	222853	222853	C	T	16p13.3	criteria provided, single submitter	1		N	-	2	439122
432840	Single nucleotide variant	NM_000517.4(HBA2):c.-42C>T	3040	HBA2	HGNC:4824	Uncertain significance	0	2017-04-07	-1	-	RCV000506753	MedGen:CN169374	Not specified	Germline	Germline	GRCh37	NC_000016.9	16	222870	222870	C	T	16p13.3	criteria provided, single submitter	1		N	-	2	439120
432841	Single nucleotide variant	NM_000517.4(HBA2):c.-41C>G	3040	HBA2	HGNC:4824	Uncertain significance	0	2016-08-16	-1	-	RCV000506304	MedGen:CN169374	Not specified	Germline	Germline	GRCh37	NC_000016.9	16	222871	222871	C	G	16p13.3	criteria provided, single submitter	1		N	-	2	439119
432842	Single nucleotide variant	NM_000517.4(HBA2):c.-24C>G	3040	HBA2	HGNC:4824	Benign	0	2016-12-05	772829778	-	RCV000505860	MedGen:CN169374	Not specified	Germline	Germline	GRCh37	NC_000016.9	16	222888	222888	C	G	16p13.3	criteria provided, multiple submitters, no conflicts	2		N	-	2	439113
30684	Single nucleotide variant	NM_000517.4(HBA2):c.1A>G (p.Met1Val)	3040	HBA2	HGNC:4824	Pathogenic	1	1987-09-01	121909803	-	RCV000016931	MedGen:CN077787	Hemoglobin H disease, nondeletional	Germline	Germline	GRCh37	NC_000016.9	16	222912	222912	A	G	16p13.3	no assertion criteria provided	1		N	OMIM Allelic Variant:141850.0022	1	15645
30682	Single nucleotide variant	NM_000517.4(HBA2):c.2T>C (p.Met1Thr)	3040	HBA2	HGNC:4824	Pathogenic	1	2017-03-03	111033603	-	RCV000016929;RCV000508387	MedGen:C0002312,OMIM:604131,Orphanet:ORPHA846,SNOMED CT:68913001;MedGen:CN169374	Alpha Thalassemia;not specified	Germline	Germline	GRCh37	NC_000016.9	16	222913	222913	T	C	16p13.3	criteria provided, single submitter	3		N	OMIM Allelic Variant:141850.0020	3	15643
30702	Single nucleotide variant	NM_000517.4(HBA2):c.5T>G (p.Val2Gly)	3040	HBA2	HGNC:4824	other	0	2014-09-12	33981821	-	RCV000016949	NA	HEMOGLOBIN ANTANANARIVO	Germline	Germline	GRCh37	NC_000016.9	16	222916	222916	T	G	16p13.3	no assertion criteria provided	1		N	OMIM Allelic Variant:141850.0038	1	15663
30730	Single nucleotide variant	NM_000517.4(HBA2):c.22A>G (p.Lys8Glu)	3040	HBA2	HGNC:4824	other	0	2016-10-13	34817956	-	RCV000016982	NA	HEMOGLOBIN KUROSAKI	Germline	Germline	GRCh37	NC_000016.9	16	222933	222933	A	G	16p13.3	no assertion criteria provided	1		N	OMIM Allelic Variant:141800.0192,OMIM Allelic Variant:141850.0068,UniProtKB (protein):P69905#VAR_002728	1	15691
30689	Single nucleotide variant	NM_000517.4(HBA2):c.30C>G (p.Asn10Lys)	3040	HBA2	HGNC:4824	other	0	2013-03-28	111033604	-	RCV000016936	NA	HEMOGLOBIN PARK RIDGE	Germline	Germline	GRCh37	NC_000016.9	16	222941	222941	C	G	16p13.3	no assertion criteria provided	1		N	OMIM Allelic Variant:141850.0048	1	15650
432843	Single nucleotide variant	NM_000517.4(HBA2):c.45G>C (p.Trp15Cys)	3040	HBA2	HGNC:4824	Uncertain significance	0	2017-03-16	63750367	-	RCV000507687	MedGen:CN169374	Not specified	Germline	Germline	GRCh37	NC_000016.9	16	222956	222956	G	C	16p13.3	criteria provided, single submitter	1		N	-	2	439121
30673	Single nucleotide variant	NM_000517.4(HBA2):c.47G>A (p.Gly16Asp)	3040	HBA2	HGNC:4824	other	0	2016-10-13	34956202	-	RCV000016903;RCV000016902;RCV000016904	NA;NA;NA	HEMOGLOBIN I (INTERLAKEN);HEMOGLOBIN J (OXFORD);HEMOGLOBIN N (COSENZA)	Germline	Germline	GRCh37	NC_000016.9	16	222958	222958	G	A	16p13.3	no assertion criteria provided	1		N	HBVAR:17,OMIM Allelic Variant:141850.0010	1	15634
30674	Single nucleotide variant	NM_000517.4(HBA2):c.49A>G (p.Lys17Glu)	3040	HBA2	HGNC:4824	other	0	2013-03-28	281865555	-	RCV000016905;RCV000016906;RCV000016907;RCV000016908;RCV000016909	NA;NA;NA;NA;NA	HEMOGLOBIN I;HEMOGLOBIN I (BURLINGTON);HEMOGLOBIN I (PHILADELPHIA);HEMOGLOBIN I (SKAMANIA);HEMOGLOBIN I (TEXAS)	Germline	Germline	GRCh37	NC_000016.9	16	222960	222960	A	G	16p13.3	no assertion criteria provided	1		N	HBVAR:19,OMIM Allelic Variant:141850.0011	1	15635
30706	Single nucleotide variant	NM_000517.4(HBA2):c.61C>G (p.His21Asp)	3040	HBA2	HGNC:4824	other	0	2013-03-28	281864814	-	RCV000016953	NA	HEMOGLOBIN NIKAIA	Germline	Germline	GRCh37	NC_000016.9	16	222972	222972	C	G	16p13.3	no assertion criteria provided	1		N	HBVAR:911,OMIM Allelic Variant:141850.0042	1	15667
30726	Single nucleotide variant	NM_000517.4(HBA2):c.69C>T (p.Gly23=)	3040	HBA2	HGNC:4824	Pathogenic	1	2004-08-01	63751457	-	RCV000016977	MedGen:C1456873	Alpha plus thalassemia	Germline	Germline	GRCh37	NC_000016.9	16	222980	222980	C	T	16p13.3	no assertion criteria provided	1		N	HBVAR:2514,OMIM Allelic Variant:141850.0064	1	15687
30725	Single nucleotide variant	NM_000517.4(HBA2):c.70G>T (p.Glu24Ter)	3040	HBA2	HGNC:4824	Pathogenic	1	2004-08-01	281864819	-	RCV000016976	MedGen:C0002312,OMIM:604131,Orphanet:ORPHA846,SNOMED CT:68913001	Alpha Thalassemia	Germline	Germline	GRCh37	NC_000016.9	16	222981	222981	G	T	16p13.3	no assertion criteria provided	1		N	OMIM Allelic Variant:141850.0063	1	15686
30705	Single nucleotide variant	NM_000517.4(HBA2):c.80C>T (p.Ala27Val)	3040	HBA2	HGNC:4824	other	0	2018-05-21	281864822	-	RCV000016952	NA	HEMOGLOBIN CAMPINAS	Germline	Germline	GRCh37	NC_000016.9	16	222991	222991	C	T	16p13.3	no assertion criteria provided	1		N	HBVAR:832,OMIM Allelic Variant:141850.0041,UniProtKB (protein):P69905#VAR_025387	1	15666
30664	Single nucleotide variant	NM_000517.4(HBA2):c.83A>T (p.Glu28Val)	3040	HBA2	HGNC:4824	other	0	2013-03-28	281864823	-	RCV000016892	NA	HEMOGLOBIN SPANISH TOWN	Germline	Germline	GRCh37	NC_000016.9	16	222994	222994	A	T	16p13.3	no assertion criteria provided	1		N	HBVAR:42,OMIM Allelic Variant:141850.0009,UniProtKB (protein):P69905#VAR_002750	1	15625
30690	Single nucleotide variant	NM_000517.4(HBA2):c.89T>C (p.Leu30Pro)	3040	HBA2	HGNC:4824	Pathogenic, other	1	2013-03-28	41341344	-	RCV000016937;RCV000022605	NA;MedGen:CN077787	HEMOGLOBIN AGRINIO;Hemoglobin H disease, nondeletional	Germline	Germline	GRCh37	NC_000016.9	16	223000	223000	T	C	16p13.3	no assertion criteria provided	1		N	OMIM Allelic Variant:141850.0026	1	15651
30716	Single nucleotide variant	NM_000517.4(HBA2):c.91G>C (p.Glu31Gln)	3040	HBA2	HGNC:4824	other	0	2018-05-21	111033605	-	RCV000016966;RCV000016964;RCV000016963;RCV000016965	NA;NA;NA;NA	HEMOGLOBIN G (CHINESE);HEMOGLOBIN G (HONG KONG);HEMOGLOBIN G (HONOLULU);HEMOGLOBIN G (SINGAPORE)	Germline	Germline	GRCh37	NC_000016.9	16	223002	223002	G	C	16p13.3	no assertion criteria provided	1		N	OMIM Allelic Variant:141800.0039,OMIM Allelic Variant:141850.0054	1	15677
432846	Single nucleotide variant	NM_000517.4(HBA2):c.95+1G>A	3040	HBA2	HGNC:4824	Pathogenic	1	2017-07-13	63750158	-	RCV000507864	MedGen:CN517202	Not provided	Germline	Germline	GRCh37	NC_000016.9	16	223007	223007	G	A	16p13.3	criteria provided, single submitter	1		N	-	2	439126
433149	Single nucleotide variant	NM_000517.4(HBA2):c.95+27C>T	3040	HBA2	HGNC:4824	Likely benign	0	2017-04-27	558457816	-	RCV000507455	MedGen:CN169374	Not specified	Germline	Germline	GRCh37	NC_000016.9	16	223033	223033	C	T	16p13.3	criteria provided, single submitter	1		N	-	2	439773
432847	Single nucleotide variant	NM_000517.4(HBA2):c.95+36C>T	3040	HBA2	HGNC:4824	Likely benign	0	2017-03-08	-1	-	RCV000506103	MedGen:CN169374	Not specified	Germline	Germline	GRCh37	NC_000016.9	16	223042	223042	C	T	16p13.3	criteria provided, multiple submitters, no conflicts	2		N	-	2	439127
432848	Single nucleotide variant	NM_000517.4(HBA2):c.95+39C>T	3040	HBA2	HGNC:4824	Benign	0	2016-12-23	1025977498	-	RCV000507044	MedGen:CN169374	Not specified	Germline	Germline	GRCh37	NC_000016.9	16	223045	223045	C	T	16p13.3	criteria provided, multiple submitters, no conflicts	2		N	-	2	439128
432849	Single nucleotide variant	NM_000517.4(HBA2):c.96-37A>C	3040	HBA2	HGNC:4824	Uncertain significance	0	2017-06-19	-1	-	RCV000507972	MedGen:CN169374	Not specified	Germline	Germline	GRCh37	NC_000016.9	16	223087	223087	A	C	16p13.3	criteria provided, single submitter	1		N	-	2	439129
30718	Single nucleotide variant	NM_000517.4(HBA2):c.96-2A>G	3040	HBA2	HGNC:4824	Pathogenic	1	2003-02-01	41457746	-	RCV000016968	MedGen:C1456873	Alpha plus thalassemia	Germline	Germline	GRCh37	NC_000016.9	16	223122	223122	A	G	16p13.3	no assertion criteria provided	1		N	HBVAR:1066,OMIM Allelic Variant:141850.0056	1	15679
30717	Single nucleotide variant	NM_000517.4(HBA2):c.96G>Y (p.Arg32Ser)	3040	HBA2	HGNC:4824	Pathogenic	1	2003-02-01	111033606	-	RCV000016967	Human Phenotype Ontology:HP:0011902,MedGen:C0349705	Abnormal hemoglobin	Germline	Germline	GRCh37	NC_000016.9	16	223124	223124	na	na	16p13.3	no assertion criteria provided	1		N	HBVAR:48,OMIM Allelic Variant:141800.0120,OMIM Allelic Variant:141850.0055	1	15678
30720	Single nucleotide variant	NM_000517.4(HBA2):c.101T>C (p.Phe34Ser)	3040	HBA2	HGNC:4824	other	0	2016-10-13	41430445	-	RCV000016970	NA	HEMOGLOBIN CHARTRES	Germline	Germline	GRCh37	NC_000016.9	16	223129	223129	T	C	16p13.3	no assertion criteria provided	1		N	OMIM Allelic Variant:141850.0058	1	15681
30715	Single nucleotide variant	NM_000517.4(HBA2):c.113C>T (p.Pro38Leu)	3040	HBA2	HGNC:4824	other	0	2016-10-13	281864826	-	RCV000016962	NA	HEMOGLOBIN MANAWATU	Germline	Germline	GRCh37	NC_000016.9	16	223141	223141	C	T	16p13.3	no assertion criteria provided	1		N	HBVAR:1155,OMIM Allelic Variant:141850.0053	1	15676
30696	Indel	NM_000517.4(HBA2):c.118_124delACCAAGAinsTACTTC (p.Thr40Tyrfs)	3040	HBA2	HGNC:4824	Pathogenic	1	1997-06-01	587776826	-	RCV000016943	MedGen:C0472762,SNOMED CT:191187006	Alpha trait thalassemia	Unknown	Unknown	GRCh37	NC_000016.9	16	223146	223152	ACCAAGA	TACTTC	16p13.3	no assertion criteria provided	1		N	OMIM Allelic Variant:141850.0032	1	15657
30883	Single nucleotide variant	NM_000517.4(HBA2):c.122A>T (p.Lys41Met)	3039	HBA1	HGNC:4823	Pathogenic, other	1	2018-05-21	281864828	-	RCV000641239;RCV000017189	MedGen:CN244942,OMIM:617981;na	ERYTHROCYTOSIS, FAMILIAL, 7;HEMOGLOBIN KANAGAWA	Germline	Germline	GRCh37	NC_000016.9	16	223150	223150	A	T	16p13.3	no assertion criteria provided	1		N	HBVAR:53,OMIM Allelic Variant:141800.0169,UniProtKB (protein):P69905#VAR_002756	1	15844
30675	Single nucleotide variant	NM_000517.4(HBA2):c.142G>C (p.Asp48His)	3040	HBA2	HGNC:4824	other	0	2018-05-21	281864834	-	RCV000016911;RCV000016910;RCV000016913;RCV000016912	NA;NA;NA;NA	HEMOGLOBIN HASHARON;HEMOGLOBIN L (FERRARA);HEMOGLOBIN SEALY;HEMOGLOBIN SINAI	Germline	Germline	GRCh37	NC_000016.9	16	223170	223170	G	C	16p13.3	no assertion criteria provided	1		N	HBVAR:65,OMIM Allelic Variant:141850.0012,UniProtKB (protein):P69905#VAR_002765	1	15636
30687	Single nucleotide variant	NM_000517.4(HBA2):c.142G>T (p.Asp48Tyr)	3040	HBA2	HGNC:4824	other	0	2013-03-28	281864834	-	RCV000016934	NA	HEMOGLOBIN KURDISTAN	Germline	Germline	GRCh37	NC_000016.9	16	223170	223170	G	T	16p13.3	no assertion criteria provided	1		N	HBVAR:68,OMIM Allelic Variant:141850.0025,UniProtKB (protein):P69905#VAR_002766	1	15648
30675	Single nucleotide variant	NM_000517.4(HBA2):c.142G>C (p.Asp48His)	3040	HBA2	HGNC:4824	other	0	2018-05-21	281864834	-	RCV000016911;RCV000016910;RCV000016913;RCV000016912	NA;NA;NA;NA	HEMOGLOBIN HASHARON;HEMOGLOBIN L (FERRARA);HEMOGLOBIN SEALY;HEMOGLOBIN SINAI	Germline	Germline	GRCh37	NC_000016.9	16	223170	223170	G	C	16p13.3	no assertion criteria provided	1		N	HBVAR:65,OMIM Allelic Variant:141850.0012,UniProtKB (protein):P69905#VAR_002765	1	15636
30687	Single nucleotide variant	NM_000517.4(HBA2):c.142G>T (p.Asp48Tyr)	3040	HBA2	HGNC:4824	other	0	2013-03-28	281864834	-	RCV000016934	NA	HEMOGLOBIN KURDISTAN	Germline	Germline	GRCh37	NC_000016.9	16	223170	223170	G	T	16p13.3	no assertion criteria provided	1		N	HBVAR:68,OMIM Allelic Variant:141850.0025,UniProtKB (protein):P69905#VAR_002766	1	15648
30676	Single nucleotide variant	NM_000517.4(HBA2):c.146T>G (p.Leu49Arg)	3040	HBA2	HGNC:4824	other	0	2018-05-21	41392146	-	RCV000016915;RCV000016914	NA;NA	HEMOGLOBIN BIRMINGHAM (USA);HEMOGLOBIN MONTGOMERY	Germline	Germline	GRCh37	NC_000016.9	16	223174	223174	T	G	16p13.3	no assertion criteria provided	1		N	OMIM Allelic Variant:141850.0013,UniProtKB (protein):P69905#VAR_002767	1	15637
30700	Single nucleotide variant	NM_000517.4(HBA2):c.151C>G (p.His51Asp)	3040	HBA2	HGNC:4824	other	0	2013-03-28	41461652	-	RCV000016947	NA	HEMOGLOBIN J (SARDEGNA)	Germline	Germline	GRCh37	NC_000016.9	16	223179	223179	C	G	16p13.3	no assertion criteria provided	1		N	OMIM Allelic Variant:141850.0036	1	15661
30709	Single nucleotide variant	NM_000517.4(HBA2):c.167T>C (p.Val56Ala)	3040	HBA2	HGNC:4824	other	0	2013-03-28	63749934	-	RCV000016956	NA	HEMOGLOBIN GERLAND	Germline	Germline	GRCh37	NC_000016.9	16	223195	223195	T	C	16p13.3	no assertion criteria provided	1		N	OMIM Allelic Variant:141850.0046	1	15670
30703	Single nucleotide variant	NM_000517.4(HBA2):c.177C>A (p.His59Gln)	3040	HBA2	HGNC:4824	other	0	2016-10-13	41378349	-	RCV000016950	NA	HEMOGLOBIN BOGHE	Germline	Germline	GRCh37	NC_000016.9	16	223205	223205	C	A	16p13.3	no assertion criteria provided	1		N	OMIM Allelic Variant:141850.0039,UniProtKB (protein):P69905#VAR_025388	1	15664
30727	Single nucleotide variant	NM_000517.4(HBA2):c.178G>C (p.Gly60Arg)	3040	HBA2	HGNC:4824	Pathogenic, other	1	2016-10-13	41328049	-	RCV000016979;RCV000016978	MedGen:C1456873;na	Alpha plus thalassemia;HEMOGLOBIN ZURICH ALBISRIEDEN	Germline	Germline	GRCh37	NC_000016.9	16	223206	223206	G	C	16p13.3	no assertion criteria provided	1		N	OMIM Allelic Variant:141850.0065	1	15688
432850	Single nucleotide variant	NM_000517.4(HBA2):c.179G>A (p.Gly60Asp)	3040	HBA2	HGNC:4824	Pathogenic	1	2017-04-04	281864846	-	RCV000507118	MedGen:CN517202	Not provided	Germline	Germline	GRCh37	NC_000016.9	16	223207	223207	G	A	16p13.3	criteria provided, single submitter	1		N	-	2	439112
30672	Single nucleotide variant	NM_000517.4(HBA2):c.186G>C (p.Lys62Asn)	3040	HBA2	HGNC:4824	Pathogenic, other	1	2018-05-22	33985574	-	RCV000641281;RCV000016900	MedGen:CN244942,OMIM:617981;na	ERYTHROCYTOSIS, FAMILIAL, 7;HEMOGLOBIN J (BUDA)	Germline	Germline	GRCh37	NC_000016.9	16	223214	223214	G	C	16p13.3	no assertion criteria provided	1		N	OMIM Allelic Variant:141850.0008,UniProtKB (protein):P69905#VAR_002782	1	15633
30670	Single nucleotide variant	NM_000517.4(HBA2):c.187G>A (p.Val63Met)	3040	HBA2	HGNC:4824	other	0	2013-03-28	41515649	-	RCV000016898	NA	HEMOGLOBIN EVANS	Germline	Germline	GRCh37	NC_000016.9	16	223215	223215	G	A	16p13.3	no assertion criteria provided	1		N	OMIM Allelic Variant:141850.0006,UniProtKB (protein):P69905#VAR_002784	1	15631
30722	Single nucleotide variant	NM_000517.4(HBA2):c.196G>A (p.Ala66Thr)	3040	HBA2	HGNC:4824	other	0	2016-10-13	41510746	-	RCV000016972	NA	HEMOGLOBIN PART-DIEU	Germline	Germline	GRCh37	NC_000016.9	16	223224	223224	G	A	16p13.3	no assertion criteria provided	1		N	OMIM Allelic Variant:141850.0060	1	15683
30708	Single nucleotide variant	NM_000517.4(HBA2):c.200T>C (p.Leu67Pro)	3040	HBA2	HGNC:4824	other	0	2016-10-13	41323248	-	RCV000016955	NA	HEMOGLOBIN DARTMOUTH	Germline	Germline	GRCh37	NC_000016.9	16	223228	223228	T	C	16p13.3	no assertion criteria provided	1		N	OMIM Allelic Variant:141850.0045	1	15669
30677	Single nucleotide variant	NP_000508.1:p.Asn69Lys	3040	HBA2	HGNC:4824	other	0	2013-03-28	111033601	-	RCV000016917;RCV000016918;RCV000016919;RCV000016920;RCV000016916;RCV000016921;RCV000016922;RCV000016923;RCV000016924	na;na;na;na;na;na;na;na;na	HEMOGLOBIN D (BALTIMORE);HEMOGLOBIN D (ST. LOUIS);HEMOGLOBIN D (WASHINGTON);HEMOGLOBIN G (AZAKUOLI);HEMOGLOBIN G (BRISTOL);HEMOGLOBIN G (KNOXVILLE);HEMOGLOBIN G (PHILADELPHIA);HEMOGLOBIN KNOXVILLE-1;HEMOGLOBIN STANLEYVILLE-I	Germline	Germline	GRCh37	NC_000016.9	16	223235	223235	na	na	16p13.3	no assertion criteria provided	1		N	OMIM Allelic Variant:141850.0014	1	15638
362630	Single nucleotide variant	NM_000517.4(HBA2):c.207C>G (p.Asn69Lys)	3040	HBA2	HGNC:4824	Likely pathogenic	1	2017-05-04	111033601	-	RCV000417221;RCV000508037	MedGen:C0002312,OMIM:604131,Orphanet:ORPHA846,SNOMED CT:68913001;MedGen:CN517202	Alpha Thalassemia;not provided	Germline	Germline	GRCh37	NC_000016.9	16	223235	223235	C	G	16p13.3	criteria provided, single submitter	2		N	-	3	375747
30677	Single nucleotide variant	NP_000508.1:p.Asn69Lys	3040	HBA2	HGNC:4824	other	0	2013-03-28	111033601	-	RCV000016917;RCV000016918;RCV000016919;RCV000016920;RCV000016916;RCV000016921;RCV000016922;RCV000016923;RCV000016924	na;na;na;na;na;na;na;na;na	HEMOGLOBIN D (BALTIMORE);HEMOGLOBIN D (ST. LOUIS);HEMOGLOBIN D (WASHINGTON);HEMOGLOBIN G (AZAKUOLI);HEMOGLOBIN G (BRISTOL);HEMOGLOBIN G (KNOXVILLE);HEMOGLOBIN G (PHILADELPHIA);HEMOGLOBIN KNOXVILLE-1;HEMOGLOBIN STANLEYVILLE-I	Germline	Germline	GRCh37	NC_000016.9	16	223235	223235	na	na	16p13.3	no assertion criteria provided	1		N	OMIM Allelic Variant:141850.0014	1	15638
362630	Single nucleotide variant	NM_000517.4(HBA2):c.207C>G (p.Asn69Lys)	3040	HBA2	HGNC:4824	Likely pathogenic	1	2017-05-04	111033601	-	RCV000417221;RCV000508037	MedGen:C0002312,OMIM:604131,Orphanet:ORPHA846,SNOMED CT:68913001;MedGen:CN517202	Alpha Thalassemia;not provided	Germline	Germline	GRCh37	NC_000016.9	16	223235	223235	C	G	16p13.3	criteria provided, single submitter	2		N	-	3	375747
30723	Single nucleotide variant	NM_000517.4(HBA2):c.208G>A (p.Ala70Thr)	3040	HBA2	HGNC:4824	other	0	2013-03-28	63749997	-	RCV000016973	NA	HEMOGLOBIN DECINES-CHARPIEU	Germline	Germline	GRCh37	NC_000016.9	16	223236	223236	G	A	16p13.3	no assertion criteria provided	1		N	OMIM Allelic Variant:141850.0061	1	15684
30711	Single nucleotide variant	NM_000517.4(HBA2):c.217C>G (p.His73Asp)	3040	HBA2	HGNC:4824	other	0	2013-03-28	281864855	-	RCV000016958	NA	HEMOGLOBIN NORTON	Germline	Germline	GRCh37	NC_000016.9	16	223245	223245	C	G	16p13.3	no assertion criteria provided	1		N	HBVAR:917,OMIM Allelic Variant:141850.0049	1	15672
30732	Single nucleotide variant	NM_000517.4(HBA2):c.227A>T (p.Asp76Val)	3040	HBA2	HGNC:4824	other	0	2016-10-13	281864859	-	RCV000016984	NA	HEMOGLOBIN AL-HAMMADI RIYADH	Germline	Germline	GRCh37	NC_000016.9	16	223255	223255	A	T	16p13.3	no assertion criteria provided	1		N	HBVAR:1250,OMIM Allelic Variant:141850.0070	1	15693
30704	Single nucleotide variant	NM_000517.4(HBA2):c.233C>A (p.Pro78His)	3040	HBA2	HGNC:4824	other	0	2016-10-13	281864861	-	RCV000016951	NA	HEMOGLOBIN TOULON	Germline	Germline	GRCh37	NC_000016.9	16	223261	223261	C	A	16p13.3	no assertion criteria provided	1		N	HBVAR:900,OMIM Allelic Variant:141850.0040	1	15665
30681	Single nucleotide variant	NM_000517.4(HBA2):c.235A>C (p.Asn79His)	3040	HBA2	HGNC:4824	other	0	2013-03-28	111033602	-	RCV000016928	NA	HEMOGLOBIN DAVENPORT	Germline	Germline	GRCh37	NC_000016.9	16	223263	223263	A	C	16p13.3	no assertion criteria provided	1		N	OMIM Allelic Variant:141850.0019,UniProtKB (protein):P69905#VAR_002799	1	15642
30699	Single nucleotide variant	NM_000517.4(HBA2):c.241C>G (p.Leu81Val)	3040	HBA2	HGNC:4824	other	0	2013-03-28	41466346	-	RCV000016946	NA	HEMOGLOBIN CONAKRY	Germline	Germline	GRCh37	NC_000016.9	16	223269	223269	C	G	16p13.3	no assertion criteria provided	1		N	OMIM Allelic Variant:141850.0035	1	15660
30728	Single nucleotide variant	NM_000517.4(HBA2):c.244T>C (p.Ser82Pro)	3040	HBA2	HGNC:4824	other	0	2016-10-13	41484451	-	RCV000016980	NA	HEMOGLOBIN PASSY	Germline	Germline	GRCh37	NC_000016.9	16	223272	223272	T	C	16p13.3	no assertion criteria provided	1		N	OMIM Allelic Variant:141850.0066	1	15689
30678	Single nucleotide variant	NM_000517.4(HBA2):c.257A>T (p.Asp86Val)	3040	HBA2	HGNC:4824	Likely benign	1	2018-05-22	41331747	-	RCV000641307;RCV000016925;RCV000507149	MedGen:CN244942,OMIM:617981;na;MedGen:CN169374	ERYTHROCYTOSIS, FAMILIAL, 7;HEMOGLOBIN INKSTER;not specified	Germline	Germline	GRCh37	NC_000016.9	16	223285	223285	A	T	16p13.3	criteria provided, single submitter	2		N	OMIM Allelic Variant:141850.0015,UniProtKB (protein):P69905#VAR_002805	3	15639
30667	Single nucleotide variant	NM_000517.4(HBA2):c.266C>T (p.Ala89Val)	3040	HBA2	HGNC:4824	Pathogenic, other	1	2018-05-22	33983416	-	RCV000641309;RCV000016895	MedGen:CN244942,OMIM:617981;na	ERYTHROCYTOSIS, FAMILIAL, 7;HEMOGLOBIN COLUMBIA MISSOURI	Germline	Germline	GRCh37	NC_000016.9	16	223294	223294	C	T	16p13.3	no assertion criteria provided	1		N	OMIM Allelic Variant:141850.0016	1	15628
30688	Single nucleotide variant	NM_000517.4(HBA2):c.272A>G (p.Lys91Arg)	3040	HBA2	HGNC:4824	other	0	2013-03-28	281864873	-	RCV000016935	NA	HEMOGLOBIN CLINICO-MADRID	Germline	Germline	GRCh37	NC_000016.9	16	223300	223300	A	G	16p13.3	no assertion criteria provided	1		N	HBVAR:912,OMIM Allelic Variant:141850.0043	1	15649
30714	Single nucleotide variant	NM_000517.4(HBA2):c.286C>T (p.Pro96Ser)	3040	HBA2	HGNC:4824	other	0	2018-05-21	281864881	-	RCV000016961	NA	HEMOGLOBIN RAMPA	Germline	Germline	GRCh37	NC_000016.9	16	223314	223314	C	T	16p13.3	no assertion criteria provided	1		N	HBVAR:158,OMIM Allelic Variant:141800.0123,OMIM Allelic Variant:141850.0052	1	15675
390103	Single nucleotide variant	NM_001135865.1(NPIPB5):c.1488C>T (p.Ala496=)	100132247	NPIPB5	HGNC:37233	Likely benign	0	2016-03-28	755632125	-	RCV000455112	MedGen:CN169374	Not specified	Germline	Germline	GRCh37	NC_000016.9	16	22545792	22545792	C	T	16p12.2	criteria provided, single submitter	1		N	-	2	403260
432861	Single nucleotide variant	NM_000558.4(HBA1):c.-37-43C>A	3039	HBA1	HGNC:4823	Uncertain significance	0	2017-02-10	-1	-	RCV000506627	MedGen:CN169374	Not specified	Germline	Germline	GRCh37	NC_000016.9	16	226636	226636	C	A	16p13.3	criteria provided, single submitter	1		N	-	2	439105
432862	Single nucleotide variant	NM_000558.4(HBA1):c.-37-40C>G	3039	HBA1	HGNC:4823	Uncertain significance	0	2017-03-08	866267079	-	RCV000508396	MedGen:CN169374	Not specified	Germline	Germline	GRCh37	NC_000016.9	16	226639	226639	C	G	16p13.3	criteria provided, single submitter	1		N	-	2	439104
432863	Single nucleotide variant	NM_000558.4(HBA1):c.-37-5C>T	3039	HBA1	HGNC:4823	Benign/Likely benign	0	2017-04-07	370305736	-	RCV000507605	MedGen:CN169374	Not specified	Germline	Germline	GRCh37	NC_000016.9	16	226674	226674	C	T	16p13.3	criteria provided, multiple submitters, no conflicts	2		N	-	2	439102
432864	Single nucleotide variant	NM_000558.4(HBA1):c.-24C>G	3039	HBA1	HGNC:4823	Benign	0	2017-01-25	374054030	-	RCV000507178	MedGen:CN169374	Not specified	Germline	Germline	GRCh37	NC_000016.9	16	226692	226692	C	G	16p13.3	criteria provided, multiple submitters, no conflicts	2		N	-	2	439096
30882	Single nucleotide variant	NM_000558.4(HBA1):c.5T>A (p.Val2Glu)	3039	HBA1	HGNC:4823	other	0	2016-07-20	281864802	-	RCV000017188	NA	HEMOGLOBIN THIONVILLE	Germline	Germline	GRCh37	NC_000016.9	16	226720	226720	T	A	16p13.3	no assertion criteria provided	1		N	OMIM Allelic Variant:141800.0168,UniProtKB (protein):P69905#VAR_002719	1	15843
30753	Single nucleotide variant	NM_000558.4(HBA1):c.8T>G (p.Leu3Arg)	3039	HBA1	HGNC:4823	other	0	2016-07-20	36030576	-	RCV000017008	NA	HEMOGLOBIN CHONGQING	Germline	Germline	GRCh37	NC_000016.9	16	226723	226723	T	G	16p13.3	no assertion criteria provided	1		N	OMIM Allelic Variant:141800.0021,UniProtKB (protein):P69905#VAR_002720	1	15714
30917	Single nucleotide variant	NM_000558.3(HBA1):c.11C>T (p.Ser4Phe)	3039	HBA1	HGNC:4823	other	0	2016-07-20	35850071	-	RCV000017224	NA	HEMOGLOBIN DOUALA	Germline	Germline	GRCh37	NC_000016.9	16	226726	226726	C	T	16p13.3	no assertion criteria provided	1		N	HBVAR:1112,OMIM Allelic Variant:141800.0205	1	15878
30806	Single nucleotide variant	NM_000558.4(HBA1):c.16G>C (p.Ala6Pro)	3039	HBA1	HGNC:4823	other	0	2016-07-20	34751764	-	RCV000017078	NA	HEMOGLOBIN KARACHI	Germline	Germline	GRCh37	NC_000016.9	16	226731	226731	G	C	16p13.3	no assertion criteria provided	1		N	HBVAR:4,OMIM Allelic Variant:141800.0080,UniProtKB (protein):P69905#VAR_002722	1	15767
30804	Single nucleotide variant	NM_000558.4(HBA1):c.17C>A (p.Ala6Asp)	3039	HBA1	HGNC:4823	other	0	2016-07-20	34090856	-	RCV000017076	NA	HEMOGLOBIN J (TORONTO)	Germline	Germline	GRCh37	NC_000016.9	16	226732	226732	C	A	16p13.3	no assertion criteria provided	1		N	OMIM Allelic Variant:141800.0078,UniProtKB (protein):P69905#VAR_002721	1	15765
30761	Single nucleotide variant	NM_000558.3(HBA1):c.19G>A (p.Asp7Asn)	3039	HBA1	HGNC:4823	other	0	2016-07-20	33961916	-	RCV000017016	NA	HEMOGLOBIN DUNN	Germline	Germline	GRCh37	NC_000016.9	16	226734	226734	G	A	16p13.3	no assertion criteria provided	1		N	HBVAR:6,OMIM Allelic Variant:141800.0029,UniProtKB (protein):P69905#VAR_002725	1	15722
30874	Single nucleotide variant	NM_000558.3(HBA1):c.19G>T (p.Asp7Tyr)	3039	HBA1	HGNC:4823	other	0	2016-07-20	33961916	-	RCV000017180	NA	HEMOGLOBIN WOODVILLE	Germline	Germline	GRCh37	NC_000016.9	16	226734	226734	G	T	16p13.3	no assertion criteria provided	1		N	HBVAR:8,OMIM Allelic Variant:141800.0158,UniProtKB (protein):P69905#VAR_002727	1	15835
30761	Single nucleotide variant	NM_000558.3(HBA1):c.19G>A (p.Asp7Asn)	3039	HBA1	HGNC:4823	other	0	2016-07-20	33961916	-	RCV000017016	NA	HEMOGLOBIN DUNN	Germline	Germline	GRCh37	NC_000016.9	16	226734	226734	G	A	16p13.3	no assertion criteria provided	1		N	HBVAR:6,OMIM Allelic Variant:141800.0029,UniProtKB (protein):P69905#VAR_002725	1	15722
30874	Single nucleotide variant	NM_000558.3(HBA1):c.19G>T (p.Asp7Tyr)	3039	HBA1	HGNC:4823	other	0	2016-07-20	33961916	-	RCV000017180	NA	HEMOGLOBIN WOODVILLE	Germline	Germline	GRCh37	NC_000016.9	16	226734	226734	G	T	16p13.3	no assertion criteria provided	1		N	HBVAR:8,OMIM Allelic Variant:141800.0158,UniProtKB (protein):P69905#VAR_002727	1	15835
30764	Single nucleotide variant	NM_000558.3(HBA1):c.20A>T (p.Asp7Val)	3039	HBA1	HGNC:4823	other	0	2016-07-20	33986902	-	RCV000017019	NA	HEMOGLOBIN FERNDOWN	Germline	Germline	GRCh37	NC_000016.9	16	226735	226735	A	T	16p13.3	no assertion criteria provided	1		N	HBVAR:7,OMIM Allelic Variant:141800.0032,UniProtKB (protein):P69905#VAR_002726	1	15725
30848	Single nucleotide variant	NM_000558.3(HBA1):c.20A>C (p.Asp7Ala)	3039	HBA1	HGNC:4823	other	0	2018-05-10	33986902	-	RCV000017150	NA	HEMOGLOBIN SAWARA	Germline	Germline	GRCh37	NC_000016.9	16	226735	226735	A	C	16p13.3	no assertion criteria provided	1		N	HBVAR:5,OMIM Allelic Variant:141800.0128,UniProtKB (protein):P69905#VAR_002723	1	15809
30861	Single nucleotide variant	NM_000558.3(HBA1):c.20A>G (p.Asp7Gly)	3039	HBA1	HGNC:4823	Pathogenic, other	1	2018-05-21	33986902	-	RCV000641218;RCV000017165	MedGen:CN244942,OMIM:617981;na	ERYTHROCYTOSIS, FAMILIAL, 7;HEMOGLOBIN SWAN RIVER	Germline	Germline	GRCh37	NC_000016.9	16	226735	226735	A	G	16p13.3	no assertion criteria provided	1		N	HBVAR:9,OMIM Allelic Variant:141800.0145,UniProtKB (protein):P69905#VAR_002724	1	15822
30764	Single nucleotide variant	NM_000558.3(HBA1):c.20A>T (p.Asp7Val)	3039	HBA1	HGNC:4823	other	0	2016-07-20	33986902	-	RCV000017019	NA	HEMOGLOBIN FERNDOWN	Germline	Germline	GRCh37	NC_000016.9	16	226735	226735	A	T	16p13.3	no assertion criteria provided	1		N	HBVAR:7,OMIM Allelic Variant:141800.0032,UniProtKB (protein):P69905#VAR_002726	1	15725
30848	Single nucleotide variant	NM_000558.3(HBA1):c.20A>C (p.Asp7Ala)	3039	HBA1	HGNC:4823	other	0	2018-05-10	33986902	-	RCV000017150	NA	HEMOGLOBIN SAWARA	Germline	Germline	GRCh37	NC_000016.9	16	226735	226735	A	C	16p13.3	no assertion criteria provided	1		N	HBVAR:5,OMIM Allelic Variant:141800.0128,UniProtKB (protein):P69905#VAR_002723	1	15809
30861	Single nucleotide variant	NM_000558.3(HBA1):c.20A>G (p.Asp7Gly)	3039	HBA1	HGNC:4823	Pathogenic, other	1	2018-05-21	33986902	-	RCV000641218;RCV000017165	MedGen:CN244942,OMIM:617981;na	ERYTHROCYTOSIS, FAMILIAL, 7;HEMOGLOBIN SWAN RIVER	Germline	Germline	GRCh37	NC_000016.9	16	226735	226735	A	G	16p13.3	no assertion criteria provided	1		N	HBVAR:9,OMIM Allelic Variant:141800.0145,UniProtKB (protein):P69905#VAR_002724	1	15822
30764	Single nucleotide variant	NM_000558.3(HBA1):c.20A>T (p.Asp7Val)	3039	HBA1	HGNC:4823	other	0	2016-07-20	33986902	-	RCV000017019	NA	HEMOGLOBIN FERNDOWN	Germline	Germline	GRCh37	NC_000016.9	16	226735	226735	A	T	16p13.3	no assertion criteria provided	1		N	HBVAR:7,OMIM Allelic Variant:141800.0032,UniProtKB (protein):P69905#VAR_002726	1	15725
30848	Single nucleotide variant	NM_000558.3(HBA1):c.20A>C (p.Asp7Ala)	3039	HBA1	HGNC:4823	other	0	2018-05-10	33986902	-	RCV000017150	NA	HEMOGLOBIN SAWARA	Germline	Germline	GRCh37	NC_000016.9	16	226735	226735	A	C	16p13.3	no assertion criteria provided	1		N	HBVAR:5,OMIM Allelic Variant:141800.0128,UniProtKB (protein):P69905#VAR_002723	1	15809
30861	Single nucleotide variant	NM_000558.3(HBA1):c.20A>G (p.Asp7Gly)	3039	HBA1	HGNC:4823	Pathogenic, other	1	2018-05-21	33986902	-	RCV000641218;RCV000017165	MedGen:CN244942,OMIM:617981;na	ERYTHROCYTOSIS, FAMILIAL, 7;HEMOGLOBIN SWAN RIVER	Germline	Germline	GRCh37	NC_000016.9	16	226735	226735	A	G	16p13.3	no assertion criteria provided	1		N	HBVAR:9,OMIM Allelic Variant:141800.0145,UniProtKB (protein):P69905#VAR_002724	1	15822
30900	Single nucleotide variant	NM_000558.4(HBA1):c.24G>C (p.Lys8Asn)	3039	HBA1	HGNC:4823	other	0	2016-07-20	34410516	-	RCV000017207	NA	HEMOGLOBIN TATRAS	Germline	Germline	GRCh37	NC_000016.9	16	226739	226739	G	C	16p13.3	no assertion criteria provided	1		N	OMIM Allelic Variant:141800.0187	1	15861
30920	Single nucleotide variant	NM_000558.3(HBA1):c.30C>G (p.Asn10Lys)	3039	HBA1	HGNC:4823	other	0	2016-07-20	28928885	-	RCV000017227	NA	HEMOGLOBIN DELFZICHT	Germline	Germline	GRCh37	NC_000016.9	16	226745	226745	C	G	16p13.3	no assertion criteria provided	1		N	HBVAR:1122,OMIM Allelic Variant:141800.0208	1	15881
30736	Single nucleotide variant	NM_000558.4(HBA1):c.34A>G (p.Lys12Glu)	3039	HBA1	HGNC:4823	other	0	2016-07-20	33938574	-	RCV000016989	NA	HEMOGLOBIN ANANTHARAJ	Germline	Germline	GRCh37	NC_000016.9	16	226749	226749	A	G	16p13.3	no assertion criteria provided	1		N	OMIM Allelic Variant:141800.0003,UniProtKB (protein):P69905#VAR_002729	1	15697
30869	Single nucleotide variant	NM_000558.3(HBA1):c.34A>C (p.Lys12Gln)	3039	HBA1	HGNC:4823	other	0	2016-07-20	33938574	-	RCV000017175;RCV000017174	NA;NA	HEMOGLOBIN J (WENCHANG-WUMING);HEMOGLOBIN WUMING	Germline	Germline	GRCh37	NC_000016.9	16	226749	226749	A	C	16p13.3	no assertion criteria provided	1		N	HBVAR:13,OMIM Allelic Variant:141800.0159	1	15830
30736	Single nucleotide variant	NM_000558.4(HBA1):c.34A>G (p.Lys12Glu)	3039	HBA1	HGNC:4823	other	0	2016-07-20	33938574	-	RCV000016989	NA	HEMOGLOBIN ANANTHARAJ	Germline	Germline	GRCh37	NC_000016.9	16	226749	226749	A	G	16p13.3	no assertion criteria provided	1		N	OMIM Allelic Variant:141800.0003,UniProtKB (protein):P69905#VAR_002729	1	15697
30869	Single nucleotide variant	NM_000558.3(HBA1):c.34A>C (p.Lys12Gln)	3039	HBA1	HGNC:4823	other	0	2016-07-20	33938574	-	RCV000017175;RCV000017174	NA;NA	HEMOGLOBIN J (WENCHANG-WUMING);HEMOGLOBIN WUMING	Germline	Germline	GRCh37	NC_000016.9	16	226749	226749	A	C	16p13.3	no assertion criteria provided	1		N	HBVAR:13,OMIM Allelic Variant:141800.0159	1	15830
30735	Single nucleotide variant	NM_000558.4(HBA1):c.36G>C (p.Lys12Asn)	3039	HBA1	HGNC:4823	other	0	2018-05-10	281860646	-	RCV000016987;RCV000016988	NA;NA	HEMOGLOBIN ALBANY-GEORGIA;HEMOGLOBIN ALBANY-SUMA	Germline	Germline	GRCh37	NC_000016.9	16	226751	226751	G	C	16p13.3	no assertion criteria provided	1		N	OMIM Allelic Variant:141800.0002	1	15696
30797	Single nucleotide variant	NM_000558.4(HBA1):c.38C>A (p.Ala13Asp)	3039	HBA1	HGNC:4823	other	0	2016-07-20	35615982	-	RCV000017069;RCV000017068	NA;NA	HEMOGLOBIN J (ALJEZUR);HEMOGLOBIN J (PARIS 1)	Germline	Germline	GRCh37	NC_000016.9	16	226753	226753	C	A	16p13.3	no assertion criteria provided	1		N	OMIM Allelic Variant:141800.0070,UniProtKB (protein):P69905#VAR_002730	1	15758
30763	Single nucleotide variant	NM_000558.4(HBA1):c.43T>Y	3039	HBA1	HGNC:4823	Pathogenic	1	2012-12-19	33964317	-	RCV000017018	MedGen:C0002312,OMIM:604131,Orphanet:ORPHA846,SNOMED CT:68913001	Alpha Thalassemia	Germline	Germline	GRCh37	NC_000016.9	16	226758	226758	na	na	16p13.3	no assertion criteria provided	1		N	HBVAR:16,OMIM Allelic Variant:141800.0031	1	15724
432865	Single nucleotide variant	NM_000558.4(HBA1):c.43T>C (p.Trp15Arg)	3039	HBA1	HGNC:4823	Pathogenic	1	2016-12-15	33964317	-	RCV000506883	MedGen:CN517202	Not provided	Germline	Germline	GRCh37	NC_000016.9	16	226758	226758	T	C	16p13.3	criteria provided, single submitter	1		N	-	2	439103
30763	Single nucleotide variant	NM_000558.4(HBA1):c.43T>Y	3039	HBA1	HGNC:4823	Pathogenic	1	2012-12-19	33964317	-	RCV000017018	MedGen:C0002312,OMIM:604131,Orphanet:ORPHA846,SNOMED CT:68913001	Alpha Thalassemia	Germline	Germline	GRCh37	NC_000016.9	16	226758	226758	na	na	16p13.3	no assertion criteria provided	1		N	HBVAR:16,OMIM Allelic Variant:141800.0031	1	15724
432865	Single nucleotide variant	NM_000558.4(HBA1):c.43T>C (p.Trp15Arg)	3039	HBA1	HGNC:4823	Pathogenic	1	2016-12-15	33964317	-	RCV000506883	MedGen:CN517202	Not provided	Germline	Germline	GRCh37	NC_000016.9	16	226758	226758	T	C	16p13.3	criteria provided, single submitter	1		N	-	2	439103
30836	Single nucleotide variant	NM_000558.4(HBA1):c.46G>C (p.Gly16Arg)	3039	HBA1	HGNC:4823	other	0	2016-07-20	35816645	-	RCV000017136;RCV000017137	NA;NA	HEMOGLOBIN OTTAWA;HEMOGLOBIN SIAM	Germline	Germline	GRCh37	NC_000016.9	16	226761	226761	G	C	16p13.3	no assertion criteria provided	1		N	OMIM Allelic Variant:141800.0114,UniProtKB (protein):P69905#VAR_002732	1	15797
30785	Single nucleotide variant	NM_000558.3(HBA1):c.49A>G (p.Lys17Glu)	3039	HBA1	HGNC:4823	Likely benign	0	2018-05-10	41407250	-	RCV000017051;RCV000017052;RCV000017053;RCV000017054;RCV000017055;RCV000507468	NA;NA;NA;NA;NA;MedGen:CN169374	HEMOGLOBIN I;HEMOGLOBIN I (BURLINGTON);HEMOGLOBIN I (PHILADELPHIA);HEMOGLOBIN I (SKAMANIA);HEMOGLOBIN I (TEXAS);not specified	Germline	Germline	GRCh37	NC_000016.9	16	226764	226764	A	G	16p13.3	criteria provided, single submitter	2		N	HBVAR:19,OMIM Allelic Variant:141800.0055	3	15746
30780	Single nucleotide variant	NM_000558.4(HBA1):c.50A>T (p.Lys17Met)	3039	HBA1	HGNC:4823	other	0	2016-07-20	35210126	-	RCV000017046	NA	HEMOGLOBIN HARBIN	Germline	Germline	GRCh37	NC_000016.9	16	226765	226765	A	T	16p13.3	no assertion criteria provided	1		N	OMIM Allelic Variant:141800.0050,UniProtKB (protein):P69905#VAR_002733	1	15741
30743	Single nucleotide variant	NM_000558.3(HBA1):c.51G>C (p.Lys17Asn)	3039	HBA1	HGNC:4823	other	0	2018-05-10	281860648	-	RCV000016996	NA	HEMOGLOBIN BEIJING	Germline	Germline	GRCh37	NC_000016.9	16	226766	226766	G	C	16p13.3	no assertion criteria provided	1		N	HBVAR:20,OMIM Allelic Variant:141800.0010,UniProtKB (protein):P69905#VAR_002734	1	15704
30775	Single nucleotide variant	NM_000558.4(HBA1):c.55G>C (p.Gly19Arg)	3039	HBA1	HGNC:4823	other	0	2016-07-20	34504387	-	RCV000017037	NA	HEMOGLOBIN HANDSWORTH	Germline	Germline	GRCh37	NC_000016.9	16	226770	226770	G	C	16p13.3	no assertion criteria provided	1		N	OMIM Allelic Variant:141800.0049,UniProtKB (protein):P69905#VAR_002736	1	15736
30889	Single nucleotide variant	NM_000558.4(HBA1):c.56G>A (p.Gly19Asp)	3039	HBA1	HGNC:4823	other	0	2016-07-20	35993097	-	RCV000017195	NA	HEMOGLOBIN AL-AIN ABU DHABI	Germline	Germline	GRCh37	NC_000016.9	16	226771	226771	G	A	16p13.3	no assertion criteria provided	1		N	OMIM Allelic Variant:141800.0175,UniProtKB (protein):P69905#VAR_002735	1	15850
30802	Single nucleotide variant	NM_000558.4(HBA1):c.59C>A (p.Ala20Glu)	3039	HBA1	HGNC:4823	other	0	2018-05-10	35628685	-	RCV000017074	NA	HEMOGLOBIN J (TASHIKUERGAN)	Germline	Germline	GRCh37	NC_000016.9	16	226774	226774	C	A	16p13.3	no assertion criteria provided	1		N	OMIM Allelic Variant:141800.0076,UniProtKB (protein):P69905#VAR_002738	1	15763
30826	Single nucleotide variant	NM_000558.3(HBA1):c.61C>T (p.His21Tyr)	3039	HBA1	HGNC:4823	other	0	2016-07-20	34708054	-	RCV000017118	NA	HEMOGLOBIN NECKER ENFANTS-MALADES	Germline	Germline	GRCh37	NC_000016.9	16	226776	226776	C	T	16p13.3	no assertion criteria provided	1		N	HBVAR:26,OMIM Allelic Variant:141800.0104	1	15787
30783	Single nucleotide variant	NM_000558.4(HBA1):c.62A>G (p.His21Arg)	3039	HBA1	HGNC:4823	other	0	2016-07-20	33943087	-	RCV000017049	NA	HEMOGLOBIN HOBART	Germline	Germline	GRCh37	NC_000016.9	16	226777	226777	A	G	16p13.3	no assertion criteria provided	1		N	HBVAR:28,OMIM Allelic Variant:141800.0053,UniProtKB (protein):P69905#VAR_002740	1	15744
30765	Single nucleotide variant	NM_000558.4(HBA1):c.64G>C (p.Ala22Pro)	3039	HBA1	HGNC:4823	other	0	2016-07-20	34324664	-	RCV000017020	NA	HEMOGLOBIN FONTAINEBLEAU	Germline	Germline	GRCh37	NC_000016.9	16	226779	226779	G	C	16p13.3	no assertion criteria provided	1		N	OMIM Allelic Variant:141800.0033,UniProtKB (protein):P69905#VAR_002742	1	15726
30796	Single nucleotide variant	NM_000558.4(HBA1):c.65C>A (p.Ala22Asp)	3039	HBA1	HGNC:4823	other	0	2016-07-20	11548605	-	RCV000017067	NA	HEMOGLOBIN J (NYANZA)	Germline	Germline	GRCh37	NC_000016.9	16	226780	226780	C	A	16p13.3	no assertion criteria provided	1		N	HBVAR:29,OMIM Allelic Variant:141800.0068,UniProtKB (protein):P69905#VAR_002741	1	15757
30795	Single nucleotide variant	NM_000558.4(HBA1):c.68G>A (p.Gly23Asp)	3039	HBA1	HGNC:4823	other	0	2016-07-20	34608326	-	RCV000017066	NA	HEMOGLOBIN J (MEDELLIN)	Germline	Germline	GRCh37	NC_000016.9	16	226783	226783	G	A	16p13.3	no assertion criteria provided	1		N	OMIM Allelic Variant:141800.0067,UniProtKB (protein):P69905#VAR_002743	1	15756
30748	Single nucleotide variant	NM_000558.3(HBA1):c.70G>A (p.Glu24Lys)	3039	HBA1	HGNC:4823	other	0	2016-07-20	33939620	-	RCV000017003	NA	HEMOGLOBIN CHAD	Germline	Germline	GRCh37	NC_000016.9	16	226785	226785	G	A	16p13.3	no assertion criteria provided	1		N	HBVAR:33,OMIM Allelic Variant:141800.0016,UniProtKB (protein):P69905#VAR_002745	1	15709
30820	Single nucleotide variant	NM_000558.3(HBA1):c.70G>C (p.Glu24Gln)	3039	HBA1	HGNC:4823	other	0	2016-07-20	33939620	-	RCV000017108	NA	HEMOGLOBIN MEMPHIS	Germline	Germline	GRCh37	NC_000016.9	16	226785	226785	G	C	16p13.3	no assertion criteria provided	1		N	HBVAR:32,OMIM Allelic Variant:141800.0096	1	15781
30748	Single nucleotide variant	NM_000558.3(HBA1):c.70G>A (p.Glu24Lys)	3039	HBA1	HGNC:4823	other	0	2016-07-20	33939620	-	RCV000017003	NA	HEMOGLOBIN CHAD	Germline	Germline	GRCh37	NC_000016.9	16	226785	226785	G	A	16p13.3	no assertion criteria provided	1		N	HBVAR:33,OMIM Allelic Variant:141800.0016,UniProtKB (protein):P69905#VAR_002745	1	15709
30820	Single nucleotide variant	NM_000558.3(HBA1):c.70G>C (p.Glu24Gln)	3039	HBA1	HGNC:4823	other	0	2016-07-20	33939620	-	RCV000017108	NA	HEMOGLOBIN MEMPHIS	Germline	Germline	GRCh37	NC_000016.9	16	226785	226785	G	C	16p13.3	no assertion criteria provided	1		N	HBVAR:32,OMIM Allelic Variant:141800.0096	1	15781
30767	Single nucleotide variant	NM_000558.3(HBA1):c.71A>T (p.Glu24Val)	3039	HBA1	HGNC:4823	other	0	2016-07-20	33939421	-	RCV000017022	NA	HEMOGLOBIN G (AUDHALI)	Germline	Germline	GRCh37	NC_000016.9	16	226786	226786	A	T	16p13.3	no assertion criteria provided	1		N	HBVAR:34,OMIM Allelic Variant:141800.0035	1	15728
30844	Single nucleotide variant	NM_000558.3(HBA1):c.71A>G (p.Glu24Gly)	3039	HBA1	HGNC:4823	other	0	2018-05-10	33939421	-	RCV000017146	NA	HEMOGLOBIN REIMS	Germline	Germline	GRCh37	NC_000016.9	16	226786	226786	A	G	16p13.3	no assertion criteria provided	1		N	HBVAR:35,OMIM Allelic Variant:141800.0124,UniProtKB (protein):P69905#VAR_002744	1	15805
30767	Single nucleotide variant	NM_000558.3(HBA1):c.71A>T (p.Glu24Val)	3039	HBA1	HGNC:4823	other	0	2016-07-20	33939421	-	RCV000017022	NA	HEMOGLOBIN G (AUDHALI)	Germline	Germline	GRCh37	NC_000016.9	16	226786	226786	A	T	16p13.3	no assertion criteria provided	1		N	HBVAR:34,OMIM Allelic Variant:141800.0035	1	15728
30844	Single nucleotide variant	NM_000558.3(HBA1):c.71A>G (p.Glu24Gly)	3039	HBA1	HGNC:4823	other	0	2018-05-10	33939421	-	RCV000017146	NA	HEMOGLOBIN REIMS	Germline	Germline	GRCh37	NC_000016.9	16	226786	226786	A	G	16p13.3	no assertion criteria provided	1		N	HBVAR:35,OMIM Allelic Variant:141800.0124,UniProtKB (protein):P69905#VAR_002744	1	15805
30901	Single nucleotide variant	NM_000558.3(HBA1):c.72G>T (p.Glu24Asp)	3039	HBA1	HGNC:4823	other	0	2016-07-20	281860684	-	RCV000017208	NA	HEMOGLOBIN LISBON	Germline	Germline	GRCh37	NC_000016.9	16	226787	226787	G	T	16p13.3	no assertion criteria provided	1		N	HBVAR:36,OMIM Allelic Variant:141800.0188	1	15862
30816	Single nucleotide variant	NM_000558.4(HBA1):c.73T>C (p.Tyr25His)	3039	HBA1	HGNC:4823	other	0	2016-07-20	34743106	-	RCV000017097	NA	HEMOGLOBIN LUXEMBOURG	Germline	Germline	GRCh37	NC_000016.9	16	226788	226788	T	C	16p13.3	no assertion criteria provided	1		N	OMIM Allelic Variant:141800.0091,UniProtKB (protein):P69905#VAR_002746	1	15777
30899	Single nucleotide variant	NM_000558.3(HBA1):c.74A>G (p.Tyr25Cys)	3039	HBA1	HGNC:4823	other	0	2016-07-20	28928880	-	RCV000017206	NA	HEMOGLOBIN RAMONA	Germline	Germline	GRCh37	NC_000016.9	16	226789	226789	A	G	16p13.3	no assertion criteria provided	1		N	HBVAR:38,OMIM Allelic Variant:141800.0186	1	15860
30851	Single nucleotide variant	NM_000558.3(HBA1):c.80C>A (p.Ala27Glu)	3039	HBA1	HGNC:4823	other	0	2018-05-10	35477770	-	RCV000017153	NA	HEMOGLOBIN SHENYANG	Germline	Germline	GRCh37	NC_000016.9	16	226795	226795	C	A	16p13.3	no assertion criteria provided	1		N	HBVAR:39,OMIM Allelic Variant:141800.0132,UniProtKB (protein):P69905#VAR_002747	1	15812
30853	Single nucleotide variant	NM_000558.4(HBA1):c.82G>A (p.Glu28Lys)	3039	HBA1	HGNC:4823	other	0	2016-07-20	34776279	-	RCV000017156	NA	HEMOGLOBIN SHUANGFENG	Germline	Germline	GRCh37	NC_000016.9	16	226797	226797	G	A	16p13.3	no assertion criteria provided	1		N	OMIM Allelic Variant:141800.0134	1	15814
30768	Single nucleotide variant	NM_000558.3(HBA1):c.83A>G (p.Glu28Gly)	3039	HBA1	HGNC:4823	other	0	2016-07-20	33964507	-	RCV000017024;RCV000017023	NA;NA	HEMOGLOBIN FORT WORTH;HEMOGLOBIN G (FORT WORTH)	Germline	Germline	GRCh37	NC_000016.9	16	226798	226798	A	G	16p13.3	no assertion criteria provided	1		N	HBVAR:41,OMIM Allelic Variant:141800.0037,UniProtKB (protein):P69905#VAR_002749	1	15729
30781	Single nucleotide variant	NM_000558.4(HBA1):c.84G>T (p.Glu28Asp)	3039	HBA1	HGNC:4823	Uncertain significance	0	2017-05-30	41530750	-	RCV000017047;RCV000507741	NA;MedGen:CN169374	HEMOGLOBIN HEKINAN;not specified	Germline	Germline	GRCh37	NC_000016.9	16	226799	226799	G	T	16p13.3	criteria provided, single submitter	2		N	OMIM Allelic Variant:141800.0051,UniProtKB (protein):P69905#VAR_002748	3	15742
30833	Single nucleotide variant	NM_000558.4(HBA1):c.91G>A (p.Glu31Lys)	3039	HBA1	HGNC:4823	other	0	2018-05-10	33993166	-	RCV000017132	NA	HEMOGLOBIN O (PADOVA)	Germline	Germline	GRCh37	NC_000016.9	16	226806	226806	G	A	16p13.3	no assertion criteria provided	1		N	OMIM Allelic Variant:141800.0111,UniProtKB (protein):P69905#VAR_002751	1	15794
432866	Single nucleotide variant	NM_000558.4(HBA1):c.95+39C>T	3039	HBA1	HGNC:4823	Benign	0	2016-12-13	577938658	-	RCV000505961	MedGen:CN169374	Not specified	Germline	Germline	GRCh37	NC_000016.9	16	226849	226849	C	T	16p13.3	criteria provided, multiple submitters, no conflicts	2		N	-	2	439106
30834	Single nucleotide variant	NM_000558.4(HBA1):c.104T>G (p.Leu35Arg)	3039	HBA1	HGNC:4823	other	0	2016-07-20	35203445	-	RCV000017133;RCV000017134	NA;NA	HEMOGLOBIN OGI;HEMOGLOBIN QUEENS	Germline	Germline	GRCh37	NC_000016.9	16	226936	226936	T	G	16p13.3	no assertion criteria provided	1		N	OMIM Allelic Variant:141800.0112,UniProtKB (protein):P69905#VAR_002753	1	15795
30745	Single nucleotide variant	NM_000558.3(HBA1):c.113C>G (p.Pro38Arg)	3039	HBA1	HGNC:4823	other	0	2016-07-20	35776155	-	RCV000016998	NA	HEMOGLOBIN BOURMEDES	Germline	Germline	GRCh37	NC_000016.9	16	226945	226945	C	G	16p13.3	no assertion criteria provided	1		N	HBVAR:51,OMIM Allelic Variant:141800.0012,UniProtKB (protein):P69905#VAR_002754	1	15706
30807	Single nucleotide variant	NM_000558.4(HBA1):c.121A>G (p.Lys41Glu)	3039	HBA1	HGNC:4823	other	0	2016-07-20	34492931	-	RCV000017079	NA	HEMOGLOBIN KARIYA	Germline	Germline	GRCh37	NC_000016.9	16	226953	226953	A	G	16p13.3	no assertion criteria provided	1		N	OMIM Allelic Variant:141800.0081	1	15768
30921	Single nucleotide variant	NM_000558.3(HBA1):c.123G>C (p.Lys41Asn)	3039	HBA1	HGNC:4823	other	0	2018-05-21	28928886	-	RCV000017228	NA	HEMOGLOBIN SARATOGA SPRINGS	Germline	Germline	GRCh37	NC_000016.9	16	226955	226955	G	C	16p13.3	no assertion criteria provided	1		N	HBVAR:1117,OMIM Allelic Variant:141800.0209	1	15882
30823	Single nucleotide variant	NM_000558.4(HBA1):c.124A>T (p.Thr42Ser)	3039	HBA1	HGNC:4823	other	0	2016-07-20	34890875	-	RCV000017115	NA	HEMOGLOBIN MIYANO	Germline	Germline	GRCh37	NC_000016.9	16	226956	226956	A	T	16p13.3	no assertion criteria provided	1		N	OMIM Allelic Variant:141800.0099,UniProtKB (protein):P69905#VAR_002757	1	15784
30865	Single nucleotide variant	NM_000558.4(HBA1):c.130T>G (p.Phe44Val)	3039	HBA1	HGNC:4823	other	0	2016-07-20	35511459	-	RCV000017169	NA	HEMOGLOBIN TORINO	Germline	Germline	GRCh37	NC_000016.9	16	226962	226962	T	G	16p13.3	no assertion criteria provided	1		N	OMIM Allelic Variant:141800.0150	1	15826
30808	Single nucleotide variant	NM_000558.3(HBA1):c.134C>G (p.Pro45Arg)	3039	HBA1	HGNC:4823	other	0	2016-07-20	33978134	-	RCV000017080	NA	HEMOGLOBIN KAWACHI	Germline	Germline	GRCh37	NC_000016.9	16	226966	226966	C	G	16p13.3	no assertion criteria provided	1		N	HBVAR:58,OMIM Allelic Variant:141800.0082,UniProtKB (protein):P69905#VAR_002760	1	15769
30822	Single nucleotide variant	NM_000558.3(HBA1):c.134C>T (p.Pro45Leu)	3039	HBA1	HGNC:4823	Pathogenic, other	1	2018-05-21	33978134	-	RCV000641192;RCV000017114	MedGen:CN244942,OMIM:617981;na	ERYTHROCYTOSIS, FAMILIAL, 7;HEMOGLOBIN MILLEDGEVILLE	Germline	Germline	GRCh37	NC_000016.9	16	226966	226966	C	T	16p13.3	no assertion criteria provided	1		N	HBVAR:57,OMIM Allelic Variant:141800.0098,UniProtKB (protein):P69905#VAR_002759	1	15783
30808	Single nucleotide variant	NM_000558.3(HBA1):c.134C>G (p.Pro45Arg)	3039	HBA1	HGNC:4823	other	0	2016-07-20	33978134	-	RCV000017080	NA	HEMOGLOBIN KAWACHI	Germline	Germline	GRCh37	NC_000016.9	16	226966	226966	C	G	16p13.3	no assertion criteria provided	1		N	HBVAR:58,OMIM Allelic Variant:141800.0082,UniProtKB (protein):P69905#VAR_002760	1	15769
30822	Single nucleotide variant	NM_000558.3(HBA1):c.134C>T (p.Pro45Leu)	3039	HBA1	HGNC:4823	Pathogenic, other	1	2018-05-21	33978134	-	RCV000641192;RCV000017114	MedGen:CN244942,OMIM:617981;na	ERYTHROCYTOSIS, FAMILIAL, 7;HEMOGLOBIN MILLEDGEVILLE	Germline	Germline	GRCh37	NC_000016.9	16	226966	226966	C	T	16p13.3	no assertion criteria provided	1		N	HBVAR:57,OMIM Allelic Variant:141800.0098,UniProtKB (protein):P69905#VAR_002759	1	15783
30890	Single nucleotide variant	NM_000558.4(HBA1):c.136C>G (p.His46Asp)	3039	HBA1	HGNC:4823	other	0	2018-05-10	33931984	-	RCV000017196	NA	HEMOGLOBIN POITIERS	Germline	Germline	GRCh37	NC_000016.9	16	226968	226968	C	G	16p13.3	no assertion criteria provided	1		N	HBVAR:61,OMIM Allelic Variant:141800.0176	1	15851
30766	Single nucleotide variant	NM_000558.3(HBA1):c.137A>G (p.His46Arg)	3039	HBA1	HGNC:4823	other	0	2016-07-20	28928883	-	RCV000017021	NA	HEMOGLOBIN FORT DE FRANCE	Germline	Germline	GRCh37	NC_000016.9	16	226969	226969	A	G	16p13.3	no assertion criteria provided	1		N	HBVAR:59,OMIM Allelic Variant:141800.0034,UniProtKB (protein):P69905#VAR_002762	1	15727
30913	Single nucleotide variant	NM_000558.3(HBA1):c.137A>C (p.His46Pro)	3039	HBA1	HGNC:4823	other	0	2016-07-20	28928883	-	RCV000017220	NA	HEMOGLOBIN OITA	Germline	Germline	GRCh37	NC_000016.9	16	226969	226969	A	C	16p13.3	no assertion criteria provided	1		N	HBVAR:62,OMIM Allelic Variant:141800.0201	1	15874
30766	Single nucleotide variant	NM_000558.3(HBA1):c.137A>G (p.His46Arg)	3039	HBA1	HGNC:4823	other	0	2016-07-20	28928883	-	RCV000017021	NA	HEMOGLOBIN FORT DE FRANCE	Germline	Germline	GRCh37	NC_000016.9	16	226969	226969	A	G	16p13.3	no assertion criteria provided	1		N	HBVAR:59,OMIM Allelic Variant:141800.0034,UniProtKB (protein):P69905#VAR_002762	1	15727
30913	Single nucleotide variant	NM_000558.3(HBA1):c.137A>C (p.His46Pro)	3039	HBA1	HGNC:4823	other	0	2016-07-20	28928883	-	RCV000017220	NA	HEMOGLOBIN OITA	Germline	Germline	GRCh37	NC_000016.9	16	226969	226969	A	C	16p13.3	no assertion criteria provided	1		N	HBVAR:62,OMIM Allelic Variant:141800.0201	1	15874
30742	Single nucleotide variant	NM_000558.4(HBA1):c.138C>G (p.His46Gln)	3039	HBA1	HGNC:4823	other	0	2016-07-20	281860685	-	RCV000016995	NA	HEMOGLOBIN BARI	Germline	Germline	GRCh37	NC_000016.9	16	226970	226970	C	G	16p13.3	no assertion criteria provided	1		N	OMIM Allelic Variant:141800.0009,UniProtKB (protein):P69905#VAR_002761	1	15703
30738	Single nucleotide variant	NM_000558.3(HBA1):c.142G>A (p.Asp48Asn)	3039	HBA1	HGNC:4823	other	0	2016-07-20	34269448	-	RCV000016991	NA	HEMOGLOBIN ARYA	Germline	Germline	GRCh37	NC_000016.9	16	226974	226974	G	A	16p13.3	no assertion criteria provided	1		N	HBVAR:66,OMIM Allelic Variant:141800.0005	1	15699
30755	Single nucleotide variant	NM_000558.3(HBA1):c.143A>C (p.Asp48Ala)	3039	HBA1	HGNC:4823	other	0	2016-07-20	33944368	-	RCV000017010	NA	HEMOGLOBIN CORDELE	Germline	Germline	GRCh37	NC_000016.9	16	226975	226975	A	C	16p13.3	no assertion criteria provided	1		N	HBVAR:67,OMIM Allelic Variant:141800.0023,UniProtKB (protein):P69905#VAR_002763	1	15716
30810	Single nucleotide variant	NM_000558.3(HBA1):c.143A>G (p.Asp48Gly)	3039	HBA1	HGNC:4823	other	0	2018-05-10	33944368	-	RCV000017084;RCV000017083;RCV000017087;RCV000017085;RCV000017086;RCV000017090;RCV000017088;RCV000017089;RCV000017091	NA;NA;NA;NA;NA;NA;NA;NA;NA	HEMOGLOBIN BEILINSON;HEMOGLOBIN KOKURA;HEMOGLOBIN L (GASLINI);HEMOGLOBIN MICHIGAN-I;HEMOGLOBIN MICHIGAN-II;HEMOGLOBIN MUGINO;HEMOGLOBIN TAGAWA II;HEMOGLOBIN UMI;HEMOGLOBIN YUKUHASHI-2	Germline	Germline	GRCh37	NC_000016.9	16	226975	226975	A	G	16p13.3	no assertion criteria provided	1		N	HBVAR:64,OMIM Allelic Variant:141800.0084,UniProtKB (protein):P69905#VAR_002764	1	15771
30755	Single nucleotide variant	NM_000558.3(HBA1):c.143A>C (p.Asp48Ala)	3039	HBA1	HGNC:4823	other	0	2016-07-20	33944368	-	RCV000017010	NA	HEMOGLOBIN CORDELE	Germline	Germline	GRCh37	NC_000016.9	16	226975	226975	A	C	16p13.3	no assertion criteria provided	1		N	HBVAR:67,OMIM Allelic Variant:141800.0023,UniProtKB (protein):P69905#VAR_002763	1	15716
30810	Single nucleotide variant	NM_000558.3(HBA1):c.143A>G (p.Asp48Gly)	3039	HBA1	HGNC:4823	other	0	2018-05-10	33944368	-	RCV000017084;RCV000017083;RCV000017087;RCV000017085;RCV000017086;RCV000017090;RCV000017088;RCV000017089;RCV000017091	na;na;na;na;na;na;na;na;na	HEMOGLOBIN BEILINSON;HEMOGLOBIN KOKURA;HEMOGLOBIN L (GASLINI);HEMOGLOBIN MICHIGAN-I;HEMOGLOBIN MICHIGAN-II;HEMOGLOBIN MUGINO;HEMOGLOBIN TAGAWA II;HEMOGLOBIN UMI;HEMOGLOBIN YUKUHASHI-2	Germline	Germline	GRCh37	NC_000016.9	16	226975	226975	A	G	16p13.3	no assertion criteria provided	1		N	HBVAR:64,OMIM Allelic Variant:141800.0084,UniProtKB (protein):P69905#VAR_002764	1	15771
30734	Single nucleotide variant	NM_000558.4(HBA1):c.152A>G (p.His51Arg)	3039	HBA1	HGNC:4823	other	0	2016-07-20	33967561	-	RCV000016986	NA	HEMOGLOBIN AICHI	Germline	Germline	GRCh37	NC_000016.9	16	226984	226984	A	G	16p13.3	no assertion criteria provided	1		N	HBVAR:72,OMIM Allelic Variant:141800.0001,UniProtKB (protein):P69905#VAR_002769	1	15695
30845	Single nucleotide variant	NM_000558.3(HBA1):c.154G>C (p.Gly52Arg)	3039	HBA1	HGNC:4823	other	0	2016-07-20	33960522	-	RCV000017147	NA	HEMOGLOBIN RUSS	Germline	Germline	GRCh37	NC_000016.9	16	226986	226986	G	C	16p13.3	no assertion criteria provided	1		N	HBVAR:75,OMIM Allelic Variant:141800.0125,UniProtKB (protein):P69905#VAR_002771	1	15806
30928	Single nucleotide variant	NM_000558.3(HBA1):c.154G>A (p.Gly52Ser)	3039	HBA1	HGNC:4823	other	0	2016-07-20	33960522	-	RCV000017235	NA	HEMOGLOBIN RICCARTON	Germline	Germline	GRCh37	NC_000016.9	16	226986	226986	G	A	16p13.3	no assertion criteria provided	1		N	HBVAR:1233,OMIM Allelic Variant:141800.0216	1	15889
30845	Single nucleotide variant	NM_000558.3(HBA1):c.154G>C (p.Gly52Arg)	3039	HBA1	HGNC:4823	other	0	2016-07-20	33960522	-	RCV000017147	NA	HEMOGLOBIN RUSS	Germline	Germline	GRCh37	NC_000016.9	16	226986	226986	G	C	16p13.3	no assertion criteria provided	1		N	HBVAR:75,OMIM Allelic Variant:141800.0125,UniProtKB (protein):P69905#VAR_002771	1	15806
30928	Single nucleotide variant	NM_000558.3(HBA1):c.154G>A (p.Gly52Ser)	3039	HBA1	HGNC:4823	other	0	2016-07-20	33960522	-	RCV000017235	NA	HEMOGLOBIN RICCARTON	Germline	Germline	GRCh37	NC_000016.9	16	226986	226986	G	A	16p13.3	no assertion criteria provided	1		N	HBVAR:1233,OMIM Allelic Variant:141800.0216	1	15889
30787	Single nucleotide variant	NM_000558.4(HBA1):c.155G>A (p.Gly52Asp)	3039	HBA1	HGNC:4823	other	0	2016-07-20	35934411	-	RCV000017057	NA	HEMOGLOBIN J (ABIDJAN)	Germline	Germline	GRCh37	NC_000016.9	16	226987	226987	G	A	16p13.3	no assertion criteria provided	1		N	OMIM Allelic Variant:141800.0058,UniProtKB (protein):P69905#VAR_002770	1	15748
30799	Single nucleotide variant	NM_000558.4(HBA1):c.161C>A (p.Ala54Asp)	3039	HBA1	HGNC:4823	other	0	2016-07-20	34574239	-	RCV000017071	NA	HEMOGLOBIN J (ROVIGO)	Germline	Germline	GRCh37	NC_000016.9	16	226993	226993	C	A	16p13.3	no assertion criteria provided	1		N	OMIM Allelic Variant:141800.0072,UniProtKB (protein):P69905#VAR_002772	1	15760
30821	Single nucleotide variant	NM_000558.4(HBA1):c.163C>G (p.Gln55Glu)	3039	HBA1	HGNC:4823	other	0	2016-07-20	35317336	-	RCV000017110;RCV000017111;RCV000017112;RCV000017109;RCV000017113	NA;NA;NA;NA;NA	HEMOGLOBIN J;HEMOGLOBIN J (MEXICO);HEMOGLOBIN J (PARIS 2);HEMOGLOBIN MEXICO;HEMOGLOBIN UPPSALA	Germline	Germline	GRCh37	NC_000016.9	16	226995	226995	C	G	16p13.3	no assertion criteria provided	1		N	OMIM Allelic Variant:141800.0097	1	15782
30852	Single nucleotide variant	NM_000558.4(HBA1):c.164A>G (p.Gln55Arg)	3039	HBA1	HGNC:4823	other	0	2016-07-20	36024711	-	RCV000017155;RCV000017154	NA;NA	HEMOGLOBIN HIKOSHIMA;HEMOGLOBIN SHIMONOSEKI	Germline	Germline	GRCh37	NC_000016.9	16	226996	226996	A	G	16p13.3	no assertion criteria provided	1		N	OMIM Allelic Variant:141800.0133,UniProtKB (protein):P69905#VAR_002773	1	15813
30916	Single nucleotide variant	NM_000558.3(HBA1):c.166G>C (p.Val56Leu)	3039	HBA1	HGNC:4823	other	0	2016-07-20	34068598	-	RCV000017223	NA	HEMOGLOBIN ROUBAIX	Germline	Germline	GRCh37	NC_000016.9	16	226998	226998	G	C	16p13.3	no assertion criteria provided	1		N	HBVAR:796,OMIM Allelic Variant:141800.0204	1	15877
30850	Single nucleotide variant	NM_000558.4(HBA1):c.169A>G (p.Lys57Glu)	3039	HBA1	HGNC:4823	other	0	2016-07-20	34182019	-	RCV000017152	NA	HEMOGLOBIN SHAARE ZEDEK	Germline	Germline	GRCh37	NC_000016.9	16	227001	227001	A	G	16p13.3	no assertion criteria provided	1		N	OMIM Allelic Variant:141800.0131	1	15811
30862	Single nucleotide variant	NM_000558.3(HBA1):c.170A>C (p.Lys57Thr)	3039	HBA1	HGNC:4823	other	0	2016-07-20	33949106	-	RCV000017166	NA	HEMOGLOBIN THAILAND	Germline	Germline	GRCh37	NC_000016.9	16	227002	227002	A	C	16p13.3	no assertion criteria provided	1		N	HBVAR:79,OMIM Allelic Variant:141800.0147,UniProtKB (protein):P69905#VAR_002775	1	15823
30879	Single nucleotide variant	NM_000558.3(HBA1):c.170A>G (p.Lys57Arg)	3039	HBA1	HGNC:4823	other	0	2016-07-20	33949106	-	RCV000017185	NA	HEMOGLOBIN PORT HURON	Germline	Germline	GRCh37	NC_000016.9	16	227002	227002	A	G	16p13.3	no assertion criteria provided	1		N	HBVAR:82,OMIM Allelic Variant:141800.0164,UniProtKB (protein):P69905#VAR_002774	1	15840
30862	Single nucleotide variant	NM_000558.3(HBA1):c.170A>C (p.Lys57Thr)	3039	HBA1	HGNC:4823	other	0	2016-07-20	33949106	-	RCV000017166	NA	HEMOGLOBIN THAILAND	Germline	Germline	GRCh37	NC_000016.9	16	227002	227002	A	C	16p13.3	no assertion criteria provided	1		N	HBVAR:79,OMIM Allelic Variant:141800.0147,UniProtKB (protein):P69905#VAR_002775	1	15823
30879	Single nucleotide variant	NM_000558.3(HBA1):c.170A>G (p.Lys57Arg)	3039	HBA1	HGNC:4823	other	0	2016-07-20	33949106	-	RCV000017185	NA	HEMOGLOBIN PORT HURON	Germline	Germline	GRCh37	NC_000016.9	16	227002	227002	A	G	16p13.3	no assertion criteria provided	1		N	HBVAR:82,OMIM Allelic Variant:141800.0164,UniProtKB (protein):P69905#VAR_002774	1	15840
30876	Single nucleotide variant	NM_000558.3(HBA1):c.171G>C (p.Lys57Asn)	3039	HBA1	HGNC:4823	other	0	2016-07-20	281860657	-	RCV000017182	NA	HEMOGLOBIN BELLIARD	Germline	Germline	GRCh37	NC_000016.9	16	227003	227003	G	C	16p13.3	no assertion criteria provided	1		N	HBVAR:81,OMIM Allelic Variant:141800.0161	1	15837
30811	Single nucleotide variant	NM_000558.4(HBA1):c.172G>C (p.Gly58Arg)	3039	HBA1	HGNC:4823	other	0	2016-07-20	35252931	-	RCV000017092	NA	HEMOGLOBIN L (PERSIAN GULF)	Germline	Germline	GRCh37	NC_000016.9	16	227004	227004	G	C	16p13.3	no assertion criteria provided	1		N	OMIM Allelic Variant:141800.0086,UniProtKB (protein):P69905#VAR_002776	1	15772
30829	Single nucleotide variant	NM_000558.4(HBA1):c.173G>A (p.Gly58Asp)	3039	HBA1	HGNC:4823	other	0	2018-05-10	36062788	-	RCV000017122;RCV000017123;RCV000017124;RCV000017121	NA;NA;NA;NA	HEMOGLOBIN J (NORFOLK);HEMOGLOBIN KAGOSHIMA;HEMOGLOBIN NISHIK;HEMOGLOBIN NORFOLK	Germline	Germline	GRCh37	NC_000016.9	16	227005	227005	G	A	16p13.3	no assertion criteria provided	1		N	OMIM Allelic Variant:141800.0107	1	15790
30817	Single nucleotide variant	NM_000558.4(HBA1):c.175C>T (p.His59Tyr)	3039	HBA1	HGNC:4823	other	0	2018-05-10	35213748	-	RCV000017099;RCV000017098;RCV000017100;RCV000017102;RCV000017101	NA;NA;NA;NA;NA	HEMOGLOBIN GOTHENBURG;HEMOGLOBIN M (BOSTON);HEMOGLOBIN M (GOTHENBURG);HEMOGLOBIN M (KISKUNHALAS);HEMOGLOBIN M (OSAKA)	Germline	Germline	GRCh37	NC_000016.9	16	227007	227007	C	T	16p13.3	no assertion criteria provided	1		N	OMIM Allelic Variant:141800.0092,UniProtKB (protein):P69905#VAR_002777	1	15778
30866	Single nucleotide variant	NM_000558.3(HBA1):c.179G>T (p.Gly60Val)	3039	HBA1	HGNC:4823	other	0	2016-07-20	28928878	-	RCV000017170	NA	HEMOGLOBIN TOTTORI	Germline	Germline	GRCh37	NC_000016.9	16	227011	227011	G	T	16p13.3	no assertion criteria provided	1		N	HBVAR:86,OMIM Allelic Variant:141800.0151,UniProtKB (protein):P69905#VAR_002779	1	15827
30888	Single nucleotide variant	NM_000558.3(HBA1):c.179G>A (p.Gly60Asp)	3039	HBA1	HGNC:4823	Pathogenic, other	1	2016-07-20	28928878	-	RCV000017194;RCV000022600	NA;MedGen:CN077787	HEMOGLOBIN ADANA;Hemoglobin H disease, nondeletional	Germline	Germline	GRCh37	NC_000016.9	16	227011	227011	G	A	16p13.3	no assertion criteria provided	1		N	HBVAR:87,OMIM Allelic Variant:141800.0174,UniProtKB (protein):P69905#VAR_002778	1	15849
30866	Single nucleotide variant	NM_000558.3(HBA1):c.179G>T (p.Gly60Val)	3039	HBA1	HGNC:4823	other	0	2016-07-20	28928878	-	RCV000017170	NA	HEMOGLOBIN TOTTORI	Germline	Germline	GRCh37	NC_000016.9	16	227011	227011	G	T	16p13.3	no assertion criteria provided	1		N	HBVAR:86,OMIM Allelic Variant:141800.0151,UniProtKB (protein):P69905#VAR_002779	1	15827
30888	Single nucleotide variant	NM_000558.3(HBA1):c.179G>A (p.Gly60Asp)	3039	HBA1	HGNC:4823	Pathogenic, other	1	2016-07-20	28928878	-	RCV000017194;RCV000022600	na;MedGen:CN077787	HEMOGLOBIN ADANA;Hemoglobin H disease, nondeletional	Germline	Germline	GRCh37	NC_000016.9	16	227011	227011	G	A	16p13.3	no assertion criteria provided	1		N	HBVAR:87,OMIM Allelic Variant:141800.0174,UniProtKB (protein):P69905#VAR_002778	1	15849
30756	Single nucleotide variant	NM_000558.4(HBA1):c.181A>G (p.Lys61Glu)	3039	HBA1	HGNC:4823	other	0	2016-07-20	34259907	-	RCV000017011	NA	HEMOGLOBIN DAGESTAN	Germline	Germline	GRCh37	NC_000016.9	16	227013	227013	A	G	16p13.3	no assertion criteria provided	1		N	OMIM Allelic Variant:141800.0024	1	15717
30875	Single nucleotide variant	NM_000558.3(HBA1):c.183G>A (p.Lys61=)	3039	HBA1	HGNC:4823	other	0	2016-07-20	281860659	-	RCV000017181	NA	HEMOGLOBIN ZAMBIA	Germline	Germline	GRCh37	NC_000016.9	16	227015	227015	G	A	16p13.3	no assertion criteria provided	1		N	HBVAR:88,OMIM Allelic Variant:141800.0160	1	15836
30788	Single nucleotide variant	NM_000558.4(HBA1):c.185A>C (p.Lys62Thr)	3039	HBA1	HGNC:4823	other	0	2016-07-20	41381645	-	RCV000017058	NA	HEMOGLOBIN J (ANATOLIA)	Germline	Germline	GRCh37	NC_000016.9	16	227017	227017	A	C	16p13.3	no assertion criteria provided	1		N	OMIM Allelic Variant:141800.0059,UniProtKB (protein):P69905#VAR_002783	1	15749
30840	Single nucleotide variant	NM_000558.4(HBA1):c.191C>A (p.Ala64Asp)	3039	HBA1	HGNC:4823	other	0	2016-07-20	34502246	-	RCV000017142;RCV000017141	NA;NA	HEMOGLOBIN J (PONTOISE);HEMOGLOBIN PONTOISE	Germline	Germline	GRCh37	NC_000016.9	16	227023	227023	C	A	16p13.3	no assertion criteria provided	1		N	OMIM Allelic Variant:141800.0118,UniProtKB (protein):P69905#VAR_002785	1	15801
30773	Single nucleotide variant	NM_000558.4(HBA1):c.193G>A (p.Asp65Asn)	3039	HBA1	HGNC:4823	other	0	2018-05-10	33984024	-	RCV000017035;RCV000017034	NA;NA	HEMOGLOBIN AIDA;HEMOGLOBIN G (WAIMANALO)	Germline	Germline	GRCh37	NC_000016.9	16	227025	227025	G	A	16p13.3	no assertion criteria provided	1		N	OMIM Allelic Variant:141800.0043	1	15734
30838	Single nucleotide variant	NM_000558.3(HBA1):c.193G>T (p.Asp65Tyr)	3039	HBA1	HGNC:4823	other	0	2016-07-20	33984024	-	RCV000017139	NA	HEMOGLOBIN PERSPOLIS	Germline	Germline	GRCh37	NC_000016.9	16	227025	227025	G	T	16p13.3	no assertion criteria provided	1		N	HBVAR:96,OMIM Allelic Variant:141800.0116,UniProtKB (protein):P69905#VAR_002786	1	15799
30842	Single nucleotide variant	NM_000558.3(HBA1):c.193G>C (p.Asp65His)	3039	HBA1	HGNC:4823	other	0	2016-07-20	33984024	-	RCV000017144	NA	HEMOGLOBIN Q (INDIA)	Germline	Germline	GRCh37	NC_000016.9	16	227025	227025	G	C	16p13.3	no assertion criteria provided	1		N	HBVAR:97,OMIM Allelic Variant:141800.0121	1	15803
30773	Single nucleotide variant	NM_000558.4(HBA1):c.193G>A (p.Asp65Asn)	3039	HBA1	HGNC:4823	other	0	2018-05-10	33984024	-	RCV000017035;RCV000017034	NA;NA	HEMOGLOBIN AIDA;HEMOGLOBIN G (WAIMANALO)	Germline	Germline	GRCh37	NC_000016.9	16	227025	227025	G	A	16p13.3	no assertion criteria provided	1		N	OMIM Allelic Variant:141800.0043	1	15734
30838	Single nucleotide variant	NM_000558.3(HBA1):c.193G>T (p.Asp65Tyr)	3039	HBA1	HGNC:4823	other	0	2016-07-20	33984024	-	RCV000017139	NA	HEMOGLOBIN PERSPOLIS	Germline	Germline	GRCh37	NC_000016.9	16	227025	227025	G	T	16p13.3	no assertion criteria provided	1		N	HBVAR:96,OMIM Allelic Variant:141800.0116,UniProtKB (protein):P69905#VAR_002786	1	15799
30842	Single nucleotide variant	NM_000558.3(HBA1):c.193G>C (p.Asp65His)	3039	HBA1	HGNC:4823	other	0	2016-07-20	33984024	-	RCV000017144	NA	HEMOGLOBIN Q (INDIA)	Germline	Germline	GRCh37	NC_000016.9	16	227025	227025	G	C	16p13.3	no assertion criteria provided	1		N	HBVAR:97,OMIM Allelic Variant:141800.0121	1	15803
30773	Single nucleotide variant	NM_000558.4(HBA1):c.193G>A (p.Asp65Asn)	3039	HBA1	HGNC:4823	other	0	2018-05-10	33984024	-	RCV000017035;RCV000017034	NA;NA	HEMOGLOBIN AIDA;HEMOGLOBIN G (WAIMANALO)	Germline	Germline	GRCh37	NC_000016.9	16	227025	227025	G	A	16p13.3	no assertion criteria provided	1		N	OMIM Allelic Variant:141800.0043	1	15734
30838	Single nucleotide variant	NM_000558.3(HBA1):c.193G>T (p.Asp65Tyr)	3039	HBA1	HGNC:4823	other	0	2016-07-20	33984024	-	RCV000017139	NA	HEMOGLOBIN PERSPOLIS	Germline	Germline	GRCh37	NC_000016.9	16	227025	227025	G	T	16p13.3	no assertion criteria provided	1		N	HBVAR:96,OMIM Allelic Variant:141800.0116,UniProtKB (protein):P69905#VAR_002786	1	15799
30842	Single nucleotide variant	NM_000558.3(HBA1):c.193G>C (p.Asp65His)	3039	HBA1	HGNC:4823	other	0	2016-07-20	33984024	-	RCV000017144	NA	HEMOGLOBIN Q (INDIA)	Germline	Germline	GRCh37	NC_000016.9	16	227025	227025	G	C	16p13.3	no assertion criteria provided	1		N	HBVAR:97,OMIM Allelic Variant:141800.0121	1	15803
30777	Single nucleotide variant	NM_000558.4(HBA1):c.194A>G (p.Asp65Gly)	3039	HBA1	HGNC:4823	other	0	2018-05-10	35873730	-	RCV000017040;RCV000017041	NA;NA	HEMOGLOBIN GUANGZHOU;HEMOGLOBIN HANGZHOU	Germline	Germline	GRCh37	NC_000016.9	16	227026	227026	A	G	16p13.3	no assertion criteria provided	1		N	OMIM Allelic Variant:141800.0046	1	15738
30905	Single nucleotide variant	NM_000558.3(HBA1):c.197C>T (p.Ala66Val)	3039	HBA1	HGNC:4823	other	0	2016-07-20	34733452	-	RCV000017212	NA	HEMOGLOBIN BOIS GUILLAUME	Germline	Germline	GRCh37	NC_000016.9	16	227029	227029	C	T	16p13.3	no assertion criteria provided	1		N	OMIM Allelic Variant:141800.0193	1	15866
30870	Single nucleotide variant	NM_000558.4(HBA1):c.205A>G (p.Asn69Asp)	3039	HBA1	HGNC:4823	other	0	2016-07-20	34823698	-	RCV000017176	NA	HEMOGLOBIN UBE-2	Germline	Germline	GRCh37	NC_000016.9	16	227037	227037	A	G	16p13.3	no assertion criteria provided	1		N	OMIM Allelic Variant:141800.0154	1	15831
362634	Single nucleotide variant	NM_000558.4(HBA1):c.207C>A (p.Asn69Lys)	3039	HBA1	HGNC:4823	Pathogenic	1	2016-12-29	1060339	-	RCV000417227	MedGen:C0002312,OMIM:604131,Orphanet:ORPHA846,SNOMED CT:68913001	Alpha Thalassemia	Germline	Germline	GRCh37	NC_000016.9	16	227039	227039	C	A	16p13.3	no assertion criteria provided	1		N	-	1	375748
432867	Single nucleotide variant	NM_000558.4(HBA1):c.207C>G (p.Asn69Lys)	3039	HBA1	HGNC:4823	Likely pathogenic	1	2017-05-04	1060339	-	RCV000507993	MedGen:CN517202	Not provided	Germline	Germline	GRCh37	NC_000016.9	16	227039	227039	C	G	16p13.3	criteria provided, single submitter	1		N	-	2	439095
362634	Single nucleotide variant	NM_000558.4(HBA1):c.207C>A (p.Asn69Lys)	3039	HBA1	HGNC:4823	Pathogenic	1	2016-12-29	1060339	-	RCV000417227	MedGen:C0002312,OMIM:604131,Orphanet:ORPHA846,SNOMED CT:68913001	Alpha Thalassemia	Germline	Germline	GRCh37	NC_000016.9	16	227039	227039	C	A	16p13.3	no assertion criteria provided	1		N	-	1	375748
432867	Single nucleotide variant	NM_000558.4(HBA1):c.207C>G (p.Asn69Lys)	3039	HBA1	HGNC:4823	Likely pathogenic	1	2017-05-04	1060339	-	RCV000507993	MedGen:CN517202	Not provided	Germline	Germline	GRCh37	NC_000016.9	16	227039	227039	C	G	16p13.3	criteria provided, single submitter	1		N	-	2	439095
30793	Single nucleotide variant	NM_000558.4(HBA1):c.215C>A (p.Ala72Glu)	3039	HBA1	HGNC:4823	other	0	2016-07-20	3180281	-	RCV000017064	NA	HEMOGLOBIN J (HABANA)	Germline	Germline	GRCh37	NC_000016.9	16	227047	227047	C	A	16p13.3	no assertion criteria provided	1		N	OMIM Allelic Variant:141800.0065,UniProtKB (protein):P69905#VAR_002788	1	15754
30887	Single nucleotide variant	NM_000558.4(HBA1):c.215C>T (p.Ala72Val)	3039	HBA1	HGNC:4823	other	0	2016-07-20	3180281	-	RCV000017193	NA	HEMOGLOBIN OZIERI	Germline	Germline	GRCh37	NC_000016.9	16	227047	227047	C	T	16p13.3	no assertion criteria provided	1		N	OMIM Allelic Variant:141800.0173,UniProtKB (protein):P69905#VAR_002789	1	15848
30793	Single nucleotide variant	NM_000558.4(HBA1):c.215C>A (p.Ala72Glu)	3039	HBA1	HGNC:4823	other	0	2016-07-20	3180281	-	RCV000017064	NA	HEMOGLOBIN J (HABANA)	Germline	Germline	GRCh37	NC_000016.9	16	227047	227047	C	A	16p13.3	no assertion criteria provided	1		N	OMIM Allelic Variant:141800.0065,UniProtKB (protein):P69905#VAR_002788	1	15754
30887	Single nucleotide variant	NM_000558.4(HBA1):c.215C>T (p.Ala72Val)	3039	HBA1	HGNC:4823	other	0	2016-07-20	3180281	-	RCV000017193	NA	HEMOGLOBIN OZIERI	Germline	Germline	GRCh37	NC_000016.9	16	227047	227047	C	T	16p13.3	no assertion criteria provided	1		N	OMIM Allelic Variant:141800.0173,UniProtKB (protein):P69905#VAR_002789	1	15848
30908	Single nucleotide variant	NM_000558.3(HBA1):c.217C>T (p.His73Tyr)	3039	HBA1	HGNC:4823	other	0	2016-07-20	36104787	-	RCV000017215	NA	HEMOGLOBIN FUCHU-I	Germline	Germline	GRCh37	NC_000016.9	16	227049	227049	C	T	16p13.3	no assertion criteria provided	1		N	HBVAR:106,OMIM Allelic Variant:141800.0196	1	15869
30758	Single nucleotide variant	NM_000558.4(HBA1):c.218A>G (p.His73Arg)	3039	HBA1	HGNC:4823	other	0	2018-05-10	35859529	-	RCV000017013	NA	HEMOGLOBIN DANESHGAH-TEHRAN	Germline	Germline	GRCh37	NC_000016.9	16	227050	227050	A	G	16p13.3	no assertion criteria provided	1		N	OMIM Allelic Variant:141800.0026,UniProtKB (protein):P69905#VAR_002790	1	15719
30771	Single nucleotide variant	NM_000558.4(HBA1):c.223G>A (p.Asp75Asn)	3039	HBA1	HGNC:4823	other	0	2016-07-20	28928875	-	RCV000017027	NA	HEMOGLOBIN G (PEST)	Germline	Germline	GRCh37	NC_000016.9	16	227055	227055	G	A	16p13.3	no assertion criteria provided	1		N	OMIM Allelic Variant:141800.0041,UniProtKB (protein):P69905#VAR_002793	1	15732
30772	Single nucleotide variant	NM_000558.4(HBA1):c.223G>C (p.Asp75His)	3039	HBA1	HGNC:4823	Uncertain significance	1	2018-05-10	28928875	-	RCV000017032;RCV000017028;RCV000017033;RCV000017031;RCV000017029;RCV000017030;RCV000417219;RCV000505861	NA;NA;NA;NA;NA;NA;MedGen:C0002312,OMIM:604131,Orphanet:ORPHA846,SNOMED CT:68913001;MedGen:CN169374	HEMOGLOBIN ASABARA;HEMOGLOBIN G (TAICHUNG);HEMOGLOBIN KURASHIKI;HEMOGLOBIN MAHIDOL;HEMOGLOBIN Q;HEMOGLOBIN Q (THAILAND);alpha Thalassemia;not specified	Germline	Germline	GRCh37	NC_000016.9	16	227055	227055	G	C	16p13.3	criteria provided, single submitter	3		N	OMIM Allelic Variant:141800.0042	3	15733
30771	Single nucleotide variant	NM_000558.4(HBA1):c.223G>A (p.Asp75Asn)	3039	HBA1	HGNC:4823	other	0	2016-07-20	28928875	-	RCV000017027	NA	HEMOGLOBIN G (PEST)	Germline	Germline	GRCh37	NC_000016.9	16	227055	227055	G	A	16p13.3	no assertion criteria provided	1		N	OMIM Allelic Variant:141800.0041,UniProtKB (protein):P69905#VAR_002793	1	15732
30772	Single nucleotide variant	NM_000558.4(HBA1):c.223G>C (p.Asp75His)	3039	HBA1	HGNC:4823	Uncertain significance	1	2018-05-10	28928875	-	RCV000017032;RCV000017028;RCV000017033;RCV000017031;RCV000017029;RCV000017030;RCV000417219;RCV000505861	NA;NA;NA;NA;NA;NA;MedGen:C0002312,OMIM:604131,Orphanet:ORPHA846,SNOMED CT:68913001;MedGen:CN169374	HEMOGLOBIN ASABARA;HEMOGLOBIN G (TAICHUNG);HEMOGLOBIN KURASHIKI;HEMOGLOBIN MAHIDOL;HEMOGLOBIN Q;HEMOGLOBIN Q (THAILAND);alpha Thalassemia;not specified	Germline	Germline	GRCh37	NC_000016.9	16	227055	227055	G	C	16p13.3	criteria provided, single submitter	3		N	OMIM Allelic Variant:141800.0042	3	15733
30749	Single nucleotide variant	NM_000558.3(HBA1):c.224A>G (p.Asp75Gly)	3039	HBA1	HGNC:4823	other	0	2016-07-20	33921047	-	RCV000017004	NA	HEMOGLOBIN CHAPEL HILL	Germline	Germline	GRCh37	NC_000016.9	16	227056	227056	A	G	16p13.3	no assertion criteria provided	1		N	HBVAR:110,OMIM Allelic Variant:141800.0017,UniProtKB (protein):P69905#VAR_002792	1	15710
30814	Single nucleotide variant	NM_000558.3(HBA1):c.224A>C (p.Asp75Ala)	3039	HBA1	HGNC:4823	other	0	2016-07-20	33921047	-	RCV000017095	NA	HEMOGLOBIN LILLE	Germline	Germline	GRCh37	NC_000016.9	16	227056	227056	A	C	16p13.3	no assertion criteria provided	1		N	HBVAR:108,OMIM Allelic Variant:141800.0089,UniProtKB (protein):P69905#VAR_002791	1	15775
30749	Single nucleotide variant	NM_000558.3(HBA1):c.224A>G (p.Asp75Gly)	3039	HBA1	HGNC:4823	other	0	2016-07-20	33921047	-	RCV000017004	NA	HEMOGLOBIN CHAPEL HILL	Germline	Germline	GRCh37	NC_000016.9	16	227056	227056	A	G	16p13.3	no assertion criteria provided	1		N	HBVAR:110,OMIM Allelic Variant:141800.0017,UniProtKB (protein):P69905#VAR_002792	1	15710
30814	Single nucleotide variant	NM_000558.3(HBA1):c.224A>C (p.Asp75Ala)	3039	HBA1	HGNC:4823	other	0	2016-07-20	33921047	-	RCV000017095	NA	HEMOGLOBIN LILLE	Germline	Germline	GRCh37	NC_000016.9	16	227056	227056	A	C	16p13.3	no assertion criteria provided	1		N	HBVAR:108,OMIM Allelic Variant:141800.0089,UniProtKB (protein):P69905#VAR_002791	1	15775
30819	Single nucleotide variant	NM_000558.3(HBA1):c.226G>A (p.Asp76Asn)	3039	HBA1	HGNC:4823	other	0	2018-05-10	33977363	-	RCV000017107	NA	HEMOGLOBIN MATSUE-OKI	Germline	Germline	GRCh37	NC_000016.9	16	227058	227058	G	A	16p13.3	no assertion criteria provided	1		N	HBVAR:114,OMIM Allelic Variant:141800.0095	1	15780
30843	Single nucleotide variant	NM_000558.3(HBA1):c.226G>C (p.Asp76His)	3039	HBA1	HGNC:4823	other	0	2018-05-10	33977363	-	RCV000017145	NA	HEMOGLOBIN Q (IRAN)	Germline	Germline	GRCh37	NC_000016.9	16	227058	227058	G	C	16p13.3	no assertion criteria provided	1		N	HBVAR:111,OMIM Allelic Variant:141800.0122,UniProtKB (protein):P69905#VAR_002795	1	15804
30873	Single nucleotide variant	NM_000558.3(HBA1):c.226G>T (p.Asp76Tyr)	3039	HBA1	HGNC:4823	other	0	2016-07-20	33977363	-	RCV000017179	NA	HEMOGLOBIN WINNIPEG	Germline	Germline	GRCh37	NC_000016.9	16	227058	227058	G	T	16p13.3	no assertion criteria provided	1		N	HBVAR:113,OMIM Allelic Variant:141800.0157	1	15834
30819	Single nucleotide variant	NM_000558.3(HBA1):c.226G>A (p.Asp76Asn)	3039	HBA1	HGNC:4823	other	0	2018-05-10	33977363	-	RCV000017107	NA	HEMOGLOBIN MATSUE-OKI	Germline	Germline	GRCh37	NC_000016.9	16	227058	227058	G	A	16p13.3	no assertion criteria provided	1		N	HBVAR:114,OMIM Allelic Variant:141800.0095	1	15780
30843	Single nucleotide variant	NM_000558.3(HBA1):c.226G>C (p.Asp76His)	3039	HBA1	HGNC:4823	other	0	2018-05-10	33977363	-	RCV000017145	NA	HEMOGLOBIN Q (IRAN)	Germline	Germline	GRCh37	NC_000016.9	16	227058	227058	G	C	16p13.3	no assertion criteria provided	1		N	HBVAR:111,OMIM Allelic Variant:141800.0122,UniProtKB (protein):P69905#VAR_002795	1	15804
30873	Single nucleotide variant	NM_000558.3(HBA1):c.226G>T (p.Asp76Tyr)	3039	HBA1	HGNC:4823	other	0	2016-07-20	33977363	-	RCV000017179	NA	HEMOGLOBIN WINNIPEG	Germline	Germline	GRCh37	NC_000016.9	16	227058	227058	G	T	16p13.3	no assertion criteria provided	1		N	HBVAR:113,OMIM Allelic Variant:141800.0157	1	15834
30819	Single nucleotide variant	NM_000558.3(HBA1):c.226G>A (p.Asp76Asn)	3039	HBA1	HGNC:4823	other	0	2018-05-10	33977363	-	RCV000017107	NA	HEMOGLOBIN MATSUE-OKI	Germline	Germline	GRCh37	NC_000016.9	16	227058	227058	G	A	16p13.3	no assertion criteria provided	1		N	HBVAR:114,OMIM Allelic Variant:141800.0095	1	15780
30843	Single nucleotide variant	NM_000558.3(HBA1):c.226G>C (p.Asp76His)	3039	HBA1	HGNC:4823	other	0	2018-05-10	33977363	-	RCV000017145	NA	HEMOGLOBIN Q (IRAN)	Germline	Germline	GRCh37	NC_000016.9	16	227058	227058	G	C	16p13.3	no assertion criteria provided	1		N	HBVAR:111,OMIM Allelic Variant:141800.0122,UniProtKB (protein):P69905#VAR_002795	1	15804
30873	Single nucleotide variant	NM_000558.3(HBA1):c.226G>T (p.Asp76Tyr)	3039	HBA1	HGNC:4823	other	0	2016-07-20	33977363	-	RCV000017179	NA	HEMOGLOBIN WINNIPEG	Germline	Germline	GRCh37	NC_000016.9	16	227058	227058	G	T	16p13.3	no assertion criteria provided	1		N	HBVAR:113,OMIM Allelic Variant:141800.0157	1	15834
30760	Single nucleotide variant	NM_000558.3(HBA1):c.227A>C (p.Asp76Ala)	3039	HBA1	HGNC:4823	other	0	2018-05-10	33991223	-	RCV000017015	NA	HEMOGLOBIN DUAN	Germline	Germline	GRCh37	NC_000016.9	16	227059	227059	A	C	16p13.3	no assertion criteria provided	1		N	HBVAR:112,OMIM Allelic Variant:141800.0028,UniProtKB (protein):P69905#VAR_002794	1	15721
30824	Single nucleotide variant	NM_000558.3(HBA1):c.227A>G (p.Asp76Gly)	3039	HBA1	HGNC:4823	other	0	2016-07-20	33991223	-	RCV000017116	NA	HEMOGLOBIN MIZUSHI	Germline	Germline	GRCh37	NC_000016.9	16	227059	227059	A	G	16p13.3	no assertion criteria provided	1		N	HBVAR:115,OMIM Allelic Variant:141800.0100	1	15785
30760	Single nucleotide variant	NM_000558.3(HBA1):c.227A>C (p.Asp76Ala)	3039	HBA1	HGNC:4823	other	0	2018-05-10	33991223	-	RCV000017015	NA	HEMOGLOBIN DUAN	Germline	Germline	GRCh37	NC_000016.9	16	227059	227059	A	C	16p13.3	no assertion criteria provided	1		N	HBVAR:112,OMIM Allelic Variant:141800.0028,UniProtKB (protein):P69905#VAR_002794	1	15721
30824	Single nucleotide variant	NM_000558.3(HBA1):c.227A>G (p.Asp76Gly)	3039	HBA1	HGNC:4823	other	0	2016-07-20	33991223	-	RCV000017116	NA	HEMOGLOBIN MIZUSHI	Germline	Germline	GRCh37	NC_000016.9	16	227059	227059	A	G	16p13.3	no assertion criteria provided	1		N	HBVAR:115,OMIM Allelic Variant:141800.0100	1	15785
30741	Single nucleotide variant	NM_000558.3(HBA1):c.230T>C (p.Met77Thr)	3039	HBA1	HGNC:4823	other	0	2016-07-20	33969953	-	RCV000016994	NA	HEMOGLOBIN AZTEC	Germline	Germline	GRCh37	NC_000016.9	16	227062	227062	T	C	16p13.3	no assertion criteria provided	1		N	HBVAR:117,OMIM Allelic Variant:141800.0008,UniProtKB (protein):P69905#VAR_002797	1	15702
30828	Single nucleotide variant	NM_000558.3(HBA1):c.230T>A (p.Met77Lys)	3039	HBA1	HGNC:4823	other	0	2018-05-10	33969953	-	RCV000017120	NA	HEMOGLOBIN NOKO	Germline	Germline	GRCh37	NC_000016.9	16	227062	227062	T	A	16p13.3	no assertion criteria provided	1		N	HBVAR:116,OMIM Allelic Variant:141800.0106,UniProtKB (protein):P69905#VAR_002796	1	15789
30741	Single nucleotide variant	NM_000558.3(HBA1):c.230T>C (p.Met77Thr)	3039	HBA1	HGNC:4823	other	0	2016-07-20	33969953	-	RCV000016994	NA	HEMOGLOBIN AZTEC	Germline	Germline	GRCh37	NC_000016.9	16	227062	227062	T	C	16p13.3	no assertion criteria provided	1		N	HBVAR:117,OMIM Allelic Variant:141800.0008,UniProtKB (protein):P69905#VAR_002797	1	15702
30828	Single nucleotide variant	NM_000558.3(HBA1):c.230T>A (p.Met77Lys)	3039	HBA1	HGNC:4823	other	0	2018-05-10	33969953	-	RCV000017120	NA	HEMOGLOBIN NOKO	Germline	Germline	GRCh37	NC_000016.9	16	227062	227062	T	A	16p13.3	no assertion criteria provided	1		N	HBVAR:116,OMIM Allelic Variant:141800.0106,UniProtKB (protein):P69905#VAR_002796	1	15789
30778	Single nucleotide variant	NM_000558.3(HBA1):c.233C>G (p.Pro78Arg)	3039	HBA1	HGNC:4823	other	0	2016-07-20	34019158	-	RCV000017042;RCV000017043	NA;NA	HEMOGLOBIN GUIZHOU;HEMOGLOBIN UTSUNOMIYA	Germline	Germline	GRCh37	NC_000016.9	16	227065	227065	C	G	16p13.3	no assertion criteria provided	1		N	HBVAR:118,OMIM Allelic Variant:141800.0047,UniProtKB (protein):P69905#VAR_002798	1	15739
30800	Single nucleotide variant	NM_000558.4(HBA1):c.235A>G (p.Asn79Asp)	3039	HBA1	HGNC:4823	other	0	2016-07-20	33964623	-	RCV000017072;RCV000017073	NA;NA	HEMOGLOBIN J (SINGA);HEMOGLOBIN J (SINGAPORE)	Germline	Germline	GRCh37	NC_000016.9	16	227067	227067	A	G	16p13.3	no assertion criteria provided	1		N	OMIM Allelic Variant:141800.0074,OMIM Allelic Variant:141800.0075	1	15761
30857	Single nucleotide variant	NM_000558.4(HBA1):c.237C>G (p.Asn79Lys)	3039	HBA1	HGNC:4823	other	0	2018-05-10	34440919	-	RCV000017160	NA	HEMOGLOBIN STANLEYVILLE-II	Germline	Germline	GRCh37	NC_000016.9	16	227069	227069	C	G	16p13.3	no assertion criteria provided	1		N	OMIM Allelic Variant:141800.0139,UniProtKB (protein):P69905#VAR_002800	1	15818
30906	Single nucleotide variant	NM_000558.3(HBA1):c.238G>A (p.Ala80Thr)	3039	HBA1	HGNC:4823	other	0	2016-07-20	34586189	-	RCV000017213	NA	HEMOGLOBIN MANTES-LA-JOLIE	Germline	Germline	GRCh37	NC_000016.9	16	227070	227070	G	A	16p13.3	no assertion criteria provided	1		N	HBVAR:122,OMIM Allelic Variant:141800.0194	1	15867
38474	Single nucleotide variant	NM_000558.3(HBA1):c.239C>G (p.Ala80Gly)	3039	HBA1	HGNC:4823	no interpretation for the single variant	-1	2016-07-20	387906544	-	RCV000017073	NA	HEMOGLOBIN J (SINGAPORE)	Germline	Germline	GRCh37	NC_000016.9	16	227071	227071	C	G	16p13.3	no interpretation for the single variant	1		N	HBVAR:682,OMIM Allelic Variant:141800.0075,UniProtKB (protein):P69905#VAR_012662	1	242709
30737	Single nucleotide variant	NM_000558.4(HBA1):c.242T>G (p.Leu81Arg)	3039	HBA1	HGNC:4823	other	0	2018-05-10	34071856	-	RCV000016990	NA	HEMOGLOBIN ANN ARBOR	Germline	Germline	GRCh37	NC_000016.9	16	227074	227074	T	G	16p13.3	no assertion criteria provided	1		N	OMIM Allelic Variant:141800.0004,UniProtKB (protein):P69905#VAR_002801	1	15698
30827	Single nucleotide variant	NM_000558.4(HBA1):c.245C>G (p.Ser82Cys)	3039	HBA1	HGNC:4823	other	0	2016-07-20	34936612	-	RCV000017119	NA	HEMOGLOBIN NIGERIA	Germline	Germline	GRCh37	NC_000016.9	16	227077	227077	C	G	16p13.3	no assertion criteria provided	1		N	OMIM Allelic Variant:141800.0105,UniProtKB (protein):P69905#VAR_002802	1	15788
30774	Single nucleotide variant	NM_000558.3(HBA1):c.248C>A (p.Ala83Asp)	3039	HBA1	HGNC:4823	other	0	2016-07-20	34879587	-	RCV000017036	NA	HEMOGLOBIN GARDEN STATE	Germline	Germline	GRCh37	NC_000016.9	16	227080	227080	C	A	16p13.3	no assertion criteria provided	1		N	HBVAR:126,OMIM Allelic Variant:141800.0044,UniProtKB (protein):P69905#VAR_002803	1	15735
30762	Single nucleotide variant	NM_000558.4(HBA1):c.253A>C (p.Ser85Arg)	3039	HBA1	HGNC:4823	other	0	2016-07-20	33926206	-	RCV000017017	NA	HEMOGLOBIN ETOBICOKE	Germline	Germline	GRCh37	NC_000016.9	16	227085	227085	A	C	16p13.3	no assertion criteria provided	1		N	OMIM Allelic Variant:141800.0030,UniProtKB (protein):P69905#VAR_002804	1	15723
30739	Single nucleotide variant	NM_000558.3(HBA1):c.256G>T (p.Asp86Tyr)	3039	HBA1	HGNC:4823	other	0	2018-05-10	33915947	-	RCV000016992	NA	HEMOGLOBIN ATAGO	Germline	Germline	GRCh37	NC_000016.9	16	227088	227088	G	T	16p13.3	no assertion criteria provided	1		N	HBVAR:130,OMIM Allelic Variant:141800.0006,UniProtKB (protein):P69905#VAR_002806	1	15700
30770	Single nucleotide variant	NM_000558.3(HBA1):c.256G>A (p.Asp86Asn)	3039	HBA1	HGNC:4823	other	0	2016-07-20	33915947	-	RCV000017026	NA	HEMOGLOBIN G (NORFOLK)	Germline	Germline	GRCh37	NC_000016.9	16	227088	227088	G	A	16p13.3	no assertion criteria provided	1		N	HBVAR:129,OMIM Allelic Variant:141800.0040	1	15731
30739	Single nucleotide variant	NM_000558.3(HBA1):c.256G>T (p.Asp86Tyr)	3039	HBA1	HGNC:4823	other	0	2018-05-10	33915947	-	RCV000016992	NA	HEMOGLOBIN ATAGO	Germline	Germline	GRCh37	NC_000016.9	16	227088	227088	G	T	16p13.3	no assertion criteria provided	1		N	HBVAR:130,OMIM Allelic Variant:141800.0006,UniProtKB (protein):P69905#VAR_002806	1	15700
30770	Single nucleotide variant	NM_000558.3(HBA1):c.256G>A (p.Asp86Asn)	3039	HBA1	HGNC:4823	other	0	2016-07-20	33915947	-	RCV000017026	NA	HEMOGLOBIN G (NORFOLK)	Germline	Germline	GRCh37	NC_000016.9	16	227088	227088	G	A	16p13.3	no assertion criteria provided	1		N	HBVAR:129,OMIM Allelic Variant:141800.0040	1	15731
30825	Single nucleotide variant	NM_000558.4(HBA1):c.260T>G (p.Leu87Arg)	3039	HBA1	HGNC:4823	other	0	2016-07-20	35548338	-	RCV000017117	NA	HEMOGLOBIN MOABIT	Germline	Germline	GRCh37	NC_000016.9	16	227092	227092	T	G	16p13.3	no assertion criteria provided	1		N	OMIM Allelic Variant:141800.0101,UniProtKB (protein):P69905#VAR_002807	1	15786
30818	Single nucleotide variant	NM_000558.4(HBA1):c.262C>T (p.His88Tyr)	3039	HBA1	HGNC:4823	other	0	2018-05-10	28928876	-	RCV000017103;RCV000017104;RCV000017105;RCV000017106	NA;NA;NA;NA	HEMOGLOBIN M (IWATE);HEMOGLOBIN M (KANKAKEE);HEMOGLOBIN M (OLDENBURG);HEMOGLOBIN M (SENDAI)	Germline	Germline	GRCh37	NC_000016.9	16	227094	227094	C	T	16p13.3	no assertion criteria provided	1		N	OMIM Allelic Variant:141800.0093	1	15779
30932	Single nucleotide variant	NM_000558.4(HBA1):c.262C>A (p.His88Asn)	3039	HBA1	HGNC:4823	other	0	2016-07-20	28928876	-	RCV000017239	NA	HEMOGLOBIN AUCKLAND	Germline	Germline	GRCh37	NC_000016.9	16	227094	227094	C	A	16p13.3	no assertion criteria provided	1		N	OMIM Allelic Variant:141800.0220,UniProtKB (protein):P69905#VAR_002808	1	15893
30818	Single nucleotide variant	NM_000558.4(HBA1):c.262C>T (p.His88Tyr)	3039	HBA1	HGNC:4823	other	0	2018-05-10	28928876	-	RCV000017103;RCV000017104;RCV000017105;RCV000017106	NA;NA;NA;NA	HEMOGLOBIN M (IWATE);HEMOGLOBIN M (KANKAKEE);HEMOGLOBIN M (OLDENBURG);HEMOGLOBIN M (SENDAI)	Germline	Germline	GRCh37	NC_000016.9	16	227094	227094	C	T	16p13.3	no assertion criteria provided	1		N	OMIM Allelic Variant:141800.0093	1	15779
30932	Single nucleotide variant	NM_000558.4(HBA1):c.262C>A (p.His88Asn)	3039	HBA1	HGNC:4823	other	0	2016-07-20	28928876	-	RCV000017239	NA	HEMOGLOBIN AUCKLAND	Germline	Germline	GRCh37	NC_000016.9	16	227094	227094	C	A	16p13.3	no assertion criteria provided	1		N	OMIM Allelic Variant:141800.0220,UniProtKB (protein):P69905#VAR_002808	1	15893
30786	Single nucleotide variant	NM_000558.4(HBA1):c.263A>G (p.His88Arg)	3039	HBA1	HGNC:4823	other	0	2018-05-10	33976776	-	RCV000017056	NA	HEMOGLOBIN IWATA	Germline	Germline	GRCh37	NC_000016.9	16	227095	227095	A	G	16p13.3	no assertion criteria provided	1		N	OMIM Allelic Variant:141800.0057,UniProtKB (protein):P69905#VAR_002809	1	15747
30815	Single nucleotide variant	NM_000558.4(HBA1):c.265G>T (p.Ala89Ser)	3039	HBA1	HGNC:4823	Pathogenic, other	1	2018-05-21	35239527	-	RCV000656378;RCV000017096	MedGen:CN244942,OMIM:617981;na	ERYTHROCYTOSIS, FAMILIAL, 7;HEMOGLOBIN LOIRE	Germline	Germline	GRCh37	NC_000016.9	16	227097	227097	G	T	16p13.3	no assertion criteria provided	1		N	OMIM Allelic Variant:141800.0090,UniProtKB (protein):P69905#VAR_002810	1	15776
30925	Single nucleotide variant	NM_000558.3(HBA1):c.268C>T (p.His90Tyr)	3039	HBA1	HGNC:4823	other	0	2018-05-10	34988734	-	RCV000017232	NA	HEMOGLOBIN VILLEURBANNE	Germline	Germline	GRCh37	NC_000016.9	16	227100	227100	C	T	16p13.3	no assertion criteria provided	1		N	HBVAR:140,OMIM Allelic Variant:141800.0213	1	15886
30886	Single nucleotide variant	NM_000558.3(HBA1):c.269A>T (p.His90Leu)	3039	HBA1	HGNC:4823	other	0	2016-07-20	33944813	-	RCV000017192	NA	HEMOGLOBIN LUTON	Germline	Germline	GRCh37	NC_000016.9	16	227101	227101	A	T	16p13.3	no assertion criteria provided	1		N	HBVAR:139,OMIM Allelic Variant:141800.0172	1	15847
30926	Single nucleotide variant	NM_000558.3(HBA1):c.269A>C (p.His90Pro)	3039	HBA1	HGNC:4823	other	0	2016-07-20	33944813	-	RCV000017233	NA	HEMOGLOBIN TOKYO	Germline	Germline	GRCh37	NC_000016.9	16	227101	227101	A	C	16p13.3	no assertion criteria provided	1		N	HBVAR:141,OMIM Allelic Variant:141800.0214	1	15887
30927	Single nucleotide variant	NM_000558.3(HBA1):c.269A>G (p.His90Arg)	3039	HBA1	HGNC:4823	other	0	2016-07-20	33944813	-	RCV000017234	NA	HEMOGLOBIN TAMANO	Germline	Germline	GRCh37	NC_000016.9	16	227101	227101	A	G	16p13.3	no assertion criteria provided	1		N	HBVAR:1109,OMIM Allelic Variant:141800.0215	1	15888
30886	Single nucleotide variant	NM_000558.3(HBA1):c.269A>T (p.His90Leu)	3039	HBA1	HGNC:4823	other	0	2016-07-20	33944813	-	RCV000017192	NA	HEMOGLOBIN LUTON	Germline	Germline	GRCh37	NC_000016.9	16	227101	227101	A	T	16p13.3	no assertion criteria provided	1		N	HBVAR:139,OMIM Allelic Variant:141800.0172	1	15847
30926	Single nucleotide variant	NM_000558.3(HBA1):c.269A>C (p.His90Pro)	3039	HBA1	HGNC:4823	other	0	2016-07-20	33944813	-	RCV000017233	NA	HEMOGLOBIN TOKYO	Germline	Germline	GRCh37	NC_000016.9	16	227101	227101	A	C	16p13.3	no assertion criteria provided	1		N	HBVAR:141,OMIM Allelic Variant:141800.0214	1	15887
30927	Single nucleotide variant	NM_000558.3(HBA1):c.269A>G (p.His90Arg)	3039	HBA1	HGNC:4823	other	0	2016-07-20	33944813	-	RCV000017234	NA	HEMOGLOBIN TAMANO	Germline	Germline	GRCh37	NC_000016.9	16	227101	227101	A	G	16p13.3	no assertion criteria provided	1		N	HBVAR:1109,OMIM Allelic Variant:141800.0215	1	15888
30886	Single nucleotide variant	NM_000558.3(HBA1):c.269A>T (p.His90Leu)	3039	HBA1	HGNC:4823	other	0	2016-07-20	33944813	-	RCV000017192	NA	HEMOGLOBIN LUTON	Germline	Germline	GRCh37	NC_000016.9	16	227101	227101	A	T	16p13.3	no assertion criteria provided	1		N	HBVAR:139,OMIM Allelic Variant:141800.0172	1	15847
30926	Single nucleotide variant	NM_000558.3(HBA1):c.269A>C (p.His90Pro)	3039	HBA1	HGNC:4823	other	0	2016-07-20	33944813	-	RCV000017233	NA	HEMOGLOBIN TOKYO	Germline	Germline	GRCh37	NC_000016.9	16	227101	227101	A	C	16p13.3	no assertion criteria provided	1		N	HBVAR:141,OMIM Allelic Variant:141800.0214	1	15887
30927	Single nucleotide variant	NM_000558.3(HBA1):c.269A>G (p.His90Arg)	3039	HBA1	HGNC:4823	other	0	2016-07-20	33944813	-	RCV000017234	NA	HEMOGLOBIN TAMANO	Germline	Germline	GRCh37	NC_000016.9	16	227101	227101	A	G	16p13.3	no assertion criteria provided	1		N	HBVAR:1109,OMIM Allelic Variant:141800.0215	1	15888
30924	Single nucleotide variant	NM_000558.3(HBA1):c.270C>G (p.His90Gln)	3039	HBA1	HGNC:4823	other	0	2016-07-20	1061009	-	RCV000017231	NA	HEMOGLOBIN BUFFALO	Germline	Germline	GRCh37	NC_000016.9	16	227102	227102	C	G	16p13.3	no assertion criteria provided	1		N	OMIM Allelic Variant:141800.0212	1	15885
30779	Single nucleotide variant	NM_000558.3(HBA1):c.272A>T (p.Lys91Met)	3039	HBA1	HGNC:4823	other	0	2016-07-20	33911106	-	RCV000017044;RCV000017045	NA;NA	HEMOGLOBIN HANDA;HEMOGLOBIN MUNAKATA	Germline	Germline	GRCh37	NC_000016.9	16	227104	227104	A	T	16p13.3	no assertion criteria provided	1		N	HBVAR:144,OMIM Allelic Variant:141800.0048,UniProtKB (protein):P69905#VAR_002811	1	15740
30798	Single nucleotide variant	NM_000558.3(HBA1):c.272A>C (p.Lys91Thr)	3039	HBA1	HGNC:4823	other	0	2016-07-20	33911106	-	RCV000017070	NA	HEMOGLOBIN J (RAJAPPEN)	Germline	Germline	GRCh37	NC_000016.9	16	227104	227104	A	C	16p13.3	no assertion criteria provided	1		N	HBVAR:143,OMIM Allelic Variant:141800.0071	1	15759
30779	Single nucleotide variant	NM_000558.3(HBA1):c.272A>T (p.Lys91Met)	3039	HBA1	HGNC:4823	other	0	2016-07-20	33911106	-	RCV000017044;RCV000017045	NA;NA	HEMOGLOBIN HANDA;HEMOGLOBIN MUNAKATA	Germline	Germline	GRCh37	NC_000016.9	16	227104	227104	A	T	16p13.3	no assertion criteria provided	1		N	HBVAR:144,OMIM Allelic Variant:141800.0048,UniProtKB (protein):P69905#VAR_002811	1	15740
30798	Single nucleotide variant	NM_000558.3(HBA1):c.272A>C (p.Lys91Thr)	3039	HBA1	HGNC:4823	other	0	2016-07-20	33911106	-	RCV000017070	NA	HEMOGLOBIN J (RAJAPPEN)	Germline	Germline	GRCh37	NC_000016.9	16	227104	227104	A	C	16p13.3	no assertion criteria provided	1		N	HBVAR:143,OMIM Allelic Variant:141800.0071	1	15759
30746	Single nucleotide variant	NM_000558.4(HBA1):c.273G>C (p.Lys91Asn)	3039	HBA1	HGNC:4823	other	0	2018-05-10	33914470	-	RCV000016999;RCV000017000;RCV000017001	NA;NA;NA	HEMOGLOBIN BROUSSAIS;HEMOGLOBIN J (BROUSSAIS);HEMOGLOBIN TAGAWA I	Germline	Germline	GRCh37	NC_000016.9	16	227105	227105	G	C	16p13.3	no assertion criteria provided	1		N	OMIM Allelic Variant:141800.0014	1	15707
30841	Single nucleotide variant	NM_000558.4(HBA1):c.275T>C (p.Leu92Pro)	3039	HBA1	HGNC:4823	other	0	2016-07-20	34684963	-	RCV000017143	NA	HEMOGLOBIN PORT PHILLIP	Germline	Germline	GRCh37	NC_000016.9	16	227107	227107	T	C	16p13.3	no assertion criteria provided	1		N	OMIM Allelic Variant:141800.0119,UniProtKB (protein):P69905#VAR_002812	1	15802
30898	Single nucleotide variant	NM_000558.4(HBA1):c.277C>T (p.Arg93Trp)	3039	HBA1	HGNC:4823	other	0	2016-07-20	34868036	-	RCV000017205	NA	HEMOGLOBIN CEMENELUM	Germline	Germline	GRCh37	NC_000016.9	16	227109	227109	C	T	16p13.3	no assertion criteria provided	1		N	OMIM Allelic Variant:141800.0185,UniProtKB (protein):P69905#VAR_020775	1	15859
30750	Single nucleotide variant	NM_000558.3(HBA1):c.278G>T (p.Arg93Leu)	3039	HBA1	HGNC:4823	Pathogenic, other	1	2018-05-21	33991779	-	RCV000641142;RCV000017005	MedGen:CN244942,OMIM:617981;na	ERYTHROCYTOSIS, FAMILIAL, 7;HEMOGLOBIN CHESAPEAKE	Germline	Germline	GRCh37	NC_000016.9	16	227110	227110	G	T	16p13.3	no assertion criteria provided	1		N	HBVAR:148,OMIM Allelic Variant:141800.0018	1	15711
30791	Single nucleotide variant	NM_000558.3(HBA1):c.278G>A (p.Arg93Gln)	3039	HBA1	HGNC:4823	Pathogenic, other	1	2018-05-21	33991779	-	RCV000641166;RCV000017062	MedGen:CN244942,OMIM:617981;na	ERYTHROCYTOSIS, FAMILIAL, 7;HEMOGLOBIN J (CAPE TOWN)	Germline	Germline	GRCh37	NC_000016.9	16	227110	227110	G	A	16p13.3	no assertion criteria provided	1		N	HBVAR:146,OMIM Allelic Variant:141800.0063,UniProtKB (protein):P69905#VAR_002813	1	15752
30750	Single nucleotide variant	NM_000558.3(HBA1):c.278G>T (p.Arg93Leu)	3039	HBA1	HGNC:4823	Pathogenic, other	1	2018-05-21	33991779	-	RCV000641142;RCV000017005	MedGen:CN244942,OMIM:617981;na	ERYTHROCYTOSIS, FAMILIAL, 7;HEMOGLOBIN CHESAPEAKE	Germline	Germline	GRCh37	NC_000016.9	16	227110	227110	G	T	16p13.3	no assertion criteria provided	1		N	HBVAR:148,OMIM Allelic Variant:141800.0018	1	15711
30791	Single nucleotide variant	NM_000558.3(HBA1):c.278G>A (p.Arg93Gln)	3039	HBA1	HGNC:4823	Pathogenic, other	1	2018-05-21	33991779	-	RCV000641166;RCV000017062	MedGen:CN244942,OMIM:617981;na	ERYTHROCYTOSIS, FAMILIAL, 7;HEMOGLOBIN J (CAPE TOWN)	Germline	Germline	GRCh37	NC_000016.9	16	227110	227110	G	A	16p13.3	no assertion criteria provided	1		N	HBVAR:146,OMIM Allelic Variant:141800.0063,UniProtKB (protein):P69905#VAR_002813	1	15752
30922	Single nucleotide variant	NM_000558.3(HBA1):c.281T>C (p.Val94Ala)	3039	HBA1	HGNC:4823	other	0	2016-07-20	34769782	-	RCV000017229	NA	HEMOGLOBIN DIE	Germline	Germline	GRCh37	NC_000016.9	16	227113	227113	T	C	16p13.3	no assertion criteria provided	1		N	OMIM Allelic Variant:141800.0210	1	15883
30849	Single nucleotide variant	NM_000558.3(HBA1):c.283G>T (p.Asp95Tyr)	3039	HBA1	HGNC:4823	other	0	2018-05-10	34102339	-	RCV000017151	NA	HEMOGLOBIN SETIF	Germline	Germline	GRCh37	NC_000016.9	16	227115	227115	G	T	16p13.3	no assertion criteria provided	1		N	HBVAR:152,OMIM Allelic Variant:141800.0130,UniProtKB (protein):P69905#VAR_002814	1	15810
30859	Single nucleotide variant	NM_000558.3(HBA1):c.283G>C (p.Asp95His)	3039	HBA1	HGNC:4823	other	0	2016-07-20	34102339	-	RCV000017163	NA	HEMOGLOBIN SUNSHINE SETH	Germline	Germline	GRCh37	NC_000016.9	16	227115	227115	G	C	16p13.3	no assertion criteria provided	1		N	HBVAR:153,OMIM Allelic Variant:141800.0143	1	15820
30863	Single nucleotide variant	NM_000558.3(HBA1):c.283G>A (p.Asp95Asn)	3039	HBA1	HGNC:4823	other	0	2016-07-20	34102339	-	RCV000017167	NA	HEMOGLOBIN TITUSVILLE	Germline	Germline	GRCh37	NC_000016.9	16	227115	227115	G	A	16p13.3	no assertion criteria provided	1		N	HBVAR:151,OMIM Allelic Variant:141800.0148	1	15824
30849	Single nucleotide variant	NM_000558.3(HBA1):c.283G>T (p.Asp95Tyr)	3039	HBA1	HGNC:4823	other	0	2018-05-10	34102339	-	RCV000017151	NA	HEMOGLOBIN SETIF	Germline	Germline	GRCh37	NC_000016.9	16	227115	227115	G	T	16p13.3	no assertion criteria provided	1		N	HBVAR:152,OMIM Allelic Variant:141800.0130,UniProtKB (protein):P69905#VAR_002814	1	15810
30859	Single nucleotide variant	NM_000558.3(HBA1):c.283G>C (p.Asp95His)	3039	HBA1	HGNC:4823	other	0	2016-07-20	34102339	-	RCV000017163	NA	HEMOGLOBIN SUNSHINE SETH	Germline	Germline	GRCh37	NC_000016.9	16	227115	227115	G	C	16p13.3	no assertion criteria provided	1		N	HBVAR:153,OMIM Allelic Variant:141800.0143	1	15820
30863	Single nucleotide variant	NM_000558.3(HBA1):c.283G>A (p.Asp95Asn)	3039	HBA1	HGNC:4823	other	0	2016-07-20	34102339	-	RCV000017167	NA	HEMOGLOBIN TITUSVILLE	Germline	Germline	GRCh37	NC_000016.9	16	227115	227115	G	A	16p13.3	no assertion criteria provided	1		N	HBVAR:151,OMIM Allelic Variant:141800.0148	1	15824
30849	Single nucleotide variant	NM_000558.3(HBA1):c.283G>T (p.Asp95Tyr)	3039	HBA1	HGNC:4823	other	0	2018-05-10	34102339	-	RCV000017151	NA	HEMOGLOBIN SETIF	Germline	Germline	GRCh37	NC_000016.9	16	227115	227115	G	T	16p13.3	no assertion criteria provided	1		N	HBVAR:152,OMIM Allelic Variant:141800.0130,UniProtKB (protein):P69905#VAR_002814	1	15810
30859	Single nucleotide variant	NM_000558.3(HBA1):c.283G>C (p.Asp95His)	3039	HBA1	HGNC:4823	other	0	2016-07-20	34102339	-	RCV000017163	NA	HEMOGLOBIN SUNSHINE SETH	Germline	Germline	GRCh37	NC_000016.9	16	227115	227115	G	C	16p13.3	no assertion criteria provided	1		N	HBVAR:153,OMIM Allelic Variant:141800.0143	1	15820
30863	Single nucleotide variant	NM_000558.3(HBA1):c.283G>A (p.Asp95Asn)	3039	HBA1	HGNC:4823	other	0	2016-07-20	34102339	-	RCV000017167	NA	HEMOGLOBIN TITUSVILLE	Germline	Germline	GRCh37	NC_000016.9	16	227115	227115	G	A	16p13.3	no assertion criteria provided	1		N	HBVAR:151,OMIM Allelic Variant:141800.0148	1	15824
30893	Single nucleotide variant	NM_000558.4(HBA1):c.284A>G (p.Asp95Gly)	3039	HBA1	HGNC:4823	other	0	2016-07-20	28928879	-	RCV000017199	NA	HEMOGLOBIN CAPA	Germline	Germline	GRCh37	NC_000016.9	16	227116	227116	A	G	16p13.3	no assertion criteria provided	1		N	HBVAR:154,OMIM Allelic Variant:141800.0180	1	15854
30902	Single nucleotide variant	NM_000558.4(HBA1):c.285C>G (p.Asp95Glu)	3039	HBA1	HGNC:4823	other	0	2016-07-20	34814612	-	RCV000017209	NA	HEMOGLOBIN ROANNE	Germline	Germline	GRCh37	NC_000016.9	16	227117	227117	C	G	16p13.3	no assertion criteria provided	1		N	OMIM Allelic Variant:141800.0189	1	15863
30759	Single nucleotide variant	NM_000558.3(HBA1):c.286C>G (p.Pro96Ala)	3039	HBA1	HGNC:4823	other	0	2016-07-20	33984621	-	RCV000017014	NA	HEMOGLOBIN DENMARK HILL	Germline	Germline	GRCh37	NC_000016.9	16	227118	227118	C	G	16p13.3	no assertion criteria provided	1		N	HBVAR:159,OMIM Allelic Variant:141800.0027,UniProtKB (protein):P69905#VAR_002815	1	15720
30912	Single nucleotide variant	NM_000558.3(HBA1):c.286C>A (p.Pro96Thr)	3039	HBA1	HGNC:4823	other	0	2016-07-20	33984621	-	RCV000017219	NA	HEMOGLOBIN GODAVARI	Germline	Germline	GRCh37	NC_000016.9	16	227118	227118	C	A	16p13.3	no assertion criteria provided	1		N	HBVAR:161,OMIM Allelic Variant:141800.0200,UniProtKB (protein):P69905#VAR_002816	1	15873
30759	Single nucleotide variant	NM_000558.3(HBA1):c.286C>G (p.Pro96Ala)	3039	HBA1	HGNC:4823	other	0	2016-07-20	33984621	-	RCV000017014	NA	HEMOGLOBIN DENMARK HILL	Germline	Germline	GRCh37	NC_000016.9	16	227118	227118	C	G	16p13.3	no assertion criteria provided	1		N	HBVAR:159,OMIM Allelic Variant:141800.0027,UniProtKB (protein):P69905#VAR_002815	1	15720
30912	Single nucleotide variant	NM_000558.3(HBA1):c.286C>A (p.Pro96Thr)	3039	HBA1	HGNC:4823	other	0	2016-07-20	33984621	-	RCV000017219	NA	HEMOGLOBIN GODAVARI	Germline	Germline	GRCh37	NC_000016.9	16	227118	227118	C	A	16p13.3	no assertion criteria provided	1		N	HBVAR:161,OMIM Allelic Variant:141800.0200,UniProtKB (protein):P69905#VAR_002816	1	15873
30769	Single nucleotide variant	NM_000558.3(HBA1):c.287C>T (p.Pro96Leu)	3039	HBA1	HGNC:4823	Likely pathogenic	1	2017-01-13	33931314	-	RCV000017025;RCV000506137	NA;MedGen:CN169374	HEMOGLOBIN G (GEORGIA);not specified	Germline	Germline	GRCh37	NC_000016.9	16	227119	227119	C	T	16p13.3	criteria provided, single submitter	2		N	HBVAR:157,OMIM Allelic Variant:141800.0038	3	15730
30856	Single nucleotide variant	NM_000558.3(HBA1):c.287C>G (p.Pro96Arg)	3039	HBA1	HGNC:4823	other	0	2016-07-20	33931314	-	RCV000017159	NA	HEMOGLOBIN ST. LUKE'S	Germline	Germline	GRCh37	NC_000016.9	16	227119	227119	C	G	16p13.3	no assertion criteria provided	1		N	HBVAR:160,OMIM Allelic Variant:141800.0138	1	15817
30769	Single nucleotide variant	NM_000558.3(HBA1):c.287C>T (p.Pro96Leu)	3039	HBA1	HGNC:4823	Likely pathogenic	1	2017-01-13	33931314	-	RCV000017025;RCV000506137	NA;MedGen:CN169374	HEMOGLOBIN G (GEORGIA);not specified	Germline	Germline	GRCh37	NC_000016.9	16	227119	227119	C	T	16p13.3	criteria provided, single submitter	2		N	HBVAR:157,OMIM Allelic Variant:141800.0038	3	15730
30856	Single nucleotide variant	NM_000558.3(HBA1):c.287C>G (p.Pro96Arg)	3039	HBA1	HGNC:4823	other	0	2016-07-20	33931314	-	RCV000017159	NA	HEMOGLOBIN ST. LUKE'S	Germline	Germline	GRCh37	NC_000016.9	16	227119	227119	C	G	16p13.3	no assertion criteria provided	1		N	HBVAR:160,OMIM Allelic Variant:141800.0138	1	15817
30909	Single nucleotide variant	NM_000558.4(HBA1):c.292A>C (p.Asn98His)	3039	HBA1	HGNC:4823	other	0	2016-07-20	41322954	-	RCV000017216	NA	HEMOGLOBIN FUCHU-II	Germline	Germline	GRCh37	NC_000016.9	16	227124	227124	A	C	16p13.3	no assertion criteria provided	1		N	OMIM Allelic Variant:141800.0197	1	15870
30884	Single nucleotide variant	NM_000558.4(HBA1):c.298A>G (p.Lys100Glu)	3039	HBA1	HGNC:4823	other	0	2016-07-20	34806456	-	RCV000017190	NA	HEMOGLOBIN TURRIFF	Germline	Germline	GRCh37	NC_000016.9	16	227130	227130	A	G	16p13.3	no assertion criteria provided	1		N	OMIM Allelic Variant:141800.0170,UniProtKB (protein):P69905#VAR_002818	1	15845
30923	Single nucleotide variant	NM_000558.4(HBA1):c.300G>T (p.Lys100Asn)	3039	HBA1	HGNC:4823	other	0	2016-07-20	34273731	-	RCV000017230	NA	HEMOGLOBIN BEZIERS	Germline	Germline	GRCh37	NC_000016.9	16	227132	227132	G	T	16p13.3	no assertion criteria provided	1		N	OMIM Allelic Variant:141800.0211	1	15884
466368	Single nucleotide variant	NM_007074.3(CORO1A):c.1247G>A (p.Arg416Lys)	11151	CORO1A	HGNC:2252	Uncertain significance	0	2017-11-22	-1	-	RCV000524832	MedGen:C3809383,OMIM:615401,Orphanet:ORPHA228003	Immunodeficiency 8	Germline	Germline	GRCh37	NC_000016.9	16	30199863	30199863	G	A	16p11.2	criteria provided, single submitter	1		N	-	2	474497
506333	Single nucleotide variant	NM_007074.3(CORO1A):c.1368G>A (p.Glu456=)	11151	CORO1A	HGNC:2252	Likely benign	0	2017-01-24	-1	-	RCV000616207	MedGen:CN169374	Not specified	Germline	Germline	GRCh37	NC_000016.9	16	30200267	30200267	G	A	16p11.2	criteria provided, single submitter	1		N	-	2	506972
106690	Single nucleotide variant	NM_001270974.2(HYDIN):c.6449T>G (p.Val2150Gly)	54768	HYDIN	HGNC:19368	Uncertain significance	0	-	483352710	-	RCV000087188	MedGen:CN517202	Not provided	Somatic	Germline	GRCh37	NC_000016.9	16	70986406	70986406	A	C	16q22.2	no assertion criteria provided	1		N	-	2	100830
422110	Single nucleotide variant	NM_001270974.2(HYDIN):c.5446C>T (p.Arg1816Cys)	54768	HYDIN	HGNC:19368	Uncertain significance	0	2017-05-26	372141489	-	RCV000493087	MedGen:CN169374	Not specified	Germline	Germline	GRCh37	NC_000016.9	16	71004596	71004596	G	A	16q22.2	criteria provided, single submitter	1		N	-	2	430513
48297	Single nucleotide variant	NM_001270974.2(HYDIN):c.3985G>T (p.Val1329Leu)	54768	HYDIN	HGNC:19368	Pathogenic	1	2015-09-03	397515413	-	RCV000032900;RCV000190872	MedGen:C1837615,OMIM:608647;MedGen:C0022521,OMIM:244400,Orphanet:ORPHA98861,SNOMED CT:42402006	Ciliary dyskinesia, primary, 5;Kartagener syndrome	Germline	Germline	GRCh37	NC_000016.9	16	71022036	71022036	C	A	16q22.2	no assertion criteria provided	2		N	OMIM Allelic Variant:610812.0001	1	39698
48298	Single nucleotide variant	NM_001270974.2(HYDIN):c.922A>T (p.Lys308Ter)	54768	HYDIN	HGNC:19368	Pathogenic	1	2015-09-03	397515414	-	RCV000032901;RCV000190871	MedGen:C1837615,OMIM:608647;MedGen:C0022521,OMIM:244400,Orphanet:ORPHA98861,SNOMED CT:42402006	Ciliary dyskinesia, primary, 5;Kartagener syndrome	Germline	Germline	GRCh37	NC_000016.9	16	71171175	71171175	T	A	16q22.2	no assertion criteria provided	2		N	OMIM Allelic Variant:610812.0002	1	39699
30937	Single nucleotide variant	NM_005143.4(HP):c.214A>G (p.Lys72Glu)	3240	HP	HGNC:5141	Benign	0	1991-07-01	137853233	-	RCV000017244	NA	HAPTOGLOBIN, ALPHA-1, FAST-SLOW POLYMORPHISM	Germline	Germline	GRCh37	NC_000016.9	16	72091314	72091314	A	G	16q22	no assertion criteria provided	1		N	OMIM Allelic Variant:140100.0001	1	15898
375418	Single nucleotide variant	NM_001077416.2(TMEM231):c.741C>T (p.Asn247=)	79583	TMEM231	HGNC:37234	Likely benign	0	2016-02-17	199776253	-	RCV000424354	MedGen:CN169374	Not specified	Germline	Germline	GRCh37	NC_000016.9	16	75579250	75579250	G	A	16q23.1	criteria provided, single submitter	1		N	-	2	379404
495807	Single nucleotide variant	NM_001077416.2(TMEM231):c.733C>T (p.Arg245Ter)	79583	TMEM231	HGNC:37234	Uncertain significance	0	2018-02-26	543122080	-	RCV000598629	MedGen:CN169374	Not specified	Germline	Germline	GRCh37	NC_000016.9	16	75579258	75579258	G	A	16q23.1	criteria provided, single submitter	1		N	-	2	504364
375420	Single nucleotide variant	NM_001077416.2(TMEM231):c.657G>A (p.Pro219=)	79583	TMEM231	HGNC:37234	Benign/Likely benign	0	2017-10-12	201636741	-	RCV000650610;RCV000650610;RCV000437462	MedGen:C3554235,OMIM:614970;MedGen:C3809352,OMIM:615397;MedGen:CN169374	Joubert syndrome 20;Meckel syndrome, type 11;not specified	Germline	Germline	GRCh37	NC_000016.9	16	75579334	75579334	C	T	16q23.1	criteria provided, multiple submitters, no conflicts	2		N	-	2	385987
530537	Single nucleotide variant	NM_001077416.2(TMEM231):c.629C>T (p.Ala210Val)	79583	TMEM231	HGNC:37234	Likely benign	0	2017-09-14	201036290	-	RCV000650608;RCV000650608	MedGen:C3554235,OMIM:614970;MedGen:C3809352,OMIM:615397	Joubert syndrome 20;Meckel syndrome, type 11	Germline	Germline	GRCh37	NC_000016.9	16	75579362	75579362	G	A	16q23.1	criteria provided, single submitter	1		N	-	2	540545
429845	Single nucleotide variant	NM_001077418.2(TMEM231):c.438+1G>A	79583	TMEM231	HGNC:37234	Pathogenic	1	2016-01-06	-1	-	RCV000499980	MedGen:C3809352,OMIM:615397	Meckel syndrome, type 11	Germline	Germline	GRCh37	NC_000016.9	16	75579723	75579723	C	T	16q23.1	criteria provided, single submitter	1		N	-	2	437010
506486	Single nucleotide variant	NM_001077416.2(TMEM231):c.535C>T (p.Leu179=)	79583	TMEM231	HGNC:37234	Benign	0	2017-12-12	557695110	-	RCV000614978	MedGen:CN169374	Not specified	Germline	Germline	GRCh37	NC_000016.9	16	75579786	75579786	G	A	16q23.1	criteria provided, single submitter	1		N	-	2	506429
466733	Single nucleotide variant	NM_004483.4(GCSH):c.446T>C (p.Leu149Pro)	2653	GCSH	HGNC:4208	Uncertain significance	0	2017-06-03	944048995	-	RCV000542249	Human Phenotype Ontology:HP:0008288,MedGen:C0751748,OMIM:605899,Orphanet:ORPHA407,SNOMED CT:237939006	Non-ketotic hyperglycinemia	Germline	Germline	GRCh37	NC_000016.9	16	81116547	81116547	A	G	16q23.2	criteria provided, single submitter	1		N	-	2	462907
409789	Single nucleotide variant	NM_013275.5(ANKRD11):c.7927G>A (p.Glu2643Lys)	29123	ANKRD11	HGNC:21316	Uncertain significance	0	2017-02-06	1064796264	-	RCV000484832	MedGen:CN169374	Not specified	Germline	Germline	GRCh37	NC_000016.9	16	89334951	89334951	C	T	16q24.3	criteria provided, single submitter	1		N	-	2	423151
205297	Single nucleotide variant	NM_013275.5(ANKRD11):c.7825C>T (p.Gln2609Ter)	29123	ANKRD11	HGNC:21316	Pathogenic	1	2013-02-06	797044900	-	RCV000190724	MeSH:D030342,MedGen:C0950123	Inborn genetic diseases	Germline	Germline	GRCh37	NC_000016.9	16	89335053	89335053	G	A	16q24.3	criteria provided, single submitter	1		N	-	2	208708
422126	Single nucleotide variant	NM_013275.5(ANKRD11):c.7814T>G (p.Leu2605Arg)	29123	ANKRD11	HGNC:21316	Likely pathogenic	1	2015-09-27	1131691512	-	RCV000493206	MedGen:CN517202	Not provided	Germline	Germline	GRCh37	NC_000016.9	16	89335064	89335064	A	C	16q24.3	criteria provided, single submitter	1		N	-	2	429654
536919	Single nucleotide variant	NM_013275.5(ANKRD11):c.7183C>T (p.Gln2395Ter)	29123	ANKRD11	HGNC:21316	Pathogenic	1	2018-05-18	-1	-	RCV000658246	MedGen:CN517202	Not provided	Germline	Germline	GRCh37	NC_000016.9	16	89345767	89345767	G	A	16q24.3	criteria provided, single submitter	1		N	-	2	546380
214544	Single nucleotide variant	NM_001256182.1(ANKRD11):c.7180C>T (p.Gln2394Ter)	29123	ANKRD11	HGNC:21316	Pathogenic	1	2014-09-17	863225296	-	RCV000201945	MedGen:C0220687,OMIM:148050,Orphanet:ORPHA2332	KBG syndrome	De novo	Germline	GRCh37	NC_000016.9	16	89345770	89345770	G	A	16q24.3	no assertion criteria provided	1		N	-	2	217881
377926	Single nucleotide variant	NM_013275.5(ANKRD11):c.7138C>T (p.Gln2380Ter)	29123	ANKRD11	HGNC:21316	Pathogenic	1	2015-04-04	1057520565	-	RCV000425698	MedGen:CN517202	Not provided	Germline	Germline	GRCh37	NC_000016.9	16	89345812	89345812	G	A	16q24.3	criteria provided, single submitter	1		N	-	2	379306
568458	Single nucleotide variant	NM_013275.5(ANKRD11):c.7095G>A (p.Pro2365=)	29123	ANKRD11	HGNC:21316	Uncertain significance	0	2018-01-19	-1	-	RCV000701555	MedGen:C0220687,OMIM:148050,Orphanet:ORPHA2332	KBG syndrome	Germline	Germline	GRCh37	NC_000016.9	16	89345855	89345855	C	T	16q24.3	criteria provided, single submitter	1		N	-	2	578522
374743	Single nucleotide variant	NM_013275.5(ANKRD11):c.6923G>T (p.Gly2308Val)	29123	ANKRD11	HGNC:21316	Uncertain significance	0	2016-04-07	1057522245	-	RCV000437342	MedGen:CN169374	Not specified	Germline	Germline	GRCh37	NC_000016.9	16	89346027	89346027	C	A	16q24.3	criteria provided, single submitter	1		N	-	2	385512
512868	Single nucleotide variant	NM_001256182.1(ANKRD11):c.6919C>T (p.Pro2307Ser)	29123	ANKRD11	HGNC:21316	Conflicting interpretations of pathogenicity	0	2018-04-16	575642464	-	RCV000626913;RCV000626913;RCV000626913;RCV000625153;RCV000626913;RCV000626913;RCV000710575	Human Phenotype Ontology:HP:0000708,MedGen:C0233514;Human Phenotype Ontology:HP:0001263,MedGen:C0557874;Human Phenotype Ontology:HP:0002378,MedGen:C0239842;MedGen:C0220687,OMIM:148050,Orphanet:ORPHA2332;Human Phenotype Ontology:HP:0000256,MedGen:C2243051,OMIM:248000;Human Phenotype Ontology:HP:0001250,MedGen:C0036572;MedGen:CN517202	Behavioral abnormality;Global developmental delay;Hand tremor;KBG syndrome;Macrocephalus;Seizures;not provided	Germline;unknown	Germline	GRCh37	NC_000016.9	16	89346031	89346031	G	A	16q24.3	criteria provided, conflicting interpretations	4		N	-	2	522263
429883	Single nucleotide variant	NM_013275.5(ANKRD11):c.6893G>T (p.Arg2298Leu)	29123	ANKRD11	HGNC:21316	Uncertain significance	0	2016-10-10	-1	-	RCV000501053	MedGen:CN169374	Not specified	Germline	Germline	GRCh37	NC_000016.9	16	89346057	89346057	C	A	16q24.3	criteria provided, single submitter	1		N	-	2	434201
409793	Single nucleotide variant	NM_013275.5(ANKRD11):c.6871G>T (p.Glu2291Ter)	29123	ANKRD11	HGNC:21316	Pathogenic	1	2017-03-24	1064797012	-	RCV000485133	MedGen:CN517202	Not provided	Germline	Germline	GRCh37	NC_000016.9	16	89346079	89346079	C	A	16q24.3	criteria provided, single submitter	1		N	-	2	424512
434772	Single nucleotide variant	NM_013275.5(ANKRD11):c.6847C>T (p.Gln2283Ter)	29123	ANKRD11	HGNC:21316	Pathogenic	1	2017-07-28	-1	-	RCV000624386;RCV000509301	MeSH:D030342,MedGen:C0950123;MedGen:C0220687,OMIM:148050,Orphanet:ORPHA2332	Inborn genetic diseases;KBG syndrome	De novo;germline	Germline	GRCh37	NC_000016.9	16	89346103	89346103	G	A	16q24.3	criteria provided, multiple submitters, no conflicts	4		N	-	2	441154
213720	Indel	NM_000267.3(NF1):c.4773-2116_7127-1817delinsAGTTACC	4763	NF1	HGNC:7765	Pathogenic	1	-	-1	-	RCV000200898	MedGen:C0027831,OMIM:162200,Orphanet:ORPHA636,SNOMED CT:92824003	Neurofibromatosis, type 1	Unknown	Unknown	GRCh37	NC_000017.10	17	29650722	29674321	na	AGTTACC	17q11.2	no assertion criteria provided	1		N	-	2	217086
247135	Single nucleotide variant	NM_012448.3(STAT5B):c.799C>G (p.Pro267Ala)	6777	STAT5B	HGNC:11367	Uncertain significance	0	2015-07-30	760893128	-	RCV000238653	MedGen:CN169374	Not specified	Unknown	Unknown	GRCh37	NC_000017.10	17	40371364	40371364	G	C	17q21.2	criteria provided, single submitter	1		N	-	2	252678
531010	Single nucleotide variant	NM_012448.3(STAT5B):c.798G>C (p.Gly266=)	6777	STAT5B	HGNC:11367	Likely benign	0	2017-12-09	-1	-	RCV000642184	MedGen:C1855548,OMIM:245590,Orphanet:ORPHA220465	Growth hormone insensitivity with immunodeficiency	Germline	Germline	GRCh37	NC_000017.10	17	40371365	40371365	C	G	17q21.2	criteria provided, single submitter	1		N	-	2	534580
571342	Single nucleotide variant	NM_012448.3(STAT5B):c.773G>A (p.Arg258Gln)	6777	STAT5B	HGNC:11367	Uncertain significance	0	2018-03-02	-1	-	RCV000701452	MedGen:C1855548,OMIM:245590,Orphanet:ORPHA220465	Growth hormone insensitivity with immunodeficiency	Germline	Germline	GRCh37	NC_000017.10	17	40371390	40371390	C	T	17q21.2	criteria provided, single submitter	1		N	-	2	578442
531505	Single nucleotide variant	NM_012448.3(STAT5B):c.691G>A (p.Glu231Lys)	6777	STAT5B	HGNC:11367	Uncertain significance	0	2017-12-08	917567542	-	RCV000642181	MedGen:C1855548,OMIM:245590,Orphanet:ORPHA220465	Growth hormone insensitivity with immunodeficiency	Germline	Germline	GRCh37	NC_000017.10	17	40371472	40371472	C	T	17q21.2	criteria provided, single submitter	1		N	-	2	534578
466808	Single nucleotide variant	NM_012448.3(STAT5B):c.690C>T (p.Ala230=)	6777	STAT5B	HGNC:11367	Benign	0	2017-10-27	555155085	-	RCV000557388	MedGen:C1855548,OMIM:245590,Orphanet:ORPHA220465	Growth hormone insensitivity with immunodeficiency	Germline	Germline	GRCh37	NC_000017.10	17	40371473	40371473	G	A	17q21.2	criteria provided, single submitter	1		N	-	2	466225
76331	Single nucleotide variant	NM_001070.4(TUBG1):c.275A>G (p.Tyr92Cys)	7283	TUBG1	HGNC:12417	Pathogenic	1	2013-06-01	398123046	-	RCV000055621	MedGen:C3809420,OMIM:615412	Cortical dysplasia, complex, with other brain malformations 4	Germline	Germline	GRCh37	NC_000017.10	17	40762553	40762553	A	G	17q21.2	no assertion criteria provided	1		N	OMIM Allelic Variant:191135.0002,UniProtKB (protein):P23258#VAR_070577	1	65398
445789	Single nucleotide variant	NM_014798.2(PLEKHM1):c.3159C>A (p.Asn1053Lys)	9842	PLEKHM1	HGNC:29017	Uncertain significance	0	2017-10-04	372927279	-	RCV000521115	MedGen:CN169374	Not specified	Germline	Germline	GRCh37	NC_000017.10	17	43515236	43515236	G	T	17q21.31	criteria provided, single submitter	1		N	-	2	452522
551354	Single nucleotide variant	NM_014798.2(PLEKHM1):c.2140C>T (p.Arg714Cys)	9842	PLEKHM1	HGNC:29017	Pathogenic	1	2018-09-04	559224144	-	RCV000678395	MedGen:CN253817,OMIM:618107	OSTEOPETROSIS, AUTOSOMAL DOMINANT 3	Germline	Germline	GRCh37	NC_000017.10	17	43531078	43531078	G	A	17q21.31	no assertion criteria provided	1		N	OMIM Allelic Variant:611466.0002	1	560304
360455	Single nucleotide variant	NM_014798.2(PLEKHM1):c.884G>A (p.Gly295Asp)	9842	PLEKHM1	HGNC:29017	Uncertain significance	0	2016-12-12	1057518595	-	RCV000414542	MedGen:CN169374	Not specified	Germline	Germline	GRCh37	NC_000017.10	17	43552505	43552505	C	T	17q21.31	criteria provided, single submitter	1		N	-	2	373763
15961	Single nucleotide variant	NM_014798.2(PLEKHM1):c.296+1G>A	9842	PLEKHM1	HGNC:29017	Pathogenic	1	2007-04-01	786205055	-	RCV000000970	MedGen:C1969093,OMIM:611497,Orphanet:ORPHA210110	Osteopetrosis autosomal recessive 6	Germline	Germline	GRCh37	NC_000017.10	17	43555265	43555265	C	T	17q21.31	no assertion criteria provided	1		N	OMIM Allelic Variant:611466.0001	1	922
482134	Single nucleotide variant	NM_014798.2(PLEKHM1):c.48G>A (p.Pro16=)	9842	PLEKHM1	HGNC:29017	Uncertain significance	0	2018-01-11	-1	-	RCV000578823	MedGen:CN169374	Not specified	Germline	Germline	GRCh37	NC_000017.10	17	43559803	43559803	C	T	17q21.31	criteria provided, single submitter	1		N	-	2	489329
227791	Single nucleotide variant	NM_001145146.1(CRHR1):c.1194+111C>T	1394	CRHR1	HGNC:2357	drug response	0	2016-04-07	1876828	-	RCV000211373;RCV000211194;RCV000211279;RCV000211365;RCV000211182	MedGen:CN236488;MedGen:CN236516;MedGen:CN236556;MedGen:CN236557;MedGen:CN236586	budesonide response - Efficacy;corticosteroids response - Efficacy;fluticasone propionate response - Efficacy;fluticasone/salmeterol response - Efficacy;triamcinolone response - Efficacy	Germline	Germline	GRCh37	NC_000017.10	17	43911525	43911525	C	T	17q21.31	reviewed by expert panel	1		N	PharmGKB Clinical Annotation:827864250	1	225965
256217	Single nucleotide variant	NM_001123066.3(MAPT):c.-13A>G	4137	MAPT	HGNC:6893	Benign	0	2016-06-14	17650901	-	RCV000359222;RCV000251203	MedGen:CN239327;MedGen:CN169374	MAPT-Related Spectrum Disorders;not specified	Germline	Germline	GRCh37	NC_000017.10	17	44039691	44039691	A	G	17q21.31	criteria provided, multiple submitters, no conflicts	2		N	-	2	257501
29300	Single nucleotide variant	NM_005910.5(MAPT):c.14G>A (p.Arg5His)	4137	MAPT	HGNC:6893	Likely benign	1	2016-06-14	63750959	-	RCV000015330;RCV000266864	Human Phenotype Ontology:HP:0002145,MedGen:C0338451,OMIM:600274,Orphanet:ORPHA282,SNOMED CT:230270009;MedGen:CN239327	Frontotemporal dementia;MAPT-Related Spectrum Disorders	Germline	Germline	GRCh37	NC_000017.10	17	44039717	44039717	G	A	17q21.3	criteria provided, single submitter	2		N	OMIM Allelic Variant:157140.0017,UniProtKB (protein):P10636#VAR_019660	3	14261
29302	Single nucleotide variant	NM_016835.4(MAPT):c.14G>T (p.Arg5Leu)	4137	MAPT	HGNC:6893	Pathogenic	1	2017-09-13	63750959	-	RCV000015332;RCV000084498	MedGen:C0038868,OMIM:601104,SNOMED CT:28978003;MedGen:CN517202	Progressive supranuclear ophthalmoplegia;not provided	Germline	Germline	GRCh37	NC_000017.10	17	44039717	44039717	G	T	17q21.3	no assertion criteria provided	2		N	OMIM Allelic Variant:157140.0019,UniProtKB (protein):P10636#VAR_019661	3	14263
29300	Single nucleotide variant	NM_005910.5(MAPT):c.14G>A (p.Arg5His)	4137	MAPT	HGNC:6893	Likely benign	1	2016-06-14	63750959	-	RCV000015330;RCV000266864	Human Phenotype Ontology:HP:0002145,MedGen:C0338451,OMIM:600274,Orphanet:ORPHA282,SNOMED CT:230270009;MedGen:CN239327	Frontotemporal dementia;MAPT-Related Spectrum Disorders	Germline	Germline	GRCh37	NC_000017.10	17	44039717	44039717	G	A	17q21.3	criteria provided, single submitter	2		N	OMIM Allelic Variant:157140.0017,UniProtKB (protein):P10636#VAR_019660	3	14261
29302	Single nucleotide variant	NM_016835.4(MAPT):c.14G>T (p.Arg5Leu)	4137	MAPT	HGNC:6893	Pathogenic	1	2017-09-13	63750959	-	RCV000015332;RCV000084498	MedGen:C0038868,OMIM:601104,SNOMED CT:28978003;MedGen:CN517202	Progressive supranuclear ophthalmoplegia;not provided	Germline	Germline	GRCh37	NC_000017.10	17	44039717	44039717	G	T	17q21.3	no assertion criteria provided	2		N	OMIM Allelic Variant:157140.0019,UniProtKB (protein):P10636#VAR_019661	3	14263
539073	Single nucleotide variant	NM_016841.4(MAPT):c.47G>T (p.Gly16Val)	4137	MAPT	HGNC:6893	Uncertain significance	0	2018-03-05	755131800	-	RCV000662117;RCV000662120;RCV000662118;RCV000662119	Human Phenotype Ontology:HP:0002145,MedGen:C0338451,OMIM:600274,Orphanet:ORPHA282,SNOMED CT:230270009;MedGen:C3160718,OMIM:168600,SNOMED CT:49049000;MedGen:C0236642,OMIM:172700,SNOMED CT:13092008;MedGen:C0038868,OMIM:601104,SNOMED CT:28978003	Frontotemporal dementia;Parkinson disease, late-onset;Pick's disease;Progressive supranuclear ophthalmoplegia	Inherited	Germline	GRCh37	NC_000017.10	17	44039750	44039750	G	T	17q21.31	criteria provided, single submitter	1		N	-	2	548576
104086	Single nucleotide variant	NM_016835.4(MAPT):c.54C>T (p.Tyr18=)	4137	MAPT	HGNC:6893	not provided	0	-	63750811	-	RCV000084499	MedGen:CN517202	Not provided	Not provided	Not provided	GRCh37	NC_000017.10	17	44039757	44039757	C	T	17q21.31	no assertion provided	1		N	-	2	98194
171597	Single nucleotide variant	NM_016835.4(MAPT):c.69G>C (p.Arg23Ser)	4137	MAPT	HGNC:6893	Uncertain significance	0	-	193920967	-	RCV000149240	Human Phenotype Ontology:HP:0012125,MedGen:C0376358,OMIM:176807,SNOMED CT:399068003	Malignant tumor of prostate	Somatic	Somatic	GRCh37	NC_000017.10	17	44039772	44039772	G	C	17q21.31	no assertion criteria provided	1		N	-	2	161704
171598	Single nucleotide variant	NM_016835.4(MAPT):c.100G>T (p.Asp34Tyr)	4137	MAPT	HGNC:6893	Uncertain significance	0	-	193920968	-	RCV000149239	Human Phenotype Ontology:HP:0012125,MedGen:C0376358,OMIM:176807,SNOMED CT:399068003	Malignant tumor of prostate	Somatic	Somatic	GRCh37	NC_000017.10	17	44039803	44039803	G	T	17q21.31	no assertion criteria provided	1		N	-	2	161703
104087	Single nucleotide variant	NM_005910.5(MAPT):c.117G>A (p.Thr39=)	4137	MAPT	HGNC:6893	Benign	0	2017-10-17	63750529	-	RCV000635211;RCV000084500	Human Phenotype Ontology:HP:0002145,MedGen:C0338451,OMIM:600274,Orphanet:ORPHA282,SNOMED CT:230270009;MedGen:CN517202	Frontotemporal dementia;not provided	Germline	Germline	GRCh37	NC_000017.10	17	44039820	44039820	G	A	17q21.31	criteria provided, single submitter	2		N	-	2	98195
344842	Single nucleotide variant	NM_005910.5(MAPT):c.308C>G (p.Ala103Gly)	4137	MAPT	HGNC:6893	Uncertain significance	0	2016-06-14	886053030	-	RCV000318365	MedGen:CN239327	MAPT-Related Spectrum Disorders	Germline	Germline	GRCh37	NC_000017.10	17	44055741	44055741	C	G	17q21.31	criteria provided, single submitter	1		N	-	2	323644
441965	Single nucleotide variant	NM_005910.5(MAPT):c.320G>T (p.Gly107Val)	4137	MAPT	HGNC:6893	Uncertain significance	0	2016-11-09	144397565	-	RCV000517408	MedGen:CN169374	Not specified	Germline	Germline	GRCh37	NC_000017.10	17	44055753	44055753	G	T	17q21.31	criteria provided, single submitter	1		N	-	2	447706
531369	Single nucleotide variant	NM_005910.5(MAPT):c.378C>A (p.Arg126=)	4137	MAPT	HGNC:6893	Likely benign	0	2017-11-08	776028517	-	RCV000635214	Human Phenotype Ontology:HP:0002145,MedGen:C0338451,OMIM:600274,Orphanet:ORPHA282,SNOMED CT:230270009	Frontotemporal dementia	Germline	Germline	GRCh37	NC_000017.10	17	44064410	44064410	C	A	17q21.31	criteria provided, single submitter	1		N	-	2	529749
375144	Single nucleotide variant	NM_005910.5(MAPT):c.412G>A (p.Asp138Asn)	4137	MAPT	HGNC:6893	Uncertain significance	0	2017-01-03	768615863	-	RCV000443928	MedGen:CN169374	Not specified	Germline	Germline	GRCh37	NC_000017.10	17	44064444	44064444	G	A	17q21.31	criteria provided, single submitter	1		N	-	2	392600
438045	Single nucleotide variant	NM_016835.4(MAPT):c.1253G>A (p.Gly418Asp)	4137	MAPT	HGNC:6893	Uncertain significance	0	2017-03-31	-1	-	RCV000513203	MedGen:CN517202	Not provided	Germline	Germline	GRCh37	NC_000017.10	17	44067314	44067314	G	A	17q21.31	criteria provided, single submitter	1		N	-	2	444405
468120	Single nucleotide variant	NM_005910.5(MAPT):c.430-1485C>T	4137	MAPT	HGNC:6893	Conflicting interpretations of pathogenicity	0	2018-02-28	143956882	-	RCV000529361;RCV000585116	Human Phenotype Ontology:HP:0002145,MedGen:C0338451,OMIM:600274,Orphanet:ORPHA282,SNOMED CT:230270009;MedGen:CN517202	Frontotemporal dementia;not provided	Germline	Germline	GRCh37	NC_000017.10	17	44067341	44067341	C	T	17q21.31	criteria provided, conflicting interpretations	2		N	-	2	460294
495425	Single nucleotide variant	NM_005910.5(MAPT):c.430-1474G>A	4137	MAPT	HGNC:6893	Uncertain significance	0	2018-02-05	375359117	-	RCV000598832	MedGen:CN169374	Not specified	Germline	Germline	GRCh37	NC_000017.10	17	44067352	44067352	G	A	17q21.31	criteria provided, single submitter	1		N	-	2	504202
104094	Single nucleotide variant	NM_001123066.3(MAPT):c.1321T>C (p.Tyr441His)	4137	MAPT	HGNC:6893	Benign	0	-	2258689	-	RCV000084507;RCV000246568	MedGen:CN517202;MedGen:CN169374	not provided;not specified	Germline	Germline	GRCh37	NC_000017.10	17	44067382	44067382	T	C	17q21.31	criteria provided, single submitter	2		N	UniProtKB (protein):P10636#VAR_010342	2	98202
467806	Single nucleotide variant	NM_005910.5(MAPT):c.447G>A (p.Thr149=)	4137	MAPT	HGNC:6893	Likely benign	0	2017-06-12	139748238	-	RCV000544124	Human Phenotype Ontology:HP:0002145,MedGen:C0338451,OMIM:600274,Orphanet:ORPHA282,SNOMED CT:230270009	Frontotemporal dementia	Germline	Germline	GRCh37	NC_000017.10	17	44068843	44068843	G	A	17q21.31	criteria provided, single submitter	1		N	-	2	460295
531370	Single nucleotide variant	NM_005910.5(MAPT):c.452T>C (p.Ile151Thr)	4137	MAPT	HGNC:6893	Likely benign	0	2017-12-04	114635790	-	RCV000635213	Human Phenotype Ontology:HP:0002145,MedGen:C0338451,OMIM:600274,Orphanet:ORPHA282,SNOMED CT:230270009	Frontotemporal dementia	Germline	Germline	GRCh37	NC_000017.10	17	44068848	44068848	T	C	17q21.31	criteria provided, single submitter	1		N	-	2	529748
338789	Single nucleotide variant	NM_005910.5(MAPT):c.454G>A (p.Ala152Thr)	4137	MAPT	HGNC:6893	Conflicting interpretations of pathogenicity	0	2018-05-09	143624519	-	RCV000532567;RCV000356485	Human Phenotype Ontology:HP:0002145,MedGen:C0338451,OMIM:600274,Orphanet:ORPHA282,SNOMED CT:230270009;MedGen:CN239327	Frontotemporal dementia;MAPT-Related Spectrum Disorders	Germline	Germline	GRCh37	NC_000017.10	17	44068850	44068850	G	A	17q21.31	criteria provided, conflicting interpretations	2		N	-	2	323645
338792	Single nucleotide variant	NM_005910.5(MAPT):c.462G>A (p.Pro154=)	4137	MAPT	HGNC:6893	Likely benign	0	2017-10-27	201046056	-	RCV000635210;RCV000273482	Human Phenotype Ontology:HP:0002145,MedGen:C0338451,OMIM:600274,Orphanet:ORPHA282,SNOMED CT:230270009;MedGen:CN239327	Frontotemporal dementia;MAPT-Related Spectrum Disorders	Germline	Germline	GRCh37	NC_000017.10	17	44068858	44068858	G	A	17q21.31	criteria provided, multiple submitters, no conflicts	2		N	-	2	323646
441966	Single nucleotide variant	NM_005910.5(MAPT):c.512T>C (p.Ile171Thr)	4137	MAPT	HGNC:6893	Uncertain significance	0	2016-11-16	-1	-	RCV000518480	MedGen:CN169374	Not specified	Germline	Germline	GRCh37	NC_000017.10	17	44068908	44068908	T	C	17q21.31	criteria provided, single submitter	1		N	-	2	447707
104098	Single nucleotide variant	NM_001123066.3(MAPT):c.1512T>C (p.Thr504=)	4137	MAPT	HGNC:6893	Benign	0	-	62063845	-	RCV000084511;RCV000251813	MedGen:CN517202;MedGen:CN169374	Not provided;not specified	Germline	Germline	GRCh37	NC_000017.10	17	44071294	44071294	T	C	17q21.31	criteria provided, single submitter	2		N	-	2	98206
104101	Single nucleotide variant	NM_001123066.3(MAPT):c.1770T>C (p.Asn590=)	4137	MAPT	HGNC:6893	Benign	0	2016-06-14	17652121	-	RCV000382118;RCV000084514;RCV000248783	MedGen:CN239327;MedGen:CN517202;MedGen:CN169374	MAPT-Related Spectrum Disorders;not provided;not specified	Germline	Germline	GRCh37	NC_000017.10	17	44073973	44073973	T	C	17q21.31	criteria provided, multiple submitters, no conflicts	4		N	-	2	98209
29298	Single nucleotide variant	NM_016835.4(MAPT):c.1721A>C (p.Lys574Thr)	4137	MAPT	HGNC:6893	Pathogenic	1	2000-12-01	63750129	-	RCV000015328;RCV000084515	MedGen:C0236642,OMIM:172700,SNOMED CT:13092008;MedGen:CN517202	Pick's disease;not provided	Germline	Germline	GRCh37	NC_000017.10	17	44073978	44073978	A	C	17q21.3	no assertion criteria provided	2		N	OMIM Allelic Variant:157140.0015,UniProtKB (protein):P10636#VAR_010344	3	14259
104102	Single nucleotide variant	NM_016835.4(MAPT):c.1729A>G (p.Ile577Val)	4137	MAPT	HGNC:6893	not provided	0	-	63751249	-	RCV000084516	MedGen:CN517202	Not provided	Not provided	Not provided	GRCh37	NC_000017.10	17	44073986	44073986	A	G	17q21.31	no assertion provided	1		N	-	2	98210
29305	Single nucleotide variant	NM_016835.4(MAPT):c.1747C>G (p.Leu583Val)	4137	MAPT	HGNC:6893	Pathogenic	1	2003-01-01	63750349	-	RCV000015336;RCV000084517	Human Phenotype Ontology:HP:0002145,MedGen:C0338451,OMIM:600274,Orphanet:ORPHA282,SNOMED CT:230270009;MedGen:CN517202	Frontotemporal dementia;not provided	Germline	Germline	GRCh37	NC_000017.10	17	44074004	44074004	C	G	17q21.3	no assertion criteria provided	2		N	OMIM Allelic Variant:157140.0022,UniProtKB (protein):P10636#VAR_019662	3	14266
328797	Single nucleotide variant	NM_005910.5(MAPT):c.798G>A (p.Leu266=)	4137	MAPT	HGNC:6893	Likely benign	0	2016-06-14	373081497	-	RCV000290067	MedGen:CN239327	MAPT-Related Spectrum Disorders	Germline	Germline	GRCh37	NC_000017.10	17	44074006	44074006	G	A	17q21.31	criteria provided, single submitter	1		N	-	2	323647
104103	Single nucleotide variant	NM_001123066.3(MAPT):c.1815G>A (p.Pro605=)	4137	MAPT	HGNC:6893	Benign/Likely benign	0	2017-08-07	11568305	-	RCV000554260;RCV000347983;RCV000084518;RCV000253733	Human Phenotype Ontology:HP:0002145,MedGen:C0338451,OMIM:600274,Orphanet:ORPHA282,SNOMED CT:230270009;MedGen:CN239327;MedGen:CN517202;MedGen:CN169374	Frontotemporal dementia;MAPT-Related Spectrum Disorders;not provided;not specified	Germline	Germline	GRCh37	NC_000017.10	17	44074018	44074018	G	A	17q21.31	criteria provided, multiple submitters, no conflicts	5		N	-	2	98211
29285	Single nucleotide variant	NM_016835.4(MAPT):c.1766G>T (p.Gly589Val)	4137	MAPT	HGNC:6893	Pathogenic	1	2017-09-13	63750376	-	RCV000015315;RCV000084519	Human Phenotype Ontology:HP:0002145,MedGen:C0338451,OMIM:600274,Orphanet:ORPHA282,SNOMED CT:230270009;MedGen:CN517202	Frontotemporal dementia;not provided	Germline	Germline	GRCh37	NC_000017.10	17	44074023	44074023	G	T	17q21.3	no assertion criteria provided	2		N	OMIM Allelic Variant:157140.0002,UniProtKB (protein):P10636#VAR_010345	3	14246
104104	Single nucleotide variant	NM_016835.4(MAPT):c.1774-10G>T	4137	MAPT	HGNC:6893	not provided	0	-	63749974	-	RCV000084520	MedGen:CN517202	Not provided	Not provided	Not provided	GRCh37	NC_000017.10	17	44087666	44087666	G	T	17q21.31	no assertion provided	1		N	-	2	98212
413471	Single nucleotide variant	NM_016835.4(MAPT):c.1774G>T (p.Val592Leu)	4137	MAPT	HGNC:6893	Uncertain significance	0	2016-10-31	1064797225	-	RCV000488290	MedGen:CN517202	Not provided	Germline	Germline	GRCh37	NC_000017.10	17	44087676	44087676	G	T	17q21.31	criteria provided, single submitter	1		N	-	2	425137
29292	Single nucleotide variant	NM_005910.5(MAPT):c.837T>G (p.Asn279Lys)	4137	MAPT	HGNC:6893	Pathogenic	1	2018-06-12	63750756	-	RCV000015322;RCV000084521	Human Phenotype Ontology:HP:0002145,MedGen:C0338451,OMIM:600274,Orphanet:ORPHA282,SNOMED CT:230270009;MedGen:CN517202	Frontotemporal dementia;not provided	Germline	Germline	GRCh37	NC_000017.10	17	44087690	44087690	T	G	17q21.3	criteria provided, single submitter	3		N	OMIM Allelic Variant:157140.0009,UniProtKB (protein):P10636#VAR_010346	3	14253
104106	Single nucleotide variant	NM_016835.4(MAPT):c.1803T>C (p.Leu601=)	4137	MAPT	HGNC:6893	not provided	0	-	63751423	-	RCV000084523	MedGen:CN517202	Not provided	Not provided	Not provided	GRCh37	NC_000017.10	17	44087705	44087705	T	C	17q21.31	no assertion provided	1		N	-	2	98214
104107	Single nucleotide variant	NM_016835.4(MAPT):c.1837A>C (p.Asn613His)	4137	MAPT	HGNC:6893	not provided	0	-	63750416	-	RCV000084524	MedGen:CN517202	Not provided	Not provided	Not provided	GRCh37	NC_000017.10	17	44087739	44087739	A	C	17q21.31	no assertion provided	1		N	UniProtKB (protein):P10636#VAR_019663	2	98215
29296	Single nucleotide variant	NM_016835.4(MAPT):c.1839T>C (p.Asn613=)	4137	MAPT	HGNC:6893	Pathogenic	1	2000-12-01	63750912	-	RCV000015326;RCV000084525	Human Phenotype Ontology:HP:0002145,MedGen:C0338451,OMIM:600274,Orphanet:ORPHA282,SNOMED CT:230270009;MedGen:CN517202	Frontotemporal dementia;not provided	Germline	Germline	GRCh37	NC_000017.10	17	44087741	44087741	T	C	17q21.3	no assertion criteria provided	2		N	OMIM Allelic Variant:157140.0013	3	14257
29295	Single nucleotide variant	NM_016835.4(MAPT):c.1852C>T (p.Pro618Ser)	4137	MAPT	HGNC:6893	Pathogenic	1	2005-12-01	63751438	-	RCV000015325;RCV000084526	Human Phenotype Ontology:HP:0002145,MedGen:C0338451,OMIM:600274,Orphanet:ORPHA282,SNOMED CT:230270009;MedGen:CN517202	Frontotemporal dementia;not provided	Germline	Germline	GRCh37	NC_000017.10	17	44087754	44087754	C	T	17q21.3	no assertion criteria provided	2		N	OMIM Allelic Variant:157140.0012,UniProtKB (protein):P10636#VAR_010349	3	14256
29284	Single nucleotide variant	NM_005910.5(MAPT):c.902C>T (p.Pro301Leu)	4137	MAPT	HGNC:6893	Pathogenic	1	2018-06-12	63751273	-	RCV000015313;RCV000015314;RCV000084527	Human Phenotype Ontology:HP:0002145,MedGen:C0338451,OMIM:600274,Orphanet:ORPHA282,SNOMED CT:230270009;MedGen:C0038868,OMIM:601104,SNOMED CT:28978003;MedGen:CN517202	Frontotemporal dementia;Progressive supranuclear ophthalmoplegia;not provided	Germline	Germline	GRCh37	NC_000017.10	17	44087755	44087755	C	T	17q21.3	criteria provided, multiple submitters, no conflicts	4		N	OMIM Allelic Variant:157140.0001,UniProtKB (protein):P10636#VAR_010348	3	14245
104108	Single nucleotide variant	NM_005910.5(MAPT):c.903G>A (p.Pro301=)	4137	MAPT	HGNC:6893	Likely benign	0	2016-06-14	63751395	-	RCV000396762;RCV000084528	MedGen:CN239327;MedGen:CN517202	MAPT-Related Spectrum Disorders;not provided	Germline	Germline	GRCh37	NC_000017.10	17	44087756	44087756	G	A	17q21.31	criteria provided, single submitter	2		N	-	2	98216
29308	Single nucleotide variant	NM_016835.4(MAPT):c.1859G>T (p.Gly620Val)	4137	MAPT	HGNC:6893	Pathogenic	1	2005-09-01	63751391	-	RCV000015339;RCV000084529	MedGen:C0038868,OMIM:601104,SNOMED CT:28978003;MedGen:CN517202	Progressive supranuclear ophthalmoplegia;not provided	Germline	Germline	GRCh37	NC_000017.10	17	44087761	44087761	G	T	17q21.3	no assertion criteria provided	2		N	OMIM Allelic Variant:157140.0025,UniProtKB (protein):P10636#VAR_037439	3	14269
29293	Single nucleotide variant	NM_016835.4(MAPT):c.1865G>A (p.Ser622Asn)	4137	MAPT	HGNC:6893	Pathogenic	1	1999-02-25	63751165	-	RCV000015323;RCV000084530	Human Phenotype Ontology:HP:0002145,MedGen:C0338451,OMIM:600274,Orphanet:ORPHA282,SNOMED CT:230270009;MedGen:CN517202	Frontotemporal dementia;not provided	Germline	Germline	GRCh37	NC_000017.10	17	44087767	44087767	G	A	17q21.3	no assertion criteria provided	2		N	OMIM Allelic Variant:157140.0010,UniProtKB (protein):P10636#VAR_010350	3	14254
104109	Single nucleotide variant	NM_016835.4(MAPT):c.1866T>C (p.Ser622=)	4137	MAPT	HGNC:6893	not provided	0	-	63750568	-	RCV000084531	MedGen:CN517202	Not provided	Not provided	Not provided	GRCh37	NC_000017.10	17	44087768	44087768	T	C	17q21.31	no assertion provided	1		N	-	2	98217
29290	Single nucleotide variant	NG_007398.1:g.120983G>A	4137	MAPT	HGNC:6893	Pathogenic	1	1998-06-23	-1	-	RCV000015320	Human Phenotype Ontology:HP:0002145,MedGen:C0338451,OMIM:600274,Orphanet:ORPHA282,SNOMED CT:230270009	Frontotemporal dementia	Germline	Germline	GRCh37	NC_000017.10	17	44087769	44087769	G	A	-	no assertion criteria provided	1		N	OMIM Allelic Variant:157140.0007	1	14251
104110	Single nucleotide variant	NM_005910.5(MAPT):c.915+3G>A	4137	MAPT	HGNC:6893	Pathogenic	1	2017-03-15	63750013	-	RCV000084532	MedGen:CN517202	Not provided	Germline	Germline	GRCh37	NC_000017.10	17	44087771	44087771	G	A	17q21.31	criteria provided, single submitter	2		N	-	2	98218
104111	Single nucleotide variant	NM_016835.4(MAPT):c.1866+11T>C	4137	MAPT	HGNC:6893	not provided	0	-	63751394	-	RCV000084533	MedGen:CN517202	Not provided	Not provided	Not provided	GRCh37	NC_000017.10	17	44087779	44087779	T	C	17q21.31	no assertion provided	1		N	-	2	98219
104112	Single nucleotide variant	NM_016835.4(MAPT):c.1866+12C>T	4137	MAPT	HGNC:6893	not provided	0	-	63750916	-	RCV000084534	MedGen:CN517202	Not provided	Not provided	Not provided	GRCh37	NC_000017.10	17	44087780	44087780	C	T	17q21.31	no assertion provided	1		N	-	2	98220
104113	Single nucleotide variant	NM_016835.4(MAPT):c.1866+13A>G	4137	MAPT	HGNC:6893	not provided	0	-	63750308	-	RCV000084535	MedGen:CN517202	Not provided	Not provided	Not provided	GRCh37	NC_000017.10	17	44087781	44087781	A	G	17q21.31	no assertion provided	1		N	-	2	98221
29287	Single nucleotide variant	NM_016835.4(MAPT):c.1866+14C>T	4137	MAPT	HGNC:6893	Pathogenic	1	1994-12-01	63750972	-	RCV000015317;RCV000084536	Human Phenotype Ontology:HP:0002145,MedGen:C0338451,OMIM:600274,Orphanet:ORPHA282,SNOMED CT:230270009;MedGen:CN517202	Frontotemporal dementia;not provided	Germline	Germline	GRCh37	NC_000017.10	17	44087782	44087782	C	T	17q21.3	no assertion criteria provided	2		N	OMIM Allelic Variant:157140.0004	3	14248
104114	Single nucleotide variant	NM_005910.5(MAPT):c.915+16C>T	4137	MAPT	HGNC:6893	Pathogenic	1	2018-03-13	63751011	-	RCV000626752;RCV000626753;RCV000687510;RCV000626753;RCV000626753;RCV000084537	Human Phenotype Ontology:HP:0000726,MedGen:C0497327;Human Phenotype Ontology:HP:0002145,MedGen:C0338451,OMIM:600274,Orphanet:ORPHA282,SNOMED CT:230270009;Human Phenotype Ontology:HP:0002145,MedGen:C0338451,OMIM:600274,Orphanet:ORPHA282,SNOMED CT:230270009;Human Phenotype Ontology:HP:0002354,MedGen:C0233794;Human Phenotype Ontology:HP:0001268,MedGen:C0234985;MedGen:CN517202	Dementia;Frontotemporal dementia;Frontotemporal dementia;Memory impairment;Mental deterioration;not provided	Germline;unknown	Germline	GRCh37	NC_000017.10	17	44087784	44087784	C	T	17q21.31	criteria provided, multiple submitters, no conflicts	5		N	OMIM Allelic Variant:157140.0006	3	98222
104115	Single nucleotide variant	NM_005910.5(MAPT):c.915+19C>G	4137	MAPT	HGNC:6893	Likely pathogenic	1	2018-01-23	63750162	-	RCV000084538	MedGen:CN517202	Not provided	Germline	Germline	GRCh37	NC_000017.10	17	44087787	44087787	C	G	17q21.31	criteria provided, single submitter	2		N	-	2	98223
104116	Single nucleotide variant	NM_005910.5(MAPT):c.915+25C>T	4137	MAPT	HGNC:6893	Benign	0	2017-07-10	63750117	-	RCV000084539;RCV000516677	MedGen:CN517202;MedGen:CN169374	Not provided;not specified	Germline	Germline	GRCh37	NC_000017.10	17	44087793	44087793	C	T	17q21.31	criteria provided, single submitter	2		N	-	2	98224
104117	Single nucleotide variant	NM_005910.5(MAPT):c.915+29G>A	4137	MAPT	HGNC:6893	Conflicting interpretations of pathogenicity	0	2017-10-31	63751443	-	RCV000543898;RCV000084540	Human Phenotype Ontology:HP:0002145,MedGen:C0338451,OMIM:600274,Orphanet:ORPHA282,SNOMED CT:230270009;MedGen:CN517202	Frontotemporal dementia;not provided	Germline	Germline	GRCh37	NC_000017.10	17	44087797	44087797	G	A	17q21.31	criteria provided, conflicting interpretations	3		N	-	2	98225
104118	Single nucleotide variant	NM_016835.4(MAPT):c.1895T>G (p.Leu632Arg)	4137	MAPT	HGNC:6893	not provided	0	-	63749855	-	RCV000084541	MedGen:CN517202	Not provided	Not provided	Not provided	GRCh37	NC_000017.10	17	44091637	44091637	T	G	17q21.31	no assertion provided	1		N	-	2	98226
104119	Single nucleotide variant	NM_016835.4(MAPT):c.1896G>A (p.Leu632=)	4137	MAPT	HGNC:6893	not provided	0	-	63751231	-	RCV000084542	MedGen:CN517202	Not provided	Not provided	Not provided	GRCh37	NC_000017.10	17	44091638	44091638	G	A	17q21.31	no assertion provided	1		N	-	2	98227
29307	Single nucleotide variant	NM_016835.4(MAPT):c.1901A>T (p.Lys634Met)	4137	MAPT	HGNC:6893	Pathogenic	1	2005-05-10	63750092	-	RCV000015338;RCV000084543	Human Phenotype Ontology:HP:0002145,MedGen:C0338451,OMIM:600274,Orphanet:ORPHA282,SNOMED CT:230270009;MedGen:CN517202	Frontotemporal dementia;not provided	Germline	Germline	GRCh37	NC_000017.10	17	44091643	44091643	A	T	17q21.3	no assertion criteria provided	2		N	OMIM Allelic Variant:157140.0024,UniProtKB (protein):P10636#VAR_037440	3	14268
29301	Single nucleotide variant	NM_016835.4(MAPT):c.1910C>T (p.Ser637Phe)	4137	MAPT	HGNC:6893	Pathogenic	1	2002-03-01	63750635	-	RCV000015331;RCV000084544	MedGen:C0236642,OMIM:172700,SNOMED CT:13092008;MedGen:CN517202	Pick's disease;not provided	Germline	Germline	GRCh37	NC_000017.10	17	44091652	44091652	C	T	17q21.3	no assertion criteria provided	2		N	OMIM Allelic Variant:157140.0018,UniProtKB (protein):P10636#VAR_019665	3	14262
104120	Single nucleotide variant	NM_016835.4(MAPT):c.1954G>A (p.Gly652Ser)	4137	MAPT	HGNC:6893	not provided	0	-	63750095	-	RCV000084545	MedGen:CN517202	Not provided	Nnot provided	Not provided	GRCh37	NC_000017.10	17	44095989	44095989	G	A	17q21.31	no assertion provided	1		N	-	2	98228
104121	Single nucleotide variant	NM_016835.4(MAPT):c.1955G>T (p.Gly652Val)	4137	MAPT	HGNC:6893	not provided	0	-	63750905	-	RCV000084546	MedGen:CN517202	Not provided	Nnot provided	Not provided	GRCh37	NC_000017.10	17	44095990	44095990	G	T	17q21.31	no assertion provided	1		N	-	2	98229
104122	Single nucleotide variant	NM_016835.4(MAPT):c.1958A>G (p.Gln653Arg)	4137	MAPT	HGNC:6893	not provided	0	-	63750573	-	RCV000084547	MedGen:CN517202	Not provided	Nnot provided	Not provided	GRCh37	NC_000017.10	17	44095993	44095993	A	G	17q21.31	no assertion provided	1		N	-	2	98230
29291	Single nucleotide variant	NM_016835.4(MAPT):c.1960G>A (p.Val654Met)	4137	MAPT	HGNC:6893	Pathogenic	1	2001-03-01	63750570	-	RCV000015321;RCV000084548	Human Phenotype Ontology:HP:0002145,MedGen:C0338451,OMIM:600274,Orphanet:ORPHA282,SNOMED CT:230270009;MedGen:CN517202	Frontotemporal dementia;not provided	Germline	Germline	GRCh37	NC_000017.10	17	44095995	44095995	G	A	17q21.3	no assertion criteria provided	2		N	OMIM Allelic Variant:157140.0008,UniProtKB (protein):P10636#VAR_010351	3	14252
29297	Single nucleotide variant	NM_016835.4(MAPT):c.1976A>T (p.Glu659Val)	4137	MAPT	HGNC:6893	Pathogenic	1	2000-12-01	63750711	-	RCV000015327;RCV000084549	Human Phenotype Ontology:HP:0002145,MedGen:C0338451,OMIM:600274,Orphanet:ORPHA282,SNOMED CT:230270009;MedGen:CN517202	Frontotemporal dementia;not provided	Germline	Germline	GRCh37	NC_000017.10	17	44096011	44096011	A	T	17q21.3	no assertion criteria provided	2		N	OMIM Allelic Variant:157140.0014,UniProtKB (protein):P10636#VAR_019666	3	14258
29306	Single nucleotide variant	NM_016835.4(MAPT):c.2006C>T (p.Ser669Leu)	4137	MAPT	HGNC:6893	Pathogenic	1	2003-11-01	63750425	-	RCV000015337;RCV000084550	MedGen:C0038868,OMIM:601104,SNOMED CT:28978003;MedGen:CN517202	Progressive supranuclear ophthalmoplegia;not provided	Germline	Germline	GRCh37	NC_000017.10	17	44096041	44096041	C	T	17q21.3	no assertion criteria provided	2		N	OMIM Allelic Variant:157140.0023,UniProtKB (protein):P10636#VAR_019667	3	14267
104123	Single nucleotide variant	NM_005910.5(MAPT):c.1087G>A (p.Val363Ile)	4137	MAPT	HGNC:6893	Conflicting interpretations of pathogenicity	1	2018-03-09	63750869	-	RCV000692998;RCV000084551	Human Phenotype Ontology:HP:0002145,MedGen:C0338451,OMIM:600274,Orphanet:ORPHA282,SNOMED CT:230270009;MedGen:CN517202	Frontotemporal dementia;not provided	Germline	Germline	GRCh37	NC_000017.10	17	44096073	44096073	G	A	17q21.31	criteria provided, conflicting interpretations	3		N	-	2	98231
328802	Single nucleotide variant	NM_005910.5(MAPT):c.1095C>T (p.Gly365=)	4137	MAPT	HGNC:6893	Uncertain significance	0	2016-06-14	148501218	-	RCV000284697	MedGen:CN239327	MAPT-Related Spectrum Disorders	Germline	Germline	GRCh37	NC_000017.10	17	44096081	44096081	C	T	17q21.31	criteria provided, single submitter	1		N	-	2	323648
29299	Single nucleotide variant	NM_016835.4(MAPT):c.2057A>T (p.Lys686Ile)	4137	MAPT	HGNC:6893	Pathogenic	1	2001-10-01	63751264	-	RCV000015329;RCV000084552	MedGen:C0236642,OMIM:172700,SNOMED CT:13092008;MedGen:CN517202	Pick's disease;not provided	Germline	Germline	GRCh37	NC_000017.10	17	44096092	44096092	A	T	17q21.3	no assertion criteria provided	2		N	OMIM Allelic Variant:157140.0016,UniProtKB (protein):P10636#VAR_019668	3	14260
571537	Single nucleotide variant	NM_005910.5(MAPT):c.1137C>T (p.Arg379=)	4137	MAPT	HGNC:6893	Uncertain significance	0	2018-06-06	373462041	-	RCV000699959	Human Phenotype Ontology:HP:0002145,MedGen:C0338451,OMIM:600274,Orphanet:ORPHA282,SNOMED CT:230270009	Frontotemporal dementia	Germline	Germline	GRCh37	NC_000017.10	17	44101348	44101348	C	T	17q21.31	criteria provided, single submitter	1		N	-	2	577259
104124	Single nucleotide variant	NM_016835.4(MAPT):c.2116G>C (p.Gly706Arg)	4137	MAPT	HGNC:6893	not provided	0	-	63750512	-	RCV000084553	MedGen:CN517202	Not provided	Not provided	Not provided	GRCh37	NC_000017.10	17	44101376	44101376	G	C	17q21.31	no assertion provided	1		N	UniProtKB (protein):P10636#VAR_010352	2	98232
29294	Single nucleotide variant	NM_005910.5(MAPT):c.1165G>A (p.Gly389Arg)	4137	MAPT	HGNC:6893	Likely pathogenic	1	2017-05-16	63750512	-	RCV000015324;RCV000517183	MedGen:C0236642,OMIM:172700,SNOMED CT:13092008;MedGen:CN517202	Pick's disease;not provided	Germline	Germline	GRCh37	NC_000017.10	17	44101376	44101376	G	A	17q21.3	criteria provided, single submitter	2		N	OMIM Allelic Variant:157140.0011,UniProtKB (protein):P10636#VAR_010352	3	14255
104124	Single nucleotide variant	NM_016835.4(MAPT):c.2116G>C (p.Gly706Arg)	4137	MAPT	HGNC:6893	not provided	0	-	63750512	-	RCV000084553	MedGen:CN517202	Not provided	Not provided	Not provided	GRCh37	NC_000017.10	17	44101376	44101376	G	C	17q21.31	no assertion provided	1		N	UniProtKB (protein):P10636#VAR_010352	2	98232
29294	Single nucleotide variant	NM_005910.5(MAPT):c.1165G>A (p.Gly389Arg)	4137	MAPT	HGNC:6893	Likely pathogenic	1	2017-05-16	63750512	-	RCV000015324;RCV000517183	MedGen:C0236642,OMIM:172700,SNOMED CT:13092008;MedGen:CN517202	Pick's disease;not provided	Germline	Germline	GRCh37	NC_000017.10	17	44101376	44101376	G	A	17q21.3	criteria provided, single submitter	2		N	OMIM Allelic Variant:157140.0011,UniProtKB (protein):P10636#VAR_010352	3	14255
413472	Single nucleotide variant	NM_016835.4(MAPT):c.2139G>A (p.Ser713=)	4137	MAPT	HGNC:6893	Uncertain significance	0	2016-11-30	377720312	-	RCV000488020	MedGen:CN517202	Not provided	Germline	Germline	GRCh37	NC_000017.10	17	44101399	44101399	G	A	17q21.31	criteria provided, single submitter	1		N	-	2	425138
29286	Single nucleotide variant	NM_005910.5(MAPT):c.1216C>T (p.Arg406Trp)	4137	MAPT	HGNC:6893	Pathogenic	1	2014-11-26	63750424	-	RCV000015316;RCV000084554	Human Phenotype Ontology:HP:0002145,MedGen:C0338451,OMIM:600274,Orphanet:ORPHA282,SNOMED CT:230270009;MedGen:CN517202	Frontotemporal dementia;not provided	Germline	Germline	GRCh37	NC_000017.10	17	44101427	44101427	C	T	17q21.3	criteria provided, single submitter	3		N	OMIM Allelic Variant:157140.0003,UniProtKB (protein):P10636#VAR_010353	3	14247
104125	Single nucleotide variant	NM_016835.4(MAPT):c.2221C>A (p.Gln741Lys)	4137	MAPT	HGNC:6893	not provided	0	-	63750191	-	RCV000084555	MedGen:CN517202	Not provided	Not provided	Not provided	GRCh37	NC_000017.10	17	44101481	44101481	C	A	17q21.31	no assertion provided	1		N	-	2	98233
104126	Single nucleotide variant	NM_016835.4(MAPT):c.2231C>T (p.Thr744Met)	4137	MAPT	HGNC:6893	not provided	0	-	63750991	-	RCV000084556	MedGen:CN517202	Not provided	Not provided	Not provided	GRCh37	NC_000017.10	17	44101491	44101491	C	T	17q21.31	no assertion provided	1		N	-	2	98234
346214	Single nucleotide variant	NM_005910.5(MAPT):c.1281G>A (p.Thr427=)	4137	MAPT	HGNC:6893	Uncertain significance	0	2016-06-14	369954009	-	RCV000341993	MedGen:CN239327	MAPT-Related Spectrum Disorders	Germline	Germline	GRCh37	NC_000017.10	17	44101492	44101492	G	A	17q21.31	criteria provided, single submitter	1		N	-	2	323649
338801	Single nucleotide variant	NM_005910.5(MAPT):c.*334A>G	4137	MAPT	HGNC:6893	Benign	0	2016-06-14	8712	-	RCV000333084	MedGen:CN239327	MAPT-Related Spectrum Disorders	Germline	Germline	GRCh37	NC_000017.10	17	44101871	44101871	A	G	17q21.31	criteria provided, single submitter	1		N	-	2	323657
338804	Single nucleotide variant	NM_005910.5(MAPT):c.*412G>C	4137	MAPT	HGNC:6893	Uncertain significance	0	2016-06-14	886053033	-	RCV000371131	MedGen:CN239327	MAPT-Related Spectrum Disorders	Germline	Germline	GRCh37	NC_000017.10	17	44101949	44101949	G	C	17q21.31	criteria provided, single submitter	1		N	-	2	323658
344854	Single nucleotide variant	NM_005910.5(MAPT):c.*453T>G	4137	MAPT	HGNC:6893	Likely benign	0	2016-06-14	570856603	-	RCV000269769	MedGen:CN239327	MAPT-Related Spectrum Disorders	Germline	Germline	GRCh37	NC_000017.10	17	44101990	44101990	T	G	17q21.31	criteria provided, single submitter	1		N	-	2	323659
338812	Single nucleotide variant	NM_005910.5(MAPT):c.*464G>A	4137	MAPT	HGNC:6893	Likely benign	0	2016-06-14	17574005	-	RCV000327128	MedGen:CN239327	MAPT-Related Spectrum Disorders	Germline	Germline	GRCh37	NC_000017.10	17	44102001	44102001	G	A	17q21.31	criteria provided, single submitter	1		N	-	2	323660
338814	Single nucleotide variant	NM_005910.5(MAPT):c.*524G>A	4137	MAPT	HGNC:6893	Uncertain significance	0	2016-06-14	886053034	-	RCV000384038	MedGen:CN239327	MAPT-Related Spectrum Disorders	Germline	Germline	GRCh37	NC_000017.10	17	44102061	44102061	G	A	17q21.31	criteria provided, single submitter	1		N	-	2	323661
346215	Single nucleotide variant	NM_005910.5(MAPT):c.*670G>A	4137	MAPT	HGNC:6893	Uncertain significance	0	2016-06-14	753718859	-	RCV000282799	MedGen:CN239327	MAPT-Related Spectrum Disorders	Germline	Germline	GRCh37	NC_000017.10	17	44102207	44102207	G	A	17q21.31	criteria provided, single submitter	1		N	-	2	323662
344855	Single nucleotide variant	NM_005910.5(MAPT):c.*732C>A	4137	MAPT	HGNC:6893	Likely benign	0	2016-06-14	189413478	-	RCV000321534	MedGen:CN239327	MAPT-Related Spectrum Disorders	Germline	Germline	GRCh37	NC_000017.10	17	44102269	44102269	C	A	17q21.31	criteria provided, single submitter	1		N	-	2	323663
346222	Single nucleotide variant	NM_005910.5(MAPT):c.*844C>T	4137	MAPT	HGNC:6893	Uncertain significance	0	2016-06-14	886053035	-	RCV000378384	MedGen:CN239327	MAPT-Related Spectrum Disorders	Germline	Germline	GRCh37	NC_000017.10	17	44102381	44102381	C	T	17q21.31	criteria provided, single submitter	1		N	-	2	323664
328825	Single nucleotide variant	NM_005910.5(MAPT):c.*1396T>C	-1	KANSL1;MAPT	-	Benign	0	2016-06-14	16940799	-	RCV000275224;RCV000329972	MedGen:CN239327;MedGen:CN225415,Orphanet:ORPHA183763	MAPT-Related Spectrum Disorders;Syndromic intellectual disability	Germline	Germline	GRCh37	NC_000017.10	17	44102933	44102933	T	C	17q21.31	criteria provided, single submitter	1		N	-	2	323676
346226	Single nucleotide variant	NM_005910.5(MAPT):c.*1404T>C	-1	KANSL1;MAPT	-	Likely benign	0	2016-06-14	530779128	-	RCV000311569;RCV000369879	MedGen:CN239327;MedGen:CN225415,Orphanet:ORPHA183763	MAPT-Related Spectrum Disorders;Syndromic intellectual disability	Germline	Germline	GRCh37	NC_000017.10	17	44102941	44102941	T	C	17q21.31	criteria provided, single submitter	1		N	-	2	323677
346228	Single nucleotide variant	NM_005910.5(MAPT):c.*1464C>T	4137	MAPT	HGNC:6893	Uncertain significance	0	2016-06-14	886053037	-	RCV000356857	MedGen:CN239327	MAPT-Related Spectrum Disorders	Germline	Germline	GRCh37	NC_000017.10	17	44103001	44103001	C	T	17q21.31	criteria provided, single submitter	1		N	-	2	323678
328826	Single nucleotide variant	NM_005910.5(MAPT):c.*1465C>T	-1	KANSL1;MAPT	-	Likely benign	0	2016-06-14	189665411	-	RCV000262052;RCV000261138	MedGen:CN239327;MedGen:CN225415,Orphanet:ORPHA183763	MAPT-Related Spectrum Disorders;Syndromic intellectual disability	Germline	Germline	GRCh37	NC_000017.10	17	44103002	44103002	C	T	17q21.31	criteria provided, single submitter	1		N	-	2	323679
346229	Single nucleotide variant	NM_005910.5(MAPT):c.*1603C>A	4137	MAPT	HGNC:6893	Uncertain significance	0	2016-06-14	62062298	-	RCV000317287	MedGen:CN239327	MAPT-Related Spectrum Disorders	Germline	Germline	GRCh37	NC_000017.10	17	44103140	44103140	C	A	17q21.31	criteria provided, single submitter	1		N	-	2	323680
338819	Single nucleotide variant	NM_005910.5(MAPT):c.*1670C>T	-1	KANSL1;MAPT	-	Likely benign	0	2016-06-14	535931288	-	RCV000371961;RCV000316420	MedGen:CN239327;MedGen:CN225415,Orphanet:ORPHA183763	MAPT-Related Spectrum Disorders;Syndromic intellectual disability	Germline	Germline	GRCh37	NC_000017.10	17	44103207	44103207	C	T	17q21.31	criteria provided, single submitter	1		N	-	2	323681
338821	Single nucleotide variant	NM_005910.5(MAPT):c.*1721C>T	-1	KANSL1;MAPT	-	Likely benign	0	2016-06-14	186042163	-	RCV000268056;RCV000375697	MedGen:CN239327;MedGen:CN225415,Orphanet:ORPHA183763	MAPT-Related Spectrum Disorders;Syndromic intellectual disability	Germline	Germline	GRCh37	NC_000017.10	17	44103258	44103258	C	T	17q21.31	criteria provided, single submitter	1		N	-	2	323682
344887	Single nucleotide variant	NM_005910.5(MAPT):c.*2493G>A	4137	MAPT	HGNC:6893	Uncertain significance	0	2016-06-14	886053044	-	RCV000360463	MedGen:CN239327	MAPT-Related Spectrum Disorders	Germline	Germline	GRCh37	NC_000017.10	17	44104030	44104030	G	A	17q21.31	criteria provided, single submitter	1		N	-	2	323698
338829	Single nucleotide variant	NM_005910.5(MAPT):c.*2681C>G	4137	MAPT	HGNC:6893	Uncertain significance	0	2016-06-14	886053047	-	RCV000384783	MedGen:CN239327	MAPT-Related Spectrum Disorders	Germline	Germline	GRCh37	NC_000017.10	17	44104218	44104218	C	G	17q21.31	criteria provided, single submitter	1		N	-	2	323701
344897	Single nucleotide variant	NM_005910.5(MAPT):c.*2737G>C	4137	MAPT	HGNC:6893	Uncertain significance	0	2016-06-14	886053048	-	RCV000272039	MedGen:CN239327	MAPT-Related Spectrum Disorders	Germline	Germline	GRCh37	NC_000017.10	17	44104274	44104274	G	C	17q21.31	criteria provided, single submitter	1		N	-	2	323702
344907	Single nucleotide variant	NM_005910.5(MAPT):c.*3133A>G	-1	KANSL1;MAPT	-	Likely benign	0	2016-06-14	191084195	-	RCV000399350;RCV000266028	MedGen:CN239327;MedGen:CN225415,Orphanet:ORPHA183763	MAPT-Related Spectrum Disorders;Syndromic intellectual disability	Germline	Germline	GRCh37	NC_000017.10	17	44104670	44104670	A	G	17q21.31	criteria provided, single submitter	1		N	-	2	323716
344911	Single nucleotide variant	NM_005910.5(MAPT):c.*3319T>C	4137	MAPT	HGNC:6893	Uncertain significance	0	2016-06-14	763646469	-	RCV000310627	MedGen:CN239327	MAPT-Related Spectrum Disorders	Germline	Germline	GRCh37	NC_000017.10	17	44104856	44104856	T	C	17q21.31	criteria provided, single submitter	1		N	-	2	323717
338852	Single nucleotide variant	NM_005910.5(MAPT):c.*3377G>C	-1	KANSL1;MAPT	-	Likely benign	0	2016-06-14	540687358	-	RCV000270700;RCV000321226	MedGen:CN239327;MedGen:CN225415,Orphanet:ORPHA183763	MAPT-Related Spectrum Disorders;Syndromic intellectual disability	Germline	Germline	GRCh37	NC_000017.10	17	44104914	44104914	G	C	17q21.31	criteria provided, single submitter	1		N	-	2	323719
338854	Single nucleotide variant	NM_005910.5(MAPT):c.*3381G>C	4137	MAPT	HGNC:6893	Uncertain significance	0	2016-06-14	886053054	-	RCV000325642	MedGen:CN239327	MAPT-Related Spectrum Disorders	Germline	Germline	GRCh37	NC_000017.10	17	44104918	44104918	G	C	17q21.31	criteria provided, single submitter	1		N	-	2	323720
346252	Single nucleotide variant	NM_005910.5(MAPT):c.*3435T>C	-1	KANSL1;MAPT	-	Likely benign	0	2016-06-14	186977284	-	RCV000370997;RCV000380426	MedGen:CN239327;MedGen:CN225415,Orphanet:ORPHA183763	MAPT-Related Spectrum Disorders;Syndromic intellectual disability	Germline	Germline	GRCh37	NC_000017.10	17	44104972	44104972	T	C	17q21.31	criteria provided, single submitter	1		N	-	2	323721
338857	Single nucleotide variant	NM_005910.5(MAPT):c.*3570T>C	-1	KANSL1;MAPT	-	Likely benign	0	2016-06-14	567899904	-	RCV000276329;RCV000267026	MedGen:CN239327;MedGen:CN225415,Orphanet:ORPHA183763	MAPT-Related Spectrum Disorders;Syndromic intellectual disability	Germline	Germline	GRCh37	NC_000017.10	17	44105107	44105107	T	C	17q21.31	criteria provided, single submitter	1		N	-	2	323722
338859	Single nucleotide variant	NM_005910.5(MAPT):c.*3765G>A	4137	MAPT	HGNC:6893	Uncertain significance	0	2016-06-14	754252154	-	RCV000331341	MedGen:CN239327	MAPT-Related Spectrum Disorders	Germline	Germline	GRCh37	NC_000017.10	17	44105302	44105302	G	A	17q21.31	criteria provided, single submitter	1		N	-	2	323723
328846	Single nucleotide variant	NM_005910.5(MAPT):c.*3810G>A	-1	KANSL1;MAPT	-	Likely benign	0	2016-06-14	140613804	-	RCV000386001;RCV000326830	MedGen:CN239327;MedGen:CN225415,Orphanet:ORPHA183763	MAPT-Related Spectrum Disorders;Syndromic intellectual disability	Germline	Germline	GRCh37	NC_000017.10	17	44105347	44105347	G	A	17q21.31	criteria provided, single submitter	1		N	-	2	323724
328847	Single nucleotide variant	NM_005910.5(MAPT):c.*3817G>A	4137	MAPT	HGNC:6893	Uncertain significance	0	2016-06-14	886053055	-	RCV000282271	MedGen:CN239327	MAPT-Related Spectrum Disorders	Germline	Germline	GRCh37	NC_000017.10	17	44105354	44105354	G	A	17q21.31	criteria provided, single submitter	1		N	-	2	323725
338860	Single nucleotide variant	NM_005910.5(MAPT):c.*3848A>G	-1	KANSL1;MAPT	-	Benign	0	2016-06-14	114213384	-	RCV000317228;RCV000381503	MedGen:CN239327;MedGen:CN225415,Orphanet:ORPHA183763	MAPT-Related Spectrum Disorders;Syndromic intellectual disability	Germline	Germline	GRCh37	NC_000017.10	17	44105385	44105385	A	G	17q21.31	criteria provided, single submitter	1		N	-	2	323726
344915	Single nucleotide variant	NM_005910.5(MAPT):c.*3858A>G	-1	KANSL1;MAPT	-	Benign	0	2016-06-14	7521	-	RCV000371918;RCV000291575	MedGen:CN239327;MedGen:CN225415,Orphanet:ORPHA183763	MAPT-Related Spectrum Disorders;Syndromic intellectual disability	Germline	Germline	GRCh37	NC_000017.10	17	44105395	44105395	A	G	17q21.31	criteria provided, single submitter	1		N	-	2	323727
346253	Single nucleotide variant	NM_005910.5(MAPT):c.*4154T>C	-1	KANSL1;MAPT	-	Likely benign	0	2016-06-14	377535401	-	RCV000341574;RCV000346753	MedGen:CN239327;MedGen:CN225415,Orphanet:ORPHA183763	MAPT-Related Spectrum Disorders;Syndromic intellectual disability	Germline	Germline	GRCh37	NC_000017.10	17	44105691	44105691	T	C	17q21.31	criteria provided, single submitter	1		N	-	2	323729
344930	Single nucleotide variant	NM_001193466.1(KANSL1):c.*1196T>G	-1	KANSL1;MAPT	-	Likely benign	0	2016-06-14	137970866	-	RCV000297133;RCV000316462	MedGen:CN239327;MedGen:CN225415,Orphanet:ORPHA183763	MAPT-Related Spectrum Disorders;Syndromic intellectual disability	Germline	Germline	GRCh37	NC_000017.10	17	44107646	44107646	A	C	17q21.31	criteria provided, single submitter	1		N	-	2	323743
328876	Single nucleotide variant	NM_001193466.1(KANSL1):c.*1028T>C	-1	KANSL1;MAPT	-	Likely benign	0	2016-06-14	375427074	-	RCV000338184;RCV000285924	MedGen:CN239327;MedGen:CN225415,Orphanet:ORPHA183763	MAPT-Related Spectrum Disorders;Syndromic intellectual disability	Germline	Germline	GRCh37	NC_000017.10	17	44107814	44107814	A	G	17q21.31	criteria provided, single submitter	1		N	-	2	323745
346256	Single nucleotide variant	NM_001193466.1(KANSL1):c.*1027C>G	-1	KANSL1;MAPT	-	Likely benign	0	2016-06-14	11870461	-	RCV000401645;RCV000322049	MedGen:CN239327;MedGen:CN225415,Orphanet:ORPHA183763	MAPT-Related Spectrum Disorders;Syndromic intellectual disability	Germline	Germline	GRCh37	NC_000017.10	17	44107815	44107815	G	C	17q21.31	criteria provided, single submitter	1		N	-	2	323746
328885	Single nucleotide variant	NM_001193466.1(KANSL1):c.*1022C>G	284058	KANSL1	HGNC:24565	Uncertain significance	0	2016-06-14	748062988	-	RCV000376630	MedGen:CN225415,Orphanet:ORPHA183763	Syndromic intellectual disability	Germline	Germline	GRCh37	NC_000017.10	17	44107820	44107820	G	C	17q21.31	criteria provided, single submitter	1		N	-	2	323747
328886	Single nucleotide variant	NM_001193466.1(KANSL1):c.*954C>G	284058	KANSL1	HGNC:24565	Uncertain significance	0	2016-06-14	150500194	-	RCV000291638	MedGen:CN225415,Orphanet:ORPHA183763	Syndromic intellectual disability	Germline	Germline	GRCh37	NC_000017.10	17	44107888	44107888	G	C	17q21.31	criteria provided, single submitter	1		N	-	2	323748
344932	Single nucleotide variant	NM_001193466.1(KANSL1):c.*816C>T	284058	KANSL1	HGNC:24565	Uncertain significance	0	2016-06-14	886053065	-	RCV000396519	MedGen:CN225415,Orphanet:ORPHA183763	Syndromic intellectual disability	Germline	Germline	GRCh37	NC_000017.10	17	44108026	44108026	G	A	17q21.31	criteria provided, single submitter	1		N	-	2	323750
346267	Single nucleotide variant	NM_001193466.1(KANSL1):c.*217C>T	-1	KANSL1;MAPT	-	Likely benign	0	2016-06-14	140200874	-	RCV000383459;RCV000267531	MedGen:CN239327;MedGen:CN225415,Orphanet:ORPHA183763	MAPT-Related Spectrum Disorders;Syndromic intellectual disability	Germline	Germline	GRCh37	NC_000017.10	17	44108625	44108625	G	A	17q21.31	criteria provided, single submitter	1		N	-	2	323759
378315	Single nucleotide variant	NM_001193466.1(KANSL1):c.*3G>A	284058	KANSL1	HGNC:24565	Likely benign	0	2017-01-12	372125138	-	RCV000434678	MedGen:CN169374	Not specified	Germline	Germline	GRCh37	NC_000017.10	17	44108839	44108839	C	T	17q21.31	criteria provided, single submitter	1		N	-	2	381968
376159	Single nucleotide variant	NM_001193466.1(KANSL1):c.*2C>T	284058	KANSL1	HGNC:24565	Likely benign	0	2016-12-02	774194245	-	RCV000442297	MedGen:CN169374	Not specified	Germline	Germline	GRCh37	NC_000017.10	17	44108840	44108840	G	A	17q21.31	criteria provided, single submitter	1		N	-	2	391464
378317	Single nucleotide variant	NM_001193466.1(KANSL1):c.3306G>A (p.Pro1102=)	284058	KANSL1	HGNC:24565	Likely benign	0	2016-02-05	143746890	-	RCV000419139	MedGen:CN169374	Not specified	Germline	Germline	GRCh37	NC_000017.10	17	44108854	44108854	C	T	17q21.31	criteria provided, single submitter	1		N	-	2	377995
378327	Single nucleotide variant	NM_001193466.1(KANSL1):c.3305C>T (p.Pro1102Leu)	284058	KANSL1	HGNC:24565	Likely benign	0	2016-08-24	542543248	-	RCV000431264	MedGen:CN169374	Not specified	Germline	Germline	GRCh37	NC_000017.10	17	44108855	44108855	G	A	17q21.31	criteria provided, single submitter	1		N	-	2	388823
203375	Single nucleotide variant	NM_001193466.1(KANSL1):c.3298C>G (p.Gln1100Glu)	284058	KANSL1	HGNC:24565	Uncertain significance	0	2014-07-28	796052598	-	RCV000187789	MedGen:CN169374	Not specified	Germline	Germline	GRCh37	NC_000017.10	17	44108862	44108862	G	C	17q21.31	criteria provided, single submitter	1		N	-	2	205801
531435	Single nucleotide variant	NM_001193466.1(KANSL1):c.3279G>T (p.Leu1093=)	284058	KANSL1	HGNC:24565	Likely benign	0	2017-12-22	-1	-	RCV000644691	MedGen:C1864871,OMIM:610443	Koolen-de Vries syndrome	Germline	Germline	GRCh37	NC_000017.10	17	44108881	44108881	C	A	17q21.31	criteria provided, single submitter	1		N	-	2	536309
531440	Single nucleotide variant	NM_001193466.1(KANSL1):c.3272G>A (p.Arg1091Gln)	284058	KANSL1	HGNC:24565	Uncertain significance	0	2017-12-08	752029022	-	RCV000644665	MedGen:C1864871,OMIM:610443	Koolen-de Vries syndrome	Germline	Germline	GRCh37	NC_000017.10	17	44108888	44108888	C	T	17q21.31	criteria provided, single submitter	1		N	-	2	536293
571539	Single nucleotide variant	NM_001193466.1(KANSL1):c.3266A>G (p.Lys1089Arg)	284058	KANSL1	HGNC:24565	Uncertain significance	0	2017-11-19	-1	-	RCV000687924	MedGen:C1864871,OMIM:610443	Koolen-de Vries syndrome	Germline	Germline	GRCh37	NC_000017.10	17	44108894	44108894	T	C	17q21.31	criteria provided, single submitter	1		N	-	2	567755
376163	Single nucleotide variant	NM_001193466.1(KANSL1):c.3264C>T (p.Leu1088=)	284058	KANSL1	HGNC:24565	Likely benign	0	2016-11-17	370904425	-	RCV000440302	MedGen:CN169374	Not specified	Germline	Germline	GRCh37	NC_000017.10	17	44108896	44108896	G	A	17q21.31	criteria provided, single submitter	1		N	-	2	377994
375145	Single nucleotide variant	NM_001193466.1(KANSL1):c.3260C>T (p.Pro1087Leu)	284058	KANSL1	HGNC:24565	Likely benign	0	2016-06-30	781609742	-	RCV000435551	MedGen:CN169374	Not specified	Germline	Germline	GRCh37	NC_000017.10	17	44108900	44108900	G	A	17q21.31	criteria provided, single submitter	1		N	-	2	387239
203380	Single nucleotide variant	NM_001193466.1(KANSL1):c.3082G>C (p.Asp1028His)	284058	KANSL1	HGNC:24565	Likely benign	0	2015-01-17	765297359	-	RCV000187740	MedGen:CN169374	Not specified	Germline	Germline	GRCh37	NC_000017.10	17	44109421	44109421	C	G	17q21.31	criteria provided, single submitter	1		N	-	2	205752
203381	Single nucleotide variant	NM_001193466.1(KANSL1):c.3056G>A (p.Arg1019His)	284058	KANSL1	HGNC:24565	Uncertain significance	0	2018-03-05	781056926	-	RCV000543264;RCV000187788	MedGen:C1864871,OMIM:610443;MedGen:CN169374	Koolen-de Vries syndrome;not specified	Germline	Germline	GRCh37	NC_000017.10	17	44109447	44109447	C	T	17q21.31	criteria provided, multiple submitters, no conflicts	2		N	-	2	205800
376077	Single nucleotide variant	NM_001193466.1(KANSL1):c.3053C>T (p.Thr1018Ile)	284058	KANSL1	HGNC:24565	Conflicting interpretations of pathogenicity	0	2018-04-18	145863194	-	RCV000697747;RCV000442828	MedGen:C1864871,OMIM:610443;MedGen:CN169374	Koolen-de Vries syndrome;not specified	Germline	Germline	GRCh37	NC_000017.10	17	44109450	44109450	G	A	17q21.31	criteria provided, conflicting interpretations	2		N	-	2	392273
378337	Single nucleotide variant	NM_001193466.1(KANSL1):c.3038T>C (p.Leu1013Ser)	284058	KANSL1	HGNC:24565	Conflicting interpretations of pathogenicity	0	2017-06-22	138490347	-	RCV000530673;RCV000435374	MedGen:C1864871,OMIM:610443;MedGen:CN169374	Koolen-de Vries syndrome;not specified	Germline	Germline	GRCh37	NC_000017.10	17	44109465	44109465	A	G	17q21.31	criteria provided, conflicting interpretations	2		N	-	2	382192
375152	Single nucleotide variant	NM_001193466.1(KANSL1):c.3035A>G (p.His1012Arg)	284058	KANSL1	HGNC:24565	Likely benign	0	2016-06-30	1057522732	-	RCV000439074	MedGen:CN169374	Not specified	Germline	Germline	GRCh37	NC_000017.10	17	44109468	44109468	T	C	17q21.31	criteria provided, single submitter	1		N	-	2	387227
505961	Single nucleotide variant	NM_001193466.1(KANSL1):c.3031C>A (p.Arg1011=)	284058	KANSL1	HGNC:24565	Likely benign	0	2017-08-16	779686052	-	RCV000605297	MedGen:CN169374	Not specified	Germline	Germline	GRCh37	NC_000017.10	17	44109472	44109472	G	T	17q21.31	criteria provided, single submitter	1		N	-	2	511537
376080	Single nucleotide variant	NM_001193466.1(KANSL1):c.3030G>A (p.Pro1010=)	284058	KANSL1	HGNC:24565	Likely benign	0	2016-07-20	748843892	-	RCV000443093	MedGen:CN169374	Not specified	Germline	Germline	GRCh37	NC_000017.10	17	44109473	44109473	C	T	17q21.31	criteria provided, single submitter	1		N	-	2	387872
346272	Single nucleotide variant	NM_001193466.1(KANSL1):c.3029C>T (p.Pro1010Leu)	-1	KANSL1;MAPT	-	Benign	0	2017-04-20	7220988	-	RCV000389204;RCV000385034;RCV000712042	MedGen:CN239327;MedGen:CN225415,Orphanet:ORPHA183763;MedGen:CN517202	MAPT-Related Spectrum Disorders;Syndromic intellectual disability;not provided	Germline	Germline	GRCh37	NC_000017.10	17	44109474	44109474	G	A	17q21.31	criteria provided, multiple submitters, no conflicts	2		N	-	2	323764
375153	Single nucleotide variant	NM_001193466.1(KANSL1):c.3019C>T (p.Arg1007Trp)	284058	KANSL1	HGNC:24565	Likely benign	0	2016-06-22	1057522661	-	RCV000441814	MedGen:CN169374	Not specified	Germline	Germline	GRCh37	NC_000017.10	17	44109484	44109484	G	A	17q21.31	criteria provided, single submitter	1		N	-	2	387002
378344	Single nucleotide variant	NM_001193466.1(KANSL1):c.3008C>T (p.Thr1003Ile)	284058	KANSL1	HGNC:24565	Likely benign	0	2016-06-23	775516828	-	RCV000421884	MedGen:CN169374	Not specified	Germline	Germline	GRCh37	NC_000017.10	17	44109495	44109495	G	A	17q21.31	criteria provided, single submitter	1		N	-	2	386880
376086	Single nucleotide variant	NM_001193466.1(KANSL1):c.3002C>T (p.Pro1001Leu)	284058	KANSL1	HGNC:24565	Likely benign	0	2015-08-12	1037585739	-	RCV000425301	MedGen:CN169374	Not specified	Germline	Germline	GRCh37	NC_000017.10	17	44109501	44109501	G	A	17q21.31	criteria provided, single submitter	1		N	-	2	379187
506875	Single nucleotide variant	NM_001193466.1(KANSL1):c.2994C>T (p.His998=)	284058	KANSL1	HGNC:24565	Likely benign	0	2018-01-22	-1	-	RCV000604851	MedGen:CN169374	Not specified	Germline	Germline	GRCh37	NC_000017.10	17	44109509	44109509	G	A	17q21.31	criteria provided, single submitter	1		N	-	2	514589
376168	Single nucleotide variant	NM_001193466.1(KANSL1):c.2985G>A (p.Pro995=)	284058	KANSL1	HGNC:24565	Likely benign	0	2016-05-11	371484505	-	RCV000427339	MedGen:CN169374	Not specified	Germline	Germline	GRCh37	NC_000017.10	17	44109518	44109518	C	T	17q21.31	criteria provided, single submitter	1		N	-	2	385906
468121	Single nucleotide variant	NM_001193466.1(KANSL1):c.2984C>T (p.Pro995Leu)	284058	KANSL1	HGNC:24565	Likely benign	0	2017-05-19	761819132	-	RCV000554499	MedGen:C1864871,OMIM:610443	Koolen-de Vries syndrome	Germline	Germline	GRCh37	NC_000017.10	17	44109519	44109519	G	A	17q21.31	criteria provided, single submitter	1		N	-	2	468406
506414	Single nucleotide variant	NM_001193466.1(KANSL1):c.2958T>C (p.Gly986=)	284058	KANSL1	HGNC:24565	Likely benign	0	2017-01-19	767403167	-	RCV000613854	MedGen:CN169374	Not specified	Germline	Germline	GRCh37	NC_000017.10	17	44109545	44109545	A	G	17q21.31	criteria provided, single submitter	1		N	-	2	506877
203382	Single nucleotide variant	NM_001193466.1(KANSL1):c.2951C>A (p.Ser984Tyr)	284058	KANSL1	HGNC:24565	Likely benign	0	2014-06-10	796052588	-	RCV000187739	MedGen:CN169374	Not specified	Germline	Germline	GRCh37	NC_000017.10	17	44109552	44109552	G	T	17q21.31	criteria provided, single submitter	1		N	-	2	205751
141674	Single nucleotide variant	NM_001193466.1(KANSL1):c.2949C>T (p.Tyr983=)	284058	KANSL1	HGNC:24565	Benign	0	2017-12-21	146848167	-	RCV000524772;RCV000126400	MedGen:C1864871,OMIM:610443;MedGen:CN169374	Koolen-de Vries syndrome;not specified	Germline	Germline	GRCh37	NC_000017.10	17	44109554	44109554	G	A	17q21.31	criteria provided, multiple submitters, no conflicts	2		N	-	2	137971
467810	Single nucleotide variant	NM_001193466.1(KANSL1):c.2913C>A (p.Ser971=)	284058	KANSL1	HGNC:24565	Likely benign	0	2017-02-11	781514778	-	RCV000553181	MedGen:C1864871,OMIM:610443	Koolen-de Vries syndrome	Germline	Germline	GRCh37	NC_000017.10	17	44109590	44109590	G	T	17q21.31	criteria provided, single submitter	1		N	-	2	468404
531371	Single nucleotide variant	NM_001193466.1(KANSL1):c.2897C>T (p.Thr966Ile)	284058	KANSL1	HGNC:24565	Uncertain significance	0	2017-11-22	763252158	-	RCV000644674	MedGen:C1864871,OMIM:610443	Koolen-de Vries syndrome	Germline	Germline	GRCh37	NC_000017.10	17	44109606	44109606	G	A	17q21.31	criteria provided, single submitter	1		N	-	2	536298
571542	Single nucleotide variant	NM_001193466.1(KANSL1):c.2893T>C (p.Ser965Pro)	284058	KANSL1	HGNC:24565	Uncertain significance	0	2018-05-21	-1	-	RCV000686627	MedGen:C1864871,OMIM:610443	Koolen-de Vries syndrome	Germline	Germline	GRCh37	NC_000017.10	17	44109610	44109610	A	G	17q21.31	criteria provided, single submitter	1		N	-	2	566736
506421	Single nucleotide variant	NM_001193466.1(KANSL1):c.2878G>A (p.Gly960Ser)	284058	KANSL1	HGNC:24565	Likely benign	0	2017-05-18	-1	-	RCV000601126	MedGen:CN169374	Not specified	Germline	Germline	GRCh37	NC_000017.10	17	44109625	44109625	C	T	17q21.31	criteria provided, single submitter	1		N	-	2	517862
531442	Single nucleotide variant	NM_001193466.1(KANSL1):c.2838-6G>T	284058	KANSL1	HGNC:24565	Likely benign	0	2017-11-09	-1	-	RCV000644694	MedGen:C1864871,OMIM:610443	Koolen-de Vries syndrome	Germline	Germline	GRCh37	NC_000017.10	17	44109671	44109671	C	A	17q21.31	criteria provided, single submitter	1		N	-	2	536310
376099	Single nucleotide variant	NM_001193466.1(KANSL1):c.2661G>A (p.Thr887=)	284058	KANSL1	HGNC:24565	Likely benign	0	2015-12-03	769682055	-	RCV000430085	MedGen:CN169374	Not specified	Germline	Germline	GRCh37	NC_000017.10	17	44111532	44111532	C	T	17q21.31	criteria provided, single submitter	1		N	-	2	377993
531176	Single nucleotide variant	NM_001193466.1(KANSL1):c.2640G>A (p.Leu880=)	284058	KANSL1	HGNC:24565	Likely benign	0	2017-11-09	773932947	-	RCV000644687	MedGen:C1864871,OMIM:610443	Koolen-de Vries syndrome	Germline	Germline	GRCh37	NC_000017.10	17	44111553	44111553	C	T	17q21.31	criteria provided, single submitter	1		N	-	2	536307
141672	Single nucleotide variant	NM_001193466.1(KANSL1):c.2628C>T (p.Arg876=)	284058	KANSL1	HGNC:24565	Benign/Likely benign	0	2017-12-07	149756887	-	RCV000459746;RCV000349043;RCV000126398	MedGen:C1864871,OMIM:610443;MedGen:CN225415,Orphanet:ORPHA183763;MedGen:CN169374	Koolen-de Vries syndrome;Syndromic intellectual disability;not specified	Germline	Germline	GRCh37	NC_000017.10	17	44111565	44111565	G	A	17q21.31	criteria provided, multiple submitters, no conflicts	3		N	-	2	137969
506879	Single nucleotide variant	NM_001193466.1(KANSL1):c.2589C>T (p.Asn863=)	284058	KANSL1	HGNC:24565	Likely benign	0	2017-06-08	-1	-	RCV000604922	MedGen:CN169374	Not specified	Germline	Germline	GRCh37	NC_000017.10	17	44111604	44111604	G	A	17q21.31	criteria provided, single submitter	1		N	-	2	510052
402751	Single nucleotide variant	NM_001193466.1(KANSL1):c.2541G>A (p.Ser847=)	284058	KANSL1	HGNC:24565	Benign	0	2016-07-19	200079722	-	RCV000473331	MedGen:C1864871,OMIM:610443	Koolen-de Vries syndrome	Germline	Germline	GRCh37	NC_000017.10	17	44115904	44115904	C	T	17q21.31	criteria provided, single submitter	1		N	-	2	415314
376172	Single nucleotide variant	NM_001193466.1(KANSL1):c.2538A>G (p.Thr846=)	284058	KANSL1	HGNC:24565	Likely benign	0	2016-11-16	148718200	-	RCV000438315	MedGen:CN169374	Not specified	Germline	Germline	GRCh37	NC_000017.10	17	44115907	44115907	T	C	17q21.31	criteria provided, single submitter	1		N	-	2	390996
203388	Single nucleotide variant	NM_001193466.1(KANSL1):c.2534G>A (p.Ser845Asn)	284058	KANSL1	HGNC:24565	Uncertain significance	0	2014-06-13	796052597	-	RCV000187786	MedGen:CN169374	Not specified	Germline	Germline	GRCh37	NC_000017.10	17	44115911	44115911	C	T	17q21.31	criteria provided, single submitter	1		N	-	2	205798
376103	Single nucleotide variant	NM_001193466.1(KANSL1):c.2524G>A (p.Val842Ile)	284058	KANSL1	HGNC:24565	Likely benign	0	2015-09-17	758243969	-	RCV000422529	MedGen:CN169374	Not specified	Germline	Germline	GRCh37	NC_000017.10	17	44115921	44115921	C	T	17q21.31	criteria provided, single submitter	1		N	-	2	380631
203389	Single nucleotide variant	NM_001193466.1(KANSL1):c.2509A>G (p.Ser837Gly)	284058	KANSL1	HGNC:24565	Likely benign	0	2014-01-23	776349500	-	RCV000187734	MedGen:CN169374	Not specified	Germline	Germline	GRCh37	NC_000017.10	17	44115936	44115936	T	C	17q21.31	criteria provided, single submitter	1		N	-	2	205746
531681	Single nucleotide variant	NM_001193466.1(KANSL1):c.2506G>A (p.Ala836Thr)	284058	KANSL1	HGNC:24565	Uncertain significance	0	2018-05-29	935626079	-	RCV000644680	MedGen:C1864871,OMIM:610443	Koolen-de Vries syndrome	Germline	Germline	GRCh37	NC_000017.10	17	44115939	44115939	C	T	17q21.31	criteria provided, single submitter	1		N	-	2	536303
506128	Single nucleotide variant	NM_001193466.1(KANSL1):c.2503C>T (p.Pro835Ser)	284058	KANSL1	HGNC:24565	Conflicting interpretations of pathogenicity	0	2018-05-15	-1	-	RCV000694068;RCV000601324	MedGen:C1864871,OMIM:610443;MedGen:CN169374	Koolen-de Vries syndrome;not specified	Germline	Germline	GRCh37	NC_000017.10	17	44115942	44115942	G	A	17q21.31	criteria provided, conflicting interpretations	2		N	-	2	508468
376174	Single nucleotide variant	NM_001193466.1(KANSL1):c.2502A>G (p.Ala834=)	284058	KANSL1	HGNC:24565	Likely benign	0	2017-03-26	749802464	-	RCV000535782;RCV000435337	MedGen:C1864871,OMIM:610443;MedGen:CN169374	Koolen-de Vries syndrome;not specified	Germline	Germline	GRCh37	NC_000017.10	17	44115943	44115943	T	C	17q21.31	criteria provided, multiple submitters, no conflicts	2		N	-	2	383680
505964	Single nucleotide variant	NM_001193466.1(KANSL1):c.2493T>G (p.Asp831Glu)	284058	KANSL1	HGNC:24565	Likely benign	0	2017-09-07	-1	-	RCV000615838	MedGen:CN169374	Not specified	Germline	Germline	GRCh37	NC_000017.10	17	44115952	44115952	A	C	17q21.31	criteria provided, single submitter	1		N	-	2	511876
344940	Single nucleotide variant	NM_001193466.1(KANSL1):c.2490A>G (p.Ser830=)	284058	KANSL1	HGNC:24565	Likely benign	0	2016-06-14	200903355	-	RCV000338442	MedGen:CN225415,Orphanet:ORPHA183763	Syndromic intellectual disability	Germline	Germline	GRCh37	NC_000017.10	17	44115955	44115955	T	C	17q21.31	criteria provided, single submitter	1		N	-	2	323769
141671	Single nucleotide variant	NM_001193466.1(KANSL1):c.2481C>T (p.Ser827=)	284058	KANSL1	HGNC:24565	Benign/Likely benign	0	2017-12-27	143653891	-	RCV000527745;RCV000394089;RCV000126397	MedGen:C1864871,OMIM:610443;MedGen:CN225415,Orphanet:ORPHA183763;MedGen:CN169374	Koolen-de Vries syndrome;Syndromic intellectual disability;not specified	Germline	Germline	GRCh37	NC_000017.10	17	44115964	44115964	G	A	17q21.31	criteria provided, multiple submitters, no conflicts	3		N	-	2	137968
505965	Single nucleotide variant	NM_001193466.1(KANSL1):c.2480C>T (p.Ser827Phe)	284058	KANSL1	HGNC:24565	Likely benign	0	2017-08-04	773238363	-	RCV000610788	MedGen:CN169374	Not specified	Germline	Germline	GRCh37	NC_000017.10	17	44115965	44115965	G	A	17q21.31	criteria provided, single submitter	1		N	-	2	511248
506429	Single nucleotide variant	NM_001193466.1(KANSL1):c.2464T>G (p.Leu822Val)	284058	KANSL1	HGNC:24565	Conflicting interpretations of pathogenicity	0	2018-06-22	754877424	-	RCV000686371;RCV000611472	MedGen:C1864871,OMIM:610443;MedGen:CN169374	Koolen-de Vries syndrome;not specified	Germline	Germline	GRCh37	NC_000017.10	17	44115981	44115981	A	C	17q21.31	criteria provided, conflicting interpretations	2		N	-	2	514852
328897	Single nucleotide variant	NM_001193466.1(KANSL1):c.2441C>G (p.Thr814Ser)	284058	KANSL1	HGNC:24565	Conflicting interpretations of pathogenicity	0	2017-07-28	757031050	-	RCV000551684;RCV000298442;RCV000441779	MedGen:C1864871,OMIM:610443;MedGen:CN225415,Orphanet:ORPHA183763;MedGen:CN169374	Koolen-de Vries syndrome;Syndromic intellectual disability;not specified	Germline	Germline	GRCh37	NC_000017.10	17	44116004	44116004	G	C	17q21.31	criteria provided, conflicting interpretations	3		N	-	2	323770
203390	Single nucleotide variant	NM_001193466.1(KANSL1):c.2414T>C (p.Met805Thr)	284058	KANSL1	HGNC:24565	Conflicting interpretations of pathogenicity	0	2016-09-09	201526313	-	RCV000469349;RCV000187733	MedGen:C1864871,OMIM:610443;MedGen:CN169374	Koolen-de Vries syndrome;not specified	Germline	Germline	GRCh37	NC_000017.10	17	44116031	44116031	A	G	17q21.31	criteria provided, conflicting interpretations	2		N	-	2	205745
376106	Single nucleotide variant	NM_001193466.1(KANSL1):c.2401C>A (p.His801Asn)	284058	KANSL1	HGNC:24565	Likely benign	0	2015-08-27	1057520851	-	RCV000421729	MedGen:CN169374	Not specified	Germline	Germline	GRCh37	NC_000017.10	17	44116044	44116044	G	T	17q21.31	criteria provided, single submitter	1		N	-	2	380405
378356	Single nucleotide variant	NM_001193466.1(KANSL1):c.2392+15A>G	284058	KANSL1	HGNC:24565	Likely benign	0	2016-08-23	769760161	-	RCV000418868	MedGen:CN169374	Not specified	Germline	Germline	GRCh37	NC_000017.10	17	44116378	44116378	T	C	17q21.31	criteria provided, single submitter	1		N	-	2	388818
574501	Single nucleotide variant	NM_001193466.1(KANSL1):c.2392+3A>T	284058	KANSL1	HGNC:24565	Uncertain significance	0	2018-06-01	-1	-	RCV000698544	MedGen:C1864871,OMIM:610443	Koolen-de Vries syndrome	Germline	Germline	GRCh37	NC_000017.10	17	44116390	44116390	T	A	17q21.31	criteria provided, single submitter	1		N	-	2	576125
378362	Single nucleotide variant	NM_001193466.1(KANSL1):c.2371C>A (p.His791Asn)	284058	KANSL1	HGNC:24565	Likely benign	0	2016-08-11	1057523108	-	RCV000430900	MedGen:CN169374	Not specified	Germline	Germline	GRCh37	NC_000017.10	17	44116414	44116414	G	T	17q21.31	criteria provided, single submitter	1		N	-	2	388451
203391	Single nucleotide variant	NM_001193466.1(KANSL1):c.2331C>T (p.Pro777=)	284058	KANSL1	HGNC:24565	Benign/Likely benign	0	2017-09-29	139663254	-	RCV000644690;RCV000187732	MedGen:C1864871,OMIM:610443;MedGen:CN169374	Koolen-de Vries syndrome;not specified	Germline	Germline	GRCh37	NC_000017.10	17	44116454	44116454	G	A	17q21.31	criteria provided, multiple submitters, no conflicts	2		N	-	2	205744
203392	Single nucleotide variant	NM_001193466.1(KANSL1):c.2324C>G (p.Pro775Arg)	284058	KANSL1	HGNC:24565	Likely benign	0	2014-01-06	796052587	-	RCV000187731	MedGen:CN169374	Not specified	Germline	Germline	GRCh37	NC_000017.10	17	44116461	44116461	G	C	17q21.31	criteria provided, single submitter	1		N	-	2	205743
410048	Indel	NM_001193466.1(KANSL1):c.2311_2323delTTGCTCAACCCACinsATG (p.Leu771Metfs)	284058	KANSL1	HGNC:24565	Pathogenic	1	2017-02-08	1064796433	-	RCV000483577	MedGen:CN517202	Not provided	Germline	Germline	GRCh37	NC_000017.10	17	44116462	44116474	GTGGGTTGAGCAA	CAT	17q21.31	criteria provided, single submitter	1		N	-	2	423448
376118	Single nucleotide variant	NM_001193466.1(KANSL1):c.2322A>G (p.Pro774=)	284058	KANSL1	HGNC:24565	Likely benign	0	2017-05-12	765777662	-	RCV000534359;RCV000434600	MedGen:C1864871,OMIM:610443;MedGen:CN169374	Koolen-de Vries syndrome;not specified	Germline	Germline	GRCh37	NC_000017.10	17	44116463	44116463	T	C	17q21.31	criteria provided, multiple submitters, no conflicts	2		N	-	2	384078
468295	Single nucleotide variant	NM_001193466.1(KANSL1):c.2298A>G (p.Pro766=)	284058	KANSL1	HGNC:24565	Likely benign	0	2017-04-29	367624499	-	RCV000558326	MedGen:C1864871,OMIM:610443	Koolen-de Vries syndrome	Germline	Germline	GRCh37	NC_000017.10	17	44116487	44116487	T	C	17q21.31	criteria provided, single submitter	1		N	-	2	468403
346273	Single nucleotide variant	NM_001193466.1(KANSL1):c.2294C>T (p.Ala765Val)	284058	KANSL1	HGNC:24565	Benign/Likely benign	0	2017-12-13	151099014	-	RCV000545647;RCV000341645;RCV000423429;RCV000419819	MedGen:C1864871,OMIM:610443;MedGen:CN225415,Orphanet:ORPHA183763;MedGen:CN517202;MedGen:CN169374	Koolen-de Vries syndrome;Syndromic intellectual disability;not provided;not specified	Germline	Germline	GRCh37	NC_000017.10	17	44116491	44116491	G	A	17q21.31	criteria provided, multiple submitters, no conflicts	4		N	-	2	323771
346277	Single nucleotide variant	NM_001193466.1(KANSL1):c.2287G>T (p.Val763Leu)	284058	KANSL1	HGNC:24565	Uncertain significance	0	2016-06-14	781594360	-	RCV000401269	MedGen:CN225415,Orphanet:ORPHA183763	Syndromic intellectual disability	Germline	Germline	GRCh37	NC_000017.10	17	44116498	44116498	C	A	17q21.31	criteria provided, single submitter	1		N	-	2	323772
344943	Single nucleotide variant	NM_001193466.1(KANSL1):c.2256C>T (p.Asp752=)	284058	KANSL1	HGNC:24565	Conflicting interpretations of pathogenicity	0	2016-06-14	760224197	-	RCV000301859;RCV000435904	MedGen:CN225415,Orphanet:ORPHA183763;MedGen:CN169374	Syndromic intellectual disability;not specified	Germline	Germline	GRCh37	NC_000017.10	17	44116529	44116529	G	A	17q21.31	criteria provided, conflicting interpretations	2		N	-	2	323773
376175	Single nucleotide variant	NM_001193466.1(KANSL1):c.2235G>C (p.Arg745Ser)	284058	KANSL1	HGNC:24565	Likely benign	0	2015-09-18	995942850	-	RCV000439257	MedGen:CN169374	Not specified	Germline	Germline	GRCh37	NC_000017.10	17	44116550	44116550	C	G	17q21.31	criteria provided, single submitter	1		N	-	2	380710
203393	Single nucleotide variant	NM_001193466.1(KANSL1):c.2233A>G (p.Arg745Gly)	284058	KANSL1	HGNC:24565	Uncertain significance	0	2014-02-24	796052596	-	RCV000187785	MedGen:CN169374	Not specified	Germline	Germline	GRCh37	NC_000017.10	17	44116552	44116552	T	C	17q21.31	criteria provided, single submitter	1		N	-	2	205797
242822	Single nucleotide variant	NM_001193466.1(KANSL1):c.2230G>C (p.Asp744His)	284058	KANSL1	HGNC:24565	Likely benign	0	2017-04-03	200103894	-	RCV000226120	MedGen:C1864871,OMIM:610443	Koolen-de Vries syndrome	Germline	Germline	GRCh37	NC_000017.10	17	44116555	44116555	C	G	17q21.31	criteria provided, single submitter	1		N	-	2	238624
438046	Single nucleotide variant	NM_001193466.1(KANSL1):c.2225G>A (p.Arg742Gln)	284058	KANSL1	HGNC:24565	Uncertain significance	0	2017-10-31	752047149	-	RCV000513619	MedGen:CN517202	Not provided	Germline	Germline	GRCh37	NC_000017.10	17	44116560	44116560	C	T	17q21.31	criteria provided, single submitter	1		N	-	2	444406
203394	Single nucleotide variant	NM_001193466.1(KANSL1):c.2224C>T (p.Arg742Trp)	284058	KANSL1	HGNC:24565	Likely benign	0	2016-03-30	150282556	-	RCV000187784	MedGen:CN169374	Not specified	Germline	Germline	GRCh37	NC_000017.10	17	44116561	44116561	G	A	17q21.31	criteria provided, single submitter	1		N	-	2	205796
506886	Single nucleotide variant	NM_001193466.1(KANSL1):c.2204-11C>A	284058	KANSL1	HGNC:24565	Likely benign	0	2017-06-21	373489007	-	RCV000603367	MedGen:CN169374	Not specified	Germline	Germline	GRCh37	NC_000017.10	17	44116592	44116592	G	T	17q21.31	criteria provided, single submitter	1		N	-	2	518119
506435	Single nucleotide variant	NM_001193466.1(KANSL1):c.2020+19T>C	284058	KANSL1	HGNC:24565	Likely benign	0	2017-12-04	1030510609	-	RCV000609580	MedGen:CN169374	Not specified	Germline	Germline	GRCh37	NC_000017.10	17	44127880	44127880	A	G	17q21.31	criteria provided, single submitter	1		N	-	2	513699
467815	Single nucleotide variant	NM_001193466.1(KANSL1):c.1989T>C (p.Ser663=)	284058	KANSL1	HGNC:24565	Likely benign	0	2017-05-16	368175458	-	RCV000557977	MedGen:C1864871,OMIM:610443	Koolen-de Vries syndrome	Germline	Germline	GRCh37	NC_000017.10	17	44127930	44127930	A	G	17q21.31	criteria provided, single submitter	1		N	-	2	468401
378366	Single nucleotide variant	NM_001193466.1(KANSL1):c.1979A>G (p.Gln660Arg)	284058	KANSL1	HGNC:24565	Likely benign	0	2015-09-15	761226381	-	RCV000439744	MedGen:CN169374	Not specified	Germline	Germline	GRCh37	NC_000017.10	17	44127940	44127940	T	C	17q21.31	criteria provided, single submitter	1		N	-	2	380630
571237	Single nucleotide variant	NM_001193466.1(KANSL1):c.1949A>G (p.Tyr650Cys)	284058	KANSL1	HGNC:24565	Uncertain significance	0	2018-05-02	777228945	-	RCV000690662	MedGen:C1864871,OMIM:610443	Koolen-de Vries syndrome	Germline	Germline	GRCh37	NC_000017.10	17	44127970	44127970	T	C	17q21.31	criteria provided, single submitter	1		N	-	2	569910
328901	Single nucleotide variant	NM_001193466.1(KANSL1):c.1945C>G (p.His649Asp)	284058	KANSL1	HGNC:24565	Uncertain significance	0	2016-06-14	759914921	-	RCV000269851	MedGen:CN225415,Orphanet:ORPHA183763	Syndromic intellectual disability	Germline	Germline	GRCh37	NC_000017.10	17	44127974	44127974	G	C	17q21.31	criteria provided, single submitter	1		N	-	2	323776
344945	Single nucleotide variant	NM_001193466.1(KANSL1):c.1940A>G (p.Glu647Gly)	284058	KANSL1	HGNC:24565	Uncertain significance	0	2016-06-14	886053068	-	RCV000331973	MedGen:CN225415,Orphanet:ORPHA183763	Syndromic intellectual disability	Germline	Germline	GRCh37	NC_000017.10	17	44127979	44127979	T	C	17q21.31	criteria provided, single submitter	1		N	-	2	323777
141668	Single nucleotide variant	NM_001193466.1(KANSL1):c.1938C>T (p.Pro646=)	284058	KANSL1	HGNC:24565	Benign	0	2017-10-24	371047711	-	RCV000644688;RCV000126394	MedGen:C1864871,OMIM:610443;MedGen:CN169374	Koolen-de Vries syndrome;not specified	Germline	Germline	GRCh37	NC_000017.10	17	44127981	44127981	G	A	17q21.31	criteria provided, multiple submitters, no conflicts	2		N	-	2	137965
203401	Single nucleotide variant	NM_001193466.1(KANSL1):c.1937C>T (p.Pro646Leu)	284058	KANSL1	HGNC:24565	Likely benign	0	2014-12-22	796052585	-	RCV000187726	MedGen:CN169374	Not specified	Germline	Germline	GRCh37	NC_000017.10	17	44127982	44127982	G	A	17q21.31	criteria provided, single submitter	1		N	-	2	205738
467820	Single nucleotide variant	NM_001193466.1(KANSL1):c.1900G>A (p.Ala634Thr)	284058	KANSL1	HGNC:24565	Benign	0	2017-09-08	145938212	-	RCV000545555	MedGen:C1864871,OMIM:610443	Koolen-de Vries syndrome	Germline	Germline	GRCh37	NC_000017.10	17	44128019	44128019	C	T	17q21.31	criteria provided, single submitter	1		N	-	2	468400
571546	Single nucleotide variant	NM_001193466.1(KANSL1):c.1870C>T (p.Arg624Cys)	284058	KANSL1	HGNC:24565	Uncertain significance	0	2018-05-14	368180304	-	RCV000700906	MedGen:C1864871,OMIM:610443	Koolen-de Vries syndrome	Germline	Germline	GRCh37	NC_000017.10	17	44128049	44128049	G	A	17q21.31	criteria provided, single submitter	1		N	-	2	578019
512295	Single nucleotide variant	NM_001193466.1(KANSL1):c.1859A>C (p.Asn620Thr)	284058	KANSL1	HGNC:24565	Uncertain significance	0	2017-06-19	200979425	-	RCV000622397	MeSH:D030342,MedGen:C0950123	Inborn genetic diseases	Germline	Germline	GRCh37	NC_000017.10	17	44128060	44128060	T	G	17q21.31	criteria provided, single submitter	1		N	-	2	521751
203402	Single nucleotide variant	NM_001193466.1(KANSL1):c.1857G>T (p.Arg619=)	284058	KANSL1	HGNC:24565	Conflicting interpretations of pathogenicity	0	2017-11-27	191986791	-	RCV000644693;RCV000388866;RCV000187725	MedGen:C1864871,OMIM:610443;MedGen:CN225415,Orphanet:ORPHA183763;MedGen:CN169374	Koolen-de Vries syndrome;Syndromic intellectual disability;not specified	Germline	Germline	GRCh37	NC_000017.10	17	44128062	44128062	C	A	17q21.31	criteria provided, conflicting interpretations	3		N	-	2	205737
376181	Single nucleotide variant	NM_001193466.1(KANSL1):c.1855C>T (p.Arg619Trp)	284058	KANSL1	HGNC:24565	Benign/Likely benign	0	2017-09-09	141298741	-	RCV000532805;RCV000428689	MedGen:C1864871,OMIM:610443;MedGen:CN169374	Koolen-de Vries syndrome;not specified	Germline	Germline	GRCh37	NC_000017.10	17	44128064	44128064	G	A	17q21.31	criteria provided, multiple submitters, no conflicts	2		N	-	2	379459
571548	Single nucleotide variant	NM_001193466.1(KANSL1):c.1848+4G>A	284058	KANSL1	HGNC:24565	Uncertain significance	0	2018-02-10	766458949	-	RCV000699915	MedGen:C1864871,OMIM:610443	Koolen-de Vries syndrome	Germline	Germline	GRCh37	NC_000017.10	17	44143899	44143899	C	T	17q21.31	criteria provided, single submitter	1		N	-	2	577223
363651	Single nucleotide variant	NM_001193466.1(KANSL1):c.1848G>T (p.Lys616Asn)	284058	KANSL1	HGNC:24565	Likely pathogenic	1	2016-10-03	1057520050	-	RCV000434367	MedGen:CN517202	Not provided	De novo	Germline	GRCh37	NC_000017.10	17	44143903	44143903	C	A	17q21.31	criteria provided, single submitter	1		N	-	2	376773
344946	Single nucleotide variant	NM_001193466.1(KANSL1):c.1831G>A (p.Val611Ile)	284058	KANSL1	HGNC:24565	Conflicting interpretations of pathogenicity	0	2018-05-15	202150313	-	RCV000697703;RCV000273793;RCV000608484	MedGen:C1864871,OMIM:610443;MedGen:CN225415,Orphanet:ORPHA183763;MedGen:CN169374	Koolen-de Vries syndrome;Syndromic intellectual disability;not specified	Germline	Germline	GRCh37	NC_000017.10	17	44143920	44143920	C	T	17q21.31	criteria provided, conflicting interpretations	3		N	-	2	323778
378367	Single nucleotide variant	NM_001193466.1(KANSL1):c.1830C>A (p.Ile610=)	284058	KANSL1	HGNC:24565	Likely benign	0	2015-11-25	150800846	-	RCV000417839	MedGen:CN169374	Not specified	Germline	Germline	GRCh37	NC_000017.10	17	44143921	44143921	G	T	17q21.31	criteria provided, single submitter	1		N	-	2	381952
363792	Single nucleotide variant	NM_001193466.1(KANSL1):c.1826G>A (p.Ser609Asn)	284058	KANSL1	HGNC:24565	Benign/Likely benign	0	2017-12-29	138698439	-	RCV000474219;RCV000438080	MedGen:C1864871,OMIM:610443;MedGen:CN517202	Koolen-de Vries syndrome;not provided	Germline	Germline	GRCh37	NC_000017.10	17	44143925	44143925	C	T	17q21.31	criteria provided, multiple submitters, no conflicts	2		N	-	2	376914
40353	Single nucleotide variant	NM_001193466.1(KANSL1):c.1816C>T (p.Arg606Ter)	284058	KANSL1	HGNC:24565	Pathogenic	1	2017-07-27	281865469	-	RCV000024371;RCV000523815	MedGen:C1864871,OMIM:610443;MedGen:CN517202	Koolen-de Vries syndrome;not provided	Germline	Germline	GRCh37	NC_000017.10	17	44143935	44143935	G	A	17q21.3	criteria provided, single submitter	3		N	OMIM Allelic Variant:612452.0001	3	31693
376190	Single nucleotide variant	NM_001193466.1(KANSL1):c.1781G>A (p.Arg594His)	284058	KANSL1	HGNC:24565	Likely benign	0	2015-05-11	1057520691	-	RCV000436315	MedGen:CN169374	Not specified	Germline	Germline	GRCh37	NC_000017.10	17	44143970	44143970	C	T	17q21.31	criteria provided, single submitter	1		N	-	2	379692
531383	Single nucleotide variant	NM_001193466.1(KANSL1):c.1781G>C (p.Arg594Pro)	284058	KANSL1	HGNC:24565	Uncertain significance	0	2017-11-18	1057520691	-	RCV000644671	MedGen:C1864871,OMIM:610443	Koolen-de Vries syndrome	Germline	Germline	GRCh37	NC_000017.10	17	44143970	44143970	C	G	17q21.31	criteria provided, single submitter	1		N	-	2	536296
376190	Single nucleotide variant	NM_001193466.1(KANSL1):c.1781G>A (p.Arg594His)	284058	KANSL1	HGNC:24565	Likely benign	0	2015-05-11	1057520691	-	RCV000436315	MedGen:CN169374	Not specified	Germline	Germline	GRCh37	NC_000017.10	17	44143970	44143970	C	T	17q21.31	criteria provided, single submitter	1		N	-	2	379692
531383	Single nucleotide variant	NM_001193466.1(KANSL1):c.1781G>C (p.Arg594Pro)	284058	KANSL1	HGNC:24565	Uncertain significance	0	2017-11-18	1057520691	-	RCV000644671	MedGen:C1864871,OMIM:610443	Koolen-de Vries syndrome	Germline	Germline	GRCh37	NC_000017.10	17	44143970	44143970	C	G	17q21.31	criteria provided, single submitter	1		N	-	2	536296
505971	Single nucleotide variant	NM_001193466.1(KANSL1):c.1779A>G (p.Thr593=)	284058	KANSL1	HGNC:24565	Likely benign	0	2017-12-18	372072783	-	RCV000608572	MedGen:CN169374	Not specified	Germline	Germline	GRCh37	NC_000017.10	17	44143972	44143972	T	C	17q21.31	criteria provided, single submitter	1		N	-	2	514194
422175	Single nucleotide variant	NM_001193466.1(KANSL1):c.1774C>G (p.Arg592Gly)	284058	KANSL1	HGNC:24565	Uncertain significance	0	2017-05-18	774841964	-	RCV000492908	MedGen:CN169374	Not specified	Germline	Germline	GRCh37	NC_000017.10	17	44143977	44143977	G	C	17q21.31	criteria provided, single submitter	1		N	-	2	429994
467821	Single nucleotide variant	NM_001193466.1(KANSL1):c.1774C>T (p.Arg592Trp)	284058	KANSL1	HGNC:24565	Uncertain significance	0	2017-05-07	774841964	-	RCV000552242	MedGen:C1864871,OMIM:610443	Koolen-de Vries syndrome	Germline	Germline	GRCh37	NC_000017.10	17	44143977	44143977	G	A	17q21.31	criteria provided, single submitter	1		N	-	2	468399
422175	Single nucleotide variant	NM_001193466.1(KANSL1):c.1774C>G (p.Arg592Gly)	284058	KANSL1	HGNC:24565	Uncertain significance	0	2017-05-18	774841964	-	RCV000492908	MedGen:CN169374	Not specified	Germline	Germline	GRCh37	NC_000017.10	17	44143977	44143977	G	C	17q21.31	criteria provided, single submitter	1		N	-	2	429994
467821	Single nucleotide variant	NM_001193466.1(KANSL1):c.1774C>T (p.Arg592Trp)	284058	KANSL1	HGNC:24565	Uncertain significance	0	2017-05-07	774841964	-	RCV000552242	MedGen:C1864871,OMIM:610443	Koolen-de Vries syndrome	Germline	Germline	GRCh37	NC_000017.10	17	44143977	44143977	G	A	17q21.31	criteria provided, single submitter	1		N	-	2	468399
375165	Single nucleotide variant	NM_001193466.1(KANSL1):c.1738G>A (p.Val580Ile)	284058	KANSL1	HGNC:24565	Benign/Likely benign	0	2017-10-16	117412152	-	RCV000459228;RCV000425653	MedGen:C1864871,OMIM:610443;MedGen:CN169374	Koolen-de Vries syndrome;not specified	Germline	Germline	GRCh37	NC_000017.10	17	44144013	44144013	C	T	17q21.31	criteria provided, multiple submitters, no conflicts	2		N	-	2	377992
378370	Single nucleotide variant	NM_001193466.1(KANSL1):c.1738G>C (p.Val580Leu)	284058	KANSL1	HGNC:24565	Likely benign	0	2016-03-22	117412152	-	RCV000424534	MedGen:CN169374	Not specified	Germline	Germline	GRCh37	NC_000017.10	17	44144013	44144013	C	G	17q21.31	criteria provided, single submitter	1		N	-	2	384601
375165	Single nucleotide variant	NM_001193466.1(KANSL1):c.1738G>A (p.Val580Ile)	284058	KANSL1	HGNC:24565	Benign/Likely benign	0	2017-10-16	117412152	-	RCV000459228;RCV000425653	MedGen:C1864871,OMIM:610443;MedGen:CN169374	Koolen-de Vries syndrome;not specified	Germline	Germline	GRCh37	NC_000017.10	17	44144013	44144013	C	T	17q21.31	criteria provided, multiple submitters, no conflicts	2		N	-	2	377992
378370	Single nucleotide variant	NM_001193466.1(KANSL1):c.1738G>C (p.Val580Leu)	284058	KANSL1	HGNC:24565	Likely benign	0	2016-03-22	117412152	-	RCV000424534	MedGen:CN169374	Not specified	Germline	Germline	GRCh37	NC_000017.10	17	44144013	44144013	C	G	17q21.31	criteria provided, single submitter	1		N	-	2	384601
531685	Single nucleotide variant	NM_001193466.1(KANSL1):c.1714C>T (p.His572Tyr)	284058	KANSL1	HGNC:24565	Uncertain significance	0	2017-11-17	759587635	-	RCV000644677	MedGen:C1864871,OMIM:610443	Koolen-de Vries syndrome	Germline	Germline	GRCh37	NC_000017.10	17	44144037	44144037	G	A	17q21.31	criteria provided, single submitter	1		N	-	2	536300
468297	Single nucleotide variant	NM_001193466.1(KANSL1):c.1689C>T (p.Asp563=)	284058	KANSL1	HGNC:24565	Likely benign	0	2017-11-27	113557856	-	RCV000544090	MedGen:C1864871,OMIM:610443	Koolen-de Vries syndrome	Germline	Germline	GRCh37	NC_000017.10	17	44144062	44144062	G	A	17q21.31	criteria provided, single submitter	1		N	-	2	468398
338889	Single nucleotide variant	NM_001193466.1(KANSL1):c.1676A>G (p.His559Arg)	284058	KANSL1	HGNC:24565	Uncertain significance	0	2016-06-14	886053069	-	RCV000331188	MedGen:CN225415,Orphanet:ORPHA183763	Syndromic intellectual disability	Germline	Germline	GRCh37	NC_000017.10	17	44144075	44144075	T	C	17q21.31	criteria provided, single submitter	1		N	-	2	323779
468123	Single nucleotide variant	NM_001193466.1(KANSL1):c.1673A>T (p.Asp558Val)	284058	KANSL1	HGNC:24565	Likely benign	0	2017-05-16	551923672	-	RCV000531591	MedGen:C1864871,OMIM:610443	Koolen-de Vries syndrome	Germline	Germline	GRCh37	NC_000017.10	17	44144078	44144078	T	A	17q21.31	criteria provided, single submitter	1		N	-	2	468397
203403	Single nucleotide variant	NM_001193466.1(KANSL1):c.1672G>C (p.Asp558His)	284058	KANSL1	HGNC:24565	Uncertain significance	0	2014-03-12	796052594	-	RCV000187781	MedGen:CN169374	Not specified	Germline	Germline	GRCh37	NC_000017.10	17	44144079	44144079	C	G	17q21.31	criteria provided, single submitter	1		N	-	2	205793
203404	Single nucleotide variant	NM_001193466.1(KANSL1):c.1667T>G (p.Leu556Trp)	284058	KANSL1	HGNC:24565	Likely benign	0	2016-07-07	200449833	-	RCV000187780	MedGen:CN169374	Not specified	Germline	Germline	GRCh37	NC_000017.10	17	44144084	44144084	A	C	17q21.31	criteria provided, single submitter	1		N	-	2	205792
203405	Single nucleotide variant	NM_001193466.1(KANSL1):c.1654C>A (p.Leu552Ile)	284058	KANSL1	HGNC:24565	Uncertain significance	0	2014-03-10	144337302	-	RCV000187779	MedGen:CN169374	Not specified	Germline	Germline	GRCh37	NC_000017.10	17	44144097	44144097	G	T	17q21.31	criteria provided, single submitter	1		N	-	2	205791
328902	Single nucleotide variant	NM_001193466.1(KANSL1):c.1653-6G>A	284058	KANSL1	HGNC:24565	Uncertain significance	0	2016-06-14	369261388	-	RCV000374119	MedGen:CN225415,Orphanet:ORPHA183763	Syndromic intellectual disability	Germline	Germline	GRCh37	NC_000017.10	17	44144104	44144104	C	T	17q21.31	criteria provided, single submitter	1		N	-	2	323780
441967	Single nucleotide variant	NM_001193466.1(KANSL1):c.1653-10C>G	284058	KANSL1	HGNC:24565	Benign	0	2017-12-18	199642265	-	RCV000555265;RCV000518414	MedGen:C1864871,OMIM:610443;MedGen:CN169374	Koolen-de Vries syndrome;not specified	Germline	Germline	GRCh37	NC_000017.10	17	44144108	44144108	G	C	17q21.31	criteria provided, multiple submitters, no conflicts	2		N	-	2	447607
506438	Single nucleotide variant	NM_001193466.1(KANSL1):c.1653-11C>T	284058	KANSL1	HGNC:24565	Likely benign	0	2018-02-22	201471275	-	RCV000615690	MedGen:CN169374	Not specified	Germline	Germline	GRCh37	NC_000017.10	17	44144109	44144109	G	A	17q21.31	criteria provided, single submitter	1		N	-	2	516471
40356	Single nucleotide variant	NM_001193466.1(KANSL1):c.1652+1G>A	284058	KANSL1	HGNC:24565	Pathogenic	1	2017-03-09	281865470	-	RCV000024374;RCV000482618	MedGen:C1864871,OMIM:610443;MedGen:CN517202	Koolen-de Vries syndrome;not provided	Germline	Germline	GRCh37	NC_000017.10	17	44144914	44144914	C	T	17q21.3	criteria provided, single submitter	3		N	OMIM Allelic Variant:612452.0004	3	31696
376119	Single nucleotide variant	NM_001193466.1(KANSL1):c.1652C>T (p.Thr551Ile)	284058	KANSL1	HGNC:24565	Benign/Likely benign	0	2017-12-06	778178483	-	RCV000466219;RCV000712036;RCV000432986	MedGen:C1864871,OMIM:610443;MedGen:CN517202;MedGen:CN169374	Koolen-de Vries syndrome;not provided;not specified	Germline	Germline	GRCh37	NC_000017.10	17	44144915	44144915	G	A	17q21.31	criteria provided, multiple submitters, no conflicts	3		N	-	2	379763
375170	Single nucleotide variant	NM_001193466.1(KANSL1):c.1650C>T (p.Asn550=)	284058	KANSL1	HGNC:24565	Likely benign	0	2018-03-08	1057523989	-	RCV000422620	MedGen:CN169374	Not specified	Germline	Germline	GRCh37	NC_000017.10	17	44144917	44144917	G	A	17q21.31	criteria provided, single submitter	1		N	-	2	391152
539074	Single nucleotide variant	NM_001193465.1(KANSL1):c.1648A>G (p.Asn550Asp)	284058	KANSL1	HGNC:24565	Uncertain significance	0	2018-03-05	-1	-	RCV000662181	MedGen:C1864871,OMIM:610443	Koolen-de Vries syndrome	Inherited	Germline	GRCh37	NC_000017.10	17	44144919	44144919	T	C	17q21.31	criteria provided, single submitter	1		N	-	2	548606
203406	Single nucleotide variant	NM_001193466.1(KANSL1):c.1625T>A (p.Leu542His)	284058	KANSL1	HGNC:24565	Conflicting interpretations of pathogenicity	0	2018-06-20	796052593	-	RCV000705973;RCV000187778	MedGen:C1864871,OMIM:610443;MedGen:CN169374	Koolen-de Vries syndrome;not specified	Germline	Germline	GRCh37	NC_000017.10	17	44144942	44144942	A	T	17q21.31	criteria provided, conflicting interpretations	2		N	-	2	205790
468299	Single nucleotide variant	NM_001193466.1(KANSL1):c.1616G>A (p.Cys539Tyr)	284058	KANSL1	HGNC:24565	Uncertain significance	0	2017-05-19	776741181	-	RCV000526653	MedGen:C1864871,OMIM:610443	Koolen-de Vries syndrome	Germline	Germline	GRCh37	NC_000017.10	17	44144951	44144951	C	T	17q21.31	criteria provided, single submitter	1		N	-	2	468395
203407	Single nucleotide variant	NM_001193466.1(KANSL1):c.1613C>T (p.Ser538Leu)	284058	KANSL1	HGNC:24565	Likely benign	0	2015-01-06	142435060	-	RCV000187724	MedGen:CN169374	Not specified	Germline	Germline	GRCh37	NC_000017.10	17	44144954	44144954	G	A	17q21.31	criteria provided, single submitter	1		N	-	2	205736
376200	Single nucleotide variant	NM_001193466.1(KANSL1):c.1606A>G (p.Thr536Ala)	284058	KANSL1	HGNC:24565	Likely benign	0	2015-10-21	1057520967	-	RCV000417804	MedGen:CN169374	Not specified	Germline	Germline	GRCh37	NC_000017.10	17	44144961	44144961	T	C	17q21.31	criteria provided, single submitter	1		N	-	2	381117
467827	Single nucleotide variant	NM_001193466.1(KANSL1):c.1605T>C (p.Ser535=)	284058	KANSL1	HGNC:24565	Likely benign	0	2017-03-25	200561483	-	RCV000555203	MedGen:C1864871,OMIM:610443	Koolen-de Vries syndrome	Germline	Germline	GRCh37	NC_000017.10	17	44144962	44144962	A	G	17q21.31	criteria provided, single submitter	1		N	-	2	468394
468124	Single nucleotide variant	NM_001193466.1(KANSL1):c.1599A>G (p.Ser533=)	284058	KANSL1	HGNC:24565	Likely benign	0	2017-06-08	-1	-	RCV000542469	MedGen:C1864871,OMIM:610443	Koolen-de Vries syndrome	Germline	Germline	GRCh37	NC_000017.10	17	44144968	44144968	T	C	17q21.31	criteria provided, single submitter	1		N	-	2	468393
531687	Single nucleotide variant	NM_001193466.1(KANSL1):c.1590T>A (p.Ile530=)	284058	KANSL1	HGNC:24565	Likely benign	0	2017-12-19	151329554	-	RCV000644685	MedGen:C1864871,OMIM:610443	Koolen-de Vries syndrome	Germline	Germline	GRCh37	NC_000017.10	17	44144977	44144977	A	T	17q21.31	criteria provided, single submitter	1		N	-	2	536306
376201	Single nucleotide variant	NM_001193466.1(KANSL1):c.1574C>G (p.Pro525Arg)	284058	KANSL1	HGNC:24565	Benign/Likely benign	0	2017-11-23	144838667	-	RCV000525464;RCV000418869	MedGen:C1864871,OMIM:610443;MedGen:CN169374	Koolen-de Vries syndrome;not specified	Germline	Germline	GRCh37	NC_000017.10	17	44144993	44144993	C	C	17q21.31	criteria provided, multiple submitters, no conflicts	2		N	-	2	377991
571239	Single nucleotide variant	NM_001193466.1(KANSL1):c.1568G>C (p.Gly523Ala)	284058	KANSL1	HGNC:24565	Uncertain significance	0	2018-02-05	-1	-	RCV000684889	MedGen:C1864871,OMIM:610443	Koolen-de Vries syndrome	Germline	Germline	GRCh37	NC_000017.10	17	44144999	44144999	C	G	17q21.31	criteria provided, single submitter	1		N	-	2	565350
272259	Single nucleotide variant	NM_001193466.1(KANSL1):c.1563C>G (p.Asn521Lys)	284058	KANSL1	HGNC:24565	Uncertain significance	0	2016-05-17	886043787	-	RCV000301042	MedGen:CN169374	Not specified	Germline	Germline	GRCh37	NC_000017.10	17	44145004	44145004	G	C	17q21.31	criteria provided, single submitter	1		N	-	2	288022
203409	Single nucleotide variant	NM_001193466.1(KANSL1):c.1547C>G (p.Ser516Cys)	284058	KANSL1	HGNC:24565	Likely benign	0	2014-09-08	796052584	-	RCV000187723	MedGen:CN169374	Not specified	Germline	Germline	GRCh37	NC_000017.10	17	44145020	44145020	G	C	17q21.31	criteria provided, single submitter	1		N	-	2	205735
376125	Single nucleotide variant	NM_001193466.1(KANSL1):c.1431+13T>G	284058	KANSL1	HGNC:24565	Likely benign	0	2016-10-26	1057520294	-	RCV000436550	MedGen:CN169374	Not specified	Germline	Germline	GRCh37	NC_000017.10	17	44171913	44171913	A	C	17q21.31	criteria provided, single submitter	1		N	-	2	377990
203411	Single nucleotide variant	NM_001193466.1(KANSL1):c.1423G>A (p.Ala475Thr)	284058	KANSL1	HGNC:24565	Benign/Likely benign	0	2017-08-29	547462953	-	RCV000644686;RCV000379135;RCV000187721	MedGen:C1864871,OMIM:610443;MedGen:CN225415,Orphanet:ORPHA183763;MedGen:CN169374	Koolen-de Vries syndrome;Syndromic intellectual disability;not specified	Germline	Germline	GRCh37	NC_000017.10	17	44171934	44171934	C	T	17q21.31	criteria provided, multiple submitters, no conflicts	3		N	-	2	205733
203412	Single nucleotide variant	NM_001193466.1(KANSL1):c.1421G>A (p.Arg474His)	284058	KANSL1	HGNC:24565	Uncertain significance	0	2014-07-16	770719196	-	RCV000187776	MedGen:CN169374	Not specified	Germline	Germline	GRCh37	NC_000017.10	17	44171936	44171936	C	T	17q21.31	criteria provided, single submitter	1		N	-	2	205788
482135	Single nucleotide variant	NM_001193466.1(KANSL1):c.1410C>A (p.Tyr470Ter)	284058	KANSL1	HGNC:24565	Uncertain significance	0	2017-07-25	776206707	-	RCV000579076	MedGen:CN169374	Not specified	Germline	Germline	GRCh37	NC_000017.10	17	44171947	44171947	G	T	17q21.31	criteria provided, single submitter	1		N	-	2	489028
531387	Single nucleotide variant	NM_001193466.1(KANSL1):c.1402G>C (p.Asp468His)	284058	KANSL1	HGNC:24565	Uncertain significance	0	2017-10-24	745576981	-	RCV000644676	MedGen:C1864871,OMIM:610443	Koolen-de Vries syndrome	Germline	Germline	GRCh37	NC_000017.10	17	44171955	44171955	C	G	17q21.31	criteria provided, single submitter	1		N	-	2	536299
375178	Single nucleotide variant	NM_001193466.1(KANSL1):c.1364A>G (p.His455Arg)	284058	KANSL1	HGNC:24565	Likely benign	0	2015-12-01	1057521224	-	RCV000444864	MedGen:CN169374	Not specified	Germline	Germline	GRCh37	NC_000017.10	17	44171993	44171993	T	C	17q21.31	criteria provided, single submitter	1		N	-	2	381967
375179	Single nucleotide variant	NM_001193466.1(KANSL1):c.1348A>C (p.Asn450His)	284058	KANSL1	HGNC:24565	Likely benign	0	2015-08-22	1057520848	-	RCV000425881	MedGen:CN169374	Not specified	Germline	Germline	GRCh37	NC_000017.10	17	44172009	44172009	T	G	17q21.31	criteria provided, single submitter	1		N	-	2	380398
376208	Single nucleotide variant	NM_001193466.1(KANSL1):c.1343G>A (p.Arg448His)	284058	KANSL1	HGNC:24565	Likely benign	0	2015-03-24	760727599	-	RCV000420997	MedGen:CN169374	Not specified	Germline	Germline	GRCh37	NC_000017.10	17	44172014	44172014	C	T	17q21.31	criteria provided, single submitter	1		N	-	2	379317
531389	Single nucleotide variant	NM_001193466.1(KANSL1):c.1318G>A (p.Ala440Thr)	284058	KANSL1	HGNC:24565	Benign	0	2017-12-27	-1	-	RCV000644689	MedGen:C1864871,OMIM:610443	Koolen-de Vries syndrome	Germline	Germline	GRCh37	NC_000017.10	17	44172039	44172039	C	T	17q21.31	criteria provided, single submitter	1		N	-	2	536308
375185	Single nucleotide variant	NM_001193466.1(KANSL1):c.1290-20C>T	284058	KANSL1	HGNC:24565	Likely benign	0	2016-05-03	373424916	-	RCV000437803	MedGen:CN169374	Not specified	Germline	Germline	GRCh37	NC_000017.10	17	44172087	44172087	G	A	17q21.31	criteria provided, single submitter	1		N	-	2	385685
141678	Single nucleotide variant	NM_001193466.1(KANSL1):c.1289+18A>G	284058	KANSL1	HGNC:24565	Benign	0	2013-11-04	150225895	-	RCV000126404	MedGen:CN169374	Not specified	Germline	Germline	GRCh37	NC_000017.10	17	44248203	44248203	T	C	17q21.31	criteria provided, single submitter	1		N	-	2	137975
376213	Single nucleotide variant	NM_001193466.1(KANSL1):c.1289+9A>C	284058	KANSL1	HGNC:24565	Likely benign	0	2017-05-26	760002592	-	RCV000431628	MedGen:CN169374	Not specified	Germline	Germline	GRCh37	NC_000017.10	17	44248212	44248212	T	G	17q21.31	criteria provided, single submitter	1		N	-	2	386734
203413	Single nucleotide variant	NM_001193466.1(KANSL1):c.1285C>A (p.Pro429Thr)	284058	KANSL1	HGNC:24565	Conflicting interpretations of pathogenicity	0	2018-01-08	142062936	-	RCV000696867;RCV000187775	MedGen:C1864871,OMIM:610443;MedGen:CN169374	Koolen-de Vries syndrome;not specified	Germline	Germline	GRCh37	NC_000017.10	17	44248225	44248225	G	T	17q21.31	criteria provided, conflicting interpretations	2		N	-	2	205787
203414	Single nucleotide variant	NM_001193466.1(KANSL1):c.1277G>A (p.Arg426His)	284058	KANSL1	HGNC:24565	Likely benign	0	2014-11-24	764291274	-	RCV000187774	MedGen:CN169374	Not specified	Germline	Germline	GRCh37	NC_000017.10	17	44248233	44248233	C	T	17q21.31	criteria provided, single submitter	1		N	-	2	205786
376216	Single nucleotide variant	NM_001193466.1(KANSL1):c.1277G>C (p.Arg426Pro)	284058	KANSL1	HGNC:24565	Conflicting interpretations of pathogenicity	0	2017-12-29	764291274	-	RCV000644673;RCV000441895	MedGen:C1864871,OMIM:610443;MedGen:CN169374	Koolen-de Vries syndrome;not specified	Germline	Germline	GRCh37	NC_000017.10	17	44248233	44248233	C	G	17q21.31	criteria provided, conflicting interpretations	2		N	-	2	380699
203414	Single nucleotide variant	NM_001193466.1(KANSL1):c.1277G>A (p.Arg426His)	284058	KANSL1	HGNC:24565	Likely benign	0	2014-11-24	764291274	-	RCV000187774	MedGen:CN169374	Not specified	Germline	Germline	GRCh37	NC_000017.10	17	44248233	44248233	C	T	17q21.31	criteria provided, single submitter	1		N	-	2	205786
376216	Single nucleotide variant	NM_001193466.1(KANSL1):c.1277G>C (p.Arg426Pro)	284058	KANSL1	HGNC:24565	Conflicting interpretations of pathogenicity	0	2017-12-29	764291274	-	RCV000644673;RCV000441895	MedGen:C1864871,OMIM:610443;MedGen:CN169374	Koolen-de Vries syndrome;not specified	Germline	Germline	GRCh37	NC_000017.10	17	44248233	44248233	C	G	17q21.31	criteria provided, conflicting interpretations	2		N	-	2	380699
203415	Single nucleotide variant	NM_001193466.1(KANSL1):c.1276C>T (p.Arg426Cys)	284058	KANSL1	HGNC:24565	Likely benign	0	2018-01-10	757224600	-	RCV000187773	MedGen:CN169374	Not specified	Germline	Germline	GRCh37	NC_000017.10	17	44248234	44248234	G	A	17q21.31	criteria provided, single submitter	1		N	-	2	205785
378372	Single nucleotide variant	NM_001193466.1(KANSL1):c.1270G>A (p.Glu424Lys)	284058	KANSL1	HGNC:24565	Likely benign	0	2015-12-31	780942888	-	RCV000424488	MedGen:CN169374	Not specified	Germline	Germline	GRCh37	NC_000017.10	17	44248240	44248240	C	T	17q21.31	criteria provided, single submitter	1		N	-	2	382840
467832	Single nucleotide variant	NM_001193466.1(KANSL1):c.1269C>T (p.Pro423=)	284058	KANSL1	HGNC:24565	Likely benign	0	2017-08-10	750165871	-	RCV000549199;RCV000605134	MedGen:C1864871,OMIM:610443;MedGen:CN169374	Koolen-de Vries syndrome;not specified	Germline	Germline	GRCh37	NC_000017.10	17	44248241	44248241	G	A	17q21.31	criteria provided, multiple submitters, no conflicts	2		N	-	2	468392
203416	Single nucleotide variant	NM_001193466.1(KANSL1):c.1265A>T (p.Asp422Val)	284058	KANSL1	HGNC:24565	Conflicting interpretations of pathogenicity	0	2017-12-20	191058987	-	RCV000644681;RCV000187772	MedGen:C1864871,OMIM:610443;MedGen:CN169374	Koolen-de Vries syndrome;not specified	Germline	Germline	GRCh37	NC_000017.10	17	44248245	44248245	T	A	17q21.31	criteria provided, conflicting interpretations	2		N	-	2	205784
378379	Single nucleotide variant	NM_001193466.1(KANSL1):c.1248A>G (p.Glu416=)	284058	KANSL1	HGNC:24565	Likely benign	0	2015-11-27	1057521219	-	RCV000436154	MedGen:CN169374	Not specified	Germline	Germline	GRCh37	NC_000017.10	17	44248262	44248262	T	C	17q21.31	criteria provided, single submitter	1		N	-	2	381949
468130	Single nucleotide variant	NM_001193466.1(KANSL1):c.1230G>A (p.Glu410=)	284058	KANSL1	HGNC:24565	Likely benign	0	2017-07-05	777308407	-	RCV000536525	MedGen:C1864871,OMIM:610443	Koolen-de Vries syndrome	Germline	Germline	GRCh37	NC_000017.10	17	44248280	44248280	C	T	17q21.31	criteria provided, single submitter	1		N	-	2	468391
505973	Single nucleotide variant	NM_001193466.1(KANSL1):c.1230G>T (p.Glu410Asp)	284058	KANSL1	HGNC:24565	Likely benign	0	2018-01-26	777308407	-	RCV000609142	MedGen:CN169374	Not specified	Germline	Germline	GRCh37	NC_000017.10	17	44248280	44248280	C	A	17q21.31	criteria provided, single submitter	1		N	-	2	515038
468130	Single nucleotide variant	NM_001193466.1(KANSL1):c.1230G>A (p.Glu410=)	284058	KANSL1	HGNC:24565	Likely benign	0	2017-07-05	777308407	-	RCV000536525	MedGen:C1864871,OMIM:610443	Koolen-de Vries syndrome	Germline	Germline	GRCh37	NC_000017.10	17	44248280	44248280	C	T	17q21.31	criteria provided, single submitter	1		N	-	2	468391
505973	Single nucleotide variant	NM_001193466.1(KANSL1):c.1230G>T (p.Glu410Asp)	284058	KANSL1	HGNC:24565	Likely benign	0	2018-01-26	777308407	-	RCV000609142	MedGen:CN169374	Not specified	Germline	Germline	GRCh37	NC_000017.10	17	44248280	44248280	C	A	17q21.31	criteria provided, single submitter	1		N	-	2	515038
376219	Single nucleotide variant	NM_001193466.1(KANSL1):c.1227G>A (p.Gly409=)	284058	KANSL1	HGNC:24565	Likely benign	0	2016-06-30	759914607	-	RCV000445310	MedGen:CN169374	Not specified	Germline	Germline	GRCh37	NC_000017.10	17	44248283	44248283	C	T	17q21.31	criteria provided, single submitter	1		N	-	2	387307
203417	Single nucleotide variant	NM_001193466.1(KANSL1):c.1189G>A (p.Ala397Thr)	284058	KANSL1	HGNC:24565	Likely benign	0	2017-11-13	138565467	-	RCV000528628;RCV000187771	MedGen:C1864871,OMIM:610443;MedGen:CN169374	Koolen-de Vries syndrome;not specified	Germline	Germline	GRCh37	NC_000017.10	17	44248321	44248321	C	T	17q21.31	criteria provided, multiple submitters, no conflicts	2		N	-	2	205783
203418	Single nucleotide variant	NM_001193466.1(KANSL1):c.1187A>T (p.Gln396Leu)	284058	KANSL1	HGNC:24565	Conflicting interpretations of pathogenicity	0	2018-06-19	149302199	-	RCV000689338;RCV000187799	MedGen:C1864871,OMIM:610443;MedGen:CN169374	Koolen-de Vries syndrome;not specified	Germline	Germline	GRCh37	NC_000017.10	17	44248323	44248323	T	A	17q21.31	criteria provided, conflicting interpretations	2		N	-	2	205811
203419	Single nucleotide variant	NM_001193466.1(KANSL1):c.1186C>T (p.Gln396Ter)	284058	KANSL1	HGNC:24565	Likely pathogenic	1	2015-01-14	796052603	-	RCV000187802	MedGen:CN517202	Not provided	Germline	Germline	GRCh37	NC_000017.10	17	44248324	44248324	G	A	17q21.31	criteria provided, single submitter	1		N	-	2	205814
467837	Single nucleotide variant	NM_001193466.1(KANSL1):c.1185A>G (p.Glu395=)	284058	KANSL1	HGNC:24565	Likely benign	0	2017-08-22	199820469	-	RCV000560120	MedGen:C1864871,OMIM:610443	Koolen-de Vries syndrome	Germline	Germline	GRCh37	NC_000017.10	17	44248325	44248325	T	C	17q21.31	criteria provided, single submitter	1		N	-	2	468389
328903	Single nucleotide variant	NM_001193466.1(KANSL1):c.1166C>T (p.Ala389Val)	284058	KANSL1	HGNC:24565	Uncertain significance	0	2016-06-14	368394693	-	RCV000286974	MedGen:CN225415,Orphanet:ORPHA183763	Syndromic intellectual disability	Germline	Germline	GRCh37	NC_000017.10	17	44248344	44248344	G	A	17q21.31	criteria provided, single submitter	1		N	-	2	323783
346280	Single nucleotide variant	NM_001193466.1(KANSL1):c.1162A>G (p.Ile388Val)	284058	KANSL1	HGNC:24565	Uncertain significance	0	2016-06-14	767398590	-	RCV000339788	MedGen:CN225415,Orphanet:ORPHA183763	Syndromic intellectual disability	Germline	Germline	GRCh37	NC_000017.10	17	44248348	44248348	T	C	17q21.31	criteria provided, single submitter	1		N	-	2	323784
531391	Single nucleotide variant	NM_001193466.1(KANSL1):c.1157G>T (p.Ser386Ile)	284058	KANSL1	HGNC:24565	Uncertain significance	0	2017-11-22	143589497	-	RCV000644670	MedGen:C1864871,OMIM:610443	Koolen-de Vries syndrome	Germline	Germline	GRCh37	NC_000017.10	17	44248353	44248353	C	A	17q21.31	criteria provided, single submitter	1		N	-	2	536295
203420	Single nucleotide variant	NM_001193466.1(KANSL1):c.1142A>G (p.Glu381Gly)	284058	KANSL1	HGNC:24565	Uncertain significance	0	2014-04-15	796052602	-	RCV000187798	MedGen:CN169374	Not specified	Germline	Germline	GRCh37	NC_000017.10	17	44248368	44248368	T	C	17q21.31	criteria provided, single submitter	1		N	-	2	205810
378382	Single nucleotide variant	NM_001193466.1(KANSL1):c.1141G>C (p.Glu381Gln)	284058	KANSL1	HGNC:24565	Likely benign	0	2015-09-17	779968528	-	RCV000436123	MedGen:CN169374	Not specified	Germline	Germline	GRCh37	NC_000017.10	17	44248369	44248369	C	G	17q21.31	criteria provided, single submitter	1		N	-	2	380645
505975	Single nucleotide variant	NM_001193466.1(KANSL1):c.1138T>C (p.Leu380=)	284058	KANSL1	HGNC:24565	Likely benign	0	2018-02-23	945190511	-	RCV000608001	MedGen:CN169374	Not specified	Germline	Germline	GRCh37	NC_000017.10	17	44248372	44248372	A	G	17q21.31	criteria provided, single submitter	1		N	-	2	516557
376222	Single nucleotide variant	NM_001193466.1(KANSL1):c.1128T>A (p.Ile376=)	284058	KANSL1	HGNC:24565	Likely benign	0	2016-02-04	148054472	-	RCV000424561	MedGen:CN169374	Not specified	Germline	Germline	GRCh37	NC_000017.10	17	44248382	44248382	A	T	17q21.31	criteria provided, single submitter	1		N	-	2	377989
375191	Single nucleotide variant	NM_001193466.1(KANSL1):c.1126A>G (p.Ile376Val)	284058	KANSL1	HGNC:24565	Likely benign	0	2015-03-05	754713192	-	RCV000420284	MedGen:CN169374	Not specified	Germline	Germline	GRCh37	NC_000017.10	17	44248384	44248384	T	C	17q21.31	criteria provided, single submitter	1		N	-	2	379183
203421	Single nucleotide variant	NM_001193466.1(KANSL1):c.1124C>T (p.Ser375Leu)	284058	KANSL1	HGNC:24565	Conflicting interpretations of pathogenicity	0	2018-06-27	142696045	-	RCV000464142;RCV000395877;RCV000187770	MedGen:C1864871,OMIM:610443;MedGen:CN225415,Orphanet:ORPHA183763;MedGen:CN169374	Koolen-de Vries syndrome;Syndromic intellectual disability;not specified	Germline	Germline	GRCh37	NC_000017.10	17	44248386	44248386	G	A	17q21.31	criteria provided, conflicting interpretations	3		N	-	2	205782
375202	Single nucleotide variant	NM_001193466.1(KANSL1):c.1118G>C (p.Ser373Thr)	284058	KANSL1	HGNC:24565	Likely benign	0	2015-09-17	747621748	-	RCV000426751	MedGen:CN169374	Not specified	Germline	Germline	GRCh37	NC_000017.10	17	44248392	44248392	C	G	17q21.31	criteria provided, single submitter	1		N	-	2	380644
203422	Single nucleotide variant	NM_001193466.1(KANSL1):c.1116A>G (p.Lys372=)	284058	KANSL1	HGNC:24565	Benign	0	2017-11-14	62639965	-	RCV000548953;RCV000187769	MedGen:C1864871,OMIM:610443;MedGen:CN169374	Koolen-de Vries syndrome;not specified	Germline	Germline	GRCh37	NC_000017.10	17	44248394	44248394	T	C	17q21.31	criteria provided, multiple submitters, no conflicts	2		N	-	2	205781
203423	Single nucleotide variant	NM_001193466.1(KANSL1):c.1106A>G (p.Asn369Ser)	284058	KANSL1	HGNC:24565	Conflicting interpretations of pathogenicity	0	2018-05-15	139564524	-	RCV000644683;RCV000187768	MedGen:C1864871,OMIM:610443;MedGen:CN169374	Koolen-de Vries syndrome;not specified	Germline	Germline	GRCh37	NC_000017.10	17	44248404	44248404	T	C	17q21.31	criteria provided, conflicting interpretations	2		N	-	2	205780
468301	Single nucleotide variant	NM_001193466.1(KANSL1):c.1075A>C (p.Ser359Arg)	284058	KANSL1	HGNC:24565	Uncertain significance	0	2017-07-03	-1	-	RCV000536460	MedGen:C1864871,OMIM:610443	Koolen-de Vries syndrome	Germline	Germline	GRCh37	NC_000017.10	17	44248435	44248435	T	G	17q21.31	criteria provided, single submitter	1		N	-	2	468390
375207	Single nucleotide variant	NM_001193466.1(KANSL1):c.1059C>A (p.Ala353=)	284058	KANSL1	HGNC:24565	Likely benign	0	2016-09-26	761810633	-	RCV000423453	MedGen:CN169374	Not specified	Germline	Germline	GRCh37	NC_000017.10	17	44248451	44248451	G	T	17q21.31	criteria provided, single submitter	1		N	-	2	389489
512297	Single nucleotide variant	NM_001193466.1(KANSL1):c.1042C>T (p.Arg348Ter)	284058	KANSL1	HGNC:24565	Pathogenic	1	2017-05-11	-1	-	RCV000622541	MeSH:D030342,MedGen:C0950123	Inborn genetic diseases	Germline	Germline	GRCh37	NC_000017.10	17	44248468	44248468	G	A	17q21.31	criteria provided, single submitter	1		N	-	2	521688
438047	Single nucleotide variant	NM_001193466.1(KANSL1):c.1022G>A (p.Arg341Gln)	284058	KANSL1	HGNC:24565	Uncertain significance	0	2017-06-30	371321182	-	RCV000512890	MedGen:CN517202	Not provided	Germline	Germline	GRCh37	NC_000017.10	17	44248488	44248488	C	T	17q21.31	criteria provided, single submitter	1		N	-	2	444407
376229	Single nucleotide variant	NM_001193466.1(KANSL1):c.1021C>T (p.Arg341Trp)	284058	KANSL1	HGNC:24565	Likely benign	0	2017-01-16	373918467	-	RCV000438055	MedGen:CN169374	Not specified	Germline	Germline	GRCh37	NC_000017.10	17	44248489	44248489	G	A	17q21.31	criteria provided, single submitter	1		N	-	2	393029
328904	Single nucleotide variant	NM_001193466.1(KANSL1):c.1011C>G (p.Ser337=)	284058	KANSL1	HGNC:24565	Benign	0	2016-06-14	2240758	-	RCV000290394	MedGen:CN225415,Orphanet:ORPHA183763	Syndromic intellectual disability	Germline	Germline	GRCh37	NC_000017.10	17	44248499	44248499	G	C	17q21.31	criteria provided, single submitter	1		N	-	2	323785
410050	Indel	NM_001193466.1(KANSL1):c.1010_1011delCCinsTG (p.Ser337Leu)	284058	KANSL1	HGNC:24565	Likely benign	0	2016-09-16	1064795666	-	RCV000485252	MedGen:CN169374	Not specified	Germline	Germline	GRCh37	NC_000017.10	17	44248499	44248500	GG	CA	17q21.31	criteria provided, single submitter	1		N	-	2	422266
445791	Single nucleotide variant	NM_001193466.1(KANSL1):c.1006G>T (p.Glu336Ter)	284058	KANSL1	HGNC:24565	Pathogenic	1	2017-06-27	-1	-	RCV000519791	MedGen:CN517202	Not provided	Germline	Germline	GRCh37	NC_000017.10	17	44248504	44248504	C	A	17q21.31	criteria provided, single submitter	1		N	-	2	450042
378390	Single nucleotide variant	NM_001193466.1(KANSL1):c.1000A>G (p.Asn334Asp)	284058	KANSL1	HGNC:24565	Likely benign	0	2016-09-22	112150341	-	RCV000444339	MedGen:CN169374	Not specified	Germline	Germline	GRCh37	NC_000017.10	17	44248510	44248510	T	C	17q21.31	criteria provided, single submitter	1		N	-	2	389443
486180	Single nucleotide variant	NM_001193466.1(KANSL1):c.1000A>T (p.Asn334Tyr)	284058	KANSL1	HGNC:24565	Uncertain significance	0	2018-02-28	112150341	-	RCV000585345	MedGen:CN517202	Not provided	Germline	Germline	GRCh37	NC_000017.10	17	44248510	44248510	T	A	17q21.31	criteria provided, single submitter	1		N	-	2	493217
378390	Single nucleotide variant	NM_001193466.1(KANSL1):c.1000A>G (p.Asn334Asp)	284058	KANSL1	HGNC:24565	Likely benign	0	2016-09-22	112150341	-	RCV000444339	MedGen:CN169374	Not specified	Germline	Germline	GRCh37	NC_000017.10	17	44248510	44248510	T	C	17q21.31	criteria provided, single submitter	1		N	-	2	389443
486180	Single nucleotide variant	NM_001193466.1(KANSL1):c.1000A>T (p.Asn334Tyr)	284058	KANSL1	HGNC:24565	Uncertain significance	0	2018-02-28	112150341	-	RCV000585345	MedGen:CN517202	Not provided	Germline	Germline	GRCh37	NC_000017.10	17	44248510	44248510	T	A	17q21.31	criteria provided, single submitter	1		N	-	2	493217
242823	Single nucleotide variant	NM_001193466.1(KANSL1):c.963G>A (p.Leu321=)	284058	KANSL1	HGNC:24565	Likely benign	0	2017-04-07	772111208	-	RCV000227144	MedGen:C1864871,OMIM:610443	Koolen-de Vries syndrome	Germline	Germline	GRCh37	NC_000017.10	17	44248547	44248547	C	T	17q21.31	criteria provided, single submitter	1		N	-	2	238625
376128	Single nucleotide variant	NM_001193466.1(KANSL1):c.949A>G (p.Ile317Val)	284058	KANSL1	HGNC:24565	Conflicting interpretations of pathogenicity	0	2018-02-11	139843442	-	RCV000691900;RCV000421195	MedGen:C1864871,OMIM:610443;MedGen:CN169374	Koolen-de Vries syndrome;not specified	Germline	Germline	GRCh37	NC_000017.10	17	44248561	44248561	T	C	17q21.31	criteria provided, conflicting interpretations	2		N	-	2	380254
506439	Single nucleotide variant	NM_001193466.1(KANSL1):c.932A>G (p.Lys311Arg)	284058	KANSL1	HGNC:24565	Likely benign	0	2017-09-12	-1	-	RCV000611941	MedGen:CN169374	Not specified	Germline	Germline	GRCh37	NC_000017.10	17	44248578	44248578	T	C	17q21.31	criteria provided, single submitter	1		N	-	2	511985
40355	Single nucleotide variant	NM_001193466.1(KANSL1):c.916C>T (p.Gln306Ter)	284058	KANSL1	HGNC:24565	Pathogenic	1	2012-11-20	281865468	-	RCV000024373	MedGen:C1864871,OMIM:610443	Koolen-de Vries syndrome	Germline	Germline	GRCh37	NC_000017.10	17	44248594	44248594	G	A	17q21.3	no assertion criteria provided	2		N	OMIM Allelic Variant:612452.0003	1	31695
506441	Single nucleotide variant	NM_001193466.1(KANSL1):c.912C>T (p.Arg304=)	284058	KANSL1	HGNC:24565	Likely benign	0	2017-09-26	-1	-	RCV000613243	MedGen:CN169374	Not specified	Germline	Germline	GRCh37	NC_000017.10	17	44248598	44248598	G	A	17q21.31	criteria provided, single submitter	1		N	-	2	512321
506131	Single nucleotide variant	NM_001193466.1(KANSL1):c.911G>A (p.Arg304His)	284058	KANSL1	HGNC:24565	Likely benign	0	2017-03-30	-1	-	RCV000607014	MedGen:CN169374	Not specified	Germline	Germline	GRCh37	NC_000017.10	17	44248599	44248599	C	T	17q21.31	criteria provided, single submitter	1		N	-	2	508483
338903	Single nucleotide variant	NM_001193466.1(KANSL1):c.910C>T (p.Arg304Cys)	284058	KANSL1	HGNC:24565	Likely benign	0	2017-11-27	756749550	-	RCV000347717;RCV000613205	MedGen:CN225415,Orphanet:ORPHA183763;MedGen:CN169374	Syndromic intellectual disability;not specified	Germline	Germline	GRCh37	NC_000017.10	17	44248600	44248600	G	A	17q21.31	criteria provided, multiple submitters, no conflicts	2		N	-	2	323786
571240	Single nucleotide variant	NM_001193466.1(KANSL1):c.907A>G (p.Lys303Glu)	284058	KANSL1	HGNC:24565	Uncertain significance	0	2018-05-29	-1	-	RCV000700714	MedGen:C1864871,OMIM:610443	Koolen-de Vries syndrome	Germline	Germline	GRCh37	NC_000017.10	17	44248603	44248603	T	C	17q21.31	criteria provided, single submitter	1		N	-	2	577860
506442	Single nucleotide variant	NM_001193466.1(KANSL1):c.896G>A (p.Arg299His)	284058	KANSL1	HGNC:24565	Likely benign	0	2017-06-01	201785695	-	RCV000602929	MedGen:CN169374	Not specified	Germline	Germline	GRCh37	NC_000017.10	17	44248614	44248614	C	T	17q21.31	criteria provided, single submitter	1		N	-	2	509820
203426	Single nucleotide variant	NM_001193466.1(KANSL1):c.895C>T (p.Arg299Cys)	284058	KANSL1	HGNC:24565	Conflicting interpretations of pathogenicity	0	2017-09-06	755353984	-	RCV000624715;RCV000187796	MeSH:D030342,MedGen:C0950123;MedGen:CN169374	Inborn genetic diseases;not specified	Germline	Germline	GRCh37	NC_000017.10	17	44248615	44248615	G	A	17q21.31	criteria provided, conflicting interpretations	2		N	-	2	205808
506134	Single nucleotide variant	NM_001193466.1(KANSL1):c.889C>T (p.Arg297Cys)	284058	KANSL1	HGNC:24565	Likely benign	0	2017-03-17	772236084	-	RCV000611422	MedGen:CN169374	Not specified	Germline	Germline	GRCh37	NC_000017.10	17	44248621	44248621	G	A	17q21.31	criteria provided, single submitter	1		N	-	2	517800
376231	Single nucleotide variant	NM_001193466.1(KANSL1):c.876T>G (p.Ala292=)	284058	KANSL1	HGNC:24565	Likely benign	0	2016-03-31	1057522110	-	RCV000437819	MedGen:CN169374	Not specified	Germline	Germline	GRCh37	NC_000017.10	17	44248634	44248634	A	C	17q21.31	criteria provided, single submitter	1		N	-	2	385068
410051	Single nucleotide variant	NM_001193466.1(KANSL1):c.868C>T (p.Arg290Ter)	284058	KANSL1	HGNC:24565	Conflicting interpretations of pathogenicity	1	2018-03-19	149830411	-	RCV000623046;RCV000678306;RCV000486096	MeSH:D030342,MedGen:C0950123;MedGen:C1864871,OMIM:610443;MedGen:CN517202	Inborn genetic diseases;Koolen-de Vries syndrome;not provided	Germline;unknown	Germline	GRCh37	NC_000017.10	17	44248642	44248642	G	A	17q21.31	criteria provided, conflicting interpretations	3		N	-	2	421289
375209	Single nucleotide variant	NM_001193466.1(KANSL1):c.862C>T (p.Leu288=)	284058	KANSL1	HGNC:24565	Likely benign	0	2016-11-16	144805634	-	RCV000437194	MedGen:CN169374	Not specified	Germline	Germline	GRCh37	NC_000017.10	17	44248648	44248648	G	A	17q21.31	criteria provided, single submitter	1		N	-	2	390993
376132	Single nucleotide variant	NM_001193466.1(KANSL1):c.858T>C (p.Ala286=)	284058	KANSL1	HGNC:24565	Likely benign	0	2016-03-31	923328856	-	RCV000427151	MedGen:CN169374	Not specified	Germline	Germline	GRCh37	NC_000017.10	17	44248652	44248652	A	G	17q21.31	criteria provided, single submitter	1		N	-	2	385067
203427	Single nucleotide variant	NM_001193466.1(KANSL1):c.849G>A (p.Arg283=)	284058	KANSL1	HGNC:24565	Benign/Likely benign	0	2016-12-07	754362361	-	RCV000233364;RCV000187766	MedGen:C1864871,OMIM:610443;MedGen:CN169374	Koolen-de Vries syndrome;not specified	Germline	Germline	GRCh37	NC_000017.10	17	44248661	44248661	C	T	17q21.31	criteria provided, multiple submitters, no conflicts	2		N	-	2	205778
375214	Single nucleotide variant	NM_001193466.1(KANSL1):c.845C>A (p.Thr282Lys)	284058	KANSL1	HGNC:24565	Likely benign	0	2016-02-03	779421348	-	RCV000428961	MedGen:CN169374	Not specified	Germline	Germline	GRCh37	NC_000017.10	17	44248665	44248665	G	T	17q21.31	criteria provided, single submitter	1		N	-	2	383404
574502	Single nucleotide variant	NM_001193466.1(KANSL1):c.836A>T (p.Asp279Val)	284058	KANSL1	HGNC:24565	Uncertain significance	0	2018-04-23	-1	-	RCV000701760	MedGen:C1864871,OMIM:610443	Koolen-de Vries syndrome	Germline	Germline	GRCh37	NC_000017.10	17	44248674	44248674	T	A	17q21.31	criteria provided, single submitter	1		N	-	2	578677
571555	Single nucleotide variant	NM_001193466.1(KANSL1):c.823T>C (p.Phe275Leu)	284058	KANSL1	HGNC:24565	Uncertain significance	0	2018-02-23	-1	-	RCV000700843	MedGen:C1864871,OMIM:610443	Koolen-de Vries syndrome	Germline	Germline	GRCh37	NC_000017.10	17	44248687	44248687	A	G	17q21.31	criteria provided, single submitter	1		N	-	2	577972
203428	Single nucleotide variant	NM_001193466.1(KANSL1):c.805C>T (p.Pro269Ser)	284058	KANSL1	HGNC:24565	Uncertain significance	0	2017-09-06	200903841	-	RCV000644667;RCV000187801	MedGen:C1864871,OMIM:610443;MedGen:CN169374	Koolen-de Vries syndrome;not specified	Germline	Germline	GRCh37	NC_000017.10	17	44248705	44248705	G	A	17q21.31	criteria provided, multiple submitters, no conflicts	2		N	-	2	205813
506888	Single nucleotide variant	NM_001193466.1(KANSL1):c.803C>T (p.Ser268Phe)	284058	KANSL1	HGNC:24565	Likely benign	0	2018-01-09	-1	-	RCV000607548	MedGen:CN169374	Not specified	Germline	Germline	GRCh37	NC_000017.10	17	44248707	44248707	G	A	17q21.31	criteria provided, single submitter	1		N	-	2	514645
531178	Single nucleotide variant	NM_001193466.1(KANSL1):c.802T>C (p.Ser268Pro)	284058	KANSL1	HGNC:24565	Uncertain significance	0	2017-12-07	767021119	-	RCV000644664	MedGen:C1864871,OMIM:610443	Koolen-de Vries syndrome	Germline	Germline	GRCh37	NC_000017.10	17	44248708	44248708	A	G	17q21.31	criteria provided, single submitter	1		N	-	2	536292
203429	Single nucleotide variant	NM_001193466.1(KANSL1):c.800A>G (p.Lys267Arg)	284058	KANSL1	HGNC:24565	Benign/Likely benign	0	2017-07-11	140181991	-	RCV000533908;RCV000396012	MedGen:C1864871,OMIM:610443;MedGen:CN225415,Orphanet:ORPHA183763	Koolen-de Vries syndrome;Syndromic intellectual disability	Germline	Germline	GRCh37	NC_000017.10	17	44248710	44248710	T	C	17q21.31	criteria provided, multiple submitters, no conflicts	2		N	-	2	205777
531179	Single nucleotide variant	NM_001193466.1(KANSL1):c.783C>G (p.Val261=)	284058	KANSL1	HGNC:24565	Likely benign	0	2017-11-15	-1	-	RCV000644697	MedGen:C1864871,OMIM:610443	Koolen-de Vries syndrome	Germline	Germline	GRCh37	NC_000017.10	17	44248727	44248727	G	C	17q21.31	criteria provided, single submitter	1		N	-	2	536311
141677	Single nucleotide variant	NM_001193466.1(KANSL1):c.773T>C (p.Leu258Ser)	284058	KANSL1	HGNC:24565	Benign/Likely benign	0	2017-12-06	145714368	-	RCV000230026;RCV000308144;RCV000224765;RCV000126403	MedGen:C1864871,OMIM:610443;MedGen:CN225415,Orphanet:ORPHA183763;MedGen:CN517202;MedGen:CN169374	Koolen-de Vries syndrome;Syndromic intellectual disability;not provided;not specified	Germline	Germline	GRCh37	NC_000017.10	17	44248737	44248737	A	G	17q21.31	criteria provided, multiple submitters, no conflicts	4		N	-	2	137974
468134	Single nucleotide variant	NM_001193466.1(KANSL1):c.767C>T (p.Ser256Phe)	284058	KANSL1	HGNC:24565	Likely benign	0	2017-06-02	537773238	-	RCV000557732	MedGen:C1864871,OMIM:610443	Koolen-de Vries syndrome	Germline	Germline	GRCh37	NC_000017.10	17	44248743	44248743	G	A	17q21.31	criteria provided, single submitter	1		N	-	2	468411
203430	Single nucleotide variant	NM_001193466.1(KANSL1):c.760T>G (p.Ser254Ala)	284058	KANSL1	HGNC:24565	Uncertain significance	0	2017-11-20	780074451	-	RCV000712051;RCV000187795	MedGen:CN517202;MedGen:CN169374	not provided;not specified	Germline	Germline	GRCh37	NC_000017.10	17	44248750	44248750	A	C	17q21.31	criteria provided, multiple submitters, no conflicts	2		N	-	2	205807
506136	Single nucleotide variant	NM_001193466.1(KANSL1):c.750T>C (p.Pro250=)	284058	KANSL1	HGNC:24565	Likely benign	0	2018-02-22	-1	-	RCV000612461	MedGen:CN169374	Not specified	Germline	Germline	GRCh37	NC_000017.10	17	44248760	44248760	A	G	17q21.31	criteria provided, single submitter	1		N	-	2	515660
376134	Single nucleotide variant	NM_001193466.1(KANSL1):c.744A>G (p.Leu248=)	284058	KANSL1	HGNC:24565	Likely benign	0	2015-11-10	748000142	-	RCV000444616	MedGen:CN169374	Not specified	Germline	Germline	GRCh37	NC_000017.10	17	44248766	44248766	T	C	17q21.31	criteria provided, single submitter	1		N	-	2	377988
344948	Single nucleotide variant	NM_001193466.1(KANSL1):c.696C>T (p.Ser232=)	284058	KANSL1	HGNC:24565	Benign	0	2017-04-20	1881194	-	RCV000368840;RCV000712048	MedGen:CN225415,Orphanet:ORPHA183763;MedGen:CN517202	Syndromic intellectual disability;not provided	Germline	Germline	GRCh37	NC_000017.10	17	44248814	44248814	G	A	17q21.31	criteria provided, multiple submitters, no conflicts	2		N	-	2	323789
203433	Single nucleotide variant	NM_001193466.1(KANSL1):c.688A>G (p.Asn230Asp)	284058	KANSL1	HGNC:24565	Likely benign	0	2017-10-27	34756740	-	RCV000549729;RCV000262663;RCV000187762	MedGen:C1864871,OMIM:610443;MedGen:CN225415,Orphanet:ORPHA183763;MedGen:CN169374	Koolen-de Vries syndrome;Syndromic intellectual disability;not specified	Germline	Germline	GRCh37	NC_000017.10	17	44248822	44248822	T	C	17q21.31	criteria provided, multiple submitters, no conflicts	3		N	-	2	205774
375220	Single nucleotide variant	NM_001193466.1(KANSL1):c.682A>T (p.Thr228Ser)	284058	KANSL1	HGNC:24565	Likely benign	0	2016-01-18	762022186	-	RCV000429230	MedGen:CN169374	Not specified	Germline	Germline	GRCh37	NC_000017.10	17	44248828	44248828	T	A	17q21.31	criteria provided, single submitter	1		N	-	2	382918
203434	Single nucleotide variant	NM_001193466.1(KANSL1):c.680G>A (p.Ser227Asn)	284058	KANSL1	HGNC:24565	Benign/Likely benign	0	2018-05-15	150345690	-	RCV000537114;RCV000320070;RCV000712047;RCV000187761	MedGen:C1864871,OMIM:610443;MedGen:CN225415,Orphanet:ORPHA183763;MedGen:CN517202;MedGen:CN169374	Koolen-de Vries syndrome;Syndromic intellectual disability;not provided;not specified	Germline	Germline	GRCh37	NC_000017.10	17	44248830	44248830	C	T	17q21.31	criteria provided, multiple submitters, no conflicts	4		N	-	2	205773
344950	Single nucleotide variant	NM_001193466.1(KANSL1):c.673A>G (p.Asn225Asp)	284058	KANSL1	HGNC:24565	Benign	0	2017-04-20	35643216	-	RCV000354042;RCV000712046	MedGen:CN225415,Orphanet:ORPHA183763;MedGen:CN517202	Syndromic intellectual disability;not provided	Germline	Germline	GRCh37	NC_000017.10	17	44248837	44248837	T	C	17q21.31	criteria provided, multiple submitters, no conflicts	2		N	-	2	323790
344953	Single nucleotide variant	NM_001193466.1(KANSL1):c.662C>T (p.Thr221Ile)	284058	KANSL1	HGNC:24565	Benign	0	2016-06-14	17662853	-	RCV000261535	MedGen:CN225415,Orphanet:ORPHA183763	Syndromic intellectual disability	Germline	Germline	GRCh37	NC_000017.10	17	44248848	44248848	G	A	17q21.31	criteria provided, single submitter	1		N	-	2	323791
531691	Single nucleotide variant	NM_001193466.1(KANSL1):c.641G>A (p.Ser214Asn)	284058	KANSL1	HGNC:24565	Uncertain significance	0	2017-09-05	746645554	-	RCV000644679	MedGen:C1864871,OMIM:610443	Koolen-de Vries syndrome	Germline	Germline	GRCh37	NC_000017.10	17	44248869	44248869	C	T	17q21.31	criteria provided, single submitter	1		N	-	2	536302
203435	Single nucleotide variant	NM_001193466.1(KANSL1):c.635A>G (p.His212Arg)	284058	KANSL1	HGNC:24565	Benign/Likely benign	0	2017-12-19	141110759	-	RCV000644695;RCV000322592;RCV000187760	MedGen:C1864871,OMIM:610443;MedGen:CN225415,Orphanet:ORPHA183763;MedGen:CN169374	Koolen-de Vries syndrome;Syndromic intellectual disability;not specified	Germline	Germline	GRCh37	NC_000017.10	17	44248875	44248875	T	C	17q21.31	criteria provided, multiple submitters, no conflicts	3		N	-	2	205772
376247	Single nucleotide variant	NM_001193466.1(KANSL1):c.635A>C (p.His212Pro)	284058	KANSL1	HGNC:24565	Likely benign	0	2016-03-07	141110759	-	RCV000434828	MedGen:CN169374	Not specified	Germline	Germline	GRCh37	NC_000017.10	17	44248875	44248875	T	G	17q21.31	criteria provided, single submitter	1		N	-	2	384528
203435	Single nucleotide variant	NM_001193466.1(KANSL1):c.635A>G (p.His212Arg)	284058	KANSL1	HGNC:24565	Benign/Likely benign	0	2017-12-19	141110759	-	RCV000644695;RCV000322592;RCV000187760	MedGen:C1864871,OMIM:610443;MedGen:CN225415,Orphanet:ORPHA183763;MedGen:CN169374	Koolen-de Vries syndrome;Syndromic intellectual disability;not specified	Germline	Germline	GRCh37	NC_000017.10	17	44248875	44248875	T	C	17q21.31	criteria provided, multiple submitters, no conflicts	3		N	-	2	205772
376247	Single nucleotide variant	NM_001193466.1(KANSL1):c.635A>C (p.His212Pro)	284058	KANSL1	HGNC:24565	Likely benign	0	2016-03-07	141110759	-	RCV000434828	MedGen:CN169374	Not specified	Germline	Germline	GRCh37	NC_000017.10	17	44248875	44248875	T	G	17q21.31	criteria provided, single submitter	1		N	-	2	384528
375221	Single nucleotide variant	NM_001193466.1(KANSL1):c.632C>T (p.Pro211Leu)	284058	KANSL1	HGNC:24565	Likely benign	0	2015-05-14	1057520685	-	RCV000436604	MedGen:CN169374	Not specified	Germline	Germline	GRCh37	NC_000017.10	17	44248878	44248878	G	A	17q21.31	criteria provided, single submitter	1		N	-	2	379666
203436	Single nucleotide variant	NM_001193466.1(KANSL1):c.620A>G (p.Asn207Ser)	284058	KANSL1	HGNC:24565	Benign/Likely benign	0	2017-07-24	144882998	-	RCV000557504;RCV000224176;RCV000187794	MedGen:C1864871,OMIM:610443;MedGen:CN517202;MedGen:CN169374	Koolen-de Vries syndrome;not provided;not specified	Germline	Germline	GRCh37	NC_000017.10	17	44248890	44248890	T	C	17q21.31	criteria provided, multiple submitters, no conflicts	3		N	-	2	205806
376250	Single nucleotide variant	NM_001193466.1(KANSL1):c.620A>T (p.Asn207Ile)	284058	KANSL1	HGNC:24565	Likely benign	0	2016-05-18	144882998	-	RCV000418873	MedGen:CN169374	Not specified	Germline	Germline	GRCh37	NC_000017.10	17	44248890	44248890	T	A	17q21.31	criteria provided, single submitter	1		N	-	2	386241
203436	Single nucleotide variant	NM_001193466.1(KANSL1):c.620A>G (p.Asn207Ser)	284058	KANSL1	HGNC:24565	Benign/Likely benign	0	2017-07-24	144882998	-	RCV000557504;RCV000224176;RCV000187794	MedGen:C1864871,OMIM:610443;MedGen:CN517202;MedGen:CN169374	Koolen-de Vries syndrome;not provided;not specified	Germline	Germline	GRCh37	NC_000017.10	17	44248890	44248890	T	C	17q21.31	criteria provided, multiple submitters, no conflicts	3		N	-	2	205806
376250	Single nucleotide variant	NM_001193466.1(KANSL1):c.620A>T (p.Asn207Ile)	284058	KANSL1	HGNC:24565	Likely benign	0	2016-05-18	144882998	-	RCV000418873	MedGen:CN169374	Not specified	Germline	Germline	GRCh37	NC_000017.10	17	44248890	44248890	T	A	17q21.31	criteria provided, single submitter	1		N	-	2	386241
376253	Single nucleotide variant	NM_001193466.1(KANSL1):c.619A>G (p.Asn207Asp)	284058	KANSL1	HGNC:24565	Likely benign	0	2016-04-27	372601814	-	RCV000442390	MedGen:CN169374	Not specified	Germline	Germline	GRCh37	NC_000017.10	17	44248891	44248891	T	C	17q21.31	criteria provided, single submitter	1		N	-	2	385571
375228	Single nucleotide variant	NM_001193466.1(KANSL1):c.617C>G (p.Thr206Ser)	284058	KANSL1	HGNC:24565	Likely benign	0	2015-03-18	761141661	-	RCV000423972	MedGen:CN169374	Not specified	Germline	Germline	GRCh37	NC_000017.10	17	44248893	44248893	G	C	17q21.31	criteria provided, single submitter	1		N	-	2	379269
346283	Single nucleotide variant	NM_001193466.1(KANSL1):c.611G>T (p.Gly204Val)	284058	KANSL1	HGNC:24565	Uncertain significance	0	2016-06-14	766643723	-	RCV000379560	MedGen:CN225415,Orphanet:ORPHA183763	Syndromic intellectual disability	Germline	Germline	GRCh37	NC_000017.10	17	44248899	44248899	C	A	17q21.31	criteria provided, single submitter	1		N	-	2	323792
376140	Single nucleotide variant	NM_001193466.1(KANSL1):c.610G>A (p.Gly204Ser)	284058	KANSL1	HGNC:24565	Likely benign	0	2015-07-17	1057520810	-	RCV000419682	MedGen:CN169374	Not specified	Germline	Germline	GRCh37	NC_000017.10	17	44248900	44248900	C	T	17q21.31	criteria provided, single submitter	1		N	-	2	380260
338904	Single nucleotide variant	NM_001193466.1(KANSL1):c.608G>A (p.Gly203Glu)	284058	KANSL1	HGNC:24565	Uncertain significance	0	2016-06-14	759522694	-	RCV000283793	MedGen:CN225415,Orphanet:ORPHA183763	Syndromic intellectual disability	Germline	Germline	GRCh37	NC_000017.10	17	44248902	44248902	C	T	17q21.31	criteria provided, single submitter	1		N	-	2	323793
272721	Single nucleotide variant	NM_001193466.1(KANSL1):c.607G>A (p.Gly203Arg)	284058	KANSL1	HGNC:24565	Uncertain significance	0	2016-06-06	138175526	-	RCV000340307	MedGen:CN169374	Not specified	Germline	Germline	GRCh37	NC_000017.10	17	44248903	44248903	C	T	17q21.31	criteria provided, single submitter	1		N	-	2	288484
346284	Single nucleotide variant	NM_001193466.1(KANSL1):c.607G>C (p.Gly203Arg)	284058	KANSL1	HGNC:24565	Benign/Likely benign	0	2017-10-02	138175526	-	RCV000469398;RCV000322436;RCV000513930;RCV000435502	MedGen:C1864871,OMIM:610443;MedGen:CN225415,Orphanet:ORPHA183763;MedGen:CN517202;MedGen:CN169374	Koolen-de Vries syndrome;Syndromic intellectual disability;not provided;not specified	Germline	Germline	GRCh37	NC_000017.10	17	44248903	44248903	C	G	17q21.31	criteria provided, multiple submitters, no conflicts	4		N	-	2	323794
272721	Single nucleotide variant	NM_001193466.1(KANSL1):c.607G>A (p.Gly203Arg)	284058	KANSL1	HGNC:24565	Uncertain significance	0	2016-06-06	138175526	-	RCV000340307	MedGen:CN169374	Not specified	Germline	Germline	GRCh37	NC_000017.10	17	44248903	44248903	C	T	17q21.31	criteria provided, single submitter	1		N	-	2	288484
346284	Single nucleotide variant	NM_001193466.1(KANSL1):c.607G>C (p.Gly203Arg)	284058	KANSL1	HGNC:24565	Benign/Likely benign	0	2017-10-02	138175526	-	RCV000469398;RCV000322436;RCV000513930;RCV000435502	MedGen:C1864871,OMIM:610443;MedGen:CN225415,Orphanet:ORPHA183763;MedGen:CN517202;MedGen:CN169374	Koolen-de Vries syndrome;Syndromic intellectual disability;not provided;not specified	Germline	Germline	GRCh37	NC_000017.10	17	44248903	44248903	C	G	17q21.31	criteria provided, multiple submitters, no conflicts	4		N	-	2	323794
375230	Single nucleotide variant	NM_001193466.1(KANSL1):c.585A>G (p.Gly195=)	284058	KANSL1	HGNC:24565	Likely benign	0	2016-08-31	751318218	-	RCV000425195	MedGen:CN169374	Not specified	Germline	Germline	GRCh37	NC_000017.10	17	44248925	44248925	T	C	17q21.31	criteria provided, single submitter	1		N	-	2	377987
203438	Single nucleotide variant	NM_001193466.1(KANSL1):c.571G>T (p.Gly191Cys)	284058	KANSL1	HGNC:24565	Conflicting interpretations of pathogenicity	0	2018-06-13	149566146	-	RCV000544966;RCV000383964;RCV000187758	MedGen:C1864871,OMIM:610443;MedGen:CN225415,Orphanet:ORPHA183763;MedGen:CN169374	Koolen-de Vries syndrome;Syndromic intellectual disability;not specified	Germline	Germline	GRCh37	NC_000017.10	17	44248939	44248939	C	A	17q21.31	criteria provided, conflicting interpretations	4		N	-	2	205770
505977	Single nucleotide variant	NM_001193466.1(KANSL1):c.552T>C (p.Thr184=)	284058	KANSL1	HGNC:24565	Likely benign	0	2017-02-22	772655276	-	RCV000601638	MedGen:CN169374	Not specified	Germline	Germline	GRCh37	NC_000017.10	17	44248958	44248958	A	G	17q21.31	criteria provided, single submitter	1		N	-	2	517756
531192	Single nucleotide variant	NM_001193466.1(KANSL1):c.551C>A (p.Thr184Asn)	284058	KANSL1	HGNC:24565	Uncertain significance	0	2017-12-28	-1	-	RCV000644672	MedGen:C1864871,OMIM:610443	Koolen-de Vries syndrome	Germline	Germline	GRCh37	NC_000017.10	17	44248959	44248959	G	T	17q21.31	criteria provided, single submitter	1		N	-	2	536297
531692	Single nucleotide variant	NM_001193466.1(KANSL1):c.542G>A (p.Arg181Gln)	284058	KANSL1	HGNC:24565	Uncertain significance	0	2017-08-29	771481251	-	RCV000644678	MedGen:C1864871,OMIM:610443	Koolen-de Vries syndrome	Germline	Germline	GRCh37	NC_000017.10	17	44248968	44248968	C	T	17q21.31	criteria provided, single submitter	1		N	-	2	536301
203439	Single nucleotide variant	NM_001193466.1(KANSL1):c.541C>T (p.Arg181Trp)	284058	KANSL1	HGNC:24565	Conflicting interpretations of pathogenicity	0	2017-10-03	375225315	-	RCV000644675;RCV000187757	MedGen:C1864871,OMIM:610443;MedGen:CN169374	Koolen-de Vries syndrome;not specified	Germline	Germline	GRCh37	NC_000017.10	17	44248969	44248969	G	A	17q21.31	criteria provided, conflicting interpretations	2		N	-	2	205769
468304	Single nucleotide variant	NM_001193466.1(KANSL1):c.531T>C (p.Asn177=)	284058	KANSL1	HGNC:24565	Likely benign	0	2017-03-28	759846708	-	RCV000536891	MedGen:C1864871,OMIM:610443	Koolen-de Vries syndrome	Germline	Germline	GRCh37	NC_000017.10	17	44248979	44248979	A	G	17q21.31	criteria provided, single submitter	1		N	-	2	468410
376147	Single nucleotide variant	NM_001193466.1(KANSL1):c.530A>G (p.Asn177Ser)	284058	KANSL1	HGNC:24565	Likely benign	0	2017-08-15	765213873	-	RCV000560697;RCV000418540	MedGen:C1864871,OMIM:610443;MedGen:CN169374	Koolen-de Vries syndrome;not specified	Germline	Germline	GRCh37	NC_000017.10	17	44248980	44248980	T	C	17q21.31	criteria provided, multiple submitters, no conflicts	2		N	-	2	380370
506143	Single nucleotide variant	NM_001193466.1(KANSL1):c.525C>T (p.Ser175=)	284058	KANSL1	HGNC:24565	Likely benign	0	2017-12-08	148321376	-	RCV000644692;RCV000602492	MedGen:C1864871,OMIM:610443;MedGen:CN169374	Koolen-de Vries syndrome;not specified	Germline	Germline	GRCh37	NC_000017.10	17	44248985	44248985	G	A	17q21.31	criteria provided, multiple submitters, no conflicts	2		N	-	2	516124
378395	Single nucleotide variant	NM_001193466.1(KANSL1):c.520A>G (p.Thr174Ala)	284058	KANSL1	HGNC:24565	Likely benign	0	2015-05-06	1057520684	-	RCV000426360	MedGen:CN169374	Not specified	Germline	Germline	GRCh37	NC_000017.10	17	44248990	44248990	T	C	17q21.31	criteria provided, single submitter	1		N	-	2	379665
203440	Single nucleotide variant	NM_001193466.1(KANSL1):c.500A>G (p.His167Arg)	284058	KANSL1	HGNC:24565	Conflicting interpretations of pathogenicity	0	2017-12-27	779594202	-	RCV000467580;RCV000187756	MedGen:C1864871,OMIM:610443;MedGen:CN169374	Koolen-de Vries syndrome;not specified	Germline	Germline	GRCh37	NC_000017.10	17	44249010	44249010	T	C	17q21.31	criteria provided, conflicting interpretations	2		N	-	2	205768
378396	Single nucleotide variant	NM_001193466.1(KANSL1):c.500A>C (p.His167Pro)	284058	KANSL1	HGNC:24565	Likely benign	0	2015-08-04	779594202	-	RCV000440671	MedGen:CN169374	Not specified	Germline	Germline	GRCh37	NC_000017.10	17	44249010	44249010	T	G	17q21.31	criteria provided, single submitter	1		N	-	2	380345
203440	Single nucleotide variant	NM_001193466.1(KANSL1):c.500A>G (p.His167Arg)	284058	KANSL1	HGNC:24565	Conflicting interpretations of pathogenicity	0	2017-12-27	779594202	-	RCV000467580;RCV000187756	MedGen:C1864871,OMIM:610443;MedGen:CN169374	Koolen-de Vries syndrome;not specified	Germline	Germline	GRCh37	NC_000017.10	17	44249010	44249010	T	C	17q21.31	criteria provided, conflicting interpretations	2		N	-	2	205768
378396	Single nucleotide variant	NM_001193466.1(KANSL1):c.500A>C (p.His167Pro)	284058	KANSL1	HGNC:24565	Likely benign	0	2015-08-04	779594202	-	RCV000440671	MedGen:CN169374	Not specified	Germline	Germline	GRCh37	NC_000017.10	17	44249010	44249010	T	G	17q21.31	criteria provided, single submitter	1		N	-	2	380345
468305	Single nucleotide variant	NM_001193466.1(KANSL1):c.498A>C (p.Thr166=)	284058	KANSL1	HGNC:24565	Likely benign	0	2017-03-09	141491325	-	RCV000543476	MedGen:C1864871,OMIM:610443	Koolen-de Vries syndrome	Germline	Germline	GRCh37	NC_000017.10	17	44249012	44249012	T	G	17q21.31	criteria provided, single submitter	1		N	-	2	468409
203441	Single nucleotide variant	NM_001193466.1(KANSL1):c.477G>T (p.Lys159Asn)	284058	KANSL1	HGNC:24565	Likely benign	0	2017-10-09	188294801	-	RCV000187755	MedGen:CN169374	Not specified	Germline	Germline	GRCh37	NC_000017.10	17	44249033	44249033	C	A	17q21.31	criteria provided, single submitter	1		N	-	2	205767
203442	Single nucleotide variant	NM_001193466.1(KANSL1):c.452A>G (p.Gln151Arg)	284058	KANSL1	HGNC:24565	Uncertain significance	0	2014-06-13	796052600	-	RCV000187793	MedGen:CN169374	Not specified	Germline	Germline	GRCh37	NC_000017.10	17	44249058	44249058	T	C	17q21.31	criteria provided, single submitter	1		N	-	2	205805
378400	Single nucleotide variant	NM_001193466.1(KANSL1):c.439A>G (p.Thr147Ala)	284058	KANSL1	HGNC:24565	Likely benign	0	2015-10-09	761775758	-	RCV000430310	MedGen:CN169374	Not specified	Germline	Germline	GRCh37	NC_000017.10	17	44249071	44249071	T	C	17q21.31	criteria provided, single submitter	1		N	-	2	380974
328910	Single nucleotide variant	NM_001193466.1(KANSL1):c.431G>A (p.Ser144Asn)	284058	KANSL1	HGNC:24565	Uncertain significance	0	2016-06-14	886053070	-	RCV000291984	MedGen:CN225415,Orphanet:ORPHA183763	Syndromic intellectual disability	Germline	Germline	GRCh37	NC_000017.10	17	44249079	44249079	C	T	17q21.31	criteria provided, single submitter	1		N	-	2	323795
346286	Single nucleotide variant	NM_001193466.1(KANSL1):c.414T>G (p.Leu138=)	284058	KANSL1	HGNC:24565	Benign	0	2017-04-20	17662889	-	RCV000344450;RCV000712045	MedGen:CN225415,Orphanet:ORPHA183763;MedGen:CN517202	Syndromic intellectual disability;not provided	Germline	Germline	GRCh37	NC_000017.10	17	44249096	44249096	A	C	17q21.31	criteria provided, multiple submitters, no conflicts	2		N	-	2	323796
413473	Single nucleotide variant	NM_001193466.1(KANSL1):c.403T>G (p.Leu135Val)	284058	KANSL1	HGNC:24565	Uncertain significance	0	2016-12-31	1064797226	-	RCV000488262	MedGen:CN517202	Not provided	Germline	Germline	GRCh37	NC_000017.10	17	44249107	44249107	A	C	17q21.31	criteria provided, single submitter	1		N	-	2	425139
574503	Single nucleotide variant	NM_001193466.1(KANSL1):c.392T>G (p.Leu131Trp)	284058	KANSL1	HGNC:24565	Uncertain significance	0	2018-01-22	-1	-	RCV000685709	MedGen:C1864871,OMIM:610443	Koolen-de Vries syndrome	Germline	Germline	GRCh37	NC_000017.10	17	44249118	44249118	A	C	17q21.31	criteria provided, single submitter	1		N	-	2	566006
569226	Single nucleotide variant	NM_001193466.1(KANSL1):c.388G>A (p.Val130Ile)	284058	KANSL1	HGNC:24565	Uncertain significance	0	2018-03-21	766000368	-	RCV000701884	MedGen:C1864871,OMIM:610443	Koolen-de Vries syndrome	Germline	Germline	GRCh37	NC_000017.10	17	44249122	44249122	C	T	17q21.31	criteria provided, single submitter	1		N	-	2	578775
505988	Single nucleotide variant	NM_001193466.1(KANSL1):c.387A>G (p.Pro129=)	284058	KANSL1	HGNC:24565	Likely benign	0	2018-01-11	753493307	-	RCV000612725	MedGen:CN169374	Not specified	Germline	Germline	GRCh37	NC_000017.10	17	44249123	44249123	T	C	17q21.31	criteria provided, single submitter	1		N	-	2	514667
376255	Single nucleotide variant	NM_001193466.1(KANSL1):c.353A>G (p.Tyr118Cys)	284058	KANSL1	HGNC:24565	Likely benign	0	2015-08-03	781582912	-	RCV000436937	MedGen:CN169374	Not specified	Germline	Germline	GRCh37	NC_000017.10	17	44249157	44249157	T	C	17q21.31	criteria provided, single submitter	1		N	-	2	380382
467839	Single nucleotide variant	NM_001193466.1(KANSL1):c.327A>G (p.Lys109=)	284058	KANSL1	HGNC:24565	Likely benign	0	2017-01-10	749575109	-	RCV000530871	MedGen:C1864871,OMIM:610443	Koolen-de Vries syndrome	Germline	Germline	GRCh37	NC_000017.10	17	44249183	44249183	T	C	17q21.31	criteria provided, single submitter	1		N	-	2	468408
402754	Single nucleotide variant	NM_001193466.1(KANSL1):c.316A>G (p.Thr106Ala)	284058	KANSL1	HGNC:24565	Uncertain significance	0	2018-01-30	371450753	-	RCV000476833	MedGen:C1864871,OMIM:610443	Koolen-de Vries syndrome	Germline	Germline	GRCh37	NC_000017.10	17	44249194	44249194	T	C	17q21.31	criteria provided, single submitter	1		N	-	2	408956
505994	Single nucleotide variant	NM_001193466.1(KANSL1):c.315G>A (p.Gln105=)	284058	KANSL1	HGNC:24565	Likely benign	0	2017-07-06	761904417	-	RCV000615936	MedGen:CN169374	Not specified	Germline	Germline	GRCh37	NC_000017.10	17	44249195	44249195	C	T	17q21.31	criteria provided, single submitter	1		N	-	2	510624
328911	Single nucleotide variant	NM_001193466.1(KANSL1):c.311A>C (p.Lys104Thr)	284058	KANSL1	HGNC:24565	Benign	0	2017-04-20	17585974	-	RCV000395093;RCV000712043	MedGen:CN225415,Orphanet:ORPHA183763;MedGen:CN517202	Syndromic intellectual disability;not provided	Germline	Germline	GRCh37	NC_000017.10	17	44249199	44249199	T	G	17q21.31	criteria provided, multiple submitters, no conflicts	2		N	-	2	323797
467841	Single nucleotide variant	NM_001193466.1(KANSL1):c.297A>G (p.Gln99=)	284058	KANSL1	HGNC:24565	Benign	0	2017-09-30	34801822	-	RCV000541892	MedGen:C1864871,OMIM:610443	Koolen-de Vries syndrome	Germline	Germline	GRCh37	NC_000017.10	17	44249213	44249213	T	C	17q21.31	criteria provided, single submitter	1		N	-	2	468405
203443	Single nucleotide variant	NM_001193466.1(KANSL1):c.296A>G (p.Gln99Arg)	284058	KANSL1	HGNC:24565	Conflicting interpretations of pathogenicity	0	2018-05-29	754727332	-	RCV000703594;RCV000295288;RCV000187754	MedGen:C1864871,OMIM:610443;MedGen:CN225415,Orphanet:ORPHA183763;MedGen:CN169374	Koolen-de Vries syndrome;Syndromic intellectual disability;not specified	Germline	Germline	GRCh37	NC_000017.10	17	44249214	44249214	T	C	17q21.31	criteria provided, conflicting interpretations	3		N	-	2	205766
328914	Single nucleotide variant	NM_001193466.1(KANSL1):c.286T>C (p.Leu96=)	284058	KANSL1	HGNC:24565	Likely benign	0	2017-12-19	140268765	-	RCV000540551;RCV000352462;RCV000441857	MedGen:C1864871,OMIM:610443;MedGen:CN225415,Orphanet:ORPHA183763;MedGen:CN169374	Koolen-de Vries syndrome;Syndromic intellectual disability;not specified	Germline	Germline	GRCh37	NC_000017.10	17	44249224	44249224	A	G	17q21.31	criteria provided, multiple submitters, no conflicts	3		N	-	2	323798
506891	Single nucleotide variant	NM_001193466.1(KANSL1):c.267T>C (p.Ser89=)	284058	KANSL1	HGNC:24565	Likely benign	0	2017-06-22	756494221	-	RCV000616465	MedGen:CN169374	Not specified	Germline	Germline	GRCh37	NC_000017.10	17	44249243	44249243	A	G	17q21.31	criteria provided, single submitter	1		N	-	2	518153
376259	Single nucleotide variant	NM_001193466.1(KANSL1):c.266C>T (p.Ser89Phe)	284058	KANSL1	HGNC:24565	Likely benign	0	2015-08-10	1057520835	-	RCV000441521	MedGen:CN169374	Not specified	Germline	Germline	GRCh37	NC_000017.10	17	44249244	44249244	G	A	17q21.31	criteria provided, single submitter	1		N	-	2	380362
378402	Single nucleotide variant	NM_001193466.1(KANSL1):c.264A>G (p.Thr88=)	284058	KANSL1	HGNC:24565	Likely benign	0	2015-10-27	1057520987	-	RCV000432299	MedGen:CN169374	Not specified	Germline	Germline	GRCh37	NC_000017.10	17	44249246	44249246	T	C	17q21.31	criteria provided, single submitter	1		N	-	2	381241
506895	Single nucleotide variant	NM_001193466.1(KANSL1):c.213C>T (p.Asp71=)	284058	KANSL1	HGNC:24565	Likely benign	0	2018-01-23	1041951554	-	RCV000607930	MedGen:CN169374	Not specified	Germline	Germline	GRCh37	NC_000017.10	17	44249297	44249297	G	A	17q21.31	criteria provided, single submitter	1		N	-	2	515032
378405	Single nucleotide variant	NM_001193466.1(KANSL1):c.191G>A (p.Arg64Gln)	284058	KANSL1	HGNC:24565	Likely benign	0	2015-12-04	752415137	-	RCV000442647	MedGen:CN169374	Not specified	Germline	Germline	GRCh37	NC_000017.10	17	44249319	44249319	C	T	17q21.31	criteria provided, single submitter	1		N	-	2	382152
571242	Single nucleotide variant	NM_001193466.1(KANSL1):c.181C>A (p.Leu61Ile)	284058	KANSL1	HGNC:24565	Uncertain significance	0	2018-03-26	-1	-	RCV000705753	MedGen:C1864871,OMIM:610443	Koolen-de Vries syndrome	Germline	Germline	GRCh37	NC_000017.10	17	44249329	44249329	G	T	17q21.31	criteria provided, single submitter	1		N	-	2	581817
468308	Single nucleotide variant	NM_001193466.1(KANSL1):c.164C>T (p.Ala55Val)	284058	KANSL1	HGNC:24565	Uncertain significance	0	2017-07-07	-1	-	RCV000538252	MedGen:C1864871,OMIM:610443	Koolen-de Vries syndrome	Germline	Germline	GRCh37	NC_000017.10	17	44249346	44249346	G	A	17q21.31	criteria provided, single submitter	1		N	-	2	468396
203444	Single nucleotide variant	NM_001193466.1(KANSL1):c.158C>G (p.Ala53Gly)	284058	KANSL1	HGNC:24565	Uncertain significance	0	2013-11-26	796052599	-	RCV000187792	MedGen:CN169374	Not specified	Germline	Germline	GRCh37	NC_000017.10	17	44249352	44249352	G	C	17q21.31	criteria provided, single submitter	1		N	-	2	205804
506144	Single nucleotide variant	NM_001193466.1(KANSL1):c.134C>T (p.Ala45Val)	284058	KANSL1	HGNC:24565	Likely benign	0	2017-11-16	-1	-	RCV000606870	MedGen:CN169374	Not specified	Germline	Germline	GRCh37	NC_000017.10	17	44249376	44249376	G	A	17q21.31	criteria provided, single submitter	1		N	-	2	513363
203446	Single nucleotide variant	NM_001193466.1(KANSL1):c.122A>G (p.Asn41Ser)	284058	KANSL1	HGNC:24565	Conflicting interpretations of pathogenicity	0	2018-05-14	142587760	-	RCV000696346;RCV000187753	MedGen:C1864871,OMIM:610443;MedGen:CN169374	Koolen-de Vries syndrome;not specified	Germline	Germline	GRCh37	NC_000017.10	17	44249388	44249388	T	C	17q21.31	criteria provided, conflicting interpretations	2		N	-	2	205765
203447	Single nucleotide variant	NM_001193466.1(KANSL1):c.118G>A (p.Ala40Thr)	284058	KANSL1	HGNC:24565	Likely benign	0	2017-05-18	376632173	-	RCV000187752	MedGen:CN169374	Not specified	Germline	Germline	GRCh37	NC_000017.10	17	44249392	44249392	C	T	17q21.31	criteria provided, single submitter	1		N	-	2	205764
402598	Single nucleotide variant	NM_001193466.1(KANSL1):c.116A>C (p.Asn39Thr)	284058	KANSL1	HGNC:24565	Uncertain significance	0	2016-10-30	1060502199	-	RCV000470796	MedGen:C1864871,OMIM:610443	Koolen-de Vries syndrome	Germline	Germline	GRCh37	NC_000017.10	17	44249394	44249394	T	G	17q21.31	criteria provided, single submitter	1		N	-	2	408958
531193	Single nucleotide variant	NM_001193466.1(KANSL1):c.116A>G (p.Asn39Ser)	284058	KANSL1	HGNC:24565	Uncertain significance	0	2017-12-18	1060502199	-	RCV000644684	MedGen:C1864871,OMIM:610443	Koolen-de Vries syndrome	Germline	Germline	GRCh37	NC_000017.10	17	44249394	44249394	T	C	17q21.31	criteria provided, single submitter	1		N	-	2	536305
402598	Single nucleotide variant	NM_001193466.1(KANSL1):c.116A>C (p.Asn39Thr)	284058	KANSL1	HGNC:24565	Uncertain significance	0	2016-10-30	1060502199	-	RCV000470796	MedGen:C1864871,OMIM:610443	Koolen-de Vries syndrome	Germline	Germline	GRCh37	NC_000017.10	17	44249394	44249394	T	G	17q21.31	criteria provided, single submitter	1		N	-	2	408958
531193	Single nucleotide variant	NM_001193466.1(KANSL1):c.116A>G (p.Asn39Ser)	284058	KANSL1	HGNC:24565	Uncertain significance	0	2017-12-18	1060502199	-	RCV000644684	MedGen:C1864871,OMIM:610443	Koolen-de Vries syndrome	Germline	Germline	GRCh37	NC_000017.10	17	44249394	44249394	T	C	17q21.31	criteria provided, single submitter	1		N	-	2	536305
376153	Single nucleotide variant	NM_001193466.1(KANSL1):c.112G>A (p.Gly38Ser)	284058	KANSL1	HGNC:24565	Likely benign	0	2015-10-30	770738115	-	RCV000438554	MedGen:CN169374	Not specified	Germline	Germline	GRCh37	NC_000017.10	17	44249398	44249398	C	T	17q21.31	criteria provided, single submitter	1		N	-	2	381258
506896	Single nucleotide variant	NM_001193466.1(KANSL1):c.103G>A (p.Glu35Lys)	284058	KANSL1	HGNC:24565	Likely benign	0	2017-12-27	369793673	-	RCV000605119	MedGen:CN169374	Not specified	Germline	Germline	GRCh37	NC_000017.10	17	44249407	44249407	C	T	17q21.31	criteria provided, single submitter	1		N	-	2	514231
203448	Single nucleotide variant	NM_001193466.1(KANSL1):c.100G>A (p.Ala34Thr)	284058	KANSL1	HGNC:24565	Likely benign	0	2014-05-02	761416645	-	RCV000187751	MedGen:CN169374	Not specified	Germline	Germline	GRCh37	NC_000017.10	17	44249410	44249410	C	T	17q21.31	criteria provided, single submitter	1		N	-	2	205763
375234	Single nucleotide variant	NM_001193466.1(KANSL1):c.99T>C (p.Ser33=)	284058	KANSL1	HGNC:24565	Likely benign	0	2017-01-09	766805510	-	RCV000430663	MedGen:CN169374	Not specified	Germline	Germline	GRCh37	NC_000017.10	17	44249411	44249411	A	G	17q21.31	criteria provided, single submitter	1		N	-	2	392281
378410	Single nucleotide variant	NM_001193466.1(KANSL1):c.56G>A (p.Arg19Gln)	284058	KANSL1	HGNC:24565	Likely benign	0	2015-09-14	767960522	-	RCV000444174	MedGen:CN169374	Not specified	Germline	Germline	GRCh37	NC_000017.10	17	44249454	44249454	C	T	17q21.31	criteria provided, single submitter	1		N	-	2	380591
402114	Single nucleotide variant	NM_001193466.1(KANSL1):c.53T>C (p.Ile18Thr)	284058	KANSL1	HGNC:24565	Uncertain significance	0	2016-08-29	1060502198	-	RCV000476803	MedGen:C1864871,OMIM:610443	Koolen-de Vries syndrome	Germline	Germline	GRCh37	NC_000017.10	17	44249457	44249457	A	G	17q21.31	criteria provided, single submitter	1		N	-	2	408957
203450	Single nucleotide variant	NM_001193466.1(KANSL1):c.37G>A (p.Ala13Thr)	284058	KANSL1	HGNC:24565	Likely benign	0	2014-04-02	528026295	-	RCV000187749	MedGen:CN169374	Not specified	Germline	Germline	GRCh37	NC_000017.10	17	44249473	44249473	C	T	17q21.31	criteria provided, single submitter	1		N	-	2	205761
203451	Single nucleotide variant	NM_001193466.1(KANSL1):c.30C>T (p.Asp10=)	284058	KANSL1	HGNC:24565	Benign/Likely benign	0	2016-06-14	200649587	-	RCV000395098;RCV000187748	MedGen:CN225415,Orphanet:ORPHA183763;MedGen:CN169374	Syndromic intellectual disability;not specified	Germline	Germline	GRCh37	NC_000017.10	17	44249480	44249480	G	A	17q21.31	criteria provided, multiple submitters, no conflicts	2		N	-	2	205760
203452	Single nucleotide variant	NM_001193466.1(KANSL1):c.19G>A (p.Ala7Thr)	284058	KANSL1	HGNC:24565	Uncertain significance	0	2018-07-03	768152581	-	RCV000702711;RCV000187790	MedGen:C1864871,OMIM:610443;MedGen:CN169374	Koolen-de Vries syndrome;not specified	Germline	Germline	GRCh37	NC_000017.10	17	44249491	44249491	C	T	17q21.31	criteria provided, multiple submitters, no conflicts	2		N	-	2	205802
378415	Single nucleotide variant	NM_001193466.1(KANSL1):c.12G>A (p.Met4Ile)	284058	KANSL1	HGNC:24565	Conflicting interpretations of pathogenicity	0	2017-11-07	146472353	-	RCV000644668;RCV000420900	MedGen:C1864871,OMIM:610443;MedGen:CN169374	Koolen-de Vries syndrome;not specified	Germline	Germline	GRCh37	NC_000017.10	17	44249498	44249498	C	T	17q21.31	criteria provided, conflicting interpretations	2		N	-	2	392775
203453	Single nucleotide variant	NM_001193466.1(KANSL1):c.8C>T (p.Ala3Val)	284058	KANSL1	HGNC:24565	Likely benign	0	2014-02-24	376233244	-	RCV000187747	MedGen:CN169374	Not specified	Germline	Germline	GRCh37	NC_000017.10	17	44249502	44249502	G	A	17q21.31	criteria provided, single submitter	1		N	-	2	205759
141676	Single nucleotide variant	NM_001193466.1(KANSL1):c.-12T>C	284058	KANSL1	HGNC:24565	Benign	0	2014-03-18	560212050	-	RCV000126402	MedGen:CN169374	Not specified	Germline	Germline	GRCh37	NC_000017.10	17	44249521	44249521	A	G	17q21.31	criteria provided, single submitter	1		N	-	2	137973
506901	Single nucleotide variant	NM_001193466.1(KANSL1):c.-34G>A	284058	KANSL1	HGNC:24565	Likely benign	0	2017-10-05	369409842	-	RCV000600666	MedGen:CN169374	Not specified	Germline	Germline	GRCh37	NC_000017.10	17	44249543	44249543	C	T	17q21.31	criteria provided, single submitter	1		N	-	2	508183
344955	Single nucleotide variant	NM_001193466.1(KANSL1):c.-35C>T	284058	KANSL1	HGNC:24565	Benign/Likely benign	0	2016-06-14	200079769	-	RCV000312946;RCV000418501	MedGen:CN225415,Orphanet:ORPHA183763;MedGen:CN169374	Syndromic intellectual disability;not specified	Germline	Germline	GRCh37	NC_000017.10	17	44249544	44249544	G	A	17q21.31	criteria provided, multiple submitters, no conflicts	2		N	-	2	323799
328915	Single nucleotide variant	NM_001193466.1(KANSL1):c.-54C>T	284058	KANSL1	HGNC:24565	Likely benign	0	2016-06-14	548814710	-	RCV000355773	MedGen:CN225415,Orphanet:ORPHA183763	Syndromic intellectual disability	Germline	Germline	GRCh37	NC_000017.10	17	44249563	44249563	G	A	17q21.31	criteria provided, single submitter	1		N	-	2	323800
338908	Single nucleotide variant	NM_001193466.1(KANSL1):c.-61C>T	284058	KANSL1	HGNC:24565	Likely benign	0	2016-06-14	568889635	-	RCV000398511	MedGen:CN225415,Orphanet:ORPHA183763	Syndromic intellectual disability	Germline	Germline	GRCh37	NC_000017.10	17	44249570	44249570	G	A	17q21.31	criteria provided, single submitter	1		N	-	2	323801
506444	Single nucleotide variant	NM_001193466.1(KANSL1):c.-70G>T	284058	KANSL1	HGNC:24565	Likely benign	0	2017-03-21	-1	-	RCV000608959	MedGen:CN169374	Not specified	Germline	Germline	GRCh37	NC_000017.10	17	44249579	44249579	C	A	17q21.31	criteria provided, single submitter	1		N	-	2	508321
506147	Single nucleotide variant	NM_001193466.1(KANSL1):c.-72C>T	284058	KANSL1	HGNC:24565	Likely benign	0	2018-02-06	-1	-	RCV000604626	MedGen:CN169374	Not specified	Germline	Germline	GRCh37	NC_000017.10	17	44249581	44249581	G	A	17q21.31	criteria provided, single submitter	1		N	-	2	515273
375238	Single nucleotide variant	NM_001193466.1(KANSL1):c.-89-17T>C	284058	KANSL1	HGNC:24565	Likely benign	0	2016-02-15	1051577933	-	RCV000442672	MedGen:CN169374	Not specified	Germline	Germline	GRCh37	NC_000017.10	17	44249615	44249615	A	G	17q21.31	criteria provided, single submitter	1		N	-	2	383614
390345	Single nucleotide variant	NM_014834.4(LRRC37A):c.2211A>G (p.Pro737=)	9884	LRRC37A	HGNC:29069	Benign	0	2016-03-29	62073222	-	RCV000455783	MedGen:CN169374	Not specified	Germline	Germline	GRCh37	NC_000017.10	17	44374710	44374710	A	G	17q21.31	criteria provided, single submitter	1		N	-	2	403059
576179	Single nucleotide variant	NM_006178.3(NSF):c.1289C>T (p.Ala430Val)	4905	NSF	HGNC:8016	not provided	0	-	-1	-	RCV000709927	MedGen:CN517202	Not provided	De novo	Germline	GRCh37	NC_000017.10	17	44771943	44771943	C	T	17q21.31	no assertion provided	1		N	-	2	585125
274289	Single nucleotide variant	NM_030753.4(WNT3):c.50C>G (p.Thr17Ser)	7473	WNT3	HGNC:12782	Uncertain significance	0	2016-08-31	886044337	-	RCV000367585	MedGen:CN169374	Not specified	Germline	Germline	GRCh37	NC_000017.10	17	44895914	44895914	G	C	17q21.31	criteria provided, single submitter	1		N	-	2	290052
346292	Single nucleotide variant	NM_030753.4(WNT3):c.-29G>A	7473	WNT3	HGNC:12782	Uncertain significance	0	2016-06-14	199742069	-	RCV000374159	MedGen:C4012268,OMIM:273395	Tetraamelia, autosomal recessive	Germline	Germline	GRCh37	NC_000017.10	17	44895992	44895992	C	T	17q21.31	criteria provided, single submitter	1		N	-	2	323815
346293	Single nucleotide variant	NM_030753.4(WNT3):c.-53T>A	7473	WNT3	HGNC:12782	Uncertain significance	0	2016-06-14	886053074	-	RCV000281958	MedGen:C4012268,OMIM:273395	Tetraamelia, autosomal recessive	Germline	Germline	GRCh37	NC_000017.10	17	44896016	44896016	A	T	17q21.31	criteria provided, single submitter	1		N	-	2	323816
346295	Single nucleotide variant	NM_030753.4(WNT3):c.-112T>C	7473	WNT3	HGNC:12782	Uncertain significance	0	2016-06-14	886053075	-	RCV000334691	MedGen:C4012268,OMIM:273395	Tetraamelia, autosomal recessive	Germline	Germline	GRCh37	NC_000017.10	17	44896075	44896075	A	G	17q21.31	criteria provided, single submitter	1		N	-	2	323817
495689	Single nucleotide variant	NM_022068.3(PIEZO2):c.329+2T>G	63895	PIEZO2	HGNC:26270	Likely pathogenic	1	2018-02-09	-1	-	RCV000599422	MedGen:CN517202	Not provided	Germline	Germline	GRCh37	NC_000018.9	18	10911182	10911182	A	C	18p11.21	criteria provided, single submitter	1		N	-	2	503995
171642	Single nucleotide variant	NM_013289.2(KIR3DL1):c.809G>A (p.Arg270His)	3811	KIR3DL1	HGNC:6338	Uncertain significance	0	-	193921077	-	RCV000149202	Human Phenotype Ontology:HP:0012125,MedGen:C0376358,OMIM:176807,SNOMED CT:399068003	Malignant tumor of prostate	Germline	Somatic	GRCh37	NC_000019.9	19	55333173	55333173	G	A	19q13.42	no assertion criteria provided	1		N	-	2	161666
489230	Single nucleotide variant	NM_024408.3(NOTCH2):c.306G>A (p.Gln102=)	4853	NOTCH2	HGNC:7882	Uncertain significance	0	2016-10-05	-1	-	RCV000592692	MedGen:CN169374	Not specified	Germline	Germline	GRCh37	NC_000001.10	1	120548061	120548061	C	T	1p12	criteria provided, single submitter	1		N	-	2	497806
364427	Single nucleotide variant	NM_024408.3(NOTCH2):c.215G>A (p.Arg72His)	4853	NOTCH2	HGNC:7882	Likely benign	0	2015-12-12	201838650	-	RCV000435654	MedGen:CN169374	Not specified	Germline	Germline	GRCh37	NC_000001.10	1	120548152	120548152	C	T	1p12	criteria provided, single submitter	1		N	-	2	381830
481563	Single nucleotide variant	NM_018188.4(ATAD3A):c.424C>T (p.Gln142Ter)	55210	ATAD3A	HGNC:25567	Uncertain significance	0	2018-01-16	1020653590	-	RCV000579010	MedGen:CN169374	Not specified	Germline	Germline	GRCh37	NC_000001.10	1	1452688	1452688	C	T	1p36.33	criteria provided, single submitter	1		N	-	2	489346
481564	Single nucleotide variant	NM_002016.1(FLG):c.8911A>T (p.Arg2971Ter)	2312	FLG	HGNC:3748	Pathogenic	1	2018-01-05	757726987	-	RCV000578721	MedGen:CN517202	Not provided	Germline	Germline	GRCh37	NC_000001.10	1	152278451	152278451	T	A	1q21.3	criteria provided, single submitter	1		N	-	2	489350
536220	Single nucleotide variant	NM_002016.1(FLG):c.8117C>G (p.Ser2706Ter)	2312	FLG	HGNC:3748	Pathogenic	1	2018-05-11	542799026	-	RCV000657650	MedGen:CN517202	Not provided	Germline	Germline	GRCh37	NC_000001.10	1	152279245	152279245	G	C	1q21.3	criteria provided, single submitter	1		N	-	2	545968
536221	Single nucleotide variant	NM_002016.1(FLG):c.7837A>T (p.Arg2613Ter)	2312	FLG	HGNC:3748	Pathogenic	1	2018-05-16	567795279	-	RCV000657776	MedGen:CN517202	Not provided	Germline	Germline	GRCh37	NC_000001.10	1	152279525	152279525	T	A	1q21.3	criteria provided, single submitter	1		N	-	2	546021
438932	Single nucleotide variant	NM_002016.1(FLG):c.7801G>A (p.Asp2601Asn)	2312	FLG	HGNC:3748	Conflicting interpretations of pathogenicity	0	2017-03-06	146849256	-	RCV000660391;RCV000660391;RCV000515059	MedGen:C1853965,OMIM:605803;MedGen:C0079584,OMIM:146700;MedGen:CN517202	Dermatitis, atopic, 2;Ichthyosis vulgaris;not provided	Germline;maternal	Germline	GRCh37	NC_000001.10	1	152279561	152279561	C	T	1q21.3	criteria provided, conflicting interpretations	2		N	-	2	445660
[truncated: 1,802 more rows]
