# Supplementary material for: The Biological Significance of Multi-copy Regions and Their Impact on Variant Discovery
Source: Genomics Proteomics Bioinformatics. 2020 Aug 19;18(5):516–24. doi: 10.1016/j.gpb.2019.05.004 (PMC8377240; doi:10.1016/j.gpb.2019.05.004)
Supplement: Supplementary Table S8 [file mmc14.xlsx]

## Sheet: Sheet1
Table S8 Mean and standard deviation in simulated datasets
Read length	Depth	MCR			Flanking region
		Accuracy (%)	False positive rate (%)	False negative rate (%)	Accuracy (%)	False positive rate (%)	False negative rate (%)
75	10	2.28±0.03	38.60±0.56	96.28±0.05	12.06±0.16	29.16±0.49	82.98±0.17
75	30	7.22±0.04	38.43±0.23	88.27±0.06	33.53±0.26	21.51±0.29	57.30±0.26
75	50	10.70±0.08	37.49±0.26	82.88±0.08	44.51±0.27	19.06±0.27	45.05±0.24
75	100	15.73±0.09	35.75±0.25	75.51±0.11	55.14±0.16	17.42±0.19	33.33±0.14
150	10	9.59±0.07	41.19±0.33	83.69±0.09	33.00±0.13	25.94±0.26	55.44±0.16
150	30	19.93±0.10	37.72±0.20	68.00±0.13	59.61±0.21	18.66±0.24	26.73±0.22
150	50	24.36±0.09	35.76±0.19	62.09±0.10	65.97±0.22	17.51±0.21	20.06±0.16
150	100	29.31±0.13	33.68±0.19	55.81±0.14	70.32±0.22	16.83±0.18	15.51±0.16
